# Supplementary material for: Aspiration-driven co-evolution of cooperation with individual behavioral diversity
Source: PLoS One. 2023 Sep 15;18(9):e0291134. doi: 10.1371/journal.pone.0291134 (PMC10503719; doi:10.1371/journal.pone.0291134)
Supplement: S1 Data — (ZIP) [file pone.0291134.s001.zip › M1/v2-L=200/data/tolerate=1_b=1.22_frequency.txt]

1	0.501700	1	0	0.5017	0
2	0.348388	0.917925	0.082075	0.34825	0.0001375
3	0.249656	0.78715	0.21285	0.247825	0.00183125
4	0.183706	0.629125	0.370875	0.17935	0.00435625
5	0.140669	0.47955	0.52045	0.132775	0.00789375
6	0.112331	0.3615	0.6385	0.10215	0.0101812
7	0.095669	0.274825	0.725175	0.083825	0.0118438
8	0.084650	0.218525	0.781475	0.07215	0.0125
9	0.081025	0.180625	0.819375	0.0671	0.013925
10	0.079287	0.156125	0.843875	0.0639	0.0153875
11	0.077469	0.1411	0.8589	0.06145	0.0160187
12	0.077481	0.13165	0.86835	0.0612	0.0162813
13	0.078588	0.12575	0.87425	0.061575	0.0170125
14	0.079306	0.121375	0.878625	0.0621	0.0172062
15	0.079250	0.11795	0.88205	0.061625	0.017625
16	0.080675	0.11515	0.88485	0.061875	0.0188
17	0.081706	0.113725	0.886275	0.061925	0.0197813
18	0.082238	0.111025	0.888975	0.0621	0.0201375
19	0.084587	0.1112	0.8888	0.063525	0.0210625
20	0.085756	0.110375	0.889625	0.06425	0.0215063
21	0.086075	0.110075	0.889925	0.063925	0.02215
22	0.086962	0.108075	0.891925	0.06395	0.0230125
23	0.088819	0.10835	0.89165	0.065525	0.0232937
24	0.089675	0.1073	0.8927	0.0661	0.023575
25	0.090731	0.1076	0.8924	0.066525	0.0242062
26	0.090313	0.10695	0.89305	0.06565	0.0246625
27	0.091563	0.10705	0.89295	0.066775	0.0247875
28	0.092713	0.1069	0.8931	0.0673	0.0254125
29	0.095025	0.10665	0.89335	0.069325	0.0257
30	0.095244	0.107675	0.892325	0.069425	0.0258188
31	0.096581	0.1073	0.8927	0.069975	0.0266063
32	0.098250	0.108925	0.891075	0.07115	0.0271
33	0.098931	0.10895	0.89105	0.071625	0.0273063
34	0.100663	0.10975	0.89025	0.07295	0.0277125
35	0.101112	0.110575	0.889425	0.07305	0.0280625
36	0.100900	0.1094	0.8906	0.072575	0.028325
37	0.101369	0.10705	0.89295	0.07235	0.0290187
38	0.102150	0.1079	0.8921	0.0733	0.02885
39	0.103294	0.108125	0.891875	0.074125	0.0291688
40	0.104387	0.107825	0.892175	0.075	0.0293875
41	0.105113	0.1092	0.8908	0.07605	0.0290625
42	0.106175	0.10895	0.89105	0.076375	0.0298
43	0.106606	0.1094	0.8906	0.076625	0.0299813
44	0.106781	0.109875	0.890125	0.07665	0.0301312
45	0.107694	0.10825	0.89175	0.077125	0.0305687
46	0.108294	0.108925	0.891075	0.0777	0.0305937
47	0.108744	0.107925	0.892075	0.077875	0.0308688
48	0.110200	0.108875	0.891125	0.0792	0.031
49	0.110881	0.1102	0.8898	0.079975	0.0309063
50	0.111050	0.11035	0.88965	0.0796	0.03145
51	0.112088	0.1097	0.8903	0.08005	0.0320375
52	0.112638	0.110025	0.889975	0.08025	0.0323875
53	0.113381	0.109425	0.890575	0.080875	0.0325063
54	0.114300	0.109675	0.890325	0.08175	0.03255
55	0.114775	0.10955	0.89045	0.082225	0.03255
56	0.114956	0.110325	0.889675	0.08275	0.0322062
57	0.115431	0.10935	0.89065	0.0829	0.0325312
58	0.116481	0.10955	0.89045	0.083625	0.0328562
59	0.117494	0.10945	0.89055	0.0841	0.0333938
60	0.118119	0.109925	0.890075	0.08435	0.0337688
61	0.118450	0.11025	0.88975	0.08445	0.034
62	0.118713	0.11025	0.88975	0.08505	0.0336625
63	0.118756	0.1097	0.8903	0.08495	0.0338063
64	0.119569	0.1093	0.8907	0.08555	0.0340188
65	0.120656	0.11025	0.88975	0.0865	0.0341562
66	0.121075	0.1101	0.8899	0.08685	0.034225
67	0.122081	0.110575	0.889425	0.087425	0.0346563
68	0.122856	0.111525	0.888475	0.08815	0.0347063
69	0.123031	0.110875	0.889125	0.08775	0.0352813
70	0.122975	0.11065	0.88935	0.087325	0.03565
71	0.122944	0.1104	0.8896	0.08735	0.0355938
72	0.123269	0.1101	0.8899	0.087725	0.0355437
73	0.124469	0.109725	0.890275	0.08855	0.0359187
74	0.125031	0.110375	0.889625	0.088925	0.0361062
75	0.125025	0.109925	0.890075	0.0884	0.036625
76	0.125719	0.1104	0.8896	0.089075	0.0366438
77	0.126562	0.1108	0.8892	0.0899	0.0366625
78	0.126800	0.11155	0.88845	0.090375	0.036425
79	0.127481	0.1117	0.8883	0.090575	0.0369063
80	0.127981	0.11115	0.88885	0.091175	0.0368062
81	0.128306	0.111275	0.888725	0.091075	0.0372313
82	0.128325	0.1113	0.8887	0.09085	0.037475
83	0.129181	0.111025	0.888975	0.0918	0.0373812
84	0.128656	0.111425	0.888575	0.091425	0.0372313
85	0.129806	0.110925	0.889075	0.092225	0.0375812
86	0.130763	0.11245	0.88755	0.0933	0.0374625
87	0.131544	0.114375	0.885625	0.0942	0.0373438
88	0.132381	0.11445	0.88555	0.09465	0.0377313
89	0.132412	0.11505	0.88495	0.09525	0.0371625
90	0.133119	0.1148	0.8852	0.09535	0.0377687
91	0.134050	0.1164	0.8836	0.095925	0.038125
92	0.134081	0.1165	0.8835	0.09595	0.0381312
93	0.134631	0.117275	0.882725	0.096775	0.0378563
94	0.134731	0.1166	0.8834	0.096925	0.0378063
95	0.135144	0.11665	0.88335	0.097275	0.0378688
96	0.136038	0.1168	0.8832	0.09795	0.0380875
97	0.135844	0.11635	0.88365	0.0974	0.0384437
98	0.136694	0.115675	0.884325	0.097925	0.0387687
99	0.136969	0.116125	0.883875	0.09825	0.0387188
100	0.137863	0.116175	0.883825	0.098925	0.0389375
101	0.138231	0.11715	0.88285	0.0996	0.0386312
102	0.139131	0.117775	0.882225	0.100375	0.0387562
103	0.139544	0.117825	0.882175	0.10065	0.0388937
104	0.140288	0.119175	0.880825	0.101475	0.0388125
105	0.141044	0.119125	0.880875	0.10165	0.0393937
106	0.142038	0.1197	0.8803	0.102975	0.0390625
107	0.141969	0.120225	0.879775	0.102325	0.0396437
108	0.142831	0.121	0.879	0.1035	0.0393312
109	0.143100	0.121725	0.878275	0.104025	0.039075
110	0.144081	0.121375	0.878625	0.10425	0.0398312
111	0.144913	0.1224	0.8776	0.1054	0.0395125
112	0.145269	0.12355	0.87645	0.105975	0.0392938
113	0.145325	0.12345	0.87655	0.1056	0.039725
114	0.145113	0.122875	0.877125	0.105025	0.0400875
115	0.145131	0.122275	0.877725	0.1046	0.0405312
116	0.145425	0.121275	0.878725	0.1047	0.040725
117	0.146200	0.121175	0.878825	0.1055	0.0407
118	0.146638	0.122575	0.877425	0.106225	0.0404125
119	0.147306	0.122425	0.877575	0.106675	0.0406313
120	0.147400	0.12235	0.87765	0.10665	0.04075
121	0.148675	0.1239	0.8761	0.10815	0.040525
122	0.148388	0.1236	0.8764	0.107525	0.0408625
123	0.148556	0.12325	0.87675	0.107625	0.0409313
124	0.149275	0.122975	0.877025	0.10825	0.041025
125	0.149569	0.123325	0.876675	0.1084	0.0411687
126	0.149869	0.123425	0.876575	0.108475	0.0413938
127	0.150431	0.123575	0.876425	0.10895	0.0414812
128	0.150831	0.124825	0.875175	0.109275	0.0415563
129	0.151281	0.124475	0.875525	0.109275	0.0420063
130	0.151938	0.124925	0.875075	0.109775	0.0421625
131	0.152413	0.124775	0.875225	0.110325	0.0420875
132	0.153087	0.126125	0.873875	0.11155	0.0415375
133	0.152700	0.12665	0.87335	0.111475	0.041225
134	0.152994	0.126025	0.873975	0.111375	0.0416188
135	0.153200	0.1254	0.8746	0.111325	0.041875
136	0.153781	0.12595	0.87405	0.111825	0.0419563
137	0.153913	0.126175	0.873825	0.111875	0.0420375
138	0.154300	0.126425	0.873575	0.11215	0.04215
139	0.155081	0.126675	0.873325	0.112725	0.0423562
140	0.155694	0.1269	0.8731	0.11325	0.0424438
141	0.155869	0.12755	0.87245	0.113075	0.0427937
142	0.155963	0.12735	0.87265	0.112775	0.0431875
143	0.156913	0.127875	0.872125	0.11365	0.0432625
144	0.157544	0.129325	0.870675	0.114775	0.0427688
145	0.158194	0.129725	0.870275	0.115325	0.0428687
146	0.158925	0.130825	0.869175	0.116175	0.04275
147	0.159400	0.1315	0.8685	0.1166	0.0428
148	0.158775	0.131075	0.868925	0.115775	0.043
149	0.159075	0.130675	0.869325	0.116	0.043075
150	0.159706	0.12955	0.87045	0.116	0.0437063
151	0.159756	0.12895	0.87105	0.115575	0.0441812
152	0.159887	0.1296	0.8704	0.11585	0.0440375
153	0.160463	0.130125	0.869875	0.11685	0.0436125
154	0.160694	0.1308	0.8692	0.11715	0.0435437
155	0.161238	0.13125	0.86875	0.117675	0.0435625
156	0.161844	0.1319	0.8681	0.118175	0.0436687
157	0.162106	0.131525	0.868475	0.118025	0.0440813
158	0.162356	0.131175	0.868825	0.11805	0.0443062
159	0.162963	0.13125	0.86875	0.1183	0.0446625
160	0.163250	0.1317	0.8683	0.118575	0.044675
161	0.163669	0.131425	0.868575	0.1188	0.0448687
162	0.164569	0.13265	0.86735	0.11985	0.0447188
163	0.164713	0.13345	0.86655	0.1203	0.0444125
164	0.165187	0.13415	0.86585	0.120725	0.0444625
165	0.164850	0.1338	0.8662	0.120425	0.044425
166	0.164838	0.132425	0.867575	0.120075	0.0447625
167	0.165169	0.132025	0.867975	0.120275	0.0448938
168	0.165475	0.132375	0.867625	0.1204	0.045075
169	0.165831	0.132675	0.867325	0.12085	0.0449813
170	0.165725	0.13275	0.86725	0.120625	0.0451
171	0.165744	0.132925	0.867075	0.120775	0.0449688
172	0.166169	0.13275	0.86725	0.121125	0.0450438
173	0.166825	0.132825	0.867175	0.12185	0.044975
174	0.166969	0.1327	0.8673	0.1218	0.0451688
175	0.167350	0.133325	0.866675	0.12225	0.0451
176	0.167187	0.133475	0.866525	0.122375	0.0448125
177	0.167656	0.1331	0.8669	0.1226	0.0450562
178	0.168094	0.133	0.867	0.1232	0.0448938
179	0.168181	0.1333	0.8667	0.123	0.0451812
180	0.168638	0.1334	0.8666	0.123125	0.0455125
181	0.168725	0.1335	0.8665	0.123025	0.0457
182	0.169138	0.1333	0.8667	0.12325	0.0458875
183	0.169119	0.13355	0.86645	0.1235	0.0456188
184	0.169244	0.133425	0.866575	0.12365	0.0455938
185	0.169344	0.133175	0.866825	0.1237	0.0456437
186	0.169731	0.133325	0.866675	0.1242	0.0455313
187	0.170300	0.133325	0.866675	0.1246	0.0457
188	0.170356	0.133675	0.866325	0.12475	0.0456063
189	0.170944	0.134425	0.865575	0.125525	0.0454188
190	0.171281	0.134925	0.865075	0.125475	0.0458063
191	0.171469	0.13525	0.86475	0.125925	0.0455438
192	0.171106	0.135225	0.864775	0.125325	0.0457813
193	0.171669	0.13505	0.86495	0.125475	0.0461937
194	0.171775	0.134925	0.865075	0.1257	0.046075
195	0.171825	0.135475	0.864525	0.125875	0.04595
196	0.172363	0.135	0.865	0.126025	0.0463375
197	0.172256	0.135075	0.864925	0.126	0.0462562
198	0.172600	0.135575	0.864425	0.126575	0.046025
199	0.172656	0.1356	0.8644	0.126425	0.0462313
200	0.172544	0.13455	0.86545	0.125825	0.0467188
201	0.172987	0.1352	0.8648	0.126375	0.0466125
202	0.173281	0.13555	0.86445	0.12665	0.0466312
203	0.173119	0.1356	0.8644	0.126325	0.0467938
204	0.173356	0.1357	0.8643	0.1264	0.0469562
205	0.173550	0.135825	0.864175	0.1268	0.04675
206	0.173856	0.135575	0.864425	0.12715	0.0467062
207	0.173800	0.135575	0.864425	0.12695	0.04685
208	0.174262	0.1353	0.8647	0.127375	0.0468875
209	0.175012	0.1365	0.8635	0.128175	0.0468375
210	0.175219	0.1372	0.8628	0.12875	0.0464688
211	0.175544	0.13755	0.86245	0.1294	0.0461437
212	0.175894	0.1375	0.8625	0.1296	0.0462938
213	0.176056	0.137825	0.862175	0.129725	0.0463312
214	0.176344	0.138675	0.861325	0.129975	0.0463688
215	0.176894	0.139	0.861	0.130425	0.0464688
216	0.177169	0.13955	0.86045	0.130925	0.0462438
217	0.177438	0.13985	0.86015	0.1306	0.0468375
218	0.177544	0.14015	0.85985	0.1306	0.0469437
219	0.177506	0.1397	0.8603	0.13035	0.0471562
220	0.177525	0.139575	0.860425	0.130475	0.04705
221	0.177281	0.139475	0.860525	0.13025	0.0470312
222	0.177463	0.138225	0.861775	0.1303	0.0471625
223	0.177681	0.1379	0.8621	0.13025	0.0474313
224	0.177506	0.137675	0.862325	0.13005	0.0474562
225	0.177581	0.13755	0.86245	0.129975	0.0476063
226	0.177656	0.13755	0.86245	0.1301	0.0475563
227	0.177319	0.13645	0.86355	0.129475	0.0478437
228	0.177256	0.13525	0.86475	0.129275	0.0479813
229	0.177881	0.135525	0.864475	0.1301	0.0477812
230	0.178237	0.13575	0.86425	0.130275	0.0479625
231	0.178338	0.136475	0.863525	0.1305	0.0478375
232	0.178575	0.13625	0.86375	0.130425	0.04815
233	0.178781	0.13625	0.86375	0.13065	0.0481313
234	0.179019	0.136475	0.863525	0.13115	0.0478688
235	0.179006	0.1368	0.8632	0.1312	0.0478063
236	0.178925	0.1368	0.8632	0.131225	0.0477
237	0.178975	0.13645	0.86355	0.131025	0.04795
238	0.179269	0.136725	0.863275	0.131375	0.0478937
239	0.179537	0.136875	0.863125	0.1315	0.0480375
240	0.179656	0.13685	0.86315	0.13135	0.0483063
241	0.179588	0.13675	0.86325	0.131275	0.0483125
242	0.179825	0.1368	0.8632	0.131775	0.04805
243	0.180181	0.13705	0.86295	0.132375	0.0478063
244	0.180644	0.137875	0.862125	0.133	0.0476437
245	0.180800	0.1385	0.8615	0.133175	0.047625
246	0.181088	0.1383	0.8617	0.133275	0.0478125
247	0.181081	0.138575	0.861425	0.133225	0.0478563
248	0.181131	0.1387	0.8613	0.133175	0.0479562
249	0.181525	0.138625	0.861375	0.133275	0.04825
250	0.181606	0.13905	0.86095	0.13335	0.0482563
251	0.181613	0.13915	0.86085	0.133325	0.0482875
252	0.182037	0.138825	0.861175	0.1337	0.0483375
253	0.182175	0.139175	0.860825	0.13385	0.048325
254	0.182213	0.138875	0.861125	0.1338	0.0484125
255	0.182375	0.1395	0.8605	0.134175	0.0482
256	0.182825	0.139625	0.860375	0.13455	0.048275
257	0.182875	0.1395	0.8605	0.13435	0.048525
258	0.182963	0.140125	0.859875	0.134675	0.0482875
259	0.183537	0.1405	0.8595	0.135175	0.0483625
260	0.183325	0.140425	0.859575	0.134925	0.0484
261	0.183256	0.14025	0.85975	0.134825	0.0484313
262	0.183231	0.1404	0.8596	0.135	0.0482313
263	0.183537	0.140325	0.859675	0.1353	0.0482375
264	0.183713	0.1402	0.8598	0.135275	0.0484375
265	0.184062	0.140725	0.859275	0.135425	0.0486375
266	0.183963	0.14085	0.85915	0.135475	0.0484875
267	0.183988	0.140675	0.859325	0.135325	0.0486625
268	0.183906	0.140675	0.859325	0.135325	0.0485812
269	0.184263	0.1405	0.8595	0.13535	0.0489125
270	0.184706	0.1406	0.8594	0.13565	0.0490563
271	0.184638	0.1413	0.8587	0.1359	0.0487375
272	0.184669	0.14135	0.85865	0.136	0.0486687
273	0.185087	0.141175	0.858825	0.13615	0.0489375
274	0.184775	0.141	0.859	0.135875	0.0489
275	0.184725	0.14075	0.85925	0.1357	0.049025
276	0.184869	0.140925	0.859075	0.135825	0.0490437
277	0.184981	0.140625	0.859375	0.13595	0.0490312
278	0.185163	0.14095	0.85905	0.136175	0.0489875
279	0.185438	0.141175	0.858825	0.13645	0.0489875
280	0.185400	0.141	0.859	0.1363	0.0491
281	0.185675	0.141025	0.858975	0.1365	0.049175
282	0.185850	0.141	0.859	0.136725	0.049125
283	0.186181	0.141375	0.858625	0.13715	0.0490312
284	0.186269	0.1422	0.8578	0.13735	0.0489187
285	0.186581	0.142625	0.857375	0.137775	0.0488063
286	0.186537	0.14285	0.85715	0.1378	0.0487375
287	0.186906	0.143	0.857	0.1379	0.0490063
288	0.186850	0.14335	0.85665	0.13785	0.049
289	0.187000	0.14245	0.85755	0.137725	0.049275
290	0.187144	0.1425	0.8575	0.13805	0.0490937
291	0.187513	0.1428	0.8572	0.1384	0.0491125
292	0.187425	0.143225	0.856775	0.13845	0.048975
293	0.187344	0.142825	0.857175	0.1382	0.0491438
294	0.187425	0.142625	0.857375	0.138125	0.0493
295	0.187856	0.142625	0.857375	0.13855	0.0493063
296	0.188081	0.14335	0.85665	0.138925	0.0491562
297	0.188250	0.143125	0.856875	0.138975	0.049275
298	0.188219	0.1435	0.8565	0.138925	0.0492937
299	0.188288	0.1434	0.8566	0.1391	0.0491875
300	0.188713	0.143875	0.856125	0.13945	0.0492625
301	0.188837	0.14415	0.85585	0.1397	0.0491375
302	0.188963	0.14425	0.85575	0.139675	0.0492875
303	0.188763	0.144275	0.855725	0.13975	0.0490125
304	0.189131	0.144225	0.855775	0.14	0.0491313
305	0.189075	0.143825	0.856175	0.1398	0.049275
306	0.189087	0.14385	0.85615	0.139825	0.0492625
307	0.189175	0.144175	0.855825	0.139825	0.04935
308	0.189431	0.1439	0.8561	0.1401	0.0493313
309	0.189488	0.144	0.856	0.1401	0.0493875
310	0.189650	0.144225	0.855775	0.1403	0.04935
311	0.190181	0.14455	0.85545	0.14085	0.0493313
312	0.190069	0.1449	0.8551	0.140875	0.0491938
313	0.190656	0.144925	0.855075	0.14115	0.0495063
314	0.190775	0.1453	0.8547	0.141325	0.04945
315	0.190919	0.145925	0.854075	0.141675	0.0492438
316	0.191100	0.146175	0.853825	0.14185	0.04925
317	0.191056	0.1461	0.8539	0.141725	0.0493313
318	0.191469	0.146125	0.853875	0.1422	0.0492688
319	0.191669	0.1462	0.8538	0.142325	0.0493437
320	0.191950	0.146275	0.853725	0.142575	0.049375
321	0.191506	0.1462	0.8538	0.141925	0.0495813
322	0.191431	0.1458	0.8542	0.141525	0.0499062
323	0.191488	0.145425	0.854575	0.1417	0.0497875
324	0.191569	0.1453	0.8547	0.14175	0.0498188
325	0.191738	0.145725	0.854275	0.14195	0.0497875
326	0.191850	0.14595	0.85405	0.14205	0.0498
327	0.191875	0.145925	0.854075	0.142125	0.04975
328	0.192125	0.146125	0.853875	0.1421	0.050025
329	0.192169	0.1465	0.8535	0.142225	0.0499438
330	0.192031	0.145925	0.854075	0.1419	0.0501313
331	0.192300	0.145925	0.854075	0.142075	0.050225
332	0.192456	0.145825	0.854175	0.142175	0.0502813
333	0.192400	0.14625	0.85375	0.14255	0.04985
334	0.192488	0.146075	0.853925	0.14245	0.0500375
335	0.192519	0.146025	0.853975	0.1425	0.0500188
336	0.192587	0.1456	0.8544	0.142325	0.0502625
337	0.192662	0.14575	0.85425	0.14245	0.0502125
338	0.192825	0.146025	0.853975	0.1427	0.050125
339	0.193294	0.146725	0.853275	0.143125	0.0501687
340	0.193362	0.14715	0.85285	0.143425	0.0499375
341	0.193475	0.147525	0.852475	0.14365	0.049825
342	0.193188	0.14715	0.85285	0.143225	0.0499625
343	0.193194	0.146975	0.853025	0.1432	0.0499938
344	0.193131	0.146475	0.853525	0.14305	0.0500813
345	0.193169	0.1464	0.8536	0.143075	0.0500937
346	0.193263	0.14655	0.85345	0.143175	0.0500875
347	0.193394	0.146425	0.853575	0.14335	0.0500437
348	0.193563	0.1468	0.8532	0.143675	0.0498875
349	0.193344	0.14675	0.85325	0.143475	0.0498688
350	0.193856	0.1468	0.8532	0.143675	0.0501812
351	0.193850	0.14715	0.85285	0.1438	0.05005
352	0.193919	0.14715	0.85285	0.143725	0.0501938
353	0.194038	0.1471	0.8529	0.143775	0.0502625
354	0.194013	0.1468	0.8532	0.143525	0.0504875
355	0.193981	0.146875	0.853125	0.14355	0.0504312
356	0.194200	0.14685	0.85315	0.14365	0.05055
357	0.194313	0.14735	0.85265	0.14385	0.0504625
358	0.194475	0.147575	0.852425	0.14405	0.050425
359	0.194288	0.147575	0.852425	0.143925	0.0503625
360	0.194362	0.147175	0.852825	0.14375	0.0506125
361	0.194475	0.146925	0.853075	0.1438	0.050675
362	0.194644	0.146925	0.853075	0.143925	0.0507188
363	0.194988	0.14765	0.85235	0.1444	0.0505875
364	0.195175	0.1481	0.8519	0.144725	0.05045
365	0.195200	0.148175	0.851825	0.144775	0.050425
366	0.195331	0.14875	0.85125	0.1449	0.0504312
367	0.195425	0.148825	0.851175	0.1451	0.050325
368	0.195450	0.148725	0.851275	0.144975	0.050475
369	0.195894	0.149175	0.850825	0.1455	0.0503938
370	0.196050	0.149625	0.850375	0.14575	0.0503
371	0.196194	0.15025	0.84975	0.14595	0.0502437
372	0.196250	0.1501	0.8499	0.145875	0.050375
373	0.196244	0.150225	0.849775	0.14585	0.0503938
374	0.196313	0.15	0.85	0.1457	0.0506125
375	0.196531	0.150125	0.849875	0.145975	0.0505562
376	0.196519	0.149725	0.850275	0.145625	0.0508938
377	0.196194	0.149575	0.850425	0.1453	0.0508938
378	0.196006	0.148575	0.851425	0.144775	0.0512312
379	0.196044	0.148125	0.851875	0.14495	0.0510938
380	0.196144	0.14825	0.85175	0.14525	0.0508938
381	0.196269	0.148175	0.851825	0.145275	0.0509937
382	0.196069	0.148	0.852	0.145175	0.0508938
383	0.196119	0.147725	0.852275	0.145225	0.0508938
384	0.196162	0.147925	0.852075	0.145325	0.0508375
385	0.196175	0.1476	0.8524	0.14525	0.050925
386	0.196250	0.147625	0.852375	0.1452	0.05105
387	0.196331	0.1477	0.8523	0.145275	0.0510562
388	0.196313	0.147625	0.852375	0.145375	0.0509375
389	0.196588	0.147625	0.852375	0.145625	0.0509625
390	0.196488	0.147825	0.852175	0.14545	0.0510375
391	0.196831	0.148225	0.851775	0.145725	0.0511062
392	0.196894	0.148375	0.851625	0.145675	0.0512188
393	0.196925	0.148475	0.851525	0.145825	0.0511
394	0.196925	0.148675	0.851325	0.14585	0.051075
395	0.196631	0.148025	0.851975	0.145275	0.0513562
396	0.196794	0.1478	0.8522	0.145375	0.0514187
397	0.197106	0.1481	0.8519	0.145775	0.0513313
398	0.197181	0.148275	0.851725	0.14595	0.0512312
399	0.197244	0.14835	0.85165	0.1461	0.0511438
400	0.197406	0.148525	0.851475	0.146125	0.0512813
401	0.197525	0.148775	0.851225	0.146375	0.05115
402	0.197644	0.149075	0.850925	0.146475	0.0511687
403	0.197713	0.149075	0.850925	0.1464	0.0513125
404	0.197662	0.149225	0.850775	0.1464	0.0512625
405	0.197800	0.1489	0.8511	0.146325	0.051475
406	0.197931	0.148925	0.851075	0.14645	0.0514812
407	0.198013	0.14915	0.85085	0.1467	0.0513125
408	0.198213	0.14925	0.85075	0.146975	0.0512375
409	0.198450	0.149575	0.850425	0.14715	0.0513
410	0.198650	0.149875	0.850125	0.1474	0.05125
411	0.198356	0.149725	0.850275	0.14705	0.0513062
412	0.198488	0.14965	0.85035	0.14705	0.0514375
413	0.198500	0.149725	0.850275	0.146975	0.051525
414	0.198781	0.149725	0.850275	0.147225	0.0515562
415	0.198906	0.150125	0.849875	0.147525	0.0513813
416	0.199125	0.150325	0.849675	0.147725	0.0514
417	0.199244	0.15045	0.84955	0.147925	0.0513188
418	0.199575	0.150925	0.849075	0.148375	0.0512
419	0.199437	0.150925	0.849075	0.148075	0.0513625
420	0.199700	0.151225	0.848775	0.148275	0.051425
421	0.199581	0.1513	0.8487	0.148175	0.0514063
422	0.199806	0.151375	0.848625	0.1482	0.0516062
423	0.199869	0.1517	0.8483	0.148425	0.0514438
424	0.199756	0.1517	0.8483	0.148425	0.0513313
425	0.199569	0.1515	0.8485	0.14815	0.0514187
426	0.199863	0.151075	0.848925	0.148325	0.0515375
427	0.199775	0.15095	0.84905	0.148275	0.0515
428	0.199731	0.15095	0.84905	0.148175	0.0515562
429	0.199831	0.1508	0.8492	0.1482	0.0516312
430	0.199975	0.15055	0.84945	0.1481	0.051875
431	0.200388	0.1508	0.8492	0.148625	0.0517625
432	0.200106	0.15095	0.84905	0.148425	0.0516812
433	0.200306	0.150675	0.849325	0.1484	0.0519063
434	0.200344	0.15075	0.84925	0.1485	0.0518438
435	0.200687	0.150975	0.849025	0.148825	0.0518625
436	0.200606	0.151375	0.848625	0.149025	0.0515813
437	0.200669	0.15125	0.84875	0.14905	0.0516187
438	0.200550	0.15125	0.84875	0.149025	0.051525
439	0.200606	0.1512	0.8488	0.149	0.0516062
440	0.200425	0.151025	0.848975	0.1489	0.051525
441	0.200488	0.150675	0.849325	0.14875	0.0517375
442	0.200662	0.1507	0.8493	0.148925	0.0517375
443	0.200756	0.150725	0.849275	0.149125	0.0516312
444	0.200619	0.150925	0.849075	0.149075	0.0515437
445	0.200694	0.150675	0.849325	0.149025	0.0516687
446	0.200694	0.150625	0.849375	0.14895	0.0517437
447	0.200600	0.150575	0.849425	0.148875	0.051725
448	0.200925	0.150775	0.849225	0.14905	0.051875
449	0.201094	0.150875	0.849125	0.149225	0.0518687
450	0.201094	0.15125	0.84875	0.149325	0.0517688
451	0.201175	0.151	0.849	0.1493	0.051875
452	0.201150	0.1509	0.8491	0.149325	0.051825
453	0.201081	0.1507	0.8493	0.149225	0.0518563
454	0.201181	0.150975	0.849025	0.14945	0.0517312
455	0.201125	0.151	0.849	0.1494	0.051725
456	0.201338	0.151275	0.848725	0.1496	0.0517375
457	0.201394	0.1515	0.8485	0.149625	0.0517688
458	0.201375	0.151225	0.848775	0.149475	0.0519
459	0.201231	0.1508	0.8492	0.1492	0.0520313
460	0.201437	0.15115	0.84885	0.1496	0.0518375
461	0.201412	0.151125	0.848875	0.149575	0.0518375
462	0.201400	0.1511	0.8489	0.149475	0.051925
463	0.201425	0.150925	0.849075	0.14955	0.051875
464	0.201363	0.15085	0.84915	0.14945	0.0519125
465	0.201444	0.1509	0.8491	0.149575	0.0518687
466	0.201450	0.150675	0.849325	0.1495	0.05195
467	0.201725	0.1508	0.8492	0.149925	0.0518
468	0.201831	0.150975	0.849025	0.15005	0.0517813
469	0.201863	0.151325	0.848675	0.150125	0.0517375
470	0.201888	0.151325	0.848675	0.1501	0.0517875
471	0.201794	0.1514	0.8486	0.149975	0.0518187
472	0.201662	0.151275	0.848725	0.149775	0.0518875
473	0.201744	0.15115	0.84885	0.149725	0.0520188
474	0.201594	0.15085	0.84915	0.149475	0.0521187
475	0.201569	0.1508	0.8492	0.14945	0.0521187
476	0.201650	0.15095	0.84905	0.149625	0.052025
477	0.201706	0.150875	0.849125	0.14955	0.0521563
478	0.201569	0.150875	0.849125	0.14945	0.0521187
479	0.201781	0.151075	0.848925	0.1497	0.0520813
480	0.201806	0.151075	0.848925	0.149625	0.0521812
481	0.201731	0.1508	0.8492	0.149475	0.0522562
482	0.201831	0.15075	0.84925	0.149625	0.0522063
483	0.201844	0.1509	0.8491	0.149675	0.0521688
484	0.201844	0.150875	0.849125	0.1497	0.0521438
485	0.201844	0.15075	0.84925	0.14965	0.0521937
486	0.201956	0.150825	0.849175	0.1498	0.0521563
487	0.201962	0.150825	0.849175	0.149825	0.0521375
488	0.202031	0.150875	0.849125	0.15	0.0520313
489	0.202063	0.150975	0.849025	0.15005	0.0520125
490	0.202225	0.151325	0.848675	0.1503	0.051925
491	0.202219	0.151475	0.848525	0.150325	0.0518938
492	0.202181	0.151275	0.848725	0.15015	0.0520313
493	0.202138	0.15125	0.84875	0.150125	0.0520125
494	0.202231	0.15125	0.84875	0.1502	0.0520313
495	0.202419	0.151475	0.848525	0.150425	0.0519937
496	0.202544	0.151675	0.848325	0.15045	0.0520938
497	0.202462	0.151975	0.848025	0.150475	0.0519875
498	0.202600	0.15195	0.84805	0.150625	0.051975
499	0.202638	0.1521	0.8479	0.15065	0.0519875
500	0.202606	0.15175	0.84825	0.150375	0.0522313
501	0.202744	0.15175	0.84825	0.15045	0.0522938
502	0.202700	0.1519	0.8481	0.150625	0.052075
503	0.202644	0.15175	0.84825	0.150525	0.0521187
504	0.202550	0.151525	0.848475	0.1503	0.05225
505	0.202638	0.151425	0.848575	0.1503	0.0523375
506	0.202550	0.151325	0.848675	0.15025	0.0523
507	0.202600	0.151475	0.848525	0.150375	0.052225
508	0.202631	0.151325	0.848675	0.15035	0.0522813
509	0.202763	0.15165	0.84835	0.1506	0.0521625
510	0.202781	0.1517	0.8483	0.1507	0.0520813
511	0.202831	0.15165	0.84835	0.15055	0.0522813
512	0.202806	0.151625	0.848375	0.150525	0.0522813
513	0.202788	0.15165	0.84835	0.150525	0.0522625
514	0.202800	0.151625	0.848375	0.150575	0.052225
515	0.202806	0.1515	0.8485	0.150525	0.0522813
516	0.202800	0.151375	0.848625	0.150575	0.052225
517	0.202975	0.1516	0.8484	0.15075	0.052225
518	0.203019	0.1516	0.8484	0.1508	0.0522188
519	0.202981	0.15165	0.84835	0.150725	0.0522562
520	0.202950	0.151675	0.848325	0.15065	0.0523
521	0.203063	0.15185	0.84815	0.15075	0.0523125
522	0.203131	0.151775	0.848225	0.1509	0.0522313
523	0.203313	0.152075	0.847925	0.151125	0.0521875
524	0.203550	0.152425	0.847575	0.151325	0.052225
525	0.203544	0.152625	0.847375	0.15135	0.0521937
526	0.203600	0.152725	0.847275	0.15145	0.05215
527	0.203794	0.152825	0.847175	0.151675	0.0521187
528	0.203719	0.152925	0.847075	0.151575	0.0521438
529	0.203712	0.1529	0.8471	0.1515	0.0522125
530	0.203813	0.1529	0.8471	0.151525	0.0522875
531	0.203737	0.1528	0.8472	0.151425	0.0523125
532	0.203794	0.152875	0.847125	0.151425	0.0523687
533	0.203937	0.152925	0.847075	0.151625	0.0523125
534	0.204019	0.152975	0.847025	0.15165	0.0523687
535	0.203956	0.153075	0.846925	0.151625	0.0523313
536	0.203869	0.152975	0.847025	0.15155	0.0523187
537	0.203900	0.1528	0.8472	0.1515	0.0524
538	0.203856	0.1528	0.8472	0.151425	0.0524312
539	0.203906	0.152675	0.847325	0.15135	0.0525562
540	0.203950	0.15255	0.84745	0.1514	0.05255
541	0.204150	0.15265	0.84735	0.1516	0.05255
542	0.204113	0.153	0.847	0.1516	0.0525125
543	0.204056	0.152875	0.847125	0.15155	0.0525062
544	0.204056	0.152525	0.847475	0.15145	0.0526063
545	0.204031	0.1524	0.8476	0.15125	0.0527813
546	0.204144	0.1524	0.8476	0.1515	0.0526438
547	0.204194	0.1527	0.8473	0.151675	0.0525188
548	0.204281	0.152675	0.847325	0.151675	0.0526063
549	0.204219	0.1528	0.8472	0.15175	0.0524688
550	0.204394	0.152775	0.847225	0.151875	0.0525188
551	0.204400	0.152825	0.847175	0.151925	0.052475
552	0.204550	0.153025	0.846975	0.152075	0.052475
553	0.204694	0.153275	0.846725	0.152275	0.0524188
554	0.204788	0.15365	0.84635	0.152475	0.0523125
555	0.204750	0.153475	0.846525	0.1524	0.05235
556	0.204900	0.153675	0.846325	0.152575	0.052325
557	0.205056	0.153925	0.846075	0.15275	0.0523062
558	0.205019	0.153875	0.846125	0.15275	0.0522688
559	0.204956	0.15395	0.84605	0.152725	0.0522313
560	0.205056	0.15395	0.84605	0.1528	0.0522562
561	0.205081	0.153925	0.846075	0.152725	0.0523563
562	0.205094	0.15385	0.84615	0.15265	0.0524437
563	0.205000	0.153675	0.846325	0.152525	0.052475
564	0.205069	0.153875	0.846125	0.152575	0.0524937
565	0.205206	0.153925	0.846075	0.152625	0.0525813
566	0.205225	0.154025	0.845975	0.152725	0.0525
567	0.205538	0.15425	0.84575	0.15295	0.0525875
568	0.205487	0.154375	0.845625	0.1529	0.0525875
569	0.205606	0.15435	0.84565	0.153125	0.0524813
570	0.205556	0.154375	0.845625	0.1531	0.0524563
571	0.205737	0.154425	0.845575	0.1533	0.0524375
572	0.205850	0.1548	0.8452	0.153425	0.052425
573	0.205844	0.155025	0.844975	0.15345	0.0523938
574	0.205875	0.154975	0.845025	0.153375	0.0525
575	0.206063	0.15495	0.84505	0.153425	0.0526375
576	0.206100	0.155125	0.844875	0.153525	0.052575
577	0.206237	0.1552	0.8448	0.1537	0.0525375
578	0.206269	0.155225	0.844775	0.153775	0.0524937
579	0.206350	0.155375	0.844625	0.15385	0.0525
580	0.206363	0.1552	0.8448	0.15385	0.0525125
581	0.206325	0.15515	0.84485	0.15385	0.052475
582	0.206244	0.154925	0.845075	0.15365	0.0525938
583	0.206163	0.15475	0.84525	0.15355	0.0526125
584	0.206275	0.15495	0.84505	0.153625	0.05265
585	0.206175	0.154775	0.845225	0.15355	0.052625
586	0.206144	0.154575	0.845425	0.153525	0.0526187
587	0.206262	0.154475	0.845525	0.15355	0.0527125
588	0.206206	0.154325	0.845675	0.153525	0.0526812
589	0.206100	0.154275	0.845725	0.1535	0.0526
590	0.206094	0.154025	0.845975	0.153325	0.0527688
591	0.206113	0.154025	0.845975	0.15335	0.0527625
592	0.206156	0.15405	0.84595	0.15335	0.0528062
593	0.206219	0.15405	0.84595	0.15335	0.0528687
594	0.206206	0.154075	0.845925	0.15345	0.0527562
595	0.206175	0.15415	0.84585	0.153475	0.0527
596	0.206256	0.154175	0.845825	0.153525	0.0527313
597	0.206269	0.154225	0.845775	0.1535	0.0527688
598	0.206269	0.1543	0.8457	0.1535	0.0527688
599	0.206306	0.154325	0.845675	0.1536	0.0527063
600	0.206388	0.15435	0.84565	0.1537	0.0526875
601	0.206381	0.154375	0.845625	0.15365	0.0527313
602	0.206538	0.154525	0.845475	0.15375	0.0527875
603	0.206462	0.154425	0.845575	0.15365	0.0528125
604	0.206538	0.154425	0.845575	0.1538	0.0527375
605	0.206575	0.154425	0.845575	0.153775	0.0528
606	0.206506	0.1544	0.8456	0.15365	0.0528563
607	0.206531	0.1543	0.8457	0.153625	0.0529063
608	0.206619	0.154375	0.845625	0.1538	0.0528187
609	0.206625	0.1544	0.8456	0.153825	0.0528
610	0.206575	0.154425	0.845575	0.153825	0.05275
611	0.206575	0.154375	0.845625	0.1537	0.052875
612	0.206575	0.154425	0.845575	0.153725	0.05285
613	0.206462	0.15425	0.84575	0.1536	0.0528625
614	0.206431	0.1541	0.8459	0.153575	0.0528563
615	0.206606	0.154175	0.845825	0.153825	0.0527813
616	0.206569	0.15425	0.84575	0.1538	0.0527688
617	0.206569	0.154275	0.845725	0.153775	0.0527938
618	0.206694	0.154375	0.845625	0.1539	0.0527938
619	0.206781	0.154425	0.845575	0.154	0.0527813
620	0.206850	0.154475	0.845525	0.154025	0.052825
621	0.206744	0.154525	0.845475	0.153975	0.0527688
622	0.206719	0.15455	0.84545	0.15395	0.0527688
623	0.206725	0.154475	0.845525	0.15395	0.052775
624	0.206819	0.154625	0.845375	0.15405	0.0527688
625	0.206781	0.154575	0.845425	0.154	0.0527813
626	0.206775	0.154525	0.845475	0.153925	0.05285
627	0.206675	0.154425	0.845575	0.1538	0.052875
628	0.206694	0.1543	0.8457	0.15385	0.0528438
629	0.206781	0.154325	0.845675	0.154	0.0527813
630	0.206750	0.154225	0.845775	0.1539	0.05285
631	0.206769	0.15425	0.84575	0.153975	0.0527938
632	0.206806	0.154275	0.845725	0.154	0.0528062
633	0.206888	0.154375	0.845625	0.154125	0.0527625
634	0.206856	0.15445	0.84555	0.1541	0.0527562
635	0.206856	0.154475	0.845525	0.154075	0.0527813
636	0.206906	0.1544	0.8456	0.15405	0.0528563
637	0.206875	0.15435	0.84565	0.15405	0.052825
638	0.206900	0.154325	0.845675	0.154	0.0529
639	0.207019	0.1545	0.8455	0.1542	0.0528187
640	0.207125	0.15465	0.84535	0.154325	0.0528
641	0.206894	0.154575	0.845425	0.15405	0.0528438
642	0.206913	0.1545	0.8455	0.154	0.0529125
643	0.206888	0.1543	0.8457	0.1538	0.0530875
644	0.206875	0.15435	0.84565	0.153875	0.053
645	0.206913	0.1543	0.8457	0.15395	0.0529625
646	0.206925	0.154375	0.845625	0.153975	0.05295
647	0.206938	0.154275	0.845725	0.15395	0.0529875
648	0.206944	0.1544	0.8456	0.154025	0.0529188
649	0.206938	0.154325	0.845675	0.15405	0.0528875
650	0.206987	0.1544	0.8456	0.154075	0.0529125
651	0.207050	0.15435	0.84565	0.154125	0.052925
652	0.207063	0.154425	0.845575	0.154175	0.0528875
653	0.207044	0.1545	0.8455	0.15415	0.0528938
654	0.207069	0.1545	0.8455	0.154175	0.0528938
655	0.207056	0.154575	0.845425	0.154225	0.0528313
656	0.207069	0.15455	0.84545	0.15425	0.0528187
657	0.207044	0.1546	0.8454	0.15425	0.0527938
658	0.207069	0.1546	0.8454	0.1543	0.0527688
659	0.207019	0.15465	0.84535	0.15425	0.0527688
660	0.207081	0.154625	0.845375	0.154325	0.0527562
661	0.207044	0.154575	0.845425	0.15425	0.0527938
662	0.207056	0.1547	0.8453	0.15435	0.0527063
663	0.207063	0.154625	0.845375	0.15435	0.0527125
664	0.207056	0.1547	0.8453	0.154325	0.0527313
665	0.207125	0.15465	0.84535	0.154325	0.0528
666	0.207206	0.154825	0.845175	0.154475	0.0527313
667	0.207144	0.154775	0.845225	0.1544	0.0527437
668	0.207175	0.154825	0.845175	0.1544	0.052775
669	0.207175	0.154775	0.845225	0.1544	0.052775
670	0.207163	0.15485	0.84515	0.1544	0.0527625
671	0.207300	0.15485	0.84515	0.154525	0.052775
672	0.207300	0.15495	0.84505	0.154525	0.052775
673	0.207331	0.15495	0.84505	0.154575	0.0527562
674	0.207300	0.154875	0.845125	0.15445	0.05285
675	0.207275	0.1549	0.8451	0.154475	0.0528
676	0.207269	0.154775	0.845225	0.1544	0.0528687
677	0.207356	0.154875	0.845125	0.154525	0.0528313
678	0.207363	0.15495	0.84505	0.1546	0.0527625
679	0.207406	0.154925	0.845075	0.154625	0.0527813
680	0.207406	0.154925	0.845075	0.1546	0.0528062
681	0.207400	0.1549	0.8451	0.154575	0.052825
682	0.207450	0.155	0.845	0.15465	0.0528
683	0.207438	0.155025	0.844975	0.154675	0.0527625
684	0.207563	0.155075	0.844925	0.154725	0.0528375
685	0.207556	0.1551	0.8449	0.154725	0.0528313
686	0.207681	0.155275	0.844725	0.154925	0.0527562
687	0.207781	0.155325	0.844675	0.155025	0.0527562
688	0.207775	0.1554	0.8446	0.155025	0.05275
689	0.207781	0.155625	0.844375	0.155125	0.0526563
690	0.207825	0.155575	0.844425	0.155125	0.0527
691	0.207844	0.155625	0.844375	0.155	0.0528438
692	0.207831	0.155675	0.844325	0.15505	0.0527813
693	0.207800	0.155625	0.844375	0.154975	0.052825
694	0.207894	0.155625	0.844375	0.15505	0.0528438
695	0.207806	0.155625	0.844375	0.155	0.0528062
696	0.207831	0.1555	0.8445	0.155	0.0528313
697	0.207925	0.15555	0.84445	0.155075	0.05285
698	0.207925	0.155625	0.844375	0.155125	0.0528
699	0.207975	0.15575	0.84425	0.1552	0.052775
700	0.207931	0.15565	0.84435	0.155025	0.0529063
701	0.208044	0.155825	0.844175	0.15525	0.0527938
702	0.207906	0.1557	0.8443	0.155075	0.0528313
703	0.207987	0.1556	0.8444	0.155075	0.0529125
704	0.207913	0.155625	0.844375	0.155025	0.0528875
705	0.207944	0.155525	0.844475	0.15505	0.0528938
706	0.207919	0.1555	0.8445	0.155	0.0529188
707	0.207894	0.15535	0.84465	0.154925	0.0529688
708	0.207931	0.155275	0.844725	0.155025	0.0529063
709	0.207994	0.15525	0.84475	0.15505	0.0529437
710	0.207944	0.155375	0.844625	0.155075	0.0528687
711	0.208006	0.155375	0.844625	0.155125	0.0528812
712	0.208012	0.155375	0.844625	0.1551	0.0529125
713	0.208006	0.1553	0.8447	0.15505	0.0529563
714	0.208006	0.155275	0.844725	0.15505	0.0529563
715	0.207981	0.1553	0.8447	0.15505	0.0529312
716	0.208012	0.15535	0.84465	0.155075	0.0529375
717	0.208044	0.1555	0.8445	0.1552	0.0528438
718	0.207913	0.155375	0.844625	0.155	0.0529125
719	0.207938	0.15515	0.84485	0.15495	0.0529875
720	0.207931	0.155225	0.844775	0.15495	0.0529813
721	0.207962	0.155275	0.844725	0.155025	0.0529375
722	0.208000	0.155425	0.844575	0.1551	0.0529
723	0.207975	0.155425	0.844575	0.155075	0.0529
724	0.207975	0.155275	0.844725	0.155025	0.05295
725	0.207994	0.155275	0.844725	0.15505	0.0529437
726	0.208056	0.155425	0.844575	0.155175	0.0528812
727	0.207994	0.1554	0.8446	0.155075	0.0529188
728	0.207975	0.15525	0.84475	0.155025	0.05295
729	0.207981	0.15515	0.84485	0.15495	0.0530313
730	0.208006	0.155175	0.844825	0.15495	0.0530562
731	0.207987	0.15525	0.84475	0.15505	0.0529375
732	0.208044	0.155275	0.844725	0.1551	0.0529437
733	0.208106	0.1554	0.8446	0.1552	0.0529063
734	0.208131	0.15535	0.84465	0.1552	0.0529312
735	0.208131	0.155425	0.844575	0.1552	0.0529312
736	0.208106	0.1555	0.8445	0.155225	0.0528812
737	0.208119	0.155525	0.844475	0.15525	0.0528687
738	0.208131	0.15545	0.84455	0.155125	0.0530062
739	0.208169	0.155375	0.844625	0.1551	0.0530687
740	0.208138	0.15545	0.84455	0.1551	0.0530375
741	0.208075	0.15535	0.84465	0.155025	0.05305
742	0.208113	0.1554	0.8446	0.1551	0.0530125
743	0.208150	0.15555	0.84445	0.155225	0.052925
744	0.208138	0.155425	0.844575	0.1552	0.0529375
745	0.208169	0.155575	0.844425	0.15525	0.0529188
746	0.208181	0.155575	0.844425	0.155225	0.0529563
747	0.208138	0.155525	0.844475	0.155075	0.0530625
748	0.208131	0.1555	0.8445	0.1551	0.0530313
749	0.208225	0.1555	0.8445	0.15525	0.052975
750	0.208206	0.155525	0.844475	0.1552	0.0530062
751	0.208225	0.155525	0.844475	0.155175	0.05305
752	0.208119	0.155575	0.844425	0.1551	0.0530188
753	0.208131	0.155525	0.844475	0.155175	0.0529563
754	0.208219	0.155675	0.844325	0.1553	0.0529188
755	0.208275	0.155675	0.844325	0.155275	0.053
756	0.208237	0.15575	0.84425	0.15525	0.0529875
757	0.208363	0.1558	0.8442	0.1554	0.0529625
758	0.208469	0.156025	0.843975	0.155525	0.0529437
759	0.208431	0.156025	0.843975	0.1555	0.0529312
760	0.208487	0.155975	0.844025	0.155525	0.0529625
761	0.208569	0.156175	0.843825	0.155675	0.0528938
762	0.208494	0.1561	0.8439	0.15555	0.0529437
763	0.208481	0.156125	0.843875	0.1555	0.0529813
764	0.208469	0.155975	0.844025	0.15545	0.0530188
765	0.208381	0.155975	0.844025	0.1554	0.0529813
766	0.208381	0.155775	0.844225	0.15525	0.0531312
767	0.208425	0.155725	0.844275	0.15525	0.053175
768	0.208388	0.15575	0.84425	0.155225	0.0531625
769	0.208356	0.15575	0.84425	0.155225	0.0531312
770	0.208262	0.1556	0.8444	0.15515	0.0531125
771	0.208512	0.1556	0.8444	0.155325	0.0531875
772	0.208506	0.155675	0.844325	0.155325	0.0531812
773	0.208581	0.15585	0.84415	0.15545	0.0531312
774	0.208594	0.156225	0.843775	0.155625	0.0529688
775	0.208537	0.156075	0.843925	0.155425	0.0531125
776	0.208575	0.15605	0.84395	0.155475	0.0531
777	0.208550	0.156	0.844	0.1555	0.05305
778	0.208644	0.156075	0.843925	0.1556	0.0530438
779	0.208681	0.15615	0.84385	0.155675	0.0530062
780	0.208744	0.156125	0.843875	0.155725	0.0530188
781	0.208675	0.156125	0.843875	0.155675	0.053
782	0.208556	0.1561	0.8439	0.15555	0.0530062
783	0.208594	0.155925	0.844075	0.1555	0.0530938
784	0.208675	0.156025	0.843975	0.1556	0.053075
785	0.208719	0.155975	0.844025	0.1556	0.0531187
786	0.208688	0.15615	0.84385	0.155725	0.0529625
787	0.208806	0.15615	0.84385	0.155825	0.0529813
788	0.208725	0.156075	0.843925	0.155725	0.053
789	0.208725	0.15605	0.84395	0.15565	0.053075
790	0.208694	0.156075	0.843925	0.155675	0.0530188
791	0.208825	0.1561	0.8439	0.155825	0.053
792	0.208856	0.156225	0.843775	0.1559	0.0529563
793	0.208869	0.1564	0.8436	0.155975	0.0528938
794	0.208931	0.15645	0.84355	0.156	0.0529312
795	0.208956	0.156425	0.843575	0.156	0.0529563
796	0.208762	0.1562	0.8438	0.155725	0.0530375
797	0.208806	0.156125	0.843875	0.15575	0.0530562
798	0.208856	0.15615	0.84385	0.155825	0.0530313
799	0.208850	0.156075	0.843925	0.1558	0.05305
800	0.208888	0.156125	0.843875	0.155825	0.0530625
801	0.208956	0.15625	0.84375	0.155975	0.0529813
802	0.208969	0.156325	0.843675	0.156	0.0529688
803	0.208987	0.1563	0.8437	0.15595	0.0530375
804	0.208975	0.156325	0.843675	0.155925	0.05305
805	0.208906	0.156325	0.843675	0.155875	0.0530313
806	0.208888	0.156275	0.843725	0.155825	0.0530625
807	0.208938	0.1562	0.8438	0.155875	0.0530625
808	0.209000	0.15625	0.84375	0.1559	0.0531
809	0.209056	0.15625	0.84375	0.155975	0.0530813
810	0.209037	0.156225	0.843775	0.156	0.0530375
811	0.209025	0.156125	0.843875	0.15595	0.053075
812	0.209063	0.156225	0.843775	0.156025	0.0530375
813	0.209069	0.156275	0.843725	0.156025	0.0530438
814	0.209075	0.1563	0.8437	0.156	0.053075
815	0.209037	0.156275	0.843725	0.155975	0.0530625
816	0.209063	0.156275	0.843725	0.156	0.0530625
817	0.209100	0.1563	0.8437	0.15605	0.05305
818	0.209119	0.156375	0.843625	0.1561	0.0530188
819	0.209163	0.15645	0.84355	0.1561	0.0530625
820	0.209188	0.1565	0.8435	0.15615	0.0530375
821	0.209219	0.1566	0.8434	0.1562	0.0530188
822	0.209200	0.156775	0.843225	0.156225	0.052975
823	0.209200	0.156625	0.843375	0.15615	0.05305
824	0.209175	0.156525	0.843475	0.156025	0.05315
825	0.209063	0.1562	0.8438	0.155875	0.0531875
826	0.209050	0.156075	0.843925	0.155875	0.053175
827	0.209050	0.156125	0.843875	0.1559	0.05315
828	0.209006	0.156125	0.843875	0.15585	0.0531563
829	0.208987	0.156025	0.843975	0.155825	0.0531625
830	0.208994	0.155925	0.844075	0.155825	0.0531688
831	0.209031	0.15595	0.84405	0.1559	0.0531312
832	0.209044	0.15605	0.84395	0.15595	0.0530938
833	0.209050	0.156075	0.843925	0.155975	0.053075
834	0.209075	0.1561	0.8439	0.156	0.053075
835	0.209075	0.15615	0.84385	0.156	0.053075
836	0.209113	0.156175	0.843825	0.15605	0.0530625
837	0.209088	0.15615	0.84385	0.156025	0.0530625
838	0.209125	0.15625	0.84375	0.156075	0.05305
839	0.209225	0.15625	0.84375	0.156175	0.05305
840	0.209244	0.156375	0.843625	0.156175	0.0530687
841	0.209306	0.156475	0.843525	0.1562	0.0531063
842	0.209306	0.15665	0.84335	0.156225	0.0530813
843	0.209313	0.15655	0.84345	0.156175	0.0531375
844	0.209262	0.1566	0.8434	0.156175	0.0530875
845	0.209294	0.15655	0.84345	0.1562	0.0530938
846	0.209287	0.15665	0.84335	0.156175	0.0531125
847	0.209237	0.1566	0.8434	0.156125	0.0531125
848	0.209306	0.15665	0.84335	0.156225	0.0530813
849	0.209306	0.15665	0.84335	0.1562	0.0531063
850	0.209313	0.15665	0.84335	0.1562	0.0531125
851	0.209294	0.15655	0.84345	0.156175	0.0531187
852	0.209275	0.1564	0.8436	0.156125	0.05315
853	0.209269	0.156375	0.843625	0.156125	0.0531437
854	0.209244	0.1564	0.8436	0.156125	0.0531187
855	0.209269	0.156375	0.843625	0.15615	0.0531187
856	0.209231	0.156225	0.843775	0.15605	0.0531812
857	0.209181	0.156175	0.843825	0.156025	0.0531563
858	0.209256	0.15625	0.84375	0.1561	0.0531563
859	0.209250	0.156275	0.843725	0.1561	0.05315
860	0.209250	0.156325	0.843675	0.156125	0.053125
861	0.209188	0.156225	0.843775	0.156025	0.0531625
862	0.209206	0.156225	0.843775	0.155975	0.0532313
863	0.209194	0.1562	0.8438	0.156	0.0531937
864	0.209244	0.156225	0.843775	0.1561	0.0531437
865	0.209188	0.15625	0.84375	0.156075	0.0531125
866	0.209194	0.156175	0.843825	0.156075	0.0531187
867	0.209169	0.156125	0.843875	0.156025	0.0531437
868	0.209194	0.156075	0.843925	0.156	0.0531937
869	0.209181	0.15605	0.84395	0.156	0.0531812
870	0.209188	0.156075	0.843925	0.156025	0.0531625
871	0.209213	0.1561	0.8439	0.156075	0.0531375
872	0.209188	0.1561	0.8439	0.15605	0.0531375
873	0.209188	0.1561	0.8439	0.15605	0.0531375
874	0.209188	0.1561	0.8439	0.15605	0.0531375
875	0.209188	0.156075	0.843925	0.15605	0.0531375
876	0.209194	0.156075	0.843925	0.15605	0.0531437
877	0.209194	0.156075	0.843925	0.15605	0.0531437
878	0.209194	0.1561	0.8439	0.156075	0.0531187
879	0.209194	0.1561	0.8439	0.156075	0.0531187
880	0.209194	0.1561	0.8439	0.156075	0.0531187
881	0.209194	0.1561	0.8439	0.156075	0.0531187
882	0.209194	0.1561	0.8439	0.156075	0.0531187
883	0.209194	0.1561	0.8439	0.156075	0.0531187
884	0.209213	0.1561	0.8439	0.156075	0.0531375
885	0.209213	0.1561	0.8439	0.15605	0.0531625
886	0.209213	0.156125	0.843875	0.15605	0.0531625
887	0.209194	0.156075	0.843925	0.15605	0.0531437
888	0.209200	0.15605	0.84395	0.15605	0.05315
889	0.209200	0.156075	0.843925	0.156075	0.053125
890	0.209200	0.156075	0.843925	0.156075	0.053125
891	0.209200	0.156075	0.843925	0.156075	0.053125
892	0.209200	0.156075	0.843925	0.156075	0.053125
893	0.209200	0.156075	0.843925	0.156075	0.053125
894	0.209200	0.156075	0.843925	0.156075	0.053125
895	0.209200	0.156075	0.843925	0.156075	0.053125
896	0.209200	0.156075	0.843925	0.156075	0.053125
897	0.209200	0.156075	0.843925	0.156075	0.053125
898	0.209200	0.156075	0.843925	0.156075	0.053125
899	0.209200	0.156075	0.843925	0.156075	0.053125
900	0.209200	0.156075	0.843925	0.156075	0.053125
901	0.209200	0.156075	0.843925	0.156075	0.053125
902	0.209200	0.156075	0.843925	0.156075	0.053125
903	0.209200	0.156075	0.843925	0.156075	0.053125
904	0.209200	0.156075	0.843925	0.156075	0.053125
905	0.209200	0.156075	0.843925	0.156075	0.053125
906	0.209200	0.156075	0.843925	0.156075	0.053125
907	0.209200	0.156075	0.843925	0.156075	0.053125
908	0.209200	0.156075	0.843925	0.156075	0.053125
909	0.209200	0.156075	0.843925	0.156075	0.053125
910	0.209200	0.156075	0.843925	0.156075	0.053125
911	0.209200	0.156075	0.843925	0.156075	0.053125
912	0.209200	0.156075	0.843925	0.156075	0.053125
913	0.209200	0.156075	0.843925	0.156075	0.053125
914	0.209200	0.156075	0.843925	0.156075	0.053125
915	0.209200	0.156075	0.843925	0.156075	0.053125
916	0.209200	0.156075	0.843925	0.156075	0.053125
917	0.209200	0.156075	0.843925	0.156075	0.053125
918	0.209200	0.156075	0.843925	0.156075	0.053125
919	0.209200	0.156075	0.843925	0.156075	0.053125
920	0.209200	0.156075	0.843925	0.156075	0.053125
921	0.209200	0.156075	0.843925	0.156075	0.053125
922	0.209200	0.156075	0.843925	0.156075	0.053125
923	0.209200	0.156075	0.843925	0.156075	0.053125
924	0.209200	0.156075	0.843925	0.156075	0.053125
925	0.209200	0.156075	0.843925	0.156075	0.053125
926	0.209200	0.156075	0.843925	0.156075	0.053125
927	0.209200	0.156075	0.843925	0.156075	0.053125
928	0.209200	0.156075	0.843925	0.156075	0.053125
929	0.209200	0.156075	0.843925	0.156075	0.053125
930	0.209200	0.156075	0.843925	0.156075	0.053125
931	0.209200	0.156075	0.843925	0.156075	0.053125
932	0.209200	0.156075	0.843925	0.156075	0.053125
933	0.209200	0.156075	0.843925	0.156075	0.053125
934	0.209200	0.156075	0.843925	0.156075	0.053125
935	0.209200	0.156075	0.843925	0.156075	0.053125
936	0.209200	0.156075	0.843925	0.156075	0.053125
937	0.209200	0.156075	0.843925	0.156075	0.053125
938	0.209200	0.156075	0.843925	0.156075	0.053125
939	0.209200	0.156075	0.843925	0.156075	0.053125
940	0.209200	0.156075	0.843925	0.156075	0.053125
941	0.209200	0.156075	0.843925	0.156075	0.053125
942	0.209200	0.156075	0.843925	0.156075	0.053125
943	0.209200	0.156075	0.843925	0.156075	0.053125
944	0.209200	0.156075	0.843925	0.156075	0.053125
945	0.209200	0.156075	0.843925	0.156075	0.053125
946	0.209200	0.156075	0.843925	0.156075	0.053125
947	0.209200	0.156075	0.843925	0.156075	0.053125
948	0.209200	0.156075	0.843925	0.156075	0.053125
949	0.209200	0.156075	0.843925	0.156075	0.053125
950	0.209200	0.156075	0.843925	0.156075	0.053125
951	0.209200	0.156075	0.843925	0.156075	0.053125
952	0.209200	0.156075	0.843925	0.156075	0.053125
953	0.209200	0.156075	0.843925	0.156075	0.053125
954	0.209200	0.156075	0.843925	0.156075	0.053125
955	0.209200	0.156075	0.843925	0.156075	0.053125
956	0.209200	0.156075	0.843925	0.156075	0.053125
957	0.209200	0.156075	0.843925	0.156075	0.053125
958	0.209200	0.156075	0.843925	0.156075	0.053125
959	0.209200	0.156075	0.843925	0.156075	0.053125
960	0.209200	0.156075	0.843925	0.156075	0.053125
961	0.209200	0.156075	0.843925	0.156075	0.053125
962	0.209200	0.156075	0.843925	0.156075	0.053125
963	0.209200	0.156075	0.843925	0.156075	0.053125
964	0.209200	0.156075	0.843925	0.156075	0.053125
965	0.209200	0.156075	0.843925	0.156075	0.053125
966	0.209200	0.156075	0.843925	0.156075	0.053125
967	0.209200	0.156075	0.843925	0.156075	0.053125
968	0.209200	0.156075	0.843925	0.156075	0.053125
969	0.209200	0.156075	0.843925	0.156075	0.053125
970	0.209200	0.156075	0.843925	0.156075	0.053125
971	0.209200	0.156075	0.843925	0.156075	0.053125
972	0.209200	0.156075	0.843925	0.156075	0.053125
973	0.209200	0.156075	0.843925	0.156075	0.053125
974	0.209200	0.156075	0.843925	0.156075	0.053125
975	0.209200	0.156075	0.843925	0.156075	0.053125
976	0.209200	0.156075	0.843925	0.156075	0.053125
977	0.209200	0.156075	0.843925	0.156075	0.053125
978	0.209200	0.156075	0.843925	0.156075	0.053125
979	0.209200	0.156075	0.843925	0.156075	0.053125
980	0.209200	0.156075	0.843925	0.156075	0.053125
981	0.209200	0.156075	0.843925	0.156075	0.053125
982	0.209200	0.156075	0.843925	0.156075	0.053125
983	0.209200	0.156075	0.843925	0.156075	0.053125
984	0.209200	0.156075	0.843925	0.156075	0.053125
985	0.209200	0.156075	0.843925	0.156075	0.053125
986	0.209200	0.156075	0.843925	0.156075	0.053125
987	0.209200	0.156075	0.843925	0.156075	0.053125
988	0.209200	0.156075	0.843925	0.156075	0.053125
989	0.209200	0.156075	0.843925	0.156075	0.053125
990	0.209200	0.156075	0.843925	0.156075	0.053125
991	0.209200	0.156075	0.843925	0.156075	0.053125
992	0.209200	0.156075	0.843925	0.156075	0.053125
993	0.209200	0.156075	0.843925	0.156075	0.053125
994	0.209200	0.156075	0.843925	0.156075	0.053125
995	0.209200	0.156075	0.843925	0.156075	0.053125
996	0.209200	0.156075	0.843925	0.156075	0.053125
997	0.209200	0.156075	0.843925	0.156075	0.053125
998	0.209200	0.156075	0.843925	0.156075	0.053125
999	0.209200	0.156075	0.843925	0.156075	0.053125
1000	0.209200	0.156075	0.843925	0.156075	0.053125
1001	0.209200	0.156075	0.843925	0.156075	0.053125
1002	0.209200	0.156075	0.843925	0.156075	0.053125
1003	0.209200	0.156075	0.843925	0.156075	0.053125
1004	0.209200	0.156075	0.843925	0.156075	0.053125
1005	0.209200	0.156075	0.843925	0.156075	0.053125
1006	0.209200	0.156075	0.843925	0.156075	0.053125
1007	0.209200	0.156075	0.843925	0.156075	0.053125
1008	0.209200	0.156075	0.843925	0.156075	0.053125
1009	0.209200	0.156075	0.843925	0.156075	0.053125
1010	0.209200	0.156075	0.843925	0.156075	0.053125
1011	0.209200	0.156075	0.843925	0.156075	0.053125
1012	0.209200	0.156075	0.843925	0.156075	0.053125
1013	0.209200	0.156075	0.843925	0.156075	0.053125
1014	0.209200	0.156075	0.843925	0.156075	0.053125
1015	0.209200	0.156075	0.843925	0.156075	0.053125
1016	0.209200	0.156075	0.843925	0.156075	0.053125
1017	0.209200	0.156075	0.843925	0.156075	0.053125
1018	0.209200	0.156075	0.843925	0.156075	0.053125
1019	0.209200	0.156075	0.843925	0.156075	0.053125
1020	0.209200	0.156075	0.843925	0.156075	0.053125
1021	0.209200	0.156075	0.843925	0.156075	0.053125
1022	0.209200	0.156075	0.843925	0.156075	0.053125
1023	0.209200	0.156075	0.843925	0.156075	0.053125
1024	0.209200	0.156075	0.843925	0.156075	0.053125
1025	0.209200	0.156075	0.843925	0.156075	0.053125
1026	0.209200	0.156075	0.843925	0.156075	0.053125
1027	0.209200	0.156075	0.843925	0.156075	0.053125
1028	0.209200	0.156075	0.843925	0.156075	0.053125
1029	0.209200	0.156075	0.843925	0.156075	0.053125
1030	0.209200	0.156075	0.843925	0.156075	0.053125
1031	0.209200	0.156075	0.843925	0.156075	0.053125
1032	0.209200	0.156075	0.843925	0.156075	0.053125
1033	0.209200	0.156075	0.843925	0.156075	0.053125
1034	0.209200	0.156075	0.843925	0.156075	0.053125
1035	0.209200	0.156075	0.843925	0.156075	0.053125
1036	0.209200	0.156075	0.843925	0.156075	0.053125
1037	0.209200	0.156075	0.843925	0.156075	0.053125
1038	0.209200	0.156075	0.843925	0.156075	0.053125
1039	0.209200	0.156075	0.843925	0.156075	0.053125
1040	0.209200	0.156075	0.843925	0.156075	0.053125
1041	0.209200	0.156075	0.843925	0.156075	0.053125
1042	0.209200	0.156075	0.843925	0.156075	0.053125
1043	0.209200	0.156075	0.843925	0.156075	0.053125
1044	0.209200	0.156075	0.843925	0.156075	0.053125
1045	0.209200	0.156075	0.843925	0.156075	0.053125
1046	0.209200	0.156075	0.843925	0.156075	0.053125
1047	0.209200	0.156075	0.843925	0.156075	0.053125
1048	0.209200	0.156075	0.843925	0.156075	0.053125
1049	0.209200	0.156075	0.843925	0.156075	0.053125
1050	0.209200	0.156075	0.843925	0.156075	0.053125
1051	0.209200	0.156075	0.843925	0.156075	0.053125
1052	0.209200	0.156075	0.843925	0.156075	0.053125
1053	0.209200	0.156075	0.843925	0.156075	0.053125
1054	0.209200	0.156075	0.843925	0.156075	0.053125
1055	0.209200	0.156075	0.843925	0.156075	0.053125
1056	0.209200	0.156075	0.843925	0.156075	0.053125
1057	0.209200	0.156075	0.843925	0.156075	0.053125
1058	0.209200	0.156075	0.843925	0.156075	0.053125
1059	0.209200	0.156075	0.843925	0.156075	0.053125
1060	0.209200	0.156075	0.843925	0.156075	0.053125
1061	0.209200	0.156075	0.843925	0.156075	0.053125
1062	0.209200	0.156075	0.843925	0.156075	0.053125
1063	0.209200	0.156075	0.843925	0.156075	0.053125
1064	0.209200	0.156075	0.843925	0.156075	0.053125
1065	0.209200	0.156075	0.843925	0.156075	0.053125
1066	0.209200	0.156075	0.843925	0.156075	0.053125
1067	0.209200	0.156075	0.843925	0.156075	0.053125
1068	0.209200	0.156075	0.843925	0.156075	0.053125
1069	0.209200	0.156075	0.843925	0.156075	0.053125
1070	0.209200	0.156075	0.843925	0.156075	0.053125
1071	0.209200	0.156075	0.843925	0.156075	0.053125
1072	0.209200	0.156075	0.843925	0.156075	0.053125
1073	0.209200	0.156075	0.843925	0.156075	0.053125
1074	0.209200	0.156075	0.843925	0.156075	0.053125
1075	0.209200	0.156075	0.843925	0.156075	0.053125
1076	0.209200	0.156075	0.843925	0.156075	0.053125
1077	0.209200	0.156075	0.843925	0.156075	0.053125
1078	0.209200	0.156075	0.843925	0.156075	0.053125
1079	0.209200	0.156075	0.843925	0.156075	0.053125
1080	0.209200	0.156075	0.843925	0.156075	0.053125
1081	0.209200	0.156075	0.843925	0.156075	0.053125
1082	0.209200	0.156075	0.843925	0.156075	0.053125
1083	0.209200	0.156075	0.843925	0.156075	0.053125
1084	0.209200	0.156075	0.843925	0.156075	0.053125
1085	0.209200	0.156075	0.843925	0.156075	0.053125
1086	0.209200	0.156075	0.843925	0.156075	0.053125
1087	0.209200	0.156075	0.843925	0.156075	0.053125
1088	0.209200	0.156075	0.843925	0.156075	0.053125
1089	0.209200	0.156075	0.843925	0.156075	0.053125
1090	0.209200	0.156075	0.843925	0.156075	0.053125
1091	0.209200	0.156075	0.843925	0.156075	0.053125
1092	0.209200	0.156075	0.843925	0.156075	0.053125
1093	0.209200	0.156075	0.843925	0.156075	0.053125
1094	0.209200	0.156075	0.843925	0.156075	0.053125
1095	0.209200	0.156075	0.843925	0.156075	0.053125
1096	0.209200	0.156075	0.843925	0.156075	0.053125
1097	0.209200	0.156075	0.843925	0.156075	0.053125
1098	0.209200	0.156075	0.843925	0.156075	0.053125
1099	0.209200	0.156075	0.843925	0.156075	0.053125
1100	0.209200	0.156075	0.843925	0.156075	0.053125
1101	0.209200	0.156075	0.843925	0.156075	0.053125
1102	0.209200	0.156075	0.843925	0.156075	0.053125
1103	0.209200	0.156075	0.843925	0.156075	0.053125
1104	0.209200	0.156075	0.843925	0.156075	0.053125
1105	0.209200	0.156075	0.843925	0.156075	0.053125
1106	0.209200	0.156075	0.843925	0.156075	0.053125
1107	0.209200	0.156075	0.843925	0.156075	0.053125
1108	0.209200	0.156075	0.843925	0.156075	0.053125
1109	0.209200	0.156075	0.843925	0.156075	0.053125
1110	0.209200	0.156075	0.843925	0.156075	0.053125
1111	0.209200	0.156075	0.843925	0.156075	0.053125
1112	0.209200	0.156075	0.843925	0.156075	0.053125
1113	0.209200	0.156075	0.843925	0.156075	0.053125
1114	0.209200	0.156075	0.843925	0.156075	0.053125
1115	0.209200	0.156075	0.843925	0.156075	0.053125
1116	0.209200	0.156075	0.843925	0.156075	0.053125
1117	0.209200	0.156075	0.843925	0.156075	0.053125
1118	0.209200	0.156075	0.843925	0.156075	0.053125
1119	0.209200	0.156075	0.843925	0.156075	0.053125
1120	0.209200	0.156075	0.843925	0.156075	0.053125
1121	0.209200	0.156075	0.843925	0.156075	0.053125
1122	0.209200	0.156075	0.843925	0.156075	0.053125
1123	0.209200	0.156075	0.843925	0.156075	0.053125
1124	0.209200	0.156075	0.843925	0.156075	0.053125
1125	0.209200	0.156075	0.843925	0.156075	0.053125
1126	0.209200	0.156075	0.843925	0.156075	0.053125
1127	0.209200	0.156075	0.843925	0.156075	0.053125
1128	0.209200	0.156075	0.843925	0.156075	0.053125
1129	0.209200	0.156075	0.843925	0.156075	0.053125
1130	0.209200	0.156075	0.843925	0.156075	0.053125
1131	0.209200	0.156075	0.843925	0.156075	0.053125
1132	0.209200	0.156075	0.843925	0.156075	0.053125
1133	0.209200	0.156075	0.843925	0.156075	0.053125
1134	0.209200	0.156075	0.843925	0.156075	0.053125
1135	0.209200	0.156075	0.843925	0.156075	0.053125
1136	0.209200	0.156075	0.843925	0.156075	0.053125
1137	0.209200	0.156075	0.843925	0.156075	0.053125
1138	0.209200	0.156075	0.843925	0.156075	0.053125
1139	0.209200	0.156075	0.843925	0.156075	0.053125
1140	0.209200	0.156075	0.843925	0.156075	0.053125
1141	0.209200	0.156075	0.843925	0.156075	0.053125
1142	0.209200	0.156075	0.843925	0.156075	0.053125
1143	0.209200	0.156075	0.843925	0.156075	0.053125
1144	0.209200	0.156075	0.843925	0.156075	0.053125
1145	0.209200	0.156075	0.843925	0.156075	0.053125
1146	0.209200	0.156075	0.843925	0.156075	0.053125
1147	0.209200	0.156075	0.843925	0.156075	0.053125
1148	0.209200	0.156075	0.843925	0.156075	0.053125
1149	0.209200	0.156075	0.843925	0.156075	0.053125
1150	0.209200	0.156075	0.843925	0.156075	0.053125
1151	0.209200	0.156075	0.843925	0.156075	0.053125
1152	0.209200	0.156075	0.843925	0.156075	0.053125
1153	0.209200	0.156075	0.843925	0.156075	0.053125
1154	0.209200	0.156075	0.843925	0.156075	0.053125
1155	0.209200	0.156075	0.843925	0.156075	0.053125
1156	0.209200	0.156075	0.843925	0.156075	0.053125
1157	0.209200	0.156075	0.843925	0.156075	0.053125
1158	0.209200	0.156075	0.843925	0.156075	0.053125
1159	0.209200	0.156075	0.843925	0.156075	0.053125
1160	0.209200	0.156075	0.843925	0.156075	0.053125
1161	0.209200	0.156075	0.843925	0.156075	0.053125
1162	0.209200	0.156075	0.843925	0.156075	0.053125
1163	0.209200	0.156075	0.843925	0.156075	0.053125
1164	0.209200	0.156075	0.843925	0.156075	0.053125
1165	0.209200	0.156075	0.843925	0.156075	0.053125
1166	0.209200	0.156075	0.843925	0.156075	0.053125
1167	0.209200	0.156075	0.843925	0.156075	0.053125
1168	0.209200	0.156075	0.843925	0.156075	0.053125
1169	0.209200	0.156075	0.843925	0.156075	0.053125
1170	0.209200	0.156075	0.843925	0.156075	0.053125
1171	0.209200	0.156075	0.843925	0.156075	0.053125
1172	0.209200	0.156075	0.843925	0.156075	0.053125
1173	0.209200	0.156075	0.843925	0.156075	0.053125
1174	0.209200	0.156075	0.843925	0.156075	0.053125
1175	0.209200	0.156075	0.843925	0.156075	0.053125
1176	0.209200	0.156075	0.843925	0.156075	0.053125
1177	0.209200	0.156075	0.843925	0.156075	0.053125
1178	0.209200	0.156075	0.843925	0.156075	0.053125
1179	0.209200	0.156075	0.843925	0.156075	0.053125
1180	0.209200	0.156075	0.843925	0.156075	0.053125
1181	0.209200	0.156075	0.843925	0.156075	0.053125
1182	0.209200	0.156075	0.843925	0.156075	0.053125
1183	0.209200	0.156075	0.843925	0.156075	0.053125
1184	0.209200	0.156075	0.843925	0.156075	0.053125
1185	0.209200	0.156075	0.843925	0.156075	0.053125
1186	0.209200	0.156075	0.843925	0.156075	0.053125
1187	0.209200	0.156075	0.843925	0.156075	0.053125
1188	0.209200	0.156075	0.843925	0.156075	0.053125
1189	0.209200	0.156075	0.843925	0.156075	0.053125
1190	0.209200	0.156075	0.843925	0.156075	0.053125
1191	0.209200	0.156075	0.843925	0.156075	0.053125
1192	0.209200	0.156075	0.843925	0.156075	0.053125
1193	0.209200	0.156075	0.843925	0.156075	0.053125
1194	0.209200	0.156075	0.843925	0.156075	0.053125
1195	0.209200	0.156075	0.843925	0.156075	0.053125
1196	0.209200	0.156075	0.843925	0.156075	0.053125
1197	0.209200	0.156075	0.843925	0.156075	0.053125
1198	0.209200	0.156075	0.843925	0.156075	0.053125
1199	0.209200	0.156075	0.843925	0.156075	0.053125
1200	0.209200	0.156075	0.843925	0.156075	0.053125
1201	0.209200	0.156075	0.843925	0.156075	0.053125
1202	0.209200	0.156075	0.843925	0.156075	0.053125
1203	0.209200	0.156075	0.843925	0.156075	0.053125
1204	0.209200	0.156075	0.843925	0.156075	0.053125
1205	0.209200	0.156075	0.843925	0.156075	0.053125
1206	0.209200	0.156075	0.843925	0.156075	0.053125
1207	0.209200	0.156075	0.843925	0.156075	0.053125
1208	0.209200	0.156075	0.843925	0.156075	0.053125
1209	0.209200	0.156075	0.843925	0.156075	0.053125
1210	0.209200	0.156075	0.843925	0.156075	0.053125
1211	0.209200	0.156075	0.843925	0.156075	0.053125
1212	0.209200	0.156075	0.843925	0.156075	0.053125
1213	0.209200	0.156075	0.843925	0.156075	0.053125
1214	0.209200	0.156075	0.843925	0.156075	0.053125
1215	0.209200	0.156075	0.843925	0.156075	0.053125
1216	0.209200	0.156075	0.843925	0.156075	0.053125
1217	0.209200	0.156075	0.843925	0.156075	0.053125
1218	0.209200	0.156075	0.843925	0.156075	0.053125
1219	0.209200	0.156075	0.843925	0.156075	0.053125
1220	0.209200	0.156075	0.843925	0.156075	0.053125
1221	0.209200	0.156075	0.843925	0.156075	0.053125
1222	0.209200	0.156075	0.843925	0.156075	0.053125
1223	0.209200	0.156075	0.843925	0.156075	0.053125
1224	0.209200	0.156075	0.843925	0.156075	0.053125
1225	0.209200	0.156075	0.843925	0.156075	0.053125
1226	0.209200	0.156075	0.843925	0.156075	0.053125
1227	0.209200	0.156075	0.843925	0.156075	0.053125
1228	0.209200	0.156075	0.843925	0.156075	0.053125
1229	0.209200	0.156075	0.843925	0.156075	0.053125
1230	0.209200	0.156075	0.843925	0.156075	0.053125
1231	0.209200	0.156075	0.843925	0.156075	0.053125
1232	0.209200	0.156075	0.843925	0.156075	0.053125
1233	0.209200	0.156075	0.843925	0.156075	0.053125
1234	0.209200	0.156075	0.843925	0.156075	0.053125
1235	0.209200	0.156075	0.843925	0.156075	0.053125
1236	0.209200	0.156075	0.843925	0.156075	0.053125
1237	0.209200	0.156075	0.843925	0.156075	0.053125
1238	0.209200	0.156075	0.843925	0.156075	0.053125
1239	0.209200	0.156075	0.843925	0.156075	0.053125
1240	0.209200	0.156075	0.843925	0.156075	0.053125
1241	0.209200	0.156075	0.843925	0.156075	0.053125
1242	0.209200	0.156075	0.843925	0.156075	0.053125
1243	0.209200	0.156075	0.843925	0.156075	0.053125
1244	0.209200	0.156075	0.843925	0.156075	0.053125
1245	0.209200	0.156075	0.843925	0.156075	0.053125
1246	0.209200	0.156075	0.843925	0.156075	0.053125
1247	0.209200	0.156075	0.843925	0.156075	0.053125
1248	0.209200	0.156075	0.843925	0.156075	0.053125
1249	0.209200	0.156075	0.843925	0.156075	0.053125
1250	0.209200	0.156075	0.843925	0.156075	0.053125
1251	0.209200	0.156075	0.843925	0.156075	0.053125
1252	0.209200	0.156075	0.843925	0.156075	0.053125
1253	0.209200	0.156075	0.843925	0.156075	0.053125
1254	0.209200	0.156075	0.843925	0.156075	0.053125
1255	0.209200	0.156075	0.843925	0.156075	0.053125
1256	0.209200	0.156075	0.843925	0.156075	0.053125
1257	0.209200	0.156075	0.843925	0.156075	0.053125
1258	0.209200	0.156075	0.843925	0.156075	0.053125
1259	0.209200	0.156075	0.843925	0.156075	0.053125
1260	0.209200	0.156075	0.843925	0.156075	0.053125
1261	0.209200	0.156075	0.843925	0.156075	0.053125
1262	0.209200	0.156075	0.843925	0.156075	0.053125
1263	0.209200	0.156075	0.843925	0.156075	0.053125
1264	0.209200	0.156075	0.843925	0.156075	0.053125
1265	0.209200	0.156075	0.843925	0.156075	0.053125
1266	0.209200	0.156075	0.843925	0.156075	0.053125
1267	0.209200	0.156075	0.843925	0.156075	0.053125
1268	0.209200	0.156075	0.843925	0.156075	0.053125
1269	0.209200	0.156075	0.843925	0.156075	0.053125
1270	0.209200	0.156075	0.843925	0.156075	0.053125
1271	0.209200	0.156075	0.843925	0.156075	0.053125
1272	0.209200	0.156075	0.843925	0.156075	0.053125
1273	0.209200	0.156075	0.843925	0.156075	0.053125
1274	0.209200	0.156075	0.843925	0.156075	0.053125
1275	0.209200	0.156075	0.843925	0.156075	0.053125
1276	0.209200	0.156075	0.843925	0.156075	0.053125
1277	0.209200	0.156075	0.843925	0.156075	0.053125
1278	0.209200	0.156075	0.843925	0.156075	0.053125
1279	0.209200	0.156075	0.843925	0.156075	0.053125
1280	0.209200	0.156075	0.843925	0.156075	0.053125
1281	0.209200	0.156075	0.843925	0.156075	0.053125
1282	0.209200	0.156075	0.843925	0.156075	0.053125
1283	0.209200	0.156075	0.843925	0.156075	0.053125
1284	0.209200	0.156075	0.843925	0.156075	0.053125
1285	0.209200	0.156075	0.843925	0.156075	0.053125
1286	0.209200	0.156075	0.843925	0.156075	0.053125
1287	0.209200	0.156075	0.843925	0.156075	0.053125
1288	0.209200	0.156075	0.843925	0.156075	0.053125
1289	0.209200	0.156075	0.843925	0.156075	0.053125
1290	0.209200	0.156075	0.843925	0.156075	0.053125
1291	0.209200	0.156075	0.843925	0.156075	0.053125
1292	0.209200	0.156075	0.843925	0.156075	0.053125
1293	0.209200	0.156075	0.843925	0.156075	0.053125
1294	0.209200	0.156075	0.843925	0.156075	0.053125
1295	0.209200	0.156075	0.843925	0.156075	0.053125
1296	0.209200	0.156075	0.843925	0.156075	0.053125
1297	0.209200	0.156075	0.843925	0.156075	0.053125
1298	0.209200	0.156075	0.843925	0.156075	0.053125
1299	0.209200	0.156075	0.843925	0.156075	0.053125
1300	0.209200	0.156075	0.843925	0.156075	0.053125
1301	0.209200	0.156075	0.843925	0.156075	0.053125
1302	0.209200	0.156075	0.843925	0.156075	0.053125
1303	0.209200	0.156075	0.843925	0.156075	0.053125
1304	0.209200	0.156075	0.843925	0.156075	0.053125
1305	0.209200	0.156075	0.843925	0.156075	0.053125
1306	0.209200	0.156075	0.843925	0.156075	0.053125
1307	0.209200	0.156075	0.843925	0.156075	0.053125
1308	0.209200	0.156075	0.843925	0.156075	0.053125
1309	0.209200	0.156075	0.843925	0.156075	0.053125
1310	0.209200	0.156075	0.843925	0.156075	0.053125
1311	0.209200	0.156075	0.843925	0.156075	0.053125
1312	0.209200	0.156075	0.843925	0.156075	0.053125
1313	0.209200	0.156075	0.843925	0.156075	0.053125
1314	0.209200	0.156075	0.843925	0.156075	0.053125
1315	0.209200	0.156075	0.843925	0.156075	0.053125
1316	0.209200	0.156075	0.843925	0.156075	0.053125
1317	0.209200	0.156075	0.843925	0.156075	0.053125
1318	0.209200	0.156075	0.843925	0.156075	0.053125
1319	0.209200	0.156075	0.843925	0.156075	0.053125
1320	0.209200	0.156075	0.843925	0.156075	0.053125
1321	0.209200	0.156075	0.843925	0.156075	0.053125
1322	0.209200	0.156075	0.843925	0.156075	0.053125
1323	0.209200	0.156075	0.843925	0.156075	0.053125
1324	0.209200	0.156075	0.843925	0.156075	0.053125
1325	0.209200	0.156075	0.843925	0.156075	0.053125
1326	0.209200	0.156075	0.843925	0.156075	0.053125
1327	0.209200	0.156075	0.843925	0.156075	0.053125
1328	0.209200	0.156075	0.843925	0.156075	0.053125
1329	0.209200	0.156075	0.843925	0.156075	0.053125
1330	0.209200	0.156075	0.843925	0.156075	0.053125
1331	0.209200	0.156075	0.843925	0.156075	0.053125
1332	0.209200	0.156075	0.843925	0.156075	0.053125
1333	0.209200	0.156075	0.843925	0.156075	0.053125
1334	0.209200	0.156075	0.843925	0.156075	0.053125
1335	0.209200	0.156075	0.843925	0.156075	0.053125
1336	0.209200	0.156075	0.843925	0.156075	0.053125
1337	0.209200	0.156075	0.843925	0.156075	0.053125
1338	0.209200	0.156075	0.843925	0.156075	0.053125
1339	0.209200	0.156075	0.843925	0.156075	0.053125
1340	0.209200	0.156075	0.843925	0.156075	0.053125
1341	0.209200	0.156075	0.843925	0.156075	0.053125
1342	0.209200	0.156075	0.843925	0.156075	0.053125
1343	0.209200	0.156075	0.843925	0.156075	0.053125
1344	0.209200	0.156075	0.843925	0.156075	0.053125
1345	0.209200	0.156075	0.843925	0.156075	0.053125
1346	0.209200	0.156075	0.843925	0.156075	0.053125
1347	0.209200	0.156075	0.843925	0.156075	0.053125
1348	0.209200	0.156075	0.843925	0.156075	0.053125
1349	0.209200	0.156075	0.843925	0.156075	0.053125
1350	0.209200	0.156075	0.843925	0.156075	0.053125
1351	0.209200	0.156075	0.843925	0.156075	0.053125
1352	0.209200	0.156075	0.843925	0.156075	0.053125
1353	0.209200	0.156075	0.843925	0.156075	0.053125
1354	0.209200	0.156075	0.843925	0.156075	0.053125
1355	0.209200	0.156075	0.843925	0.156075	0.053125
1356	0.209200	0.156075	0.843925	0.156075	0.053125
1357	0.209200	0.156075	0.843925	0.156075	0.053125
1358	0.209200	0.156075	0.843925	0.156075	0.053125
1359	0.209200	0.156075	0.843925	0.156075	0.053125
1360	0.209200	0.156075	0.843925	0.156075	0.053125
1361	0.209200	0.156075	0.843925	0.156075	0.053125
1362	0.209200	0.156075	0.843925	0.156075	0.053125
1363	0.209200	0.156075	0.843925	0.156075	0.053125
1364	0.209200	0.156075	0.843925	0.156075	0.053125
1365	0.209200	0.156075	0.843925	0.156075	0.053125
1366	0.209200	0.156075	0.843925	0.156075	0.053125
1367	0.209200	0.156075	0.843925	0.156075	0.053125
1368	0.209200	0.156075	0.843925	0.156075	0.053125
1369	0.209200	0.156075	0.843925	0.156075	0.053125
1370	0.209200	0.156075	0.843925	0.156075	0.053125
1371	0.209200	0.156075	0.843925	0.156075	0.053125
1372	0.209200	0.156075	0.843925	0.156075	0.053125
1373	0.209200	0.156075	0.843925	0.156075	0.053125
1374	0.209200	0.156075	0.843925	0.156075	0.053125
1375	0.209200	0.156075	0.843925	0.156075	0.053125
1376	0.209200	0.156075	0.843925	0.156075	0.053125
1377	0.209200	0.156075	0.843925	0.156075	0.053125
1378	0.209200	0.156075	0.843925	0.156075	0.053125
1379	0.209200	0.156075	0.843925	0.156075	0.053125
1380	0.209200	0.156075	0.843925	0.156075	0.053125
1381	0.209200	0.156075	0.843925	0.156075	0.053125
1382	0.209200	0.156075	0.843925	0.156075	0.053125
1383	0.209200	0.156075	0.843925	0.156075	0.053125
1384	0.209200	0.156075	0.843925	0.156075	0.053125
1385	0.209200	0.156075	0.843925	0.156075	0.053125
1386	0.209200	0.156075	0.843925	0.156075	0.053125
1387	0.209200	0.156075	0.843925	0.156075	0.053125
1388	0.209200	0.156075	0.843925	0.156075	0.053125
1389	0.209200	0.156075	0.843925	0.156075	0.053125
1390	0.209200	0.156075	0.843925	0.156075	0.053125
1391	0.209200	0.156075	0.843925	0.156075	0.053125
1392	0.209200	0.156075	0.843925	0.156075	0.053125
1393	0.209200	0.156075	0.843925	0.156075	0.053125
1394	0.209200	0.156075	0.843925	0.156075	0.053125
1395	0.209200	0.156075	0.843925	0.156075	0.053125
1396	0.209200	0.156075	0.843925	0.156075	0.053125
1397	0.209200	0.156075	0.843925	0.156075	0.053125
1398	0.209200	0.156075	0.843925	0.156075	0.053125
1399	0.209200	0.156075	0.843925	0.156075	0.053125
1400	0.209200	0.156075	0.843925	0.156075	0.053125
1401	0.209200	0.156075	0.843925	0.156075	0.053125
1402	0.209200	0.156075	0.843925	0.156075	0.053125
1403	0.209200	0.156075	0.843925	0.156075	0.053125
1404	0.209200	0.156075	0.843925	0.156075	0.053125
1405	0.209200	0.156075	0.843925	0.156075	0.053125
1406	0.209200	0.156075	0.843925	0.156075	0.053125
1407	0.209200	0.156075	0.843925	0.156075	0.053125
1408	0.209200	0.156075	0.843925	0.156075	0.053125
1409	0.209200	0.156075	0.843925	0.156075	0.053125
1410	0.209200	0.156075	0.843925	0.156075	0.053125
1411	0.209200	0.156075	0.843925	0.156075	0.053125
1412	0.209200	0.156075	0.843925	0.156075	0.053125
1413	0.209200	0.156075	0.843925	0.156075	0.053125
1414	0.209200	0.156075	0.843925	0.156075	0.053125
1415	0.209200	0.156075	0.843925	0.156075	0.053125
1416	0.209200	0.156075	0.843925	0.156075	0.053125
1417	0.209200	0.156075	0.843925	0.156075	0.053125
1418	0.209200	0.156075	0.843925	0.156075	0.053125
1419	0.209200	0.156075	0.843925	0.156075	0.053125
1420	0.209200	0.156075	0.843925	0.156075	0.053125
1421	0.209200	0.156075	0.843925	0.156075	0.053125
1422	0.209200	0.156075	0.843925	0.156075	0.053125
1423	0.209200	0.156075	0.843925	0.156075	0.053125
1424	0.209200	0.156075	0.843925	0.156075	0.053125
1425	0.209200	0.156075	0.843925	0.156075	0.053125
1426	0.209200	0.156075	0.843925	0.156075	0.053125
1427	0.209200	0.156075	0.843925	0.156075	0.053125
1428	0.209200	0.156075	0.843925	0.156075	0.053125
1429	0.209200	0.156075	0.843925	0.156075	0.053125
1430	0.209200	0.156075	0.843925	0.156075	0.053125
1431	0.209200	0.156075	0.843925	0.156075	0.053125
1432	0.209200	0.156075	0.843925	0.156075	0.053125
1433	0.209200	0.156075	0.843925	0.156075	0.053125
1434	0.209200	0.156075	0.843925	0.156075	0.053125
1435	0.209200	0.156075	0.843925	0.156075	0.053125
1436	0.209200	0.156075	0.843925	0.156075	0.053125
1437	0.209200	0.156075	0.843925	0.156075	0.053125
1438	0.209200	0.156075	0.843925	0.156075	0.053125
1439	0.209200	0.156075	0.843925	0.156075	0.053125
1440	0.209200	0.156075	0.843925	0.156075	0.053125
1441	0.209200	0.156075	0.843925	0.156075	0.053125
1442	0.209200	0.156075	0.843925	0.156075	0.053125
1443	0.209200	0.156075	0.843925	0.156075	0.053125
1444	0.209200	0.156075	0.843925	0.156075	0.053125
1445	0.209200	0.156075	0.843925	0.156075	0.053125
1446	0.209200	0.156075	0.843925	0.156075	0.053125
1447	0.209200	0.156075	0.843925	0.156075	0.053125
1448	0.209200	0.156075	0.843925	0.156075	0.053125
1449	0.209200	0.156075	0.843925	0.156075	0.053125
1450	0.209200	0.156075	0.843925	0.156075	0.053125
1451	0.209200	0.156075	0.843925	0.156075	0.053125
1452	0.209200	0.156075	0.843925	0.156075	0.053125
1453	0.209200	0.156075	0.843925	0.156075	0.053125
1454	0.209200	0.156075	0.843925	0.156075	0.053125
1455	0.209200	0.156075	0.843925	0.156075	0.053125
1456	0.209200	0.156075	0.843925	0.156075	0.053125
1457	0.209200	0.156075	0.843925	0.156075	0.053125
1458	0.209200	0.156075	0.843925	0.156075	0.053125
1459	0.209200	0.156075	0.843925	0.156075	0.053125
1460	0.209200	0.156075	0.843925	0.156075	0.053125
1461	0.209200	0.156075	0.843925	0.156075	0.053125
1462	0.209200	0.156075	0.843925	0.156075	0.053125
1463	0.209200	0.156075	0.843925	0.156075	0.053125
1464	0.209200	0.156075	0.843925	0.156075	0.053125
1465	0.209200	0.156075	0.843925	0.156075	0.053125
1466	0.209200	0.156075	0.843925	0.156075	0.053125
1467	0.209200	0.156075	0.843925	0.156075	0.053125
1468	0.209200	0.156075	0.843925	0.156075	0.053125
1469	0.209200	0.156075	0.843925	0.156075	0.053125
1470	0.209200	0.156075	0.843925	0.156075	0.053125
1471	0.209200	0.156075	0.843925	0.156075	0.053125
1472	0.209200	0.156075	0.843925	0.156075	0.053125
1473	0.209200	0.156075	0.843925	0.156075	0.053125
1474	0.209200	0.156075	0.843925	0.156075	0.053125
1475	0.209200	0.156075	0.843925	0.156075	0.053125
1476	0.209200	0.156075	0.843925	0.156075	0.053125
1477	0.209200	0.156075	0.843925	0.156075	0.053125
1478	0.209200	0.156075	0.843925	0.156075	0.053125
1479	0.209200	0.156075	0.843925	0.156075	0.053125
1480	0.209200	0.156075	0.843925	0.156075	0.053125
1481	0.209200	0.156075	0.843925	0.156075	0.053125
1482	0.209200	0.156075	0.843925	0.156075	0.053125
1483	0.209200	0.156075	0.843925	0.156075	0.053125
1484	0.209200	0.156075	0.843925	0.156075	0.053125
1485	0.209200	0.156075	0.843925	0.156075	0.053125
1486	0.209200	0.156075	0.843925	0.156075	0.053125
1487	0.209200	0.156075	0.843925	0.156075	0.053125
1488	0.209200	0.156075	0.843925	0.156075	0.053125
1489	0.209200	0.156075	0.843925	0.156075	0.053125
1490	0.209200	0.156075	0.843925	0.156075	0.053125
1491	0.209200	0.156075	0.843925	0.156075	0.053125
1492	0.209200	0.156075	0.843925	0.156075	0.053125
1493	0.209200	0.156075	0.843925	0.156075	0.053125
1494	0.209200	0.156075	0.843925	0.156075	0.053125
1495	0.209200	0.156075	0.843925	0.156075	0.053125
1496	0.209200	0.156075	0.843925	0.156075	0.053125
1497	0.209200	0.156075	0.843925	0.156075	0.053125
1498	0.209200	0.156075	0.843925	0.156075	0.053125
1499	0.209200	0.156075	0.843925	0.156075	0.053125
1500	0.209200	0.156075	0.843925	0.156075	0.053125
1501	0.209200	0.156075	0.843925	0.156075	0.053125
1502	0.209200	0.156075	0.843925	0.156075	0.053125
1503	0.209200	0.156075	0.843925	0.156075	0.053125
1504	0.209200	0.156075	0.843925	0.156075	0.053125
1505	0.209200	0.156075	0.843925	0.156075	0.053125
1506	0.209200	0.156075	0.843925	0.156075	0.053125
1507	0.209200	0.156075	0.843925	0.156075	0.053125
1508	0.209200	0.156075	0.843925	0.156075	0.053125
1509	0.209200	0.156075	0.843925	0.156075	0.053125
1510	0.209200	0.156075	0.843925	0.156075	0.053125
1511	0.209200	0.156075	0.843925	0.156075	0.053125
1512	0.209200	0.156075	0.843925	0.156075	0.053125
1513	0.209200	0.156075	0.843925	0.156075	0.053125
1514	0.209200	0.156075	0.843925	0.156075	0.053125
1515	0.209200	0.156075	0.843925	0.156075	0.053125
1516	0.209200	0.156075	0.843925	0.156075	0.053125
1517	0.209200	0.156075	0.843925	0.156075	0.053125
1518	0.209200	0.156075	0.843925	0.156075	0.053125
1519	0.209200	0.156075	0.843925	0.156075	0.053125
1520	0.209200	0.156075	0.843925	0.156075	0.053125
1521	0.209200	0.156075	0.843925	0.156075	0.053125
1522	0.209200	0.156075	0.843925	0.156075	0.053125
1523	0.209200	0.156075	0.843925	0.156075	0.053125
1524	0.209200	0.156075	0.843925	0.156075	0.053125
1525	0.209200	0.156075	0.843925	0.156075	0.053125
1526	0.209200	0.156075	0.843925	0.156075	0.053125
1527	0.209200	0.156075	0.843925	0.156075	0.053125
1528	0.209200	0.156075	0.843925	0.156075	0.053125
1529	0.209200	0.156075	0.843925	0.156075	0.053125
1530	0.209200	0.156075	0.843925	0.156075	0.053125
1531	0.209200	0.156075	0.843925	0.156075	0.053125
1532	0.209200	0.156075	0.843925	0.156075	0.053125
1533	0.209200	0.156075	0.843925	0.156075	0.053125
1534	0.209200	0.156075	0.843925	0.156075	0.053125
1535	0.209200	0.156075	0.843925	0.156075	0.053125
1536	0.209200	0.156075	0.843925	0.156075	0.053125
1537	0.209200	0.156075	0.843925	0.156075	0.053125
1538	0.209200	0.156075	0.843925	0.156075	0.053125
1539	0.209200	0.156075	0.843925	0.156075	0.053125
1540	0.209200	0.156075	0.843925	0.156075	0.053125
1541	0.209200	0.156075	0.843925	0.156075	0.053125
1542	0.209200	0.156075	0.843925	0.156075	0.053125
1543	0.209200	0.156075	0.843925	0.156075	0.053125
1544	0.209200	0.156075	0.843925	0.156075	0.053125
1545	0.209200	0.156075	0.843925	0.156075	0.053125
1546	0.209200	0.156075	0.843925	0.156075	0.053125
1547	0.209200	0.156075	0.843925	0.156075	0.053125
1548	0.209200	0.156075	0.843925	0.156075	0.053125
1549	0.209200	0.156075	0.843925	0.156075	0.053125
1550	0.209200	0.156075	0.843925	0.156075	0.053125
1551	0.209200	0.156075	0.843925	0.156075	0.053125
1552	0.209200	0.156075	0.843925	0.156075	0.053125
1553	0.209200	0.156075	0.843925	0.156075	0.053125
1554	0.209200	0.156075	0.843925	0.156075	0.053125
1555	0.209200	0.156075	0.843925	0.156075	0.053125
1556	0.209200	0.156075	0.843925	0.156075	0.053125
1557	0.209200	0.156075	0.843925	0.156075	0.053125
1558	0.209200	0.156075	0.843925	0.156075	0.053125
1559	0.209200	0.156075	0.843925	0.156075	0.053125
1560	0.209200	0.156075	0.843925	0.156075	0.053125
1561	0.209200	0.156075	0.843925	0.156075	0.053125
1562	0.209200	0.156075	0.843925	0.156075	0.053125
1563	0.209200	0.156075	0.843925	0.156075	0.053125
1564	0.209200	0.156075	0.843925	0.156075	0.053125
1565	0.209200	0.156075	0.843925	0.156075	0.053125
1566	0.209200	0.156075	0.843925	0.156075	0.053125
1567	0.209200	0.156075	0.843925	0.156075	0.053125
1568	0.209200	0.156075	0.843925	0.156075	0.053125
1569	0.209200	0.156075	0.843925	0.156075	0.053125
1570	0.209200	0.156075	0.843925	0.156075	0.053125
1571	0.209200	0.156075	0.843925	0.156075	0.053125
1572	0.209200	0.156075	0.843925	0.156075	0.053125
1573	0.209200	0.156075	0.843925	0.156075	0.053125
1574	0.209200	0.156075	0.843925	0.156075	0.053125
1575	0.209200	0.156075	0.843925	0.156075	0.053125
1576	0.209200	0.156075	0.843925	0.156075	0.053125
1577	0.209200	0.156075	0.843925	0.156075	0.053125
1578	0.209200	0.156075	0.843925	0.156075	0.053125
1579	0.209200	0.156075	0.843925	0.156075	0.053125
1580	0.209200	0.156075	0.843925	0.156075	0.053125
1581	0.209200	0.156075	0.843925	0.156075	0.053125
1582	0.209200	0.156075	0.843925	0.156075	0.053125
1583	0.209200	0.156075	0.843925	0.156075	0.053125
1584	0.209200	0.156075	0.843925	0.156075	0.053125
1585	0.209200	0.156075	0.843925	0.156075	0.053125
1586	0.209200	0.156075	0.843925	0.156075	0.053125
1587	0.209200	0.156075	0.843925	0.156075	0.053125
1588	0.209200	0.156075	0.843925	0.156075	0.053125
1589	0.209200	0.156075	0.843925	0.156075	0.053125
1590	0.209200	0.156075	0.843925	0.156075	0.053125
1591	0.209200	0.156075	0.843925	0.156075	0.053125
1592	0.209200	0.156075	0.843925	0.156075	0.053125
1593	0.209200	0.156075	0.843925	0.156075	0.053125
1594	0.209200	0.156075	0.843925	0.156075	0.053125
1595	0.209200	0.156075	0.843925	0.156075	0.053125
1596	0.209200	0.156075	0.843925	0.156075	0.053125
1597	0.209200	0.156075	0.843925	0.156075	0.053125
1598	0.209200	0.156075	0.843925	0.156075	0.053125
1599	0.209200	0.156075	0.843925	0.156075	0.053125
1600	0.209200	0.156075	0.843925	0.156075	0.053125
1601	0.209200	0.156075	0.843925	0.156075	0.053125
1602	0.209200	0.156075	0.843925	0.156075	0.053125
1603	0.209200	0.156075	0.843925	0.156075	0.053125
1604	0.209200	0.156075	0.843925	0.156075	0.053125
1605	0.209200	0.156075	0.843925	0.156075	0.053125
1606	0.209200	0.156075	0.843925	0.156075	0.053125
1607	0.209200	0.156075	0.843925	0.156075	0.053125
1608	0.209200	0.156075	0.843925	0.156075	0.053125
1609	0.209200	0.156075	0.843925	0.156075	0.053125
1610	0.209200	0.156075	0.843925	0.156075	0.053125
1611	0.209200	0.156075	0.843925	0.156075	0.053125
1612	0.209200	0.156075	0.843925	0.156075	0.053125
1613	0.209200	0.156075	0.843925	0.156075	0.053125
1614	0.209200	0.156075	0.843925	0.156075	0.053125
1615	0.209200	0.156075	0.843925	0.156075	0.053125
1616	0.209200	0.156075	0.843925	0.156075	0.053125
1617	0.209200	0.156075	0.843925	0.156075	0.053125
1618	0.209200	0.156075	0.843925	0.156075	0.053125
1619	0.209200	0.156075	0.843925	0.156075	0.053125
1620	0.209200	0.156075	0.843925	0.156075	0.053125
1621	0.209200	0.156075	0.843925	0.156075	0.053125
1622	0.209200	0.156075	0.843925	0.156075	0.053125
1623	0.209200	0.156075	0.843925	0.156075	0.053125
1624	0.209200	0.156075	0.843925	0.156075	0.053125
1625	0.209200	0.156075	0.843925	0.156075	0.053125
1626	0.209200	0.156075	0.843925	0.156075	0.053125
1627	0.209200	0.156075	0.843925	0.156075	0.053125
1628	0.209200	0.156075	0.843925	0.156075	0.053125
1629	0.209200	0.156075	0.843925	0.156075	0.053125
1630	0.209200	0.156075	0.843925	0.156075	0.053125
1631	0.209200	0.156075	0.843925	0.156075	0.053125
1632	0.209200	0.156075	0.843925	0.156075	0.053125
1633	0.209200	0.156075	0.843925	0.156075	0.053125
1634	0.209200	0.156075	0.843925	0.156075	0.053125
1635	0.209200	0.156075	0.843925	0.156075	0.053125
1636	0.209200	0.156075	0.843925	0.156075	0.053125
1637	0.209200	0.156075	0.843925	0.156075	0.053125
1638	0.209200	0.156075	0.843925	0.156075	0.053125
1639	0.209200	0.156075	0.843925	0.156075	0.053125
1640	0.209200	0.156075	0.843925	0.156075	0.053125
1641	0.209200	0.156075	0.843925	0.156075	0.053125
1642	0.209200	0.156075	0.843925	0.156075	0.053125
1643	0.209200	0.156075	0.843925	0.156075	0.053125
1644	0.209200	0.156075	0.843925	0.156075	0.053125
1645	0.209200	0.156075	0.843925	0.156075	0.053125
1646	0.209200	0.156075	0.843925	0.156075	0.053125
1647	0.209200	0.156075	0.843925	0.156075	0.053125
1648	0.209200	0.156075	0.843925	0.156075	0.053125
1649	0.209200	0.156075	0.843925	0.156075	0.053125
1650	0.209200	0.156075	0.843925	0.156075	0.053125
1651	0.209200	0.156075	0.843925	0.156075	0.053125
1652	0.209200	0.156075	0.843925	0.156075	0.053125
1653	0.209200	0.156075	0.843925	0.156075	0.053125
1654	0.209200	0.156075	0.843925	0.156075	0.053125
1655	0.209200	0.156075	0.843925	0.156075	0.053125
1656	0.209200	0.156075	0.843925	0.156075	0.053125
1657	0.209200	0.156075	0.843925	0.156075	0.053125
1658	0.209200	0.156075	0.843925	0.156075	0.053125
1659	0.209200	0.156075	0.843925	0.156075	0.053125
1660	0.209200	0.156075	0.843925	0.156075	0.053125
1661	0.209200	0.156075	0.843925	0.156075	0.053125
1662	0.209200	0.156075	0.843925	0.156075	0.053125
1663	0.209200	0.156075	0.843925	0.156075	0.053125
1664	0.209200	0.156075	0.843925	0.156075	0.053125
1665	0.209200	0.156075	0.843925	0.156075	0.053125
1666	0.209200	0.156075	0.843925	0.156075	0.053125
1667	0.209200	0.156075	0.843925	0.156075	0.053125
1668	0.209200	0.156075	0.843925	0.156075	0.053125
1669	0.209200	0.156075	0.843925	0.156075	0.053125
1670	0.209200	0.156075	0.843925	0.156075	0.053125
1671	0.209200	0.156075	0.843925	0.156075	0.053125
1672	0.209200	0.156075	0.843925	0.156075	0.053125
1673	0.209200	0.156075	0.843925	0.156075	0.053125
1674	0.209200	0.156075	0.843925	0.156075	0.053125
1675	0.209200	0.156075	0.843925	0.156075	0.053125
1676	0.209200	0.156075	0.843925	0.156075	0.053125
1677	0.209200	0.156075	0.843925	0.156075	0.053125
1678	0.209200	0.156075	0.843925	0.156075	0.053125
1679	0.209200	0.156075	0.843925	0.156075	0.053125
1680	0.209200	0.156075	0.843925	0.156075	0.053125
1681	0.209200	0.156075	0.843925	0.156075	0.053125
1682	0.209200	0.156075	0.843925	0.156075	0.053125
1683	0.209200	0.156075	0.843925	0.156075	0.053125
1684	0.209200	0.156075	0.843925	0.156075	0.053125
1685	0.209200	0.156075	0.843925	0.156075	0.053125
1686	0.209200	0.156075	0.843925	0.156075	0.053125
1687	0.209200	0.156075	0.843925	0.156075	0.053125
1688	0.209200	0.156075	0.843925	0.156075	0.053125
1689	0.209200	0.156075	0.843925	0.156075	0.053125
1690	0.209200	0.156075	0.843925	0.156075	0.053125
1691	0.209200	0.156075	0.843925	0.156075	0.053125
1692	0.209200	0.156075	0.843925	0.156075	0.053125
1693	0.209200	0.156075	0.843925	0.156075	0.053125
1694	0.209200	0.156075	0.843925	0.156075	0.053125
1695	0.209200	0.156075	0.843925	0.156075	0.053125
1696	0.209200	0.156075	0.843925	0.156075	0.053125
1697	0.209200	0.156075	0.843925	0.156075	0.053125
1698	0.209200	0.156075	0.843925	0.156075	0.053125
1699	0.209200	0.156075	0.843925	0.156075	0.053125
1700	0.209200	0.156075	0.843925	0.156075	0.053125
1701	0.209200	0.156075	0.843925	0.156075	0.053125
1702	0.209200	0.156075	0.843925	0.156075	0.053125
1703	0.209200	0.156075	0.843925	0.156075	0.053125
1704	0.209200	0.156075	0.843925	0.156075	0.053125
1705	0.209200	0.156075	0.843925	0.156075	0.053125
1706	0.209200	0.156075	0.843925	0.156075	0.053125
1707	0.209200	0.156075	0.843925	0.156075	0.053125
1708	0.209200	0.156075	0.843925	0.156075	0.053125
1709	0.209200	0.156075	0.843925	0.156075	0.053125
1710	0.209200	0.156075	0.843925	0.156075	0.053125
1711	0.209200	0.156075	0.843925	0.156075	0.053125
1712	0.209200	0.156075	0.843925	0.156075	0.053125
1713	0.209200	0.156075	0.843925	0.156075	0.053125
1714	0.209200	0.156075	0.843925	0.156075	0.053125
1715	0.209200	0.156075	0.843925	0.156075	0.053125
1716	0.209200	0.156075	0.843925	0.156075	0.053125
1717	0.209200	0.156075	0.843925	0.156075	0.053125
1718	0.209200	0.156075	0.843925	0.156075	0.053125
1719	0.209200	0.156075	0.843925	0.156075	0.053125
1720	0.209200	0.156075	0.843925	0.156075	0.053125
1721	0.209200	0.156075	0.843925	0.156075	0.053125
1722	0.209200	0.156075	0.843925	0.156075	0.053125
1723	0.209200	0.156075	0.843925	0.156075	0.053125
1724	0.209200	0.156075	0.843925	0.156075	0.053125
1725	0.209200	0.156075	0.843925	0.156075	0.053125
1726	0.209200	0.156075	0.843925	0.156075	0.053125
1727	0.209200	0.156075	0.843925	0.156075	0.053125
1728	0.209200	0.156075	0.843925	0.156075	0.053125
1729	0.209200	0.156075	0.843925	0.156075	0.053125
1730	0.209200	0.156075	0.843925	0.156075	0.053125
1731	0.209200	0.156075	0.843925	0.156075	0.053125
1732	0.209200	0.156075	0.843925	0.156075	0.053125
1733	0.209200	0.156075	0.843925	0.156075	0.053125
1734	0.209200	0.156075	0.843925	0.156075	0.053125
1735	0.209200	0.156075	0.843925	0.156075	0.053125
1736	0.209200	0.156075	0.843925	0.156075	0.053125
1737	0.209200	0.156075	0.843925	0.156075	0.053125
1738	0.209200	0.156075	0.843925	0.156075	0.053125
1739	0.209200	0.156075	0.843925	0.156075	0.053125
1740	0.209200	0.156075	0.843925	0.156075	0.053125
1741	0.209200	0.156075	0.843925	0.156075	0.053125
1742	0.209200	0.156075	0.843925	0.156075	0.053125
1743	0.209200	0.156075	0.843925	0.156075	0.053125
1744	0.209200	0.156075	0.843925	0.156075	0.053125
1745	0.209200	0.156075	0.843925	0.156075	0.053125
1746	0.209200	0.156075	0.843925	0.156075	0.053125
1747	0.209200	0.156075	0.843925	0.156075	0.053125
1748	0.209200	0.156075	0.843925	0.156075	0.053125
1749	0.209200	0.156075	0.843925	0.156075	0.053125
1750	0.209200	0.156075	0.843925	0.156075	0.053125
1751	0.209200	0.156075	0.843925	0.156075	0.053125
1752	0.209200	0.156075	0.843925	0.156075	0.053125
1753	0.209200	0.156075	0.843925	0.156075	0.053125
1754	0.209200	0.156075	0.843925	0.156075	0.053125
1755	0.209200	0.156075	0.843925	0.156075	0.053125
1756	0.209200	0.156075	0.843925	0.156075	0.053125
1757	0.209200	0.156075	0.843925	0.156075	0.053125
1758	0.209200	0.156075	0.843925	0.156075	0.053125
1759	0.209200	0.156075	0.843925	0.156075	0.053125
1760	0.209200	0.156075	0.843925	0.156075	0.053125
1761	0.209200	0.156075	0.843925	0.156075	0.053125
1762	0.209200	0.156075	0.843925	0.156075	0.053125
1763	0.209200	0.156075	0.843925	0.156075	0.053125
1764	0.209200	0.156075	0.843925	0.156075	0.053125
1765	0.209200	0.156075	0.843925	0.156075	0.053125
1766	0.209200	0.156075	0.843925	0.156075	0.053125
1767	0.209200	0.156075	0.843925	0.156075	0.053125
1768	0.209200	0.156075	0.843925	0.156075	0.053125
1769	0.209200	0.156075	0.843925	0.156075	0.053125
1770	0.209200	0.156075	0.843925	0.156075	0.053125
1771	0.209200	0.156075	0.843925	0.156075	0.053125
1772	0.209200	0.156075	0.843925	0.156075	0.053125
1773	0.209200	0.156075	0.843925	0.156075	0.053125
1774	0.209200	0.156075	0.843925	0.156075	0.053125
1775	0.209200	0.156075	0.843925	0.156075	0.053125
1776	0.209200	0.156075	0.843925	0.156075	0.053125
1777	0.209200	0.156075	0.843925	0.156075	0.053125
1778	0.209200	0.156075	0.843925	0.156075	0.053125
1779	0.209200	0.156075	0.843925	0.156075	0.053125
1780	0.209200	0.156075	0.843925	0.156075	0.053125
1781	0.209200	0.156075	0.843925	0.156075	0.053125
1782	0.209200	0.156075	0.843925	0.156075	0.053125
1783	0.209200	0.156075	0.843925	0.156075	0.053125
1784	0.209200	0.156075	0.843925	0.156075	0.053125
1785	0.209200	0.156075	0.843925	0.156075	0.053125
1786	0.209200	0.156075	0.843925	0.156075	0.053125
1787	0.209200	0.156075	0.843925	0.156075	0.053125
1788	0.209200	0.156075	0.843925	0.156075	0.053125
1789	0.209200	0.156075	0.843925	0.156075	0.053125
1790	0.209200	0.156075	0.843925	0.156075	0.053125
1791	0.209200	0.156075	0.843925	0.156075	0.053125
1792	0.209200	0.156075	0.843925	0.156075	0.053125
1793	0.209200	0.156075	0.843925	0.156075	0.053125
1794	0.209200	0.156075	0.843925	0.156075	0.053125
1795	0.209200	0.156075	0.843925	0.156075	0.053125
1796	0.209200	0.156075	0.843925	0.156075	0.053125
1797	0.209200	0.156075	0.843925	0.156075	0.053125
1798	0.209200	0.156075	0.843925	0.156075	0.053125
1799	0.209200	0.156075	0.843925	0.156075	0.053125
1800	0.209200	0.156075	0.843925	0.156075	0.053125
1801	0.209200	0.156075	0.843925	0.156075	0.053125
1802	0.209200	0.156075	0.843925	0.156075	0.053125
1803	0.209200	0.156075	0.843925	0.156075	0.053125
1804	0.209200	0.156075	0.843925	0.156075	0.053125
1805	0.209200	0.156075	0.843925	0.156075	0.053125
1806	0.209200	0.156075	0.843925	0.156075	0.053125
1807	0.209200	0.156075	0.843925	0.156075	0.053125
1808	0.209200	0.156075	0.843925	0.156075	0.053125
1809	0.209200	0.156075	0.843925	0.156075	0.053125
1810	0.209200	0.156075	0.843925	0.156075	0.053125
1811	0.209200	0.156075	0.843925	0.156075	0.053125
1812	0.209200	0.156075	0.843925	0.156075	0.053125
1813	0.209200	0.156075	0.843925	0.156075	0.053125
1814	0.209200	0.156075	0.843925	0.156075	0.053125
1815	0.209200	0.156075	0.843925	0.156075	0.053125
1816	0.209200	0.156075	0.843925	0.156075	0.053125
1817	0.209200	0.156075	0.843925	0.156075	0.053125
1818	0.209200	0.156075	0.843925	0.156075	0.053125
1819	0.209200	0.156075	0.843925	0.156075	0.053125
1820	0.209200	0.156075	0.843925	0.156075	0.053125
1821	0.209200	0.156075	0.843925	0.156075	0.053125
1822	0.209200	0.156075	0.843925	0.156075	0.053125
1823	0.209200	0.156075	0.843925	0.156075	0.053125
1824	0.209200	0.156075	0.843925	0.156075	0.053125
1825	0.209200	0.156075	0.843925	0.156075	0.053125
1826	0.209200	0.156075	0.843925	0.156075	0.053125
1827	0.209200	0.156075	0.843925	0.156075	0.053125
1828	0.209200	0.156075	0.843925	0.156075	0.053125
1829	0.209200	0.156075	0.843925	0.156075	0.053125
1830	0.209200	0.156075	0.843925	0.156075	0.053125
1831	0.209200	0.156075	0.843925	0.156075	0.053125
1832	0.209200	0.156075	0.843925	0.156075	0.053125
1833	0.209200	0.156075	0.843925	0.156075	0.053125
1834	0.209200	0.156075	0.843925	0.156075	0.053125
1835	0.209200	0.156075	0.843925	0.156075	0.053125
1836	0.209200	0.156075	0.843925	0.156075	0.053125
1837	0.209200	0.156075	0.843925	0.156075	0.053125
1838	0.209200	0.156075	0.843925	0.156075	0.053125
1839	0.209200	0.156075	0.843925	0.156075	0.053125
1840	0.209200	0.156075	0.843925	0.156075	0.053125
1841	0.209200	0.156075	0.843925	0.156075	0.053125
1842	0.209200	0.156075	0.843925	0.156075	0.053125
1843	0.209200	0.156075	0.843925	0.156075	0.053125
1844	0.209200	0.156075	0.843925	0.156075	0.053125
1845	0.209200	0.156075	0.843925	0.156075	0.053125
1846	0.209200	0.156075	0.843925	0.156075	0.053125
1847	0.209200	0.156075	0.843925	0.156075	0.053125
1848	0.209200	0.156075	0.843925	0.156075	0.053125
1849	0.209200	0.156075	0.843925	0.156075	0.053125
1850	0.209200	0.156075	0.843925	0.156075	0.053125
1851	0.209200	0.156075	0.843925	0.156075	0.053125
1852	0.209200	0.156075	0.843925	0.156075	0.053125
1853	0.209200	0.156075	0.843925	0.156075	0.053125
1854	0.209200	0.156075	0.843925	0.156075	0.053125
1855	0.209200	0.156075	0.843925	0.156075	0.053125
1856	0.209200	0.156075	0.843925	0.156075	0.053125
1857	0.209200	0.156075	0.843925	0.156075	0.053125
1858	0.209200	0.156075	0.843925	0.156075	0.053125
1859	0.209200	0.156075	0.843925	0.156075	0.053125
1860	0.209200	0.156075	0.843925	0.156075	0.053125
1861	0.209200	0.156075	0.843925	0.156075	0.053125
1862	0.209200	0.156075	0.843925	0.156075	0.053125
1863	0.209200	0.156075	0.843925	0.156075	0.053125
1864	0.209200	0.156075	0.843925	0.156075	0.053125
1865	0.209200	0.156075	0.843925	0.156075	0.053125
1866	0.209200	0.156075	0.843925	0.156075	0.053125
1867	0.209200	0.156075	0.843925	0.156075	0.053125
1868	0.209200	0.156075	0.843925	0.156075	0.053125
1869	0.209200	0.156075	0.843925	0.156075	0.053125
1870	0.209200	0.156075	0.843925	0.156075	0.053125
1871	0.209200	0.156075	0.843925	0.156075	0.053125
1872	0.209200	0.156075	0.843925	0.156075	0.053125
1873	0.209200	0.156075	0.843925	0.156075	0.053125
1874	0.209200	0.156075	0.843925	0.156075	0.053125
1875	0.209200	0.156075	0.843925	0.156075	0.053125
1876	0.209200	0.156075	0.843925	0.156075	0.053125
1877	0.209200	0.156075	0.843925	0.156075	0.053125
1878	0.209200	0.156075	0.843925	0.156075	0.053125
1879	0.209200	0.156075	0.843925	0.156075	0.053125
1880	0.209200	0.156075	0.843925	0.156075	0.053125
1881	0.209200	0.156075	0.843925	0.156075	0.053125
1882	0.209200	0.156075	0.843925	0.156075	0.053125
1883	0.209200	0.156075	0.843925	0.156075	0.053125
1884	0.209200	0.156075	0.843925	0.156075	0.053125
1885	0.209200	0.156075	0.843925	0.156075	0.053125
1886	0.209200	0.156075	0.843925	0.156075	0.053125
1887	0.209200	0.156075	0.843925	0.156075	0.053125
1888	0.209200	0.156075	0.843925	0.156075	0.053125
1889	0.209200	0.156075	0.843925	0.156075	0.053125
1890	0.209200	0.156075	0.843925	0.156075	0.053125
1891	0.209200	0.156075	0.843925	0.156075	0.053125
1892	0.209200	0.156075	0.843925	0.156075	0.053125
1893	0.209200	0.156075	0.843925	0.156075	0.053125
1894	0.209200	0.156075	0.843925	0.156075	0.053125
1895	0.209200	0.156075	0.843925	0.156075	0.053125
1896	0.209200	0.156075	0.843925	0.156075	0.053125
1897	0.209200	0.156075	0.843925	0.156075	0.053125
1898	0.209200	0.156075	0.843925	0.156075	0.053125
1899	0.209200	0.156075	0.843925	0.156075	0.053125
1900	0.209200	0.156075	0.843925	0.156075	0.053125
1901	0.209200	0.156075	0.843925	0.156075	0.053125
1902	0.209200	0.156075	0.843925	0.156075	0.053125
1903	0.209200	0.156075	0.843925	0.156075	0.053125
1904	0.209200	0.156075	0.843925	0.156075	0.053125
1905	0.209200	0.156075	0.843925	0.156075	0.053125
1906	0.209200	0.156075	0.843925	0.156075	0.053125
1907	0.209200	0.156075	0.843925	0.156075	0.053125
1908	0.209200	0.156075	0.843925	0.156075	0.053125
1909	0.209200	0.156075	0.843925	0.156075	0.053125
1910	0.209200	0.156075	0.843925	0.156075	0.053125
1911	0.209200	0.156075	0.843925	0.156075	0.053125
1912	0.209200	0.156075	0.843925	0.156075	0.053125
1913	0.209200	0.156075	0.843925	0.156075	0.053125
1914	0.209200	0.156075	0.843925	0.156075	0.053125
1915	0.209200	0.156075	0.843925	0.156075	0.053125
1916	0.209200	0.156075	0.843925	0.156075	0.053125
1917	0.209200	0.156075	0.843925	0.156075	0.053125
1918	0.209200	0.156075	0.843925	0.156075	0.053125
1919	0.209200	0.156075	0.843925	0.156075	0.053125
1920	0.209200	0.156075	0.843925	0.156075	0.053125
1921	0.209200	0.156075	0.843925	0.156075	0.053125
1922	0.209200	0.156075	0.843925	0.156075	0.053125
1923	0.209200	0.156075	0.843925	0.156075	0.053125
1924	0.209200	0.156075	0.843925	0.156075	0.053125
1925	0.209200	0.156075	0.843925	0.156075	0.053125
1926	0.209200	0.156075	0.843925	0.156075	0.053125
1927	0.209200	0.156075	0.843925	0.156075	0.053125
1928	0.209200	0.156075	0.843925	0.156075	0.053125
1929	0.209200	0.156075	0.843925	0.156075	0.053125
1930	0.209200	0.156075	0.843925	0.156075	0.053125
1931	0.209200	0.156075	0.843925	0.156075	0.053125
1932	0.209200	0.156075	0.843925	0.156075	0.053125
1933	0.209200	0.156075	0.843925	0.156075	0.053125
1934	0.209200	0.156075	0.843925	0.156075	0.053125
1935	0.209200	0.156075	0.843925	0.156075	0.053125
1936	0.209200	0.156075	0.843925	0.156075	0.053125
1937	0.209200	0.156075	0.843925	0.156075	0.053125
1938	0.209200	0.156075	0.843925	0.156075	0.053125
1939	0.209200	0.156075	0.843925	0.156075	0.053125
1940	0.209200	0.156075	0.843925	0.156075	0.053125
1941	0.209200	0.156075	0.843925	0.156075	0.053125
1942	0.209200	0.156075	0.843925	0.156075	0.053125
1943	0.209200	0.156075	0.843925	0.156075	0.053125
1944	0.209200	0.156075	0.843925	0.156075	0.053125
1945	0.209200	0.156075	0.843925	0.156075	0.053125
1946	0.209200	0.156075	0.843925	0.156075	0.053125
1947	0.209200	0.156075	0.843925	0.156075	0.053125
1948	0.209200	0.156075	0.843925	0.156075	0.053125
1949	0.209200	0.156075	0.843925	0.156075	0.053125
1950	0.209200	0.156075	0.843925	0.156075	0.053125
1951	0.209200	0.156075	0.843925	0.156075	0.053125
1952	0.209200	0.156075	0.843925	0.156075	0.053125
1953	0.209200	0.156075	0.843925	0.156075	0.053125
1954	0.209200	0.156075	0.843925	0.156075	0.053125
1955	0.209200	0.156075	0.843925	0.156075	0.053125
1956	0.209200	0.156075	0.843925	0.156075	0.053125
1957	0.209200	0.156075	0.843925	0.156075	0.053125
1958	0.209200	0.156075	0.843925	0.156075	0.053125
1959	0.209200	0.156075	0.843925	0.156075	0.053125
1960	0.209200	0.156075	0.843925	0.156075	0.053125
1961	0.209200	0.156075	0.843925	0.156075	0.053125
1962	0.209200	0.156075	0.843925	0.156075	0.053125
1963	0.209200	0.156075	0.843925	0.156075	0.053125
1964	0.209200	0.156075	0.843925	0.156075	0.053125
1965	0.209200	0.156075	0.843925	0.156075	0.053125
1966	0.209200	0.156075	0.843925	0.156075	0.053125
1967	0.209200	0.156075	0.843925	0.156075	0.053125
1968	0.209200	0.156075	0.843925	0.156075	0.053125
1969	0.209200	0.156075	0.843925	0.156075	0.053125
1970	0.209200	0.156075	0.843925	0.156075	0.053125
1971	0.209200	0.156075	0.843925	0.156075	0.053125
1972	0.209200	0.156075	0.843925	0.156075	0.053125
1973	0.209200	0.156075	0.843925	0.156075	0.053125
1974	0.209200	0.156075	0.843925	0.156075	0.053125
1975	0.209200	0.156075	0.843925	0.156075	0.053125
1976	0.209200	0.156075	0.843925	0.156075	0.053125
1977	0.209200	0.156075	0.843925	0.156075	0.053125
1978	0.209200	0.156075	0.843925	0.156075	0.053125
1979	0.209200	0.156075	0.843925	0.156075	0.053125
1980	0.209200	0.156075	0.843925	0.156075	0.053125
1981	0.209200	0.156075	0.843925	0.156075	0.053125
1982	0.209200	0.156075	0.843925	0.156075	0.053125
1983	0.209200	0.156075	0.843925	0.156075	0.053125
1984	0.209200	0.156075	0.843925	0.156075	0.053125
1985	0.209200	0.156075	0.843925	0.156075	0.053125
1986	0.209200	0.156075	0.843925	0.156075	0.053125
1987	0.209200	0.156075	0.843925	0.156075	0.053125
1988	0.209200	0.156075	0.843925	0.156075	0.053125
1989	0.209200	0.156075	0.843925	0.156075	0.053125
1990	0.209200	0.156075	0.843925	0.156075	0.053125
1991	0.209200	0.156075	0.843925	0.156075	0.053125
1992	0.209200	0.156075	0.843925	0.156075	0.053125
1993	0.209200	0.156075	0.843925	0.156075	0.053125
1994	0.209200	0.156075	0.843925	0.156075	0.053125
1995	0.209200	0.156075	0.843925	0.156075	0.053125
1996	0.209200	0.156075	0.843925	0.156075	0.053125
1997	0.209200	0.156075	0.843925	0.156075	0.053125
1998	0.209200	0.156075	0.843925	0.156075	0.053125
1999	0.209200	0.156075	0.843925	0.156075	0.053125
2000	0.209200	0.156075	0.843925	0.156075	0.053125
[truncated: 3,001 more rows]
