# Supplementary material for: Aspiration-driven co-evolution of cooperation with individual behavioral diversity
Source: PLoS One. 2023 Sep 15;18(9):e0291134. doi: 10.1371/journal.pone.0291134 (PMC10503719; doi:10.1371/journal.pone.0291134)
Supplement: S1 Data — (ZIP) [file pone.0291134.s001.zip › M1/v2-L=200/data/tolerate=1_b=1.23_frequency.txt]

1	0.500350	1	0	0.50035	0
2	0.351300	0.916875	0.083125	0.350875	0.000425
3	0.251987	0.784	0.216	0.25035	0.0016375
4	0.187956	0.62845	0.37155	0.18375	0.00420625
5	0.148156	0.488325	0.511675	0.140925	0.00723125
6	0.121225	0.37675	0.62325	0.11125	0.009975
7	0.103231	0.290875	0.709125	0.091625	0.0116063
8	0.091750	0.23095	0.76905	0.078675	0.013075
9	0.086550	0.191175	0.808825	0.0723	0.01425
10	0.081925	0.162675	0.837325	0.0665	0.015425
11	0.081431	0.1444	0.8556	0.064625	0.0168062
12	0.081600	0.1341	0.8659	0.063925	0.017675
13	0.081238	0.125825	0.874175	0.063025	0.0182125
14	0.082888	0.1213	0.8787	0.063575	0.0193125
15	0.084056	0.119825	0.880175	0.0642	0.0198562
16	0.085806	0.11855	0.88145	0.065375	0.0204313
17	0.087906	0.119575	0.880425	0.06675	0.0211563
18	0.089262	0.1194	0.8806	0.06795	0.0213125
19	0.090225	0.1198	0.8802	0.0689	0.021325
20	0.091394	0.117525	0.882475	0.0688	0.0225937
21	0.092819	0.11725	0.88275	0.069275	0.0235437
22	0.092838	0.115125	0.884875	0.0684	0.0244375
23	0.093787	0.113875	0.886125	0.069175	0.0246125
24	0.095031	0.113675	0.886325	0.069975	0.0250562
25	0.096088	0.1123	0.8877	0.06975	0.0263375
26	0.096812	0.112375	0.887625	0.07065	0.0261625
27	0.098619	0.11155	0.88845	0.0718	0.0268187
28	0.099469	0.111725	0.888275	0.072425	0.0270437
29	0.099638	0.110775	0.889225	0.072375	0.0272625
30	0.100138	0.110125	0.889875	0.071925	0.0282125
31	0.101188	0.109675	0.890325	0.0729	0.0282875
32	0.102025	0.109225	0.890775	0.073225	0.0288
33	0.102438	0.10775	0.89225	0.073125	0.0293125
34	0.103813	0.109325	0.890675	0.074525	0.0292875
35	0.104744	0.10965	0.89035	0.07555	0.0291938
36	0.105813	0.110175	0.889825	0.07575	0.0300625
37	0.106981	0.110725	0.889275	0.076425	0.0305563
38	0.107725	0.11175	0.88825	0.077125	0.0306
39	0.108394	0.112275	0.887725	0.07795	0.0304437
40	0.109463	0.112375	0.887625	0.079	0.0304625
41	0.110763	0.112675	0.887325	0.079525	0.0312375
42	0.110244	0.111625	0.888375	0.078775	0.0314687
43	0.110494	0.109975	0.890025	0.078625	0.0318688
44	0.111319	0.109625	0.890375	0.0791	0.0322187
45	0.112631	0.11135	0.88865	0.080575	0.0320563
46	0.113694	0.1121	0.8879	0.0811	0.0325937
47	0.114856	0.112975	0.887025	0.08255	0.0323063
48	0.116288	0.114175	0.885825	0.083525	0.0327625
49	0.116606	0.116575	0.883425	0.083925	0.0326813
50	0.117675	0.117	0.883	0.0846	0.033075
51	0.117931	0.116525	0.883475	0.0847	0.0332312
52	0.118406	0.116	0.884	0.084775	0.0336313
53	0.118269	0.1146	0.8854	0.084175	0.0340937
54	0.119413	0.11445	0.88555	0.084675	0.0347375
55	0.119913	0.114375	0.885625	0.0851	0.0348125
56	0.120775	0.114025	0.885975	0.085525	0.03525
57	0.121156	0.114425	0.885575	0.08635	0.0348062
58	0.121675	0.11525	0.88475	0.0872	0.034475
59	0.122794	0.11535	0.88465	0.088175	0.0346187
60	0.123569	0.116775	0.883225	0.0892	0.0343688
61	0.124244	0.117175	0.882825	0.089325	0.0349187
62	0.123381	0.11595	0.88405	0.08785	0.0355313
63	0.125025	0.115575	0.884425	0.089475	0.03555
64	0.124700	0.1155	0.8845	0.088925	0.035775
65	0.125469	0.1143	0.8857	0.089225	0.0362437
66	0.125969	0.113775	0.886225	0.0896	0.0363687
67	0.126300	0.1145	0.8855	0.08995	0.03635
68	0.127188	0.11515	0.88485	0.09075	0.0364375
69	0.127606	0.114775	0.885225	0.090775	0.0368313
70	0.128931	0.116225	0.883775	0.092225	0.0367063
71	0.129637	0.116275	0.883725	0.0927	0.0369375
72	0.129387	0.11575	0.88425	0.092	0.0373875
73	0.129594	0.114925	0.885075	0.0916	0.0379938
74	0.129713	0.113875	0.886125	0.09145	0.0382625
75	0.130362	0.11395	0.88605	0.09235	0.0380125
76	0.131294	0.114475	0.885525	0.0935	0.0377938
77	0.132056	0.11595	0.88405	0.0948	0.0372562
78	0.132800	0.116525	0.883475	0.095475	0.037325
79	0.133613	0.117325	0.882675	0.0963	0.0373125
80	0.134500	0.118125	0.881875	0.096925	0.037575
81	0.135381	0.118325	0.881675	0.097525	0.0378563
82	0.136313	0.119875	0.880125	0.098375	0.0379375
83	0.136469	0.120875	0.879125	0.098525	0.0379437
84	0.136687	0.121225	0.878775	0.098575	0.0381125
85	0.137437	0.1211	0.8789	0.0989	0.0385375
86	0.138031	0.121	0.879	0.099225	0.0388063
87	0.138919	0.1219	0.8781	0.100175	0.0387438
88	0.139500	0.1215	0.8785	0.10025	0.03925
89	0.140294	0.122675	0.877325	0.10115	0.0391437
90	0.141475	0.123425	0.876575	0.102375	0.0391
91	0.142025	0.124625	0.875375	0.1027	0.039325
92	0.142250	0.12535	0.87465	0.102775	0.039475
93	0.142131	0.1249	0.8751	0.102225	0.0399062
94	0.142919	0.123525	0.876475	0.102625	0.0402938
95	0.143425	0.12295	0.87705	0.10285	0.040575
96	0.144381	0.1246	0.8754	0.10415	0.0402313
97	0.144181	0.125025	0.874975	0.1039	0.0402812
98	0.144719	0.124525	0.875475	0.104275	0.0404438
99	0.145725	0.12425	0.87575	0.104675	0.04105
100	0.146262	0.125	0.875	0.105325	0.0409375
101	0.147050	0.1257	0.8743	0.106075	0.040975
102	0.146813	0.12535	0.87465	0.10565	0.0411625
103	0.147275	0.124775	0.875225	0.1057	0.041575
104	0.147344	0.124025	0.875975	0.10515	0.0421938
105	0.147394	0.124175	0.875825	0.105475	0.0419187
106	0.147225	0.12405	0.87595	0.105675	0.04155
107	0.147781	0.122475	0.877525	0.105375	0.0424063
108	0.148350	0.123575	0.876425	0.10605	0.0423
109	0.149037	0.123825	0.876175	0.106375	0.0426625
110	0.149606	0.125	0.875	0.107275	0.0423313
111	0.150312	0.125725	0.874275	0.1079	0.0424125
112	0.150775	0.125375	0.874625	0.10855	0.042225
113	0.150988	0.125025	0.874975	0.10815	0.0428375
114	0.151350	0.12565	0.87435	0.108425	0.042925
115	0.152106	0.126175	0.873825	0.109475	0.0426313
116	0.152731	0.126975	0.873025	0.1101	0.0426313
117	0.152781	0.126725	0.873275	0.11	0.0427813
118	0.152506	0.125825	0.874175	0.109525	0.0429812
119	0.153569	0.125275	0.874725	0.1107	0.0428687
120	0.153381	0.125625	0.874375	0.110675	0.0427063
121	0.153975	0.125475	0.874525	0.110825	0.04315
122	0.154587	0.12615	0.87385	0.11175	0.0428375
123	0.155300	0.1268	0.8732	0.11225	0.04305
124	0.155069	0.127075	0.872925	0.1119	0.0431687
125	0.155131	0.12645	0.87355	0.111975	0.0431563
126	0.155394	0.126175	0.873825	0.11215	0.0432437
127	0.155281	0.125875	0.874125	0.11185	0.0434312
128	0.156463	0.126325	0.873675	0.112875	0.0435875
129	0.157656	0.1268	0.8732	0.114025	0.0436313
130	0.158188	0.128275	0.871725	0.1145	0.0436875
131	0.158188	0.1287	0.8713	0.114425	0.0437625
132	0.158813	0.128475	0.871525	0.114825	0.0439875
133	0.158713	0.12805	0.87195	0.114575	0.0441375
134	0.159269	0.12815	0.87185	0.1153	0.0439688
135	0.159725	0.1279	0.8721	0.1155	0.044225
136	0.160181	0.1291	0.8709	0.116325	0.0438562
137	0.160894	0.130575	0.869425	0.117125	0.0437688
138	0.160506	0.131025	0.868975	0.11685	0.0436563
139	0.160575	0.130425	0.869575	0.1165	0.044075
140	0.161119	0.1299	0.8701	0.11655	0.0445687
141	0.161550	0.12995	0.87005	0.117025	0.044525
142	0.161906	0.1301	0.8699	0.117475	0.0444312
143	0.162488	0.131	0.869	0.1182	0.0442875
144	0.162131	0.13035	0.86965	0.1174	0.0447313
145	0.162631	0.1299	0.8701	0.117625	0.0450062
146	0.163056	0.129725	0.870275	0.11785	0.0452063
147	0.162750	0.1301	0.8699	0.1177	0.04505
148	0.163381	0.1297	0.8703	0.118225	0.0451563
149	0.164356	0.1302	0.8698	0.11925	0.0451063
150	0.165294	0.131575	0.868425	0.120275	0.0450188
151	0.165456	0.132	0.868	0.120625	0.0448313
152	0.165131	0.13185	0.86815	0.120175	0.0449563
153	0.165444	0.131825	0.868175	0.120075	0.0453687
154	0.165419	0.132075	0.867925	0.119975	0.0454437
155	0.165625	0.1318	0.8682	0.120325	0.0453
156	0.165925	0.13205	0.86795	0.12055	0.045375
157	0.166200	0.13175	0.86825	0.120525	0.045675
158	0.166431	0.132475	0.867525	0.1207	0.0457313
159	0.166919	0.132825	0.867175	0.121225	0.0456937
160	0.167325	0.133475	0.866525	0.1217	0.045625
161	0.167419	0.132925	0.867075	0.121525	0.0458937
162	0.167281	0.13245	0.86755	0.12085	0.0464313
163	0.167863	0.132725	0.867275	0.121375	0.0464875
164	0.168331	0.13295	0.86705	0.1221	0.0462313
165	0.168450	0.13385	0.86615	0.12215	0.0463
166	0.168356	0.133475	0.866525	0.12165	0.0467062
167	0.168281	0.1324	0.8676	0.12145	0.0468312
168	0.168494	0.132575	0.867425	0.122175	0.0463187
169	0.168863	0.132475	0.867525	0.1223	0.0465625
170	0.168944	0.13275	0.86725	0.122525	0.0464188
171	0.169613	0.132625	0.867375	0.122775	0.0468375
172	0.170000	0.133175	0.866825	0.123225	0.046775
173	0.170950	0.13415	0.86585	0.124175	0.046775
174	0.170513	0.135025	0.864975	0.12395	0.0465625
175	0.170719	0.135275	0.864725	0.1242	0.0465187
176	0.171212	0.135175	0.864825	0.1246	0.0466125
177	0.171631	0.13525	0.86475	0.12505	0.0465812
178	0.172619	0.1365	0.8635	0.126275	0.0463438
179	0.172813	0.136325	0.863675	0.126075	0.0467375
180	0.172756	0.136725	0.863275	0.125825	0.0469313
181	0.173269	0.137025	0.862975	0.12645	0.0468187
182	0.172950	0.137075	0.862925	0.12595	0.047
183	0.173175	0.136825	0.863175	0.1259	0.047275
184	0.173700	0.137525	0.862475	0.12635	0.04735
185	0.173338	0.137375	0.862625	0.125875	0.0474625
186	0.173644	0.1374	0.8626	0.12635	0.0472938
187	0.174031	0.1371	0.8629	0.1263	0.0477313
188	0.174175	0.13755	0.86245	0.126475	0.0477
189	0.174756	0.137625	0.862375	0.12695	0.0478063
190	0.174600	0.137	0.863	0.12655	0.04805
191	0.175100	0.13775	0.86225	0.12715	0.04795
192	0.175169	0.137675	0.862325	0.126975	0.0481938
193	0.175688	0.13775	0.86225	0.127375	0.0483125
194	0.175813	0.1381	0.8619	0.127975	0.0478375
195	0.176025	0.138475	0.861525	0.128425	0.0476
196	0.176281	0.138575	0.861425	0.1286	0.0476813
197	0.176356	0.138175	0.861825	0.12825	0.0481063
198	0.176288	0.138225	0.861775	0.128225	0.0480625
199	0.176506	0.137825	0.862175	0.128125	0.0483813
200	0.176656	0.1371	0.8629	0.127925	0.0487312
201	0.176863	0.1373	0.8627	0.12835	0.0485125
202	0.177350	0.137825	0.862175	0.12865	0.0487
203	0.177325	0.137875	0.862125	0.12865	0.048675
204	0.177663	0.138175	0.861825	0.128975	0.0486875
205	0.177787	0.137875	0.862125	0.128975	0.0488125
206	0.177706	0.13775	0.86225	0.129025	0.0486813
207	0.178481	0.138275	0.861725	0.129775	0.0487063
208	0.179037	0.138625	0.861375	0.13045	0.0485875
209	0.179331	0.139475	0.860525	0.130975	0.0483563
210	0.179963	0.140325	0.859675	0.13175	0.0482125
211	0.180037	0.1406	0.8594	0.131675	0.0483625
212	0.179781	0.140575	0.859425	0.13115	0.0486313
213	0.180181	0.140125	0.859875	0.131325	0.0488562
214	0.180506	0.140475	0.859525	0.1317	0.0488063
215	0.181025	0.140975	0.859025	0.13245	0.048575
216	0.181363	0.14185	0.85815	0.132875	0.0484875
217	0.181475	0.1421	0.8579	0.132825	0.04865
218	0.181544	0.14185	0.85815	0.1326	0.0489438
219	0.181769	0.14185	0.85815	0.13265	0.0491188
220	0.181812	0.1412	0.8588	0.132425	0.0493875
221	0.182081	0.14185	0.85815	0.133025	0.0490563
222	0.182275	0.1415	0.8585	0.1328	0.049475
223	0.182287	0.141825	0.858175	0.133	0.0492875
224	0.182688	0.14215	0.85785	0.133425	0.0492625
225	0.182913	0.14265	0.85735	0.1336	0.0493125
226	0.183019	0.142675	0.857325	0.133825	0.0491938
227	0.182688	0.1424	0.8576	0.1335	0.0491875
228	0.182812	0.1412	0.8588	0.1333	0.0495125
229	0.183025	0.1409	0.8591	0.13345	0.049575
230	0.183275	0.14085	0.85915	0.13375	0.049525
231	0.183706	0.141025	0.858975	0.13445	0.0492563
232	0.183863	0.1415	0.8585	0.134625	0.0492375
233	0.184381	0.142	0.858	0.135025	0.0493562
234	0.184494	0.14215	0.85785	0.135025	0.0494687
235	0.184494	0.1429	0.8571	0.135075	0.0494187
236	0.184625	0.1426	0.8574	0.135025	0.0496
237	0.184925	0.1425	0.8575	0.1352	0.049725
238	0.185475	0.14255	0.85745	0.1357	0.049775
239	0.186000	0.142925	0.857075	0.136475	0.049525
240	0.185787	0.143	0.857	0.136075	0.0497125
241	0.185856	0.1432	0.8568	0.135975	0.0498813
242	0.186150	0.1439	0.8561	0.13625	0.0499
243	0.186181	0.143575	0.856425	0.1362	0.0499812
244	0.186062	0.142675	0.857325	0.13595	0.0501125
245	0.186319	0.142325	0.857675	0.136075	0.0502437
246	0.186425	0.14305	0.85695	0.1364	0.050025
247	0.186550	0.142925	0.857075	0.1364	0.05015
248	0.186888	0.14345	0.85655	0.1368	0.0500875
249	0.186844	0.1436	0.8564	0.13685	0.0499938
250	0.186862	0.1427	0.8573	0.13665	0.0502125
251	0.187044	0.14315	0.85685	0.137075	0.0499687
252	0.187337	0.14265	0.85735	0.13695	0.0503875
253	0.187362	0.1427	0.8573	0.13695	0.0504125
254	0.187438	0.142325	0.857675	0.137075	0.0503625
255	0.187250	0.14225	0.85775	0.1366	0.05065
256	0.187381	0.141775	0.858225	0.136675	0.0507063
257	0.187625	0.14165	0.85835	0.1367	0.050925
258	0.187769	0.142225	0.857775	0.137275	0.0504937
259	0.188188	0.142425	0.857575	0.137625	0.0505625
260	0.188238	0.142525	0.857475	0.1375	0.0507375
261	0.188463	0.14285	0.85715	0.13755	0.0509125
262	0.188750	0.143225	0.856775	0.138	0.05075
263	0.188688	0.143225	0.856775	0.137875	0.0508125
264	0.188869	0.143175	0.856825	0.1379	0.0509688
265	0.189087	0.143075	0.856925	0.138325	0.0507625
266	0.188981	0.14335	0.85665	0.138275	0.0507063
267	0.188981	0.143225	0.856775	0.138375	0.0506062
268	0.189238	0.143475	0.856525	0.13865	0.0505875
269	0.189188	0.143625	0.856375	0.138575	0.0506125
270	0.189319	0.143375	0.856625	0.138475	0.0508438
271	0.189488	0.143275	0.856725	0.1387	0.0507875
272	0.189419	0.14295	0.85705	0.138625	0.0507937
273	0.189400	0.14265	0.85735	0.138525	0.050875
274	0.189756	0.142775	0.857225	0.139025	0.0507312
275	0.189856	0.1431	0.8569	0.139175	0.0506812
276	0.189969	0.14305	0.85695	0.13915	0.0508188
277	0.190056	0.143575	0.856425	0.1394	0.0506563
278	0.190213	0.14325	0.85675	0.139325	0.0508875
279	0.190181	0.143575	0.856425	0.13915	0.0510313
280	0.190000	0.143025	0.856975	0.138875	0.051125
281	0.190112	0.142675	0.857325	0.138925	0.0511875
282	0.190356	0.14265	0.85735	0.139075	0.0512813
283	0.190769	0.14345	0.85655	0.139825	0.0509438
284	0.190969	0.14435	0.85565	0.140175	0.0507937
285	0.191200	0.144725	0.855275	0.140475	0.050725
286	0.191181	0.1445	0.8555	0.1401	0.0510813
287	0.191569	0.1446	0.8554	0.140325	0.0512437
288	0.191362	0.1445	0.8555	0.140025	0.0513375
289	0.191194	0.144175	0.855825	0.139925	0.0512688
290	0.191444	0.144375	0.855625	0.140125	0.0513188
291	0.191700	0.1445	0.8555	0.140475	0.051225
292	0.191919	0.144725	0.855275	0.14065	0.0512688
293	0.192225	0.1448	0.8552	0.14085	0.051375
294	0.192044	0.144975	0.855025	0.1407	0.0513438
295	0.192319	0.14515	0.85485	0.14085	0.0514688
296	0.192119	0.14495	0.85505	0.1407	0.0514187
297	0.192331	0.1451	0.8549	0.141	0.0513313
298	0.192606	0.145125	0.854875	0.141175	0.0514312
299	0.193056	0.1458	0.8542	0.141725	0.0513313
300	0.192825	0.145825	0.854175	0.1415	0.051325
301	0.192856	0.1456	0.8544	0.141525	0.0513313
302	0.193013	0.145575	0.854425	0.1417	0.0513125
303	0.193169	0.145925	0.854075	0.1418	0.0513687
304	0.193125	0.1456	0.8544	0.141675	0.05145
305	0.193188	0.1456	0.8544	0.14195	0.0512375
306	0.193225	0.14545	0.85455	0.1421	0.051125
307	0.193544	0.1456	0.8544	0.14205	0.0514937
308	0.193538	0.1459	0.8541	0.14215	0.0513875
309	0.193644	0.146525	0.853475	0.14235	0.0512937
310	0.193731	0.1465	0.8535	0.1424	0.0513313
311	0.193900	0.146375	0.853625	0.1425	0.0514
312	0.194050	0.146475	0.853525	0.1425	0.05155
313	0.194175	0.14645	0.85355	0.142725	0.05145
314	0.194000	0.146275	0.853725	0.14235	0.05165
315	0.194313	0.1463	0.8537	0.142525	0.0517875
316	0.194506	0.1465	0.8535	0.142725	0.0517813
317	0.194569	0.146575	0.853425	0.1429	0.0516687
318	0.194506	0.1466	0.8534	0.14275	0.0517562
319	0.194588	0.1465	0.8535	0.1429	0.0516875
320	0.194806	0.1466	0.8534	0.143125	0.0516812
321	0.194875	0.1468	0.8532	0.143025	0.05185
322	0.194869	0.146775	0.853225	0.143075	0.0517938
323	0.194800	0.146475	0.853525	0.142975	0.051825
324	0.195013	0.146475	0.853525	0.143175	0.0518375
325	0.195162	0.14655	0.85345	0.143325	0.0518375
326	0.195213	0.146625	0.853375	0.143425	0.0517875
327	0.195150	0.146275	0.853725	0.14315	0.052
328	0.195219	0.1462	0.8538	0.1434	0.0518187
329	0.195362	0.14625	0.85375	0.143425	0.0519375
330	0.195362	0.146075	0.853925	0.1432	0.0521625
331	0.195387	0.1465	0.8535	0.1434	0.0519875
332	0.195494	0.14645	0.85355	0.143525	0.0519688
333	0.195669	0.146475	0.853525	0.143675	0.0519937
334	0.195700	0.146575	0.853425	0.143575	0.052125
335	0.195581	0.1468	0.8532	0.143475	0.0521063
336	0.195706	0.146625	0.853375	0.1436	0.0521063
337	0.195575	0.146625	0.853375	0.14345	0.052125
338	0.195756	0.14645	0.85355	0.14345	0.0523062
339	0.195875	0.146475	0.853525	0.14365	0.052225
340	0.196169	0.146675	0.853325	0.14395	0.0522188
341	0.196194	0.14665	0.85335	0.144075	0.0521187
342	0.196406	0.147325	0.852675	0.14455	0.0518563
343	0.196513	0.1477	0.8523	0.14465	0.0518625
344	0.196419	0.147675	0.852325	0.144575	0.0518438
345	0.196619	0.1476	0.8524	0.144675	0.0519437
346	0.196819	0.1479	0.8521	0.14495	0.0518687
347	0.196731	0.1481	0.8519	0.144775	0.0519563
348	0.196794	0.147875	0.852125	0.144725	0.0520687
349	0.196950	0.14775	0.85225	0.144875	0.052075
350	0.196706	0.1474	0.8526	0.144475	0.0522313
351	0.196644	0.1472	0.8528	0.1444	0.0522437
352	0.196563	0.146975	0.853025	0.14435	0.0522125
353	0.196538	0.1468	0.8532	0.144325	0.0522125
354	0.196769	0.146875	0.853125	0.144525	0.0522437
355	0.196925	0.147125	0.852875	0.144725	0.0522
356	0.197113	0.147325	0.852675	0.144875	0.0522375
357	0.197131	0.14745	0.85255	0.144875	0.0522562
358	0.197006	0.14735	0.85265	0.144725	0.0522813
359	0.196981	0.147275	0.852725	0.1447	0.0522813
360	0.197350	0.14725	0.85275	0.144925	0.052425
361	0.197350	0.147225	0.852775	0.14515	0.0522
362	0.197313	0.147525	0.852475	0.14515	0.0521625
363	0.197244	0.147375	0.852625	0.145025	0.0522188
364	0.197181	0.1469	0.8531	0.1447	0.0524813
365	0.197150	0.146575	0.853425	0.1446	0.05255
366	0.197619	0.146675	0.853325	0.145125	0.0524937
367	0.197488	0.14685	0.85315	0.145125	0.0523625
368	0.197694	0.14725	0.85275	0.145425	0.0522688
369	0.197750	0.14725	0.85275	0.145575	0.052175
370	0.197894	0.147325	0.852675	0.145775	0.0521187
371	0.197956	0.147625	0.852375	0.1457	0.0522562
372	0.197950	0.1476	0.8524	0.145775	0.052175
373	0.197881	0.14745	0.85255	0.145675	0.0522063
374	0.198013	0.1473	0.8527	0.145775	0.0522375
375	0.198162	0.147525	0.852475	0.146	0.0521625
376	0.198006	0.147375	0.852625	0.145675	0.0523313
377	0.198006	0.14725	0.85275	0.145575	0.0524312
378	0.197994	0.147125	0.852875	0.14555	0.0524437
379	0.198063	0.14715	0.85285	0.14565	0.0524125
380	0.198056	0.147175	0.852825	0.14565	0.0524063
381	0.198319	0.14745	0.85255	0.145975	0.0523438
382	0.198288	0.147525	0.852475	0.146025	0.0522625
383	0.198256	0.147375	0.852625	0.145925	0.0523313
384	0.198419	0.14735	0.85265	0.146	0.0524188
385	0.198419	0.14775	0.85225	0.146125	0.0522938
386	0.198488	0.14775	0.85225	0.1461	0.0523875
387	0.198544	0.147875	0.852125	0.1461	0.0524437
388	0.198594	0.147775	0.852225	0.146025	0.0525687
389	0.198731	0.1478	0.8522	0.1463	0.0524312
390	0.198819	0.147825	0.852175	0.1463	0.0525188
391	0.198937	0.147975	0.852025	0.1463	0.0526375
392	0.198675	0.148025	0.851975	0.146	0.052675
393	0.198600	0.147775	0.852225	0.145925	0.052675
394	0.198763	0.14755	0.85245	0.146	0.0527625
395	0.198788	0.14765	0.85235	0.1461	0.0526875
396	0.198563	0.1477	0.8523	0.146075	0.0524875
397	0.198650	0.1475	0.8525	0.1461	0.05255
398	0.198775	0.147575	0.852425	0.146275	0.0525
399	0.198813	0.1477	0.8523	0.146375	0.0524375
400	0.198775	0.1476	0.8524	0.1463	0.052475
401	0.198788	0.147575	0.852425	0.146325	0.0524625
402	0.198994	0.147775	0.852225	0.14655	0.0524437
403	0.198900	0.147825	0.852175	0.146375	0.052525
404	0.198869	0.147725	0.852275	0.146275	0.0525938
405	0.198869	0.14785	0.85215	0.146325	0.0525438
406	0.198800	0.147475	0.852525	0.14605	0.05275
407	0.198794	0.14735	0.85265	0.146125	0.0526688
408	0.198763	0.147125	0.852875	0.146	0.0527625
409	0.198825	0.147375	0.852625	0.146175	0.05265
410	0.198763	0.147575	0.852425	0.146125	0.0526375
411	0.198719	0.14745	0.85255	0.1461	0.0526187
412	0.198838	0.14725	0.85275	0.14625	0.0525875
413	0.198794	0.14735	0.85265	0.14625	0.0525438
414	0.198975	0.14745	0.85255	0.14645	0.052525
415	0.198869	0.1475	0.8525	0.1464	0.0524688
416	0.198919	0.1473	0.8527	0.146325	0.0525938
417	0.198937	0.1476	0.8524	0.1465	0.0524375
418	0.199106	0.14745	0.85255	0.146575	0.0525313
419	0.199206	0.147425	0.852575	0.14665	0.0525562
420	0.199288	0.1478	0.8522	0.146825	0.0524625
421	0.199338	0.1478	0.8522	0.146725	0.0526125
422	0.199325	0.147775	0.852225	0.1466	0.052725
423	0.199275	0.14785	0.85215	0.14655	0.052725
424	0.199350	0.147775	0.852225	0.1466	0.05275
425	0.199269	0.147625	0.852375	0.1465	0.0527688
426	0.199325	0.1477	0.8523	0.146725	0.0526
427	0.199494	0.147775	0.852225	0.146925	0.0525687
428	0.199488	0.147925	0.852075	0.14705	0.0524375
429	0.199656	0.148025	0.851975	0.14725	0.0524063
430	0.199694	0.148275	0.851725	0.147325	0.0523687
431	0.199550	0.148275	0.851725	0.147225	0.052325
432	0.199725	0.148125	0.851875	0.1474	0.052325
433	0.199788	0.148175	0.851825	0.1474	0.0523875
434	0.199794	0.1483	0.8517	0.147475	0.0523187
435	0.199763	0.1482	0.8518	0.147325	0.0524375
436	0.199712	0.14835	0.85165	0.1473	0.0524125
437	0.199744	0.148125	0.851875	0.147175	0.0525687
438	0.199725	0.148	0.852	0.147175	0.05255
439	0.199631	0.148075	0.851925	0.147125	0.0525062
440	0.199619	0.147725	0.852275	0.146975	0.0526438
441	0.199575	0.14765	0.85235	0.14695	0.052625
442	0.199569	0.147575	0.852425	0.147025	0.0525438
443	0.199656	0.1478	0.8522	0.147175	0.0524813
444	0.199644	0.14785	0.85215	0.14715	0.0524937
445	0.199687	0.1479	0.8521	0.147225	0.0524625
446	0.199719	0.14785	0.85215	0.147275	0.0524437
447	0.199844	0.148	0.852	0.1474	0.0524437
448	0.199919	0.14815	0.85185	0.1475	0.0524188
449	0.199850	0.1481	0.8519	0.1474	0.05245
450	0.199788	0.148025	0.851975	0.147325	0.0524625
451	0.199675	0.147875	0.852125	0.147075	0.0526
452	0.199600	0.1478	0.8522	0.146925	0.052675
453	0.199631	0.14755	0.85245	0.146825	0.0528062
454	0.199569	0.1474	0.8526	0.146875	0.0526937
455	0.199575	0.147275	0.852725	0.1469	0.052675
456	0.199569	0.147275	0.852725	0.146925	0.0526438
457	0.199631	0.14735	0.85265	0.147025	0.0526063
458	0.199631	0.147425	0.852575	0.1471	0.0525313
459	0.199687	0.1476	0.8524	0.147225	0.0524625
460	0.199712	0.1476	0.8524	0.147225	0.0524875
461	0.199712	0.147575	0.852425	0.1472	0.0525125
462	0.199725	0.14755	0.85245	0.147175	0.05255
463	0.199731	0.14755	0.85245	0.14725	0.0524813
464	0.199706	0.14755	0.85245	0.1472	0.0525062
465	0.199750	0.147525	0.852475	0.14715	0.0526
466	0.199781	0.14775	0.85225	0.14725	0.0525313
467	0.199781	0.14765	0.85235	0.147175	0.0526063
468	0.199788	0.1476	0.8524	0.147175	0.0526125
469	0.199912	0.14765	0.85235	0.147275	0.0526375
470	0.199962	0.1478	0.8522	0.147325	0.0526375
471	0.199969	0.14795	0.85205	0.147425	0.0525438
472	0.200081	0.148025	0.851975	0.147525	0.0525562
473	0.200050	0.1481	0.8519	0.147525	0.052525
474	0.200056	0.148175	0.851825	0.147575	0.0524813
475	0.200038	0.14815	0.85185	0.147525	0.0525125
476	0.200013	0.148125	0.851875	0.14755	0.0524625
477	0.200044	0.1481	0.8519	0.147575	0.0524688
478	0.200038	0.1481	0.8519	0.147525	0.0525125
479	0.200044	0.14815	0.85185	0.14755	0.0524937
480	0.200038	0.148	0.852	0.147475	0.0525625
481	0.199975	0.147975	0.852025	0.147375	0.0526
482	0.199937	0.14775	0.85225	0.14725	0.0526875
483	0.200006	0.147675	0.852325	0.147325	0.0526812
484	0.200019	0.147725	0.852275	0.14735	0.0526688
485	0.200044	0.147775	0.852225	0.147375	0.0526688
486	0.200113	0.14785	0.85215	0.147425	0.0526875
487	0.200150	0.147975	0.852025	0.14745	0.0527
488	0.200144	0.14795	0.85205	0.147525	0.0526187
489	0.200094	0.148075	0.851925	0.147475	0.0526187
490	0.200200	0.148125	0.851875	0.14755	0.05265
491	0.200219	0.14825	0.85175	0.147525	0.0526937
492	0.200162	0.1483	0.8517	0.147525	0.0526375
493	0.200131	0.148175	0.851825	0.147475	0.0526563
494	0.200119	0.147975	0.852025	0.1474	0.0527188
495	0.200231	0.147975	0.852025	0.14755	0.0526812
496	0.200200	0.148	0.852	0.14755	0.05265
497	0.200175	0.147875	0.852125	0.147475	0.0527
498	0.200156	0.147925	0.852075	0.1475	0.0526563
499	0.200263	0.147975	0.852025	0.1476	0.0526625
500	0.200288	0.147975	0.852025	0.1476	0.0526875
501	0.200131	0.14795	0.85205	0.14745	0.0526812
502	0.200194	0.147825	0.852175	0.147475	0.0527188
503	0.200231	0.147975	0.852025	0.147575	0.0526563
504	0.200106	0.14795	0.85205	0.14745	0.0526563
505	0.200175	0.1479	0.8521	0.147525	0.05265
506	0.200175	0.147825	0.852175	0.147475	0.0527
507	0.200206	0.147725	0.852275	0.1475	0.0527063
508	0.200181	0.147725	0.852275	0.147475	0.0527063
509	0.200175	0.147675	0.852325	0.14745	0.052725
510	0.200156	0.147675	0.852325	0.147475	0.0526812
511	0.200212	0.147725	0.852275	0.14755	0.0526625
512	0.200231	0.1478	0.8522	0.147575	0.0526563
513	0.200281	0.147875	0.852125	0.147625	0.0526563
514	0.200356	0.147925	0.852075	0.1477	0.0526563
515	0.200375	0.147925	0.852075	0.147675	0.0527
516	0.200369	0.148025	0.851975	0.147725	0.0526438
517	0.200344	0.148025	0.851975	0.1477	0.0526438
518	0.200269	0.148	0.852	0.147575	0.0526937
519	0.200238	0.1479	0.8521	0.147475	0.0527625
520	0.200187	0.1478	0.8522	0.14745	0.0527375
521	0.200113	0.1476	0.8524	0.147325	0.0527875
522	0.200131	0.1474	0.8526	0.147325	0.0528062
523	0.200131	0.1474	0.8526	0.14735	0.0527813
524	0.200187	0.14745	0.85255	0.147425	0.0527625
525	0.200200	0.1475	0.8525	0.14745	0.05275
526	0.200162	0.1475	0.8525	0.147425	0.0527375
527	0.200162	0.14745	0.85255	0.1474	0.0527625
528	0.200212	0.147475	0.852525	0.147475	0.0527375
529	0.200212	0.1475	0.8525	0.147475	0.0527375
530	0.200231	0.1476	0.8524	0.1475	0.0527313
531	0.200306	0.14765	0.85235	0.147575	0.0527313
532	0.200294	0.1478	0.8522	0.147575	0.0527188
533	0.200344	0.1478	0.8522	0.1476	0.0527437
534	0.200294	0.147775	0.852225	0.14755	0.0527437
535	0.200212	0.147675	0.852325	0.147425	0.0527875
536	0.200219	0.1476	0.8524	0.147425	0.0527938
537	0.200206	0.14755	0.85245	0.147425	0.0527813
538	0.200225	0.147525	0.852475	0.1474	0.052825
539	0.200194	0.14755	0.85245	0.147425	0.0527688
540	0.200194	0.1475	0.8525	0.147425	0.0527688
541	0.200156	0.147475	0.852525	0.1474	0.0527562
542	0.200162	0.147425	0.852575	0.1474	0.0527625
543	0.200162	0.147425	0.852575	0.1474	0.0527625
544	0.200162	0.147425	0.852575	0.147425	0.0527375
545	0.200162	0.147425	0.852575	0.147425	0.0527375
546	0.200162	0.147425	0.852575	0.147425	0.0527375
547	0.200162	0.147425	0.852575	0.147425	0.0527375
548	0.200162	0.147425	0.852575	0.147425	0.0527375
549	0.200162	0.147425	0.852575	0.147425	0.0527375
550	0.200162	0.147425	0.852575	0.147425	0.0527375
551	0.200162	0.147425	0.852575	0.147425	0.0527375
552	0.200162	0.147425	0.852575	0.147425	0.0527375
553	0.200162	0.147425	0.852575	0.147425	0.0527375
554	0.200162	0.147425	0.852575	0.147425	0.0527375
555	0.200162	0.147425	0.852575	0.147425	0.0527375
556	0.200162	0.147425	0.852575	0.147425	0.0527375
557	0.200162	0.147425	0.852575	0.147425	0.0527375
558	0.200162	0.147425	0.852575	0.147425	0.0527375
559	0.200162	0.147425	0.852575	0.147425	0.0527375
560	0.200162	0.147425	0.852575	0.147425	0.0527375
561	0.200162	0.147425	0.852575	0.147425	0.0527375
562	0.200162	0.147425	0.852575	0.147425	0.0527375
563	0.200162	0.147425	0.852575	0.147425	0.0527375
564	0.200162	0.147425	0.852575	0.147425	0.0527375
565	0.200162	0.147425	0.852575	0.147425	0.0527375
566	0.200162	0.147425	0.852575	0.147425	0.0527375
567	0.200162	0.147425	0.852575	0.147425	0.0527375
568	0.200162	0.147425	0.852575	0.147425	0.0527375
569	0.200162	0.147425	0.852575	0.147425	0.0527375
570	0.200162	0.147425	0.852575	0.147425	0.0527375
571	0.200162	0.147425	0.852575	0.147425	0.0527375
572	0.200162	0.147425	0.852575	0.147425	0.0527375
573	0.200162	0.147425	0.852575	0.147425	0.0527375
574	0.200162	0.147425	0.852575	0.147425	0.0527375
575	0.200162	0.147425	0.852575	0.147425	0.0527375
576	0.200162	0.147425	0.852575	0.147425	0.0527375
577	0.200162	0.147425	0.852575	0.147425	0.0527375
578	0.200162	0.147425	0.852575	0.147425	0.0527375
579	0.200162	0.147425	0.852575	0.147425	0.0527375
580	0.200162	0.147425	0.852575	0.147425	0.0527375
581	0.200162	0.147425	0.852575	0.147425	0.0527375
582	0.200162	0.147425	0.852575	0.147425	0.0527375
583	0.200162	0.147425	0.852575	0.147425	0.0527375
584	0.200162	0.147425	0.852575	0.147425	0.0527375
585	0.200162	0.147425	0.852575	0.147425	0.0527375
586	0.200162	0.147425	0.852575	0.147425	0.0527375
587	0.200162	0.147425	0.852575	0.147425	0.0527375
588	0.200162	0.147425	0.852575	0.147425	0.0527375
589	0.200162	0.147425	0.852575	0.147425	0.0527375
590	0.200162	0.147425	0.852575	0.147425	0.0527375
591	0.200162	0.147425	0.852575	0.147425	0.0527375
592	0.200162	0.147425	0.852575	0.147425	0.0527375
593	0.200162	0.147425	0.852575	0.147425	0.0527375
594	0.200162	0.147425	0.852575	0.147425	0.0527375
595	0.200162	0.147425	0.852575	0.147425	0.0527375
596	0.200162	0.147425	0.852575	0.147425	0.0527375
597	0.200162	0.147425	0.852575	0.147425	0.0527375
598	0.200162	0.147425	0.852575	0.147425	0.0527375
599	0.200162	0.147425	0.852575	0.147425	0.0527375
600	0.200162	0.147425	0.852575	0.147425	0.0527375
601	0.200162	0.147425	0.852575	0.147425	0.0527375
602	0.200162	0.147425	0.852575	0.147425	0.0527375
603	0.200162	0.147425	0.852575	0.147425	0.0527375
604	0.200162	0.147425	0.852575	0.147425	0.0527375
605	0.200162	0.147425	0.852575	0.147425	0.0527375
606	0.200162	0.147425	0.852575	0.147425	0.0527375
607	0.200162	0.147425	0.852575	0.147425	0.0527375
608	0.200162	0.147425	0.852575	0.147425	0.0527375
609	0.200162	0.147425	0.852575	0.147425	0.0527375
610	0.200162	0.147425	0.852575	0.147425	0.0527375
611	0.200162	0.147425	0.852575	0.147425	0.0527375
612	0.200162	0.147425	0.852575	0.147425	0.0527375
613	0.200162	0.147425	0.852575	0.147425	0.0527375
614	0.200162	0.147425	0.852575	0.147425	0.0527375
615	0.200162	0.147425	0.852575	0.147425	0.0527375
616	0.200162	0.147425	0.852575	0.147425	0.0527375
617	0.200162	0.147425	0.852575	0.147425	0.0527375
618	0.200162	0.147425	0.852575	0.147425	0.0527375
619	0.200162	0.147425	0.852575	0.147425	0.0527375
620	0.200162	0.147425	0.852575	0.147425	0.0527375
621	0.200162	0.147425	0.852575	0.147425	0.0527375
622	0.200162	0.147425	0.852575	0.147425	0.0527375
623	0.200162	0.147425	0.852575	0.147425	0.0527375
624	0.200162	0.147425	0.852575	0.147425	0.0527375
625	0.200162	0.147425	0.852575	0.147425	0.0527375
626	0.200162	0.147425	0.852575	0.147425	0.0527375
627	0.200162	0.147425	0.852575	0.147425	0.0527375
628	0.200162	0.147425	0.852575	0.147425	0.0527375
629	0.200162	0.147425	0.852575	0.147425	0.0527375
630	0.200162	0.147425	0.852575	0.147425	0.0527375
631	0.200162	0.147425	0.852575	0.147425	0.0527375
632	0.200162	0.147425	0.852575	0.147425	0.0527375
633	0.200162	0.147425	0.852575	0.147425	0.0527375
634	0.200162	0.147425	0.852575	0.147425	0.0527375
635	0.200162	0.147425	0.852575	0.147425	0.0527375
636	0.200162	0.147425	0.852575	0.147425	0.0527375
637	0.200162	0.147425	0.852575	0.147425	0.0527375
638	0.200162	0.147425	0.852575	0.147425	0.0527375
639	0.200162	0.147425	0.852575	0.147425	0.0527375
640	0.200162	0.147425	0.852575	0.147425	0.0527375
641	0.200162	0.147425	0.852575	0.147425	0.0527375
642	0.200162	0.147425	0.852575	0.147425	0.0527375
643	0.200162	0.147425	0.852575	0.147425	0.0527375
644	0.200162	0.147425	0.852575	0.147425	0.0527375
645	0.200162	0.147425	0.852575	0.147425	0.0527375
646	0.200162	0.147425	0.852575	0.147425	0.0527375
647	0.200162	0.147425	0.852575	0.147425	0.0527375
648	0.200162	0.147425	0.852575	0.147425	0.0527375
649	0.200162	0.147425	0.852575	0.147425	0.0527375
650	0.200162	0.147425	0.852575	0.147425	0.0527375
651	0.200162	0.147425	0.852575	0.147425	0.0527375
652	0.200162	0.147425	0.852575	0.147425	0.0527375
653	0.200162	0.147425	0.852575	0.147425	0.0527375
654	0.200162	0.147425	0.852575	0.147425	0.0527375
655	0.200162	0.147425	0.852575	0.147425	0.0527375
656	0.200162	0.147425	0.852575	0.147425	0.0527375
657	0.200162	0.147425	0.852575	0.147425	0.0527375
658	0.200162	0.147425	0.852575	0.147425	0.0527375
659	0.200162	0.147425	0.852575	0.147425	0.0527375
660	0.200162	0.147425	0.852575	0.147425	0.0527375
661	0.200162	0.147425	0.852575	0.147425	0.0527375
662	0.200162	0.147425	0.852575	0.147425	0.0527375
663	0.200162	0.147425	0.852575	0.147425	0.0527375
664	0.200162	0.147425	0.852575	0.147425	0.0527375
665	0.200162	0.147425	0.852575	0.147425	0.0527375
666	0.200162	0.147425	0.852575	0.147425	0.0527375
667	0.200162	0.147425	0.852575	0.147425	0.0527375
668	0.200162	0.147425	0.852575	0.147425	0.0527375
669	0.200162	0.147425	0.852575	0.147425	0.0527375
670	0.200162	0.147425	0.852575	0.147425	0.0527375
671	0.200162	0.147425	0.852575	0.147425	0.0527375
672	0.200162	0.147425	0.852575	0.147425	0.0527375
673	0.200162	0.147425	0.852575	0.147425	0.0527375
674	0.200162	0.147425	0.852575	0.147425	0.0527375
675	0.200162	0.147425	0.852575	0.147425	0.0527375
676	0.200162	0.147425	0.852575	0.147425	0.0527375
677	0.200162	0.147425	0.852575	0.147425	0.0527375
678	0.200162	0.147425	0.852575	0.147425	0.0527375
679	0.200162	0.147425	0.852575	0.147425	0.0527375
680	0.200162	0.147425	0.852575	0.147425	0.0527375
681	0.200162	0.147425	0.852575	0.147425	0.0527375
682	0.200162	0.147425	0.852575	0.147425	0.0527375
683	0.200162	0.147425	0.852575	0.147425	0.0527375
684	0.200162	0.147425	0.852575	0.147425	0.0527375
685	0.200162	0.147425	0.852575	0.147425	0.0527375
686	0.200162	0.147425	0.852575	0.147425	0.0527375
687	0.200162	0.147425	0.852575	0.147425	0.0527375
688	0.200162	0.147425	0.852575	0.147425	0.0527375
689	0.200162	0.147425	0.852575	0.147425	0.0527375
690	0.200162	0.147425	0.852575	0.147425	0.0527375
691	0.200162	0.147425	0.852575	0.147425	0.0527375
692	0.200162	0.147425	0.852575	0.147425	0.0527375
693	0.200162	0.147425	0.852575	0.147425	0.0527375
694	0.200162	0.147425	0.852575	0.147425	0.0527375
695	0.200162	0.147425	0.852575	0.147425	0.0527375
696	0.200162	0.147425	0.852575	0.147425	0.0527375
697	0.200162	0.147425	0.852575	0.147425	0.0527375
698	0.200162	0.147425	0.852575	0.147425	0.0527375
699	0.200162	0.147425	0.852575	0.147425	0.0527375
700	0.200162	0.147425	0.852575	0.147425	0.0527375
701	0.200162	0.147425	0.852575	0.147425	0.0527375
702	0.200162	0.147425	0.852575	0.147425	0.0527375
703	0.200162	0.147425	0.852575	0.147425	0.0527375
704	0.200162	0.147425	0.852575	0.147425	0.0527375
705	0.200162	0.147425	0.852575	0.147425	0.0527375
706	0.200162	0.147425	0.852575	0.147425	0.0527375
707	0.200162	0.147425	0.852575	0.147425	0.0527375
708	0.200162	0.147425	0.852575	0.147425	0.0527375
709	0.200162	0.147425	0.852575	0.147425	0.0527375
710	0.200162	0.147425	0.852575	0.147425	0.0527375
711	0.200162	0.147425	0.852575	0.147425	0.0527375
712	0.200162	0.147425	0.852575	0.147425	0.0527375
713	0.200162	0.147425	0.852575	0.147425	0.0527375
714	0.200162	0.147425	0.852575	0.147425	0.0527375
715	0.200162	0.147425	0.852575	0.147425	0.0527375
716	0.200162	0.147425	0.852575	0.147425	0.0527375
717	0.200162	0.147425	0.852575	0.147425	0.0527375
718	0.200162	0.147425	0.852575	0.147425	0.0527375
719	0.200162	0.147425	0.852575	0.147425	0.0527375
720	0.200162	0.147425	0.852575	0.147425	0.0527375
721	0.200162	0.147425	0.852575	0.147425	0.0527375
722	0.200162	0.147425	0.852575	0.147425	0.0527375
723	0.200162	0.147425	0.852575	0.147425	0.0527375
724	0.200162	0.147425	0.852575	0.147425	0.0527375
725	0.200162	0.147425	0.852575	0.147425	0.0527375
726	0.200162	0.147425	0.852575	0.147425	0.0527375
727	0.200162	0.147425	0.852575	0.147425	0.0527375
728	0.200162	0.147425	0.852575	0.147425	0.0527375
729	0.200162	0.147425	0.852575	0.147425	0.0527375
730	0.200162	0.147425	0.852575	0.147425	0.0527375
731	0.200162	0.147425	0.852575	0.147425	0.0527375
732	0.200162	0.147425	0.852575	0.147425	0.0527375
733	0.200162	0.147425	0.852575	0.147425	0.0527375
734	0.200162	0.147425	0.852575	0.147425	0.0527375
735	0.200162	0.147425	0.852575	0.147425	0.0527375
736	0.200162	0.147425	0.852575	0.147425	0.0527375
737	0.200162	0.147425	0.852575	0.147425	0.0527375
738	0.200162	0.147425	0.852575	0.147425	0.0527375
739	0.200162	0.147425	0.852575	0.147425	0.0527375
740	0.200162	0.147425	0.852575	0.147425	0.0527375
741	0.200162	0.147425	0.852575	0.147425	0.0527375
742	0.200162	0.147425	0.852575	0.147425	0.0527375
743	0.200162	0.147425	0.852575	0.147425	0.0527375
744	0.200162	0.147425	0.852575	0.147425	0.0527375
745	0.200162	0.147425	0.852575	0.147425	0.0527375
746	0.200162	0.147425	0.852575	0.147425	0.0527375
747	0.200162	0.147425	0.852575	0.147425	0.0527375
748	0.200162	0.147425	0.852575	0.147425	0.0527375
749	0.200162	0.147425	0.852575	0.147425	0.0527375
750	0.200162	0.147425	0.852575	0.147425	0.0527375
751	0.200162	0.147425	0.852575	0.147425	0.0527375
752	0.200162	0.147425	0.852575	0.147425	0.0527375
753	0.200162	0.147425	0.852575	0.147425	0.0527375
754	0.200162	0.147425	0.852575	0.147425	0.0527375
755	0.200162	0.147425	0.852575	0.147425	0.0527375
756	0.200162	0.147425	0.852575	0.147425	0.0527375
757	0.200162	0.147425	0.852575	0.147425	0.0527375
758	0.200162	0.147425	0.852575	0.147425	0.0527375
759	0.200162	0.147425	0.852575	0.147425	0.0527375
760	0.200162	0.147425	0.852575	0.147425	0.0527375
761	0.200162	0.147425	0.852575	0.147425	0.0527375
762	0.200162	0.147425	0.852575	0.147425	0.0527375
763	0.200162	0.147425	0.852575	0.147425	0.0527375
764	0.200162	0.147425	0.852575	0.147425	0.0527375
765	0.200162	0.147425	0.852575	0.147425	0.0527375
766	0.200162	0.147425	0.852575	0.147425	0.0527375
767	0.200162	0.147425	0.852575	0.147425	0.0527375
768	0.200162	0.147425	0.852575	0.147425	0.0527375
769	0.200162	0.147425	0.852575	0.147425	0.0527375
770	0.200162	0.147425	0.852575	0.147425	0.0527375
771	0.200162	0.147425	0.852575	0.147425	0.0527375
772	0.200162	0.147425	0.852575	0.147425	0.0527375
773	0.200162	0.147425	0.852575	0.147425	0.0527375
774	0.200162	0.147425	0.852575	0.147425	0.0527375
775	0.200162	0.147425	0.852575	0.147425	0.0527375
776	0.200162	0.147425	0.852575	0.147425	0.0527375
777	0.200162	0.147425	0.852575	0.147425	0.0527375
778	0.200162	0.147425	0.852575	0.147425	0.0527375
779	0.200162	0.147425	0.852575	0.147425	0.0527375
780	0.200162	0.147425	0.852575	0.147425	0.0527375
781	0.200162	0.147425	0.852575	0.147425	0.0527375
782	0.200162	0.147425	0.852575	0.147425	0.0527375
783	0.200162	0.147425	0.852575	0.147425	0.0527375
784	0.200162	0.147425	0.852575	0.147425	0.0527375
785	0.200162	0.147425	0.852575	0.147425	0.0527375
786	0.200162	0.147425	0.852575	0.147425	0.0527375
787	0.200162	0.147425	0.852575	0.147425	0.0527375
788	0.200162	0.147425	0.852575	0.147425	0.0527375
789	0.200162	0.147425	0.852575	0.147425	0.0527375
790	0.200162	0.147425	0.852575	0.147425	0.0527375
791	0.200162	0.147425	0.852575	0.147425	0.0527375
792	0.200162	0.147425	0.852575	0.147425	0.0527375
793	0.200162	0.147425	0.852575	0.147425	0.0527375
794	0.200162	0.147425	0.852575	0.147425	0.0527375
795	0.200162	0.147425	0.852575	0.147425	0.0527375
796	0.200162	0.147425	0.852575	0.147425	0.0527375
797	0.200162	0.147425	0.852575	0.147425	0.0527375
798	0.200162	0.147425	0.852575	0.147425	0.0527375
799	0.200162	0.147425	0.852575	0.147425	0.0527375
800	0.200162	0.147425	0.852575	0.147425	0.0527375
801	0.200162	0.147425	0.852575	0.147425	0.0527375
802	0.200162	0.147425	0.852575	0.147425	0.0527375
803	0.200162	0.147425	0.852575	0.147425	0.0527375
804	0.200162	0.147425	0.852575	0.147425	0.0527375
805	0.200162	0.147425	0.852575	0.147425	0.0527375
806	0.200162	0.147425	0.852575	0.147425	0.0527375
807	0.200162	0.147425	0.852575	0.147425	0.0527375
808	0.200162	0.147425	0.852575	0.147425	0.0527375
809	0.200162	0.147425	0.852575	0.147425	0.0527375
810	0.200162	0.147425	0.852575	0.147425	0.0527375
811	0.200162	0.147425	0.852575	0.147425	0.0527375
812	0.200162	0.147425	0.852575	0.147425	0.0527375
813	0.200162	0.147425	0.852575	0.147425	0.0527375
814	0.200162	0.147425	0.852575	0.147425	0.0527375
815	0.200162	0.147425	0.852575	0.147425	0.0527375
816	0.200162	0.147425	0.852575	0.147425	0.0527375
817	0.200162	0.147425	0.852575	0.147425	0.0527375
818	0.200162	0.147425	0.852575	0.147425	0.0527375
819	0.200162	0.147425	0.852575	0.147425	0.0527375
820	0.200162	0.147425	0.852575	0.147425	0.0527375
821	0.200162	0.147425	0.852575	0.147425	0.0527375
822	0.200162	0.147425	0.852575	0.147425	0.0527375
823	0.200162	0.147425	0.852575	0.147425	0.0527375
824	0.200162	0.147425	0.852575	0.147425	0.0527375
825	0.200162	0.147425	0.852575	0.147425	0.0527375
826	0.200162	0.147425	0.852575	0.147425	0.0527375
827	0.200162	0.147425	0.852575	0.147425	0.0527375
828	0.200162	0.147425	0.852575	0.147425	0.0527375
829	0.200162	0.147425	0.852575	0.147425	0.0527375
830	0.200162	0.147425	0.852575	0.147425	0.0527375
831	0.200162	0.147425	0.852575	0.147425	0.0527375
832	0.200162	0.147425	0.852575	0.147425	0.0527375
833	0.200162	0.147425	0.852575	0.147425	0.0527375
834	0.200162	0.147425	0.852575	0.147425	0.0527375
835	0.200162	0.147425	0.852575	0.147425	0.0527375
836	0.200162	0.147425	0.852575	0.147425	0.0527375
837	0.200162	0.147425	0.852575	0.147425	0.0527375
838	0.200162	0.147425	0.852575	0.147425	0.0527375
839	0.200162	0.147425	0.852575	0.147425	0.0527375
840	0.200162	0.147425	0.852575	0.147425	0.0527375
841	0.200162	0.147425	0.852575	0.147425	0.0527375
842	0.200162	0.147425	0.852575	0.147425	0.0527375
843	0.200162	0.147425	0.852575	0.147425	0.0527375
844	0.200162	0.147425	0.852575	0.147425	0.0527375
845	0.200162	0.147425	0.852575	0.147425	0.0527375
846	0.200162	0.147425	0.852575	0.147425	0.0527375
847	0.200162	0.147425	0.852575	0.147425	0.0527375
848	0.200162	0.147425	0.852575	0.147425	0.0527375
849	0.200162	0.147425	0.852575	0.147425	0.0527375
850	0.200162	0.147425	0.852575	0.147425	0.0527375
851	0.200162	0.147425	0.852575	0.147425	0.0527375
852	0.200162	0.147425	0.852575	0.147425	0.0527375
853	0.200162	0.147425	0.852575	0.147425	0.0527375
854	0.200162	0.147425	0.852575	0.147425	0.0527375
855	0.200162	0.147425	0.852575	0.147425	0.0527375
856	0.200162	0.147425	0.852575	0.147425	0.0527375
857	0.200162	0.147425	0.852575	0.147425	0.0527375
858	0.200162	0.147425	0.852575	0.147425	0.0527375
859	0.200162	0.147425	0.852575	0.147425	0.0527375
860	0.200162	0.147425	0.852575	0.147425	0.0527375
861	0.200162	0.147425	0.852575	0.147425	0.0527375
862	0.200162	0.147425	0.852575	0.147425	0.0527375
863	0.200162	0.147425	0.852575	0.147425	0.0527375
864	0.200162	0.147425	0.852575	0.147425	0.0527375
865	0.200162	0.147425	0.852575	0.147425	0.0527375
866	0.200162	0.147425	0.852575	0.147425	0.0527375
867	0.200162	0.147425	0.852575	0.147425	0.0527375
868	0.200162	0.147425	0.852575	0.147425	0.0527375
869	0.200162	0.147425	0.852575	0.147425	0.0527375
870	0.200162	0.147425	0.852575	0.147425	0.0527375
871	0.200162	0.147425	0.852575	0.147425	0.0527375
872	0.200162	0.147425	0.852575	0.147425	0.0527375
873	0.200162	0.147425	0.852575	0.147425	0.0527375
874	0.200162	0.147425	0.852575	0.147425	0.0527375
875	0.200162	0.147425	0.852575	0.147425	0.0527375
876	0.200162	0.147425	0.852575	0.147425	0.0527375
877	0.200162	0.147425	0.852575	0.147425	0.0527375
878	0.200162	0.147425	0.852575	0.147425	0.0527375
879	0.200162	0.147425	0.852575	0.147425	0.0527375
880	0.200162	0.147425	0.852575	0.147425	0.0527375
881	0.200162	0.147425	0.852575	0.147425	0.0527375
882	0.200162	0.147425	0.852575	0.147425	0.0527375
883	0.200162	0.147425	0.852575	0.147425	0.0527375
884	0.200162	0.147425	0.852575	0.147425	0.0527375
885	0.200162	0.147425	0.852575	0.147425	0.0527375
886	0.200162	0.147425	0.852575	0.147425	0.0527375
887	0.200162	0.147425	0.852575	0.147425	0.0527375
888	0.200162	0.147425	0.852575	0.147425	0.0527375
889	0.200162	0.147425	0.852575	0.147425	0.0527375
890	0.200162	0.147425	0.852575	0.147425	0.0527375
891	0.200162	0.147425	0.852575	0.147425	0.0527375
892	0.200162	0.147425	0.852575	0.147425	0.0527375
893	0.200162	0.147425	0.852575	0.147425	0.0527375
894	0.200162	0.147425	0.852575	0.147425	0.0527375
895	0.200162	0.147425	0.852575	0.147425	0.0527375
896	0.200162	0.147425	0.852575	0.147425	0.0527375
897	0.200162	0.147425	0.852575	0.147425	0.0527375
898	0.200162	0.147425	0.852575	0.147425	0.0527375
899	0.200162	0.147425	0.852575	0.147425	0.0527375
900	0.200162	0.147425	0.852575	0.147425	0.0527375
901	0.200162	0.147425	0.852575	0.147425	0.0527375
902	0.200162	0.147425	0.852575	0.147425	0.0527375
903	0.200162	0.147425	0.852575	0.147425	0.0527375
904	0.200162	0.147425	0.852575	0.147425	0.0527375
905	0.200162	0.147425	0.852575	0.147425	0.0527375
906	0.200162	0.147425	0.852575	0.147425	0.0527375
907	0.200162	0.147425	0.852575	0.147425	0.0527375
908	0.200162	0.147425	0.852575	0.147425	0.0527375
909	0.200162	0.147425	0.852575	0.147425	0.0527375
910	0.200162	0.147425	0.852575	0.147425	0.0527375
911	0.200162	0.147425	0.852575	0.147425	0.0527375
912	0.200162	0.147425	0.852575	0.147425	0.0527375
913	0.200162	0.147425	0.852575	0.147425	0.0527375
914	0.200162	0.147425	0.852575	0.147425	0.0527375
915	0.200162	0.147425	0.852575	0.147425	0.0527375
916	0.200162	0.147425	0.852575	0.147425	0.0527375
917	0.200162	0.147425	0.852575	0.147425	0.0527375
918	0.200162	0.147425	0.852575	0.147425	0.0527375
919	0.200162	0.147425	0.852575	0.147425	0.0527375
920	0.200162	0.147425	0.852575	0.147425	0.0527375
921	0.200162	0.147425	0.852575	0.147425	0.0527375
922	0.200162	0.147425	0.852575	0.147425	0.0527375
923	0.200162	0.147425	0.852575	0.147425	0.0527375
924	0.200162	0.147425	0.852575	0.147425	0.0527375
925	0.200162	0.147425	0.852575	0.147425	0.0527375
926	0.200162	0.147425	0.852575	0.147425	0.0527375
927	0.200162	0.147425	0.852575	0.147425	0.0527375
928	0.200162	0.147425	0.852575	0.147425	0.0527375
929	0.200162	0.147425	0.852575	0.147425	0.0527375
930	0.200162	0.147425	0.852575	0.147425	0.0527375
931	0.200162	0.147425	0.852575	0.147425	0.0527375
932	0.200162	0.147425	0.852575	0.147425	0.0527375
933	0.200162	0.147425	0.852575	0.147425	0.0527375
934	0.200162	0.147425	0.852575	0.147425	0.0527375
935	0.200162	0.147425	0.852575	0.147425	0.0527375
936	0.200162	0.147425	0.852575	0.147425	0.0527375
937	0.200162	0.147425	0.852575	0.147425	0.0527375
938	0.200162	0.147425	0.852575	0.147425	0.0527375
939	0.200162	0.147425	0.852575	0.147425	0.0527375
940	0.200162	0.147425	0.852575	0.147425	0.0527375
941	0.200162	0.147425	0.852575	0.147425	0.0527375
942	0.200162	0.147425	0.852575	0.147425	0.0527375
943	0.200162	0.147425	0.852575	0.147425	0.0527375
944	0.200162	0.147425	0.852575	0.147425	0.0527375
945	0.200162	0.147425	0.852575	0.147425	0.0527375
946	0.200162	0.147425	0.852575	0.147425	0.0527375
947	0.200162	0.147425	0.852575	0.147425	0.0527375
948	0.200162	0.147425	0.852575	0.147425	0.0527375
949	0.200162	0.147425	0.852575	0.147425	0.0527375
950	0.200162	0.147425	0.852575	0.147425	0.0527375
951	0.200162	0.147425	0.852575	0.147425	0.0527375
952	0.200162	0.147425	0.852575	0.147425	0.0527375
953	0.200162	0.147425	0.852575	0.147425	0.0527375
954	0.200162	0.147425	0.852575	0.147425	0.0527375
955	0.200162	0.147425	0.852575	0.147425	0.0527375
956	0.200162	0.147425	0.852575	0.147425	0.0527375
957	0.200162	0.147425	0.852575	0.147425	0.0527375
958	0.200162	0.147425	0.852575	0.147425	0.0527375
959	0.200162	0.147425	0.852575	0.147425	0.0527375
960	0.200162	0.147425	0.852575	0.147425	0.0527375
961	0.200162	0.147425	0.852575	0.147425	0.0527375
962	0.200162	0.147425	0.852575	0.147425	0.0527375
963	0.200162	0.147425	0.852575	0.147425	0.0527375
964	0.200162	0.147425	0.852575	0.147425	0.0527375
965	0.200162	0.147425	0.852575	0.147425	0.0527375
966	0.200162	0.147425	0.852575	0.147425	0.0527375
967	0.200162	0.147425	0.852575	0.147425	0.0527375
968	0.200162	0.147425	0.852575	0.147425	0.0527375
969	0.200162	0.147425	0.852575	0.147425	0.0527375
970	0.200162	0.147425	0.852575	0.147425	0.0527375
971	0.200162	0.147425	0.852575	0.147425	0.0527375
972	0.200162	0.147425	0.852575	0.147425	0.0527375
973	0.200162	0.147425	0.852575	0.147425	0.0527375
974	0.200162	0.147425	0.852575	0.147425	0.0527375
975	0.200162	0.147425	0.852575	0.147425	0.0527375
976	0.200162	0.147425	0.852575	0.147425	0.0527375
977	0.200162	0.147425	0.852575	0.147425	0.0527375
978	0.200162	0.147425	0.852575	0.147425	0.0527375
979	0.200162	0.147425	0.852575	0.147425	0.0527375
980	0.200162	0.147425	0.852575	0.147425	0.0527375
981	0.200162	0.147425	0.852575	0.147425	0.0527375
982	0.200162	0.147425	0.852575	0.147425	0.0527375
983	0.200162	0.147425	0.852575	0.147425	0.0527375
984	0.200162	0.147425	0.852575	0.147425	0.0527375
985	0.200162	0.147425	0.852575	0.147425	0.0527375
986	0.200162	0.147425	0.852575	0.147425	0.0527375
987	0.200162	0.147425	0.852575	0.147425	0.0527375
988	0.200162	0.147425	0.852575	0.147425	0.0527375
989	0.200162	0.147425	0.852575	0.147425	0.0527375
990	0.200162	0.147425	0.852575	0.147425	0.0527375
991	0.200162	0.147425	0.852575	0.147425	0.0527375
992	0.200162	0.147425	0.852575	0.147425	0.0527375
993	0.200162	0.147425	0.852575	0.147425	0.0527375
994	0.200162	0.147425	0.852575	0.147425	0.0527375
995	0.200162	0.147425	0.852575	0.147425	0.0527375
996	0.200162	0.147425	0.852575	0.147425	0.0527375
997	0.200162	0.147425	0.852575	0.147425	0.0527375
998	0.200162	0.147425	0.852575	0.147425	0.0527375
999	0.200162	0.147425	0.852575	0.147425	0.0527375
1000	0.200162	0.147425	0.852575	0.147425	0.0527375
1001	0.200162	0.147425	0.852575	0.147425	0.0527375
1002	0.200162	0.147425	0.852575	0.147425	0.0527375
1003	0.200162	0.147425	0.852575	0.147425	0.0527375
1004	0.200162	0.147425	0.852575	0.147425	0.0527375
1005	0.200162	0.147425	0.852575	0.147425	0.0527375
1006	0.200162	0.147425	0.852575	0.147425	0.0527375
1007	0.200162	0.147425	0.852575	0.147425	0.0527375
1008	0.200162	0.147425	0.852575	0.147425	0.0527375
1009	0.200162	0.147425	0.852575	0.147425	0.0527375
1010	0.200162	0.147425	0.852575	0.147425	0.0527375
1011	0.200162	0.147425	0.852575	0.147425	0.0527375
1012	0.200162	0.147425	0.852575	0.147425	0.0527375
1013	0.200162	0.147425	0.852575	0.147425	0.0527375
1014	0.200162	0.147425	0.852575	0.147425	0.0527375
1015	0.200162	0.147425	0.852575	0.147425	0.0527375
1016	0.200162	0.147425	0.852575	0.147425	0.0527375
1017	0.200162	0.147425	0.852575	0.147425	0.0527375
1018	0.200162	0.147425	0.852575	0.147425	0.0527375
1019	0.200162	0.147425	0.852575	0.147425	0.0527375
1020	0.200162	0.147425	0.852575	0.147425	0.0527375
1021	0.200162	0.147425	0.852575	0.147425	0.0527375
1022	0.200162	0.147425	0.852575	0.147425	0.0527375
1023	0.200162	0.147425	0.852575	0.147425	0.0527375
1024	0.200162	0.147425	0.852575	0.147425	0.0527375
1025	0.200162	0.147425	0.852575	0.147425	0.0527375
1026	0.200162	0.147425	0.852575	0.147425	0.0527375
1027	0.200162	0.147425	0.852575	0.147425	0.0527375
1028	0.200162	0.147425	0.852575	0.147425	0.0527375
1029	0.200162	0.147425	0.852575	0.147425	0.0527375
1030	0.200162	0.147425	0.852575	0.147425	0.0527375
1031	0.200162	0.147425	0.852575	0.147425	0.0527375
1032	0.200162	0.147425	0.852575	0.147425	0.0527375
1033	0.200162	0.147425	0.852575	0.147425	0.0527375
1034	0.200162	0.147425	0.852575	0.147425	0.0527375
1035	0.200162	0.147425	0.852575	0.147425	0.0527375
1036	0.200162	0.147425	0.852575	0.147425	0.0527375
1037	0.200162	0.147425	0.852575	0.147425	0.0527375
1038	0.200162	0.147425	0.852575	0.147425	0.0527375
1039	0.200162	0.147425	0.852575	0.147425	0.0527375
1040	0.200162	0.147425	0.852575	0.147425	0.0527375
1041	0.200162	0.147425	0.852575	0.147425	0.0527375
1042	0.200162	0.147425	0.852575	0.147425	0.0527375
1043	0.200162	0.147425	0.852575	0.147425	0.0527375
1044	0.200162	0.147425	0.852575	0.147425	0.0527375
1045	0.200162	0.147425	0.852575	0.147425	0.0527375
1046	0.200162	0.147425	0.852575	0.147425	0.0527375
1047	0.200162	0.147425	0.852575	0.147425	0.0527375
1048	0.200162	0.147425	0.852575	0.147425	0.0527375
1049	0.200162	0.147425	0.852575	0.147425	0.0527375
1050	0.200162	0.147425	0.852575	0.147425	0.0527375
1051	0.200162	0.147425	0.852575	0.147425	0.0527375
1052	0.200162	0.147425	0.852575	0.147425	0.0527375
1053	0.200162	0.147425	0.852575	0.147425	0.0527375
1054	0.200162	0.147425	0.852575	0.147425	0.0527375
1055	0.200162	0.147425	0.852575	0.147425	0.0527375
1056	0.200162	0.147425	0.852575	0.147425	0.0527375
1057	0.200162	0.147425	0.852575	0.147425	0.0527375
1058	0.200162	0.147425	0.852575	0.147425	0.0527375
1059	0.200162	0.147425	0.852575	0.147425	0.0527375
1060	0.200162	0.147425	0.852575	0.147425	0.0527375
1061	0.200162	0.147425	0.852575	0.147425	0.0527375
1062	0.200162	0.147425	0.852575	0.147425	0.0527375
1063	0.200162	0.147425	0.852575	0.147425	0.0527375
1064	0.200162	0.147425	0.852575	0.147425	0.0527375
1065	0.200162	0.147425	0.852575	0.147425	0.0527375
1066	0.200162	0.147425	0.852575	0.147425	0.0527375
1067	0.200162	0.147425	0.852575	0.147425	0.0527375
1068	0.200162	0.147425	0.852575	0.147425	0.0527375
1069	0.200162	0.147425	0.852575	0.147425	0.0527375
1070	0.200162	0.147425	0.852575	0.147425	0.0527375
1071	0.200162	0.147425	0.852575	0.147425	0.0527375
1072	0.200162	0.147425	0.852575	0.147425	0.0527375
1073	0.200162	0.147425	0.852575	0.147425	0.0527375
1074	0.200162	0.147425	0.852575	0.147425	0.0527375
1075	0.200162	0.147425	0.852575	0.147425	0.0527375
1076	0.200162	0.147425	0.852575	0.147425	0.0527375
1077	0.200162	0.147425	0.852575	0.147425	0.0527375
1078	0.200162	0.147425	0.852575	0.147425	0.0527375
1079	0.200162	0.147425	0.852575	0.147425	0.0527375
1080	0.200162	0.147425	0.852575	0.147425	0.0527375
1081	0.200162	0.147425	0.852575	0.147425	0.0527375
1082	0.200162	0.147425	0.852575	0.147425	0.0527375
1083	0.200162	0.147425	0.852575	0.147425	0.0527375
1084	0.200162	0.147425	0.852575	0.147425	0.0527375
1085	0.200162	0.147425	0.852575	0.147425	0.0527375
1086	0.200162	0.147425	0.852575	0.147425	0.0527375
1087	0.200162	0.147425	0.852575	0.147425	0.0527375
1088	0.200162	0.147425	0.852575	0.147425	0.0527375
1089	0.200162	0.147425	0.852575	0.147425	0.0527375
1090	0.200162	0.147425	0.852575	0.147425	0.0527375
1091	0.200162	0.147425	0.852575	0.147425	0.0527375
1092	0.200162	0.147425	0.852575	0.147425	0.0527375
1093	0.200162	0.147425	0.852575	0.147425	0.0527375
1094	0.200162	0.147425	0.852575	0.147425	0.0527375
1095	0.200162	0.147425	0.852575	0.147425	0.0527375
1096	0.200162	0.147425	0.852575	0.147425	0.0527375
1097	0.200162	0.147425	0.852575	0.147425	0.0527375
1098	0.200162	0.147425	0.852575	0.147425	0.0527375
1099	0.200162	0.147425	0.852575	0.147425	0.0527375
1100	0.200162	0.147425	0.852575	0.147425	0.0527375
1101	0.200162	0.147425	0.852575	0.147425	0.0527375
1102	0.200162	0.147425	0.852575	0.147425	0.0527375
1103	0.200162	0.147425	0.852575	0.147425	0.0527375
1104	0.200162	0.147425	0.852575	0.147425	0.0527375
1105	0.200162	0.147425	0.852575	0.147425	0.0527375
1106	0.200162	0.147425	0.852575	0.147425	0.0527375
1107	0.200162	0.147425	0.852575	0.147425	0.0527375
1108	0.200162	0.147425	0.852575	0.147425	0.0527375
1109	0.200162	0.147425	0.852575	0.147425	0.0527375
1110	0.200162	0.147425	0.852575	0.147425	0.0527375
1111	0.200162	0.147425	0.852575	0.147425	0.0527375
1112	0.200162	0.147425	0.852575	0.147425	0.0527375
1113	0.200162	0.147425	0.852575	0.147425	0.0527375
1114	0.200162	0.147425	0.852575	0.147425	0.0527375
1115	0.200162	0.147425	0.852575	0.147425	0.0527375
1116	0.200162	0.147425	0.852575	0.147425	0.0527375
1117	0.200162	0.147425	0.852575	0.147425	0.0527375
1118	0.200162	0.147425	0.852575	0.147425	0.0527375
1119	0.200162	0.147425	0.852575	0.147425	0.0527375
1120	0.200162	0.147425	0.852575	0.147425	0.0527375
1121	0.200162	0.147425	0.852575	0.147425	0.0527375
1122	0.200162	0.147425	0.852575	0.147425	0.0527375
1123	0.200162	0.147425	0.852575	0.147425	0.0527375
1124	0.200162	0.147425	0.852575	0.147425	0.0527375
1125	0.200162	0.147425	0.852575	0.147425	0.0527375
1126	0.200162	0.147425	0.852575	0.147425	0.0527375
1127	0.200162	0.147425	0.852575	0.147425	0.0527375
1128	0.200162	0.147425	0.852575	0.147425	0.0527375
1129	0.200162	0.147425	0.852575	0.147425	0.0527375
1130	0.200162	0.147425	0.852575	0.147425	0.0527375
1131	0.200162	0.147425	0.852575	0.147425	0.0527375
1132	0.200162	0.147425	0.852575	0.147425	0.0527375
1133	0.200162	0.147425	0.852575	0.147425	0.0527375
1134	0.200162	0.147425	0.852575	0.147425	0.0527375
1135	0.200162	0.147425	0.852575	0.147425	0.0527375
1136	0.200162	0.147425	0.852575	0.147425	0.0527375
1137	0.200162	0.147425	0.852575	0.147425	0.0527375
1138	0.200162	0.147425	0.852575	0.147425	0.0527375
1139	0.200162	0.147425	0.852575	0.147425	0.0527375
1140	0.200162	0.147425	0.852575	0.147425	0.0527375
1141	0.200162	0.147425	0.852575	0.147425	0.0527375
1142	0.200162	0.147425	0.852575	0.147425	0.0527375
1143	0.200162	0.147425	0.852575	0.147425	0.0527375
1144	0.200162	0.147425	0.852575	0.147425	0.0527375
1145	0.200162	0.147425	0.852575	0.147425	0.0527375
1146	0.200162	0.147425	0.852575	0.147425	0.0527375
1147	0.200162	0.147425	0.852575	0.147425	0.0527375
1148	0.200162	0.147425	0.852575	0.147425	0.0527375
1149	0.200162	0.147425	0.852575	0.147425	0.0527375
1150	0.200162	0.147425	0.852575	0.147425	0.0527375
1151	0.200162	0.147425	0.852575	0.147425	0.0527375
1152	0.200162	0.147425	0.852575	0.147425	0.0527375
1153	0.200162	0.147425	0.852575	0.147425	0.0527375
1154	0.200162	0.147425	0.852575	0.147425	0.0527375
1155	0.200162	0.147425	0.852575	0.147425	0.0527375
1156	0.200162	0.147425	0.852575	0.147425	0.0527375
1157	0.200162	0.147425	0.852575	0.147425	0.0527375
1158	0.200162	0.147425	0.852575	0.147425	0.0527375
1159	0.200162	0.147425	0.852575	0.147425	0.0527375
1160	0.200162	0.147425	0.852575	0.147425	0.0527375
1161	0.200162	0.147425	0.852575	0.147425	0.0527375
1162	0.200162	0.147425	0.852575	0.147425	0.0527375
1163	0.200162	0.147425	0.852575	0.147425	0.0527375
1164	0.200162	0.147425	0.852575	0.147425	0.0527375
1165	0.200162	0.147425	0.852575	0.147425	0.0527375
1166	0.200162	0.147425	0.852575	0.147425	0.0527375
1167	0.200162	0.147425	0.852575	0.147425	0.0527375
1168	0.200162	0.147425	0.852575	0.147425	0.0527375
1169	0.200162	0.147425	0.852575	0.147425	0.0527375
1170	0.200162	0.147425	0.852575	0.147425	0.0527375
1171	0.200162	0.147425	0.852575	0.147425	0.0527375
1172	0.200162	0.147425	0.852575	0.147425	0.0527375
1173	0.200162	0.147425	0.852575	0.147425	0.0527375
1174	0.200162	0.147425	0.852575	0.147425	0.0527375
1175	0.200162	0.147425	0.852575	0.147425	0.0527375
1176	0.200162	0.147425	0.852575	0.147425	0.0527375
1177	0.200162	0.147425	0.852575	0.147425	0.0527375
1178	0.200162	0.147425	0.852575	0.147425	0.0527375
1179	0.200162	0.147425	0.852575	0.147425	0.0527375
1180	0.200162	0.147425	0.852575	0.147425	0.0527375
1181	0.200162	0.147425	0.852575	0.147425	0.0527375
1182	0.200162	0.147425	0.852575	0.147425	0.0527375
1183	0.200162	0.147425	0.852575	0.147425	0.0527375
1184	0.200162	0.147425	0.852575	0.147425	0.0527375
1185	0.200162	0.147425	0.852575	0.147425	0.0527375
1186	0.200162	0.147425	0.852575	0.147425	0.0527375
1187	0.200162	0.147425	0.852575	0.147425	0.0527375
1188	0.200162	0.147425	0.852575	0.147425	0.0527375
1189	0.200162	0.147425	0.852575	0.147425	0.0527375
1190	0.200162	0.147425	0.852575	0.147425	0.0527375
1191	0.200162	0.147425	0.852575	0.147425	0.0527375
1192	0.200162	0.147425	0.852575	0.147425	0.0527375
1193	0.200162	0.147425	0.852575	0.147425	0.0527375
1194	0.200162	0.147425	0.852575	0.147425	0.0527375
1195	0.200162	0.147425	0.852575	0.147425	0.0527375
1196	0.200162	0.147425	0.852575	0.147425	0.0527375
1197	0.200162	0.147425	0.852575	0.147425	0.0527375
1198	0.200162	0.147425	0.852575	0.147425	0.0527375
1199	0.200162	0.147425	0.852575	0.147425	0.0527375
1200	0.200162	0.147425	0.852575	0.147425	0.0527375
1201	0.200162	0.147425	0.852575	0.147425	0.0527375
1202	0.200162	0.147425	0.852575	0.147425	0.0527375
1203	0.200162	0.147425	0.852575	0.147425	0.0527375
1204	0.200162	0.147425	0.852575	0.147425	0.0527375
1205	0.200162	0.147425	0.852575	0.147425	0.0527375
1206	0.200162	0.147425	0.852575	0.147425	0.0527375
1207	0.200162	0.147425	0.852575	0.147425	0.0527375
1208	0.200162	0.147425	0.852575	0.147425	0.0527375
1209	0.200162	0.147425	0.852575	0.147425	0.0527375
1210	0.200162	0.147425	0.852575	0.147425	0.0527375
1211	0.200162	0.147425	0.852575	0.147425	0.0527375
1212	0.200162	0.147425	0.852575	0.147425	0.0527375
1213	0.200162	0.147425	0.852575	0.147425	0.0527375
1214	0.200162	0.147425	0.852575	0.147425	0.0527375
1215	0.200162	0.147425	0.852575	0.147425	0.0527375
1216	0.200162	0.147425	0.852575	0.147425	0.0527375
1217	0.200162	0.147425	0.852575	0.147425	0.0527375
1218	0.200162	0.147425	0.852575	0.147425	0.0527375
1219	0.200162	0.147425	0.852575	0.147425	0.0527375
1220	0.200162	0.147425	0.852575	0.147425	0.0527375
1221	0.200162	0.147425	0.852575	0.147425	0.0527375
1222	0.200162	0.147425	0.852575	0.147425	0.0527375
1223	0.200162	0.147425	0.852575	0.147425	0.0527375
1224	0.200162	0.147425	0.852575	0.147425	0.0527375
1225	0.200162	0.147425	0.852575	0.147425	0.0527375
1226	0.200162	0.147425	0.852575	0.147425	0.0527375
1227	0.200162	0.147425	0.852575	0.147425	0.0527375
1228	0.200162	0.147425	0.852575	0.147425	0.0527375
1229	0.200162	0.147425	0.852575	0.147425	0.0527375
1230	0.200162	0.147425	0.852575	0.147425	0.0527375
1231	0.200162	0.147425	0.852575	0.147425	0.0527375
1232	0.200162	0.147425	0.852575	0.147425	0.0527375
1233	0.200162	0.147425	0.852575	0.147425	0.0527375
1234	0.200162	0.147425	0.852575	0.147425	0.0527375
1235	0.200162	0.147425	0.852575	0.147425	0.0527375
1236	0.200162	0.147425	0.852575	0.147425	0.0527375
1237	0.200162	0.147425	0.852575	0.147425	0.0527375
1238	0.200162	0.147425	0.852575	0.147425	0.0527375
1239	0.200162	0.147425	0.852575	0.147425	0.0527375
1240	0.200162	0.147425	0.852575	0.147425	0.0527375
1241	0.200162	0.147425	0.852575	0.147425	0.0527375
1242	0.200162	0.147425	0.852575	0.147425	0.0527375
1243	0.200162	0.147425	0.852575	0.147425	0.0527375
1244	0.200162	0.147425	0.852575	0.147425	0.0527375
1245	0.200162	0.147425	0.852575	0.147425	0.0527375
1246	0.200162	0.147425	0.852575	0.147425	0.0527375
1247	0.200162	0.147425	0.852575	0.147425	0.0527375
1248	0.200162	0.147425	0.852575	0.147425	0.0527375
1249	0.200162	0.147425	0.852575	0.147425	0.0527375
1250	0.200162	0.147425	0.852575	0.147425	0.0527375
1251	0.200162	0.147425	0.852575	0.147425	0.0527375
1252	0.200162	0.147425	0.852575	0.147425	0.0527375
1253	0.200162	0.147425	0.852575	0.147425	0.0527375
1254	0.200162	0.147425	0.852575	0.147425	0.0527375
1255	0.200162	0.147425	0.852575	0.147425	0.0527375
1256	0.200162	0.147425	0.852575	0.147425	0.0527375
1257	0.200162	0.147425	0.852575	0.147425	0.0527375
1258	0.200162	0.147425	0.852575	0.147425	0.0527375
1259	0.200162	0.147425	0.852575	0.147425	0.0527375
1260	0.200162	0.147425	0.852575	0.147425	0.0527375
1261	0.200162	0.147425	0.852575	0.147425	0.0527375
1262	0.200162	0.147425	0.852575	0.147425	0.0527375
1263	0.200162	0.147425	0.852575	0.147425	0.0527375
1264	0.200162	0.147425	0.852575	0.147425	0.0527375
1265	0.200162	0.147425	0.852575	0.147425	0.0527375
1266	0.200162	0.147425	0.852575	0.147425	0.0527375
1267	0.200162	0.147425	0.852575	0.147425	0.0527375
1268	0.200162	0.147425	0.852575	0.147425	0.0527375
1269	0.200162	0.147425	0.852575	0.147425	0.0527375
1270	0.200162	0.147425	0.852575	0.147425	0.0527375
1271	0.200162	0.147425	0.852575	0.147425	0.0527375
1272	0.200162	0.147425	0.852575	0.147425	0.0527375
1273	0.200162	0.147425	0.852575	0.147425	0.0527375
1274	0.200162	0.147425	0.852575	0.147425	0.0527375
1275	0.200162	0.147425	0.852575	0.147425	0.0527375
1276	0.200162	0.147425	0.852575	0.147425	0.0527375
1277	0.200162	0.147425	0.852575	0.147425	0.0527375
1278	0.200162	0.147425	0.852575	0.147425	0.0527375
1279	0.200162	0.147425	0.852575	0.147425	0.0527375
1280	0.200162	0.147425	0.852575	0.147425	0.0527375
1281	0.200162	0.147425	0.852575	0.147425	0.0527375
1282	0.200162	0.147425	0.852575	0.147425	0.0527375
1283	0.200162	0.147425	0.852575	0.147425	0.0527375
1284	0.200162	0.147425	0.852575	0.147425	0.0527375
1285	0.200162	0.147425	0.852575	0.147425	0.0527375
1286	0.200162	0.147425	0.852575	0.147425	0.0527375
1287	0.200162	0.147425	0.852575	0.147425	0.0527375
1288	0.200162	0.147425	0.852575	0.147425	0.0527375
1289	0.200162	0.147425	0.852575	0.147425	0.0527375
1290	0.200162	0.147425	0.852575	0.147425	0.0527375
1291	0.200162	0.147425	0.852575	0.147425	0.0527375
1292	0.200162	0.147425	0.852575	0.147425	0.0527375
1293	0.200162	0.147425	0.852575	0.147425	0.0527375
1294	0.200162	0.147425	0.852575	0.147425	0.0527375
1295	0.200162	0.147425	0.852575	0.147425	0.0527375
1296	0.200162	0.147425	0.852575	0.147425	0.0527375
1297	0.200162	0.147425	0.852575	0.147425	0.0527375
1298	0.200162	0.147425	0.852575	0.147425	0.0527375
1299	0.200162	0.147425	0.852575	0.147425	0.0527375
1300	0.200162	0.147425	0.852575	0.147425	0.0527375
1301	0.200162	0.147425	0.852575	0.147425	0.0527375
1302	0.200162	0.147425	0.852575	0.147425	0.0527375
1303	0.200162	0.147425	0.852575	0.147425	0.0527375
1304	0.200162	0.147425	0.852575	0.147425	0.0527375
1305	0.200162	0.147425	0.852575	0.147425	0.0527375
1306	0.200162	0.147425	0.852575	0.147425	0.0527375
1307	0.200162	0.147425	0.852575	0.147425	0.0527375
1308	0.200162	0.147425	0.852575	0.147425	0.0527375
1309	0.200162	0.147425	0.852575	0.147425	0.0527375
1310	0.200162	0.147425	0.852575	0.147425	0.0527375
1311	0.200162	0.147425	0.852575	0.147425	0.0527375
1312	0.200162	0.147425	0.852575	0.147425	0.0527375
1313	0.200162	0.147425	0.852575	0.147425	0.0527375
1314	0.200162	0.147425	0.852575	0.147425	0.0527375
1315	0.200162	0.147425	0.852575	0.147425	0.0527375
1316	0.200162	0.147425	0.852575	0.147425	0.0527375
1317	0.200162	0.147425	0.852575	0.147425	0.0527375
1318	0.200162	0.147425	0.852575	0.147425	0.0527375
1319	0.200162	0.147425	0.852575	0.147425	0.0527375
1320	0.200162	0.147425	0.852575	0.147425	0.0527375
1321	0.200162	0.147425	0.852575	0.147425	0.0527375
1322	0.200162	0.147425	0.852575	0.147425	0.0527375
1323	0.200162	0.147425	0.852575	0.147425	0.0527375
1324	0.200162	0.147425	0.852575	0.147425	0.0527375
1325	0.200162	0.147425	0.852575	0.147425	0.0527375
1326	0.200162	0.147425	0.852575	0.147425	0.0527375
1327	0.200162	0.147425	0.852575	0.147425	0.0527375
1328	0.200162	0.147425	0.852575	0.147425	0.0527375
1329	0.200162	0.147425	0.852575	0.147425	0.0527375
1330	0.200162	0.147425	0.852575	0.147425	0.0527375
1331	0.200162	0.147425	0.852575	0.147425	0.0527375
1332	0.200162	0.147425	0.852575	0.147425	0.0527375
1333	0.200162	0.147425	0.852575	0.147425	0.0527375
1334	0.200162	0.147425	0.852575	0.147425	0.0527375
1335	0.200162	0.147425	0.852575	0.147425	0.0527375
1336	0.200162	0.147425	0.852575	0.147425	0.0527375
1337	0.200162	0.147425	0.852575	0.147425	0.0527375
1338	0.200162	0.147425	0.852575	0.147425	0.0527375
1339	0.200162	0.147425	0.852575	0.147425	0.0527375
1340	0.200162	0.147425	0.852575	0.147425	0.0527375
1341	0.200162	0.147425	0.852575	0.147425	0.0527375
1342	0.200162	0.147425	0.852575	0.147425	0.0527375
1343	0.200162	0.147425	0.852575	0.147425	0.0527375
1344	0.200162	0.147425	0.852575	0.147425	0.0527375
1345	0.200162	0.147425	0.852575	0.147425	0.0527375
1346	0.200162	0.147425	0.852575	0.147425	0.0527375
1347	0.200162	0.147425	0.852575	0.147425	0.0527375
1348	0.200162	0.147425	0.852575	0.147425	0.0527375
1349	0.200162	0.147425	0.852575	0.147425	0.0527375
1350	0.200162	0.147425	0.852575	0.147425	0.0527375
1351	0.200162	0.147425	0.852575	0.147425	0.0527375
1352	0.200162	0.147425	0.852575	0.147425	0.0527375
1353	0.200162	0.147425	0.852575	0.147425	0.0527375
1354	0.200162	0.147425	0.852575	0.147425	0.0527375
1355	0.200162	0.147425	0.852575	0.147425	0.0527375
1356	0.200162	0.147425	0.852575	0.147425	0.0527375
1357	0.200162	0.147425	0.852575	0.147425	0.0527375
1358	0.200162	0.147425	0.852575	0.147425	0.0527375
1359	0.200162	0.147425	0.852575	0.147425	0.0527375
1360	0.200162	0.147425	0.852575	0.147425	0.0527375
1361	0.200162	0.147425	0.852575	0.147425	0.0527375
1362	0.200162	0.147425	0.852575	0.147425	0.0527375
1363	0.200162	0.147425	0.852575	0.147425	0.0527375
1364	0.200162	0.147425	0.852575	0.147425	0.0527375
1365	0.200162	0.147425	0.852575	0.147425	0.0527375
1366	0.200162	0.147425	0.852575	0.147425	0.0527375
1367	0.200162	0.147425	0.852575	0.147425	0.0527375
1368	0.200162	0.147425	0.852575	0.147425	0.0527375
1369	0.200162	0.147425	0.852575	0.147425	0.0527375
1370	0.200162	0.147425	0.852575	0.147425	0.0527375
1371	0.200162	0.147425	0.852575	0.147425	0.0527375
1372	0.200162	0.147425	0.852575	0.147425	0.0527375
1373	0.200162	0.147425	0.852575	0.147425	0.0527375
1374	0.200162	0.147425	0.852575	0.147425	0.0527375
1375	0.200162	0.147425	0.852575	0.147425	0.0527375
1376	0.200162	0.147425	0.852575	0.147425	0.0527375
1377	0.200162	0.147425	0.852575	0.147425	0.0527375
1378	0.200162	0.147425	0.852575	0.147425	0.0527375
1379	0.200162	0.147425	0.852575	0.147425	0.0527375
1380	0.200162	0.147425	0.852575	0.147425	0.0527375
1381	0.200162	0.147425	0.852575	0.147425	0.0527375
1382	0.200162	0.147425	0.852575	0.147425	0.0527375
1383	0.200162	0.147425	0.852575	0.147425	0.0527375
1384	0.200162	0.147425	0.852575	0.147425	0.0527375
1385	0.200162	0.147425	0.852575	0.147425	0.0527375
1386	0.200162	0.147425	0.852575	0.147425	0.0527375
1387	0.200162	0.147425	0.852575	0.147425	0.0527375
1388	0.200162	0.147425	0.852575	0.147425	0.0527375
1389	0.200162	0.147425	0.852575	0.147425	0.0527375
1390	0.200162	0.147425	0.852575	0.147425	0.0527375
1391	0.200162	0.147425	0.852575	0.147425	0.0527375
1392	0.200162	0.147425	0.852575	0.147425	0.0527375
1393	0.200162	0.147425	0.852575	0.147425	0.0527375
1394	0.200162	0.147425	0.852575	0.147425	0.0527375
1395	0.200162	0.147425	0.852575	0.147425	0.0527375
1396	0.200162	0.147425	0.852575	0.147425	0.0527375
1397	0.200162	0.147425	0.852575	0.147425	0.0527375
1398	0.200162	0.147425	0.852575	0.147425	0.0527375
1399	0.200162	0.147425	0.852575	0.147425	0.0527375
1400	0.200162	0.147425	0.852575	0.147425	0.0527375
1401	0.200162	0.147425	0.852575	0.147425	0.0527375
1402	0.200162	0.147425	0.852575	0.147425	0.0527375
1403	0.200162	0.147425	0.852575	0.147425	0.0527375
1404	0.200162	0.147425	0.852575	0.147425	0.0527375
1405	0.200162	0.147425	0.852575	0.147425	0.0527375
1406	0.200162	0.147425	0.852575	0.147425	0.0527375
1407	0.200162	0.147425	0.852575	0.147425	0.0527375
1408	0.200162	0.147425	0.852575	0.147425	0.0527375
1409	0.200162	0.147425	0.852575	0.147425	0.0527375
1410	0.200162	0.147425	0.852575	0.147425	0.0527375
1411	0.200162	0.147425	0.852575	0.147425	0.0527375
1412	0.200162	0.147425	0.852575	0.147425	0.0527375
1413	0.200162	0.147425	0.852575	0.147425	0.0527375
1414	0.200162	0.147425	0.852575	0.147425	0.0527375
1415	0.200162	0.147425	0.852575	0.147425	0.0527375
1416	0.200162	0.147425	0.852575	0.147425	0.0527375
1417	0.200162	0.147425	0.852575	0.147425	0.0527375
1418	0.200162	0.147425	0.852575	0.147425	0.0527375
1419	0.200162	0.147425	0.852575	0.147425	0.0527375
1420	0.200162	0.147425	0.852575	0.147425	0.0527375
1421	0.200162	0.147425	0.852575	0.147425	0.0527375
1422	0.200162	0.147425	0.852575	0.147425	0.0527375
1423	0.200162	0.147425	0.852575	0.147425	0.0527375
1424	0.200162	0.147425	0.852575	0.147425	0.0527375
1425	0.200162	0.147425	0.852575	0.147425	0.0527375
1426	0.200162	0.147425	0.852575	0.147425	0.0527375
1427	0.200162	0.147425	0.852575	0.147425	0.0527375
1428	0.200162	0.147425	0.852575	0.147425	0.0527375
1429	0.200162	0.147425	0.852575	0.147425	0.0527375
1430	0.200162	0.147425	0.852575	0.147425	0.0527375
1431	0.200162	0.147425	0.852575	0.147425	0.0527375
1432	0.200162	0.147425	0.852575	0.147425	0.0527375
1433	0.200162	0.147425	0.852575	0.147425	0.0527375
1434	0.200162	0.147425	0.852575	0.147425	0.0527375
1435	0.200162	0.147425	0.852575	0.147425	0.0527375
1436	0.200162	0.147425	0.852575	0.147425	0.0527375
1437	0.200162	0.147425	0.852575	0.147425	0.0527375
1438	0.200162	0.147425	0.852575	0.147425	0.0527375
1439	0.200162	0.147425	0.852575	0.147425	0.0527375
1440	0.200162	0.147425	0.852575	0.147425	0.0527375
1441	0.200162	0.147425	0.852575	0.147425	0.0527375
1442	0.200162	0.147425	0.852575	0.147425	0.0527375
1443	0.200162	0.147425	0.852575	0.147425	0.0527375
1444	0.200162	0.147425	0.852575	0.147425	0.0527375
1445	0.200162	0.147425	0.852575	0.147425	0.0527375
1446	0.200162	0.147425	0.852575	0.147425	0.0527375
1447	0.200162	0.147425	0.852575	0.147425	0.0527375
1448	0.200162	0.147425	0.852575	0.147425	0.0527375
1449	0.200162	0.147425	0.852575	0.147425	0.0527375
1450	0.200162	0.147425	0.852575	0.147425	0.0527375
1451	0.200162	0.147425	0.852575	0.147425	0.0527375
1452	0.200162	0.147425	0.852575	0.147425	0.0527375
1453	0.200162	0.147425	0.852575	0.147425	0.0527375
1454	0.200162	0.147425	0.852575	0.147425	0.0527375
1455	0.200162	0.147425	0.852575	0.147425	0.0527375
1456	0.200162	0.147425	0.852575	0.147425	0.0527375
1457	0.200162	0.147425	0.852575	0.147425	0.0527375
1458	0.200162	0.147425	0.852575	0.147425	0.0527375
1459	0.200162	0.147425	0.852575	0.147425	0.0527375
1460	0.200162	0.147425	0.852575	0.147425	0.0527375
1461	0.200162	0.147425	0.852575	0.147425	0.0527375
1462	0.200162	0.147425	0.852575	0.147425	0.0527375
1463	0.200162	0.147425	0.852575	0.147425	0.0527375
1464	0.200162	0.147425	0.852575	0.147425	0.0527375
1465	0.200162	0.147425	0.852575	0.147425	0.0527375
1466	0.200162	0.147425	0.852575	0.147425	0.0527375
1467	0.200162	0.147425	0.852575	0.147425	0.0527375
1468	0.200162	0.147425	0.852575	0.147425	0.0527375
1469	0.200162	0.147425	0.852575	0.147425	0.0527375
1470	0.200162	0.147425	0.852575	0.147425	0.0527375
1471	0.200162	0.147425	0.852575	0.147425	0.0527375
1472	0.200162	0.147425	0.852575	0.147425	0.0527375
1473	0.200162	0.147425	0.852575	0.147425	0.0527375
1474	0.200162	0.147425	0.852575	0.147425	0.0527375
1475	0.200162	0.147425	0.852575	0.147425	0.0527375
1476	0.200162	0.147425	0.852575	0.147425	0.0527375
1477	0.200162	0.147425	0.852575	0.147425	0.0527375
1478	0.200162	0.147425	0.852575	0.147425	0.0527375
1479	0.200162	0.147425	0.852575	0.147425	0.0527375
1480	0.200162	0.147425	0.852575	0.147425	0.0527375
1481	0.200162	0.147425	0.852575	0.147425	0.0527375
1482	0.200162	0.147425	0.852575	0.147425	0.0527375
1483	0.200162	0.147425	0.852575	0.147425	0.0527375
1484	0.200162	0.147425	0.852575	0.147425	0.0527375
1485	0.200162	0.147425	0.852575	0.147425	0.0527375
1486	0.200162	0.147425	0.852575	0.147425	0.0527375
1487	0.200162	0.147425	0.852575	0.147425	0.0527375
1488	0.200162	0.147425	0.852575	0.147425	0.0527375
1489	0.200162	0.147425	0.852575	0.147425	0.0527375
1490	0.200162	0.147425	0.852575	0.147425	0.0527375
1491	0.200162	0.147425	0.852575	0.147425	0.0527375
1492	0.200162	0.147425	0.852575	0.147425	0.0527375
1493	0.200162	0.147425	0.852575	0.147425	0.0527375
1494	0.200162	0.147425	0.852575	0.147425	0.0527375
1495	0.200162	0.147425	0.852575	0.147425	0.0527375
1496	0.200162	0.147425	0.852575	0.147425	0.0527375
1497	0.200162	0.147425	0.852575	0.147425	0.0527375
1498	0.200162	0.147425	0.852575	0.147425	0.0527375
1499	0.200162	0.147425	0.852575	0.147425	0.0527375
1500	0.200162	0.147425	0.852575	0.147425	0.0527375
1501	0.200162	0.147425	0.852575	0.147425	0.0527375
1502	0.200162	0.147425	0.852575	0.147425	0.0527375
1503	0.200162	0.147425	0.852575	0.147425	0.0527375
1504	0.200162	0.147425	0.852575	0.147425	0.0527375
1505	0.200162	0.147425	0.852575	0.147425	0.0527375
1506	0.200162	0.147425	0.852575	0.147425	0.0527375
1507	0.200162	0.147425	0.852575	0.147425	0.0527375
1508	0.200162	0.147425	0.852575	0.147425	0.0527375
1509	0.200162	0.147425	0.852575	0.147425	0.0527375
1510	0.200162	0.147425	0.852575	0.147425	0.0527375
1511	0.200162	0.147425	0.852575	0.147425	0.0527375
1512	0.200162	0.147425	0.852575	0.147425	0.0527375
1513	0.200162	0.147425	0.852575	0.147425	0.0527375
1514	0.200162	0.147425	0.852575	0.147425	0.0527375
1515	0.200162	0.147425	0.852575	0.147425	0.0527375
1516	0.200162	0.147425	0.852575	0.147425	0.0527375
1517	0.200162	0.147425	0.852575	0.147425	0.0527375
1518	0.200162	0.147425	0.852575	0.147425	0.0527375
1519	0.200162	0.147425	0.852575	0.147425	0.0527375
1520	0.200162	0.147425	0.852575	0.147425	0.0527375
1521	0.200162	0.147425	0.852575	0.147425	0.0527375
1522	0.200162	0.147425	0.852575	0.147425	0.0527375
1523	0.200162	0.147425	0.852575	0.147425	0.0527375
1524	0.200162	0.147425	0.852575	0.147425	0.0527375
1525	0.200162	0.147425	0.852575	0.147425	0.0527375
1526	0.200162	0.147425	0.852575	0.147425	0.0527375
1527	0.200162	0.147425	0.852575	0.147425	0.0527375
1528	0.200162	0.147425	0.852575	0.147425	0.0527375
1529	0.200162	0.147425	0.852575	0.147425	0.0527375
1530	0.200162	0.147425	0.852575	0.147425	0.0527375
1531	0.200162	0.147425	0.852575	0.147425	0.0527375
1532	0.200162	0.147425	0.852575	0.147425	0.0527375
1533	0.200162	0.147425	0.852575	0.147425	0.0527375
1534	0.200162	0.147425	0.852575	0.147425	0.0527375
1535	0.200162	0.147425	0.852575	0.147425	0.0527375
1536	0.200162	0.147425	0.852575	0.147425	0.0527375
1537	0.200162	0.147425	0.852575	0.147425	0.0527375
1538	0.200162	0.147425	0.852575	0.147425	0.0527375
1539	0.200162	0.147425	0.852575	0.147425	0.0527375
1540	0.200162	0.147425	0.852575	0.147425	0.0527375
1541	0.200162	0.147425	0.852575	0.147425	0.0527375
1542	0.200162	0.147425	0.852575	0.147425	0.0527375
1543	0.200162	0.147425	0.852575	0.147425	0.0527375
1544	0.200162	0.147425	0.852575	0.147425	0.0527375
1545	0.200162	0.147425	0.852575	0.147425	0.0527375
1546	0.200162	0.147425	0.852575	0.147425	0.0527375
1547	0.200162	0.147425	0.852575	0.147425	0.0527375
1548	0.200162	0.147425	0.852575	0.147425	0.0527375
1549	0.200162	0.147425	0.852575	0.147425	0.0527375
1550	0.200162	0.147425	0.852575	0.147425	0.0527375
1551	0.200162	0.147425	0.852575	0.147425	0.0527375
1552	0.200162	0.147425	0.852575	0.147425	0.0527375
1553	0.200162	0.147425	0.852575	0.147425	0.0527375
1554	0.200162	0.147425	0.852575	0.147425	0.0527375
1555	0.200162	0.147425	0.852575	0.147425	0.0527375
1556	0.200162	0.147425	0.852575	0.147425	0.0527375
1557	0.200162	0.147425	0.852575	0.147425	0.0527375
1558	0.200162	0.147425	0.852575	0.147425	0.0527375
1559	0.200162	0.147425	0.852575	0.147425	0.0527375
1560	0.200162	0.147425	0.852575	0.147425	0.0527375
1561	0.200162	0.147425	0.852575	0.147425	0.0527375
1562	0.200162	0.147425	0.852575	0.147425	0.0527375
1563	0.200162	0.147425	0.852575	0.147425	0.0527375
1564	0.200162	0.147425	0.852575	0.147425	0.0527375
1565	0.200162	0.147425	0.852575	0.147425	0.0527375
1566	0.200162	0.147425	0.852575	0.147425	0.0527375
1567	0.200162	0.147425	0.852575	0.147425	0.0527375
1568	0.200162	0.147425	0.852575	0.147425	0.0527375
1569	0.200162	0.147425	0.852575	0.147425	0.0527375
1570	0.200162	0.147425	0.852575	0.147425	0.0527375
1571	0.200162	0.147425	0.852575	0.147425	0.0527375
1572	0.200162	0.147425	0.852575	0.147425	0.0527375
1573	0.200162	0.147425	0.852575	0.147425	0.0527375
1574	0.200162	0.147425	0.852575	0.147425	0.0527375
1575	0.200162	0.147425	0.852575	0.147425	0.0527375
1576	0.200162	0.147425	0.852575	0.147425	0.0527375
1577	0.200162	0.147425	0.852575	0.147425	0.0527375
1578	0.200162	0.147425	0.852575	0.147425	0.0527375
1579	0.200162	0.147425	0.852575	0.147425	0.0527375
1580	0.200162	0.147425	0.852575	0.147425	0.0527375
1581	0.200162	0.147425	0.852575	0.147425	0.0527375
1582	0.200162	0.147425	0.852575	0.147425	0.0527375
1583	0.200162	0.147425	0.852575	0.147425	0.0527375
1584	0.200162	0.147425	0.852575	0.147425	0.0527375
1585	0.200162	0.147425	0.852575	0.147425	0.0527375
1586	0.200162	0.147425	0.852575	0.147425	0.0527375
1587	0.200162	0.147425	0.852575	0.147425	0.0527375
1588	0.200162	0.147425	0.852575	0.147425	0.0527375
1589	0.200162	0.147425	0.852575	0.147425	0.0527375
1590	0.200162	0.147425	0.852575	0.147425	0.0527375
1591	0.200162	0.147425	0.852575	0.147425	0.0527375
1592	0.200162	0.147425	0.852575	0.147425	0.0527375
1593	0.200162	0.147425	0.852575	0.147425	0.0527375
1594	0.200162	0.147425	0.852575	0.147425	0.0527375
1595	0.200162	0.147425	0.852575	0.147425	0.0527375
1596	0.200162	0.147425	0.852575	0.147425	0.0527375
1597	0.200162	0.147425	0.852575	0.147425	0.0527375
1598	0.200162	0.147425	0.852575	0.147425	0.0527375
1599	0.200162	0.147425	0.852575	0.147425	0.0527375
1600	0.200162	0.147425	0.852575	0.147425	0.0527375
1601	0.200162	0.147425	0.852575	0.147425	0.0527375
1602	0.200162	0.147425	0.852575	0.147425	0.0527375
1603	0.200162	0.147425	0.852575	0.147425	0.0527375
1604	0.200162	0.147425	0.852575	0.147425	0.0527375
1605	0.200162	0.147425	0.852575	0.147425	0.0527375
1606	0.200162	0.147425	0.852575	0.147425	0.0527375
1607	0.200162	0.147425	0.852575	0.147425	0.0527375
1608	0.200162	0.147425	0.852575	0.147425	0.0527375
1609	0.200162	0.147425	0.852575	0.147425	0.0527375
1610	0.200162	0.147425	0.852575	0.147425	0.0527375
1611	0.200162	0.147425	0.852575	0.147425	0.0527375
1612	0.200162	0.147425	0.852575	0.147425	0.0527375
1613	0.200162	0.147425	0.852575	0.147425	0.0527375
1614	0.200162	0.147425	0.852575	0.147425	0.0527375
1615	0.200162	0.147425	0.852575	0.147425	0.0527375
1616	0.200162	0.147425	0.852575	0.147425	0.0527375
1617	0.200162	0.147425	0.852575	0.147425	0.0527375
1618	0.200162	0.147425	0.852575	0.147425	0.0527375
1619	0.200162	0.147425	0.852575	0.147425	0.0527375
1620	0.200162	0.147425	0.852575	0.147425	0.0527375
1621	0.200162	0.147425	0.852575	0.147425	0.0527375
1622	0.200162	0.147425	0.852575	0.147425	0.0527375
1623	0.200162	0.147425	0.852575	0.147425	0.0527375
1624	0.200162	0.147425	0.852575	0.147425	0.0527375
1625	0.200162	0.147425	0.852575	0.147425	0.0527375
1626	0.200162	0.147425	0.852575	0.147425	0.0527375
1627	0.200162	0.147425	0.852575	0.147425	0.0527375
1628	0.200162	0.147425	0.852575	0.147425	0.0527375
1629	0.200162	0.147425	0.852575	0.147425	0.0527375
1630	0.200162	0.147425	0.852575	0.147425	0.0527375
1631	0.200162	0.147425	0.852575	0.147425	0.0527375
1632	0.200162	0.147425	0.852575	0.147425	0.0527375
1633	0.200162	0.147425	0.852575	0.147425	0.0527375
1634	0.200162	0.147425	0.852575	0.147425	0.0527375
1635	0.200162	0.147425	0.852575	0.147425	0.0527375
1636	0.200162	0.147425	0.852575	0.147425	0.0527375
1637	0.200162	0.147425	0.852575	0.147425	0.0527375
1638	0.200162	0.147425	0.852575	0.147425	0.0527375
1639	0.200162	0.147425	0.852575	0.147425	0.0527375
1640	0.200162	0.147425	0.852575	0.147425	0.0527375
1641	0.200162	0.147425	0.852575	0.147425	0.0527375
1642	0.200162	0.147425	0.852575	0.147425	0.0527375
1643	0.200162	0.147425	0.852575	0.147425	0.0527375
1644	0.200162	0.147425	0.852575	0.147425	0.0527375
1645	0.200162	0.147425	0.852575	0.147425	0.0527375
1646	0.200162	0.147425	0.852575	0.147425	0.0527375
1647	0.200162	0.147425	0.852575	0.147425	0.0527375
1648	0.200162	0.147425	0.852575	0.147425	0.0527375
1649	0.200162	0.147425	0.852575	0.147425	0.0527375
1650	0.200162	0.147425	0.852575	0.147425	0.0527375
1651	0.200162	0.147425	0.852575	0.147425	0.0527375
1652	0.200162	0.147425	0.852575	0.147425	0.0527375
1653	0.200162	0.147425	0.852575	0.147425	0.0527375
1654	0.200162	0.147425	0.852575	0.147425	0.0527375
1655	0.200162	0.147425	0.852575	0.147425	0.0527375
1656	0.200162	0.147425	0.852575	0.147425	0.0527375
1657	0.200162	0.147425	0.852575	0.147425	0.0527375
1658	0.200162	0.147425	0.852575	0.147425	0.0527375
1659	0.200162	0.147425	0.852575	0.147425	0.0527375
1660	0.200162	0.147425	0.852575	0.147425	0.0527375
1661	0.200162	0.147425	0.852575	0.147425	0.0527375
1662	0.200162	0.147425	0.852575	0.147425	0.0527375
1663	0.200162	0.147425	0.852575	0.147425	0.0527375
1664	0.200162	0.147425	0.852575	0.147425	0.0527375
1665	0.200162	0.147425	0.852575	0.147425	0.0527375
1666	0.200162	0.147425	0.852575	0.147425	0.0527375
1667	0.200162	0.147425	0.852575	0.147425	0.0527375
1668	0.200162	0.147425	0.852575	0.147425	0.0527375
1669	0.200162	0.147425	0.852575	0.147425	0.0527375
1670	0.200162	0.147425	0.852575	0.147425	0.0527375
1671	0.200162	0.147425	0.852575	0.147425	0.0527375
1672	0.200162	0.147425	0.852575	0.147425	0.0527375
1673	0.200162	0.147425	0.852575	0.147425	0.0527375
1674	0.200162	0.147425	0.852575	0.147425	0.0527375
1675	0.200162	0.147425	0.852575	0.147425	0.0527375
1676	0.200162	0.147425	0.852575	0.147425	0.0527375
1677	0.200162	0.147425	0.852575	0.147425	0.0527375
1678	0.200162	0.147425	0.852575	0.147425	0.0527375
1679	0.200162	0.147425	0.852575	0.147425	0.0527375
1680	0.200162	0.147425	0.852575	0.147425	0.0527375
1681	0.200162	0.147425	0.852575	0.147425	0.0527375
1682	0.200162	0.147425	0.852575	0.147425	0.0527375
1683	0.200162	0.147425	0.852575	0.147425	0.0527375
1684	0.200162	0.147425	0.852575	0.147425	0.0527375
1685	0.200162	0.147425	0.852575	0.147425	0.0527375
1686	0.200162	0.147425	0.852575	0.147425	0.0527375
1687	0.200162	0.147425	0.852575	0.147425	0.0527375
1688	0.200162	0.147425	0.852575	0.147425	0.0527375
1689	0.200162	0.147425	0.852575	0.147425	0.0527375
1690	0.200162	0.147425	0.852575	0.147425	0.0527375
1691	0.200162	0.147425	0.852575	0.147425	0.0527375
1692	0.200162	0.147425	0.852575	0.147425	0.0527375
1693	0.200162	0.147425	0.852575	0.147425	0.0527375
1694	0.200162	0.147425	0.852575	0.147425	0.0527375
1695	0.200162	0.147425	0.852575	0.147425	0.0527375
1696	0.200162	0.147425	0.852575	0.147425	0.0527375
1697	0.200162	0.147425	0.852575	0.147425	0.0527375
1698	0.200162	0.147425	0.852575	0.147425	0.0527375
1699	0.200162	0.147425	0.852575	0.147425	0.0527375
1700	0.200162	0.147425	0.852575	0.147425	0.0527375
1701	0.200162	0.147425	0.852575	0.147425	0.0527375
1702	0.200162	0.147425	0.852575	0.147425	0.0527375
1703	0.200162	0.147425	0.852575	0.147425	0.0527375
1704	0.200162	0.147425	0.852575	0.147425	0.0527375
1705	0.200162	0.147425	0.852575	0.147425	0.0527375
1706	0.200162	0.147425	0.852575	0.147425	0.0527375
1707	0.200162	0.147425	0.852575	0.147425	0.0527375
1708	0.200162	0.147425	0.852575	0.147425	0.0527375
1709	0.200162	0.147425	0.852575	0.147425	0.0527375
1710	0.200162	0.147425	0.852575	0.147425	0.0527375
1711	0.200162	0.147425	0.852575	0.147425	0.0527375
1712	0.200162	0.147425	0.852575	0.147425	0.0527375
1713	0.200162	0.147425	0.852575	0.147425	0.0527375
1714	0.200162	0.147425	0.852575	0.147425	0.0527375
1715	0.200162	0.147425	0.852575	0.147425	0.0527375
1716	0.200162	0.147425	0.852575	0.147425	0.0527375
1717	0.200162	0.147425	0.852575	0.147425	0.0527375
1718	0.200162	0.147425	0.852575	0.147425	0.0527375
1719	0.200162	0.147425	0.852575	0.147425	0.0527375
1720	0.200162	0.147425	0.852575	0.147425	0.0527375
1721	0.200162	0.147425	0.852575	0.147425	0.0527375
1722	0.200162	0.147425	0.852575	0.147425	0.0527375
1723	0.200162	0.147425	0.852575	0.147425	0.0527375
1724	0.200162	0.147425	0.852575	0.147425	0.0527375
1725	0.200162	0.147425	0.852575	0.147425	0.0527375
1726	0.200162	0.147425	0.852575	0.147425	0.0527375
1727	0.200162	0.147425	0.852575	0.147425	0.0527375
1728	0.200162	0.147425	0.852575	0.147425	0.0527375
1729	0.200162	0.147425	0.852575	0.147425	0.0527375
1730	0.200162	0.147425	0.852575	0.147425	0.0527375
1731	0.200162	0.147425	0.852575	0.147425	0.0527375
1732	0.200162	0.147425	0.852575	0.147425	0.0527375
1733	0.200162	0.147425	0.852575	0.147425	0.0527375
1734	0.200162	0.147425	0.852575	0.147425	0.0527375
1735	0.200162	0.147425	0.852575	0.147425	0.0527375
1736	0.200162	0.147425	0.852575	0.147425	0.0527375
1737	0.200162	0.147425	0.852575	0.147425	0.0527375
1738	0.200162	0.147425	0.852575	0.147425	0.0527375
1739	0.200162	0.147425	0.852575	0.147425	0.0527375
1740	0.200162	0.147425	0.852575	0.147425	0.0527375
1741	0.200162	0.147425	0.852575	0.147425	0.0527375
1742	0.200162	0.147425	0.852575	0.147425	0.0527375
1743	0.200162	0.147425	0.852575	0.147425	0.0527375
1744	0.200162	0.147425	0.852575	0.147425	0.0527375
1745	0.200162	0.147425	0.852575	0.147425	0.0527375
1746	0.200162	0.147425	0.852575	0.147425	0.0527375
1747	0.200162	0.147425	0.852575	0.147425	0.0527375
1748	0.200162	0.147425	0.852575	0.147425	0.0527375
1749	0.200162	0.147425	0.852575	0.147425	0.0527375
1750	0.200162	0.147425	0.852575	0.147425	0.0527375
1751	0.200162	0.147425	0.852575	0.147425	0.0527375
1752	0.200162	0.147425	0.852575	0.147425	0.0527375
1753	0.200162	0.147425	0.852575	0.147425	0.0527375
1754	0.200162	0.147425	0.852575	0.147425	0.0527375
1755	0.200162	0.147425	0.852575	0.147425	0.0527375
1756	0.200162	0.147425	0.852575	0.147425	0.0527375
1757	0.200162	0.147425	0.852575	0.147425	0.0527375
1758	0.200162	0.147425	0.852575	0.147425	0.0527375
1759	0.200162	0.147425	0.852575	0.147425	0.0527375
1760	0.200162	0.147425	0.852575	0.147425	0.0527375
1761	0.200162	0.147425	0.852575	0.147425	0.0527375
1762	0.200162	0.147425	0.852575	0.147425	0.0527375
1763	0.200162	0.147425	0.852575	0.147425	0.0527375
1764	0.200162	0.147425	0.852575	0.147425	0.0527375
1765	0.200162	0.147425	0.852575	0.147425	0.0527375
1766	0.200162	0.147425	0.852575	0.147425	0.0527375
1767	0.200162	0.147425	0.852575	0.147425	0.0527375
1768	0.200162	0.147425	0.852575	0.147425	0.0527375
1769	0.200162	0.147425	0.852575	0.147425	0.0527375
1770	0.200162	0.147425	0.852575	0.147425	0.0527375
1771	0.200162	0.147425	0.852575	0.147425	0.0527375
1772	0.200162	0.147425	0.852575	0.147425	0.0527375
1773	0.200162	0.147425	0.852575	0.147425	0.0527375
1774	0.200162	0.147425	0.852575	0.147425	0.0527375
1775	0.200162	0.147425	0.852575	0.147425	0.0527375
1776	0.200162	0.147425	0.852575	0.147425	0.0527375
1777	0.200162	0.147425	0.852575	0.147425	0.0527375
1778	0.200162	0.147425	0.852575	0.147425	0.0527375
1779	0.200162	0.147425	0.852575	0.147425	0.0527375
1780	0.200162	0.147425	0.852575	0.147425	0.0527375
1781	0.200162	0.147425	0.852575	0.147425	0.0527375
1782	0.200162	0.147425	0.852575	0.147425	0.0527375
1783	0.200162	0.147425	0.852575	0.147425	0.0527375
1784	0.200162	0.147425	0.852575	0.147425	0.0527375
1785	0.200162	0.147425	0.852575	0.147425	0.0527375
1786	0.200162	0.147425	0.852575	0.147425	0.0527375
1787	0.200162	0.147425	0.852575	0.147425	0.0527375
1788	0.200162	0.147425	0.852575	0.147425	0.0527375
1789	0.200162	0.147425	0.852575	0.147425	0.0527375
1790	0.200162	0.147425	0.852575	0.147425	0.0527375
1791	0.200162	0.147425	0.852575	0.147425	0.0527375
1792	0.200162	0.147425	0.852575	0.147425	0.0527375
1793	0.200162	0.147425	0.852575	0.147425	0.0527375
1794	0.200162	0.147425	0.852575	0.147425	0.0527375
1795	0.200162	0.147425	0.852575	0.147425	0.0527375
1796	0.200162	0.147425	0.852575	0.147425	0.0527375
1797	0.200162	0.147425	0.852575	0.147425	0.0527375
1798	0.200162	0.147425	0.852575	0.147425	0.0527375
1799	0.200162	0.147425	0.852575	0.147425	0.0527375
1800	0.200162	0.147425	0.852575	0.147425	0.0527375
1801	0.200162	0.147425	0.852575	0.147425	0.0527375
1802	0.200162	0.147425	0.852575	0.147425	0.0527375
1803	0.200162	0.147425	0.852575	0.147425	0.0527375
1804	0.200162	0.147425	0.852575	0.147425	0.0527375
1805	0.200162	0.147425	0.852575	0.147425	0.0527375
1806	0.200162	0.147425	0.852575	0.147425	0.0527375
1807	0.200162	0.147425	0.852575	0.147425	0.0527375
1808	0.200162	0.147425	0.852575	0.147425	0.0527375
1809	0.200162	0.147425	0.852575	0.147425	0.0527375
1810	0.200162	0.147425	0.852575	0.147425	0.0527375
1811	0.200162	0.147425	0.852575	0.147425	0.0527375
1812	0.200162	0.147425	0.852575	0.147425	0.0527375
1813	0.200162	0.147425	0.852575	0.147425	0.0527375
1814	0.200162	0.147425	0.852575	0.147425	0.0527375
1815	0.200162	0.147425	0.852575	0.147425	0.0527375
1816	0.200162	0.147425	0.852575	0.147425	0.0527375
1817	0.200162	0.147425	0.852575	0.147425	0.0527375
1818	0.200162	0.147425	0.852575	0.147425	0.0527375
1819	0.200162	0.147425	0.852575	0.147425	0.0527375
1820	0.200162	0.147425	0.852575	0.147425	0.0527375
1821	0.200162	0.147425	0.852575	0.147425	0.0527375
1822	0.200162	0.147425	0.852575	0.147425	0.0527375
1823	0.200162	0.147425	0.852575	0.147425	0.0527375
1824	0.200162	0.147425	0.852575	0.147425	0.0527375
1825	0.200162	0.147425	0.852575	0.147425	0.0527375
1826	0.200162	0.147425	0.852575	0.147425	0.0527375
1827	0.200162	0.147425	0.852575	0.147425	0.0527375
1828	0.200162	0.147425	0.852575	0.147425	0.0527375
1829	0.200162	0.147425	0.852575	0.147425	0.0527375
1830	0.200162	0.147425	0.852575	0.147425	0.0527375
1831	0.200162	0.147425	0.852575	0.147425	0.0527375
1832	0.200162	0.147425	0.852575	0.147425	0.0527375
1833	0.200162	0.147425	0.852575	0.147425	0.0527375
1834	0.200162	0.147425	0.852575	0.147425	0.0527375
1835	0.200162	0.147425	0.852575	0.147425	0.0527375
1836	0.200162	0.147425	0.852575	0.147425	0.0527375
1837	0.200162	0.147425	0.852575	0.147425	0.0527375
1838	0.200162	0.147425	0.852575	0.147425	0.0527375
1839	0.200162	0.147425	0.852575	0.147425	0.0527375
1840	0.200162	0.147425	0.852575	0.147425	0.0527375
1841	0.200162	0.147425	0.852575	0.147425	0.0527375
1842	0.200162	0.147425	0.852575	0.147425	0.0527375
1843	0.200162	0.147425	0.852575	0.147425	0.0527375
1844	0.200162	0.147425	0.852575	0.147425	0.0527375
1845	0.200162	0.147425	0.852575	0.147425	0.0527375
1846	0.200162	0.147425	0.852575	0.147425	0.0527375
1847	0.200162	0.147425	0.852575	0.147425	0.0527375
1848	0.200162	0.147425	0.852575	0.147425	0.0527375
1849	0.200162	0.147425	0.852575	0.147425	0.0527375
1850	0.200162	0.147425	0.852575	0.147425	0.0527375
1851	0.200162	0.147425	0.852575	0.147425	0.0527375
1852	0.200162	0.147425	0.852575	0.147425	0.0527375
1853	0.200162	0.147425	0.852575	0.147425	0.0527375
1854	0.200162	0.147425	0.852575	0.147425	0.0527375
1855	0.200162	0.147425	0.852575	0.147425	0.0527375
1856	0.200162	0.147425	0.852575	0.147425	0.0527375
1857	0.200162	0.147425	0.852575	0.147425	0.0527375
1858	0.200162	0.147425	0.852575	0.147425	0.0527375
1859	0.200162	0.147425	0.852575	0.147425	0.0527375
1860	0.200162	0.147425	0.852575	0.147425	0.0527375
1861	0.200162	0.147425	0.852575	0.147425	0.0527375
1862	0.200162	0.147425	0.852575	0.147425	0.0527375
1863	0.200162	0.147425	0.852575	0.147425	0.0527375
1864	0.200162	0.147425	0.852575	0.147425	0.0527375
1865	0.200162	0.147425	0.852575	0.147425	0.0527375
1866	0.200162	0.147425	0.852575	0.147425	0.0527375
1867	0.200162	0.147425	0.852575	0.147425	0.0527375
1868	0.200162	0.147425	0.852575	0.147425	0.0527375
1869	0.200162	0.147425	0.852575	0.147425	0.0527375
1870	0.200162	0.147425	0.852575	0.147425	0.0527375
1871	0.200162	0.147425	0.852575	0.147425	0.0527375
1872	0.200162	0.147425	0.852575	0.147425	0.0527375
1873	0.200162	0.147425	0.852575	0.147425	0.0527375
1874	0.200162	0.147425	0.852575	0.147425	0.0527375
1875	0.200162	0.147425	0.852575	0.147425	0.0527375
1876	0.200162	0.147425	0.852575	0.147425	0.0527375
1877	0.200162	0.147425	0.852575	0.147425	0.0527375
1878	0.200162	0.147425	0.852575	0.147425	0.0527375
1879	0.200162	0.147425	0.852575	0.147425	0.0527375
1880	0.200162	0.147425	0.852575	0.147425	0.0527375
1881	0.200162	0.147425	0.852575	0.147425	0.0527375
1882	0.200162	0.147425	0.852575	0.147425	0.0527375
1883	0.200162	0.147425	0.852575	0.147425	0.0527375
1884	0.200162	0.147425	0.852575	0.147425	0.0527375
1885	0.200162	0.147425	0.852575	0.147425	0.0527375
1886	0.200162	0.147425	0.852575	0.147425	0.0527375
1887	0.200162	0.147425	0.852575	0.147425	0.0527375
1888	0.200162	0.147425	0.852575	0.147425	0.0527375
1889	0.200162	0.147425	0.852575	0.147425	0.0527375
1890	0.200162	0.147425	0.852575	0.147425	0.0527375
1891	0.200162	0.147425	0.852575	0.147425	0.0527375
1892	0.200162	0.147425	0.852575	0.147425	0.0527375
1893	0.200162	0.147425	0.852575	0.147425	0.0527375
1894	0.200162	0.147425	0.852575	0.147425	0.0527375
1895	0.200162	0.147425	0.852575	0.147425	0.0527375
1896	0.200162	0.147425	0.852575	0.147425	0.0527375
1897	0.200162	0.147425	0.852575	0.147425	0.0527375
1898	0.200162	0.147425	0.852575	0.147425	0.0527375
1899	0.200162	0.147425	0.852575	0.147425	0.0527375
1900	0.200162	0.147425	0.852575	0.147425	0.0527375
1901	0.200162	0.147425	0.852575	0.147425	0.0527375
1902	0.200162	0.147425	0.852575	0.147425	0.0527375
1903	0.200162	0.147425	0.852575	0.147425	0.0527375
1904	0.200162	0.147425	0.852575	0.147425	0.0527375
1905	0.200162	0.147425	0.852575	0.147425	0.0527375
1906	0.200162	0.147425	0.852575	0.147425	0.0527375
1907	0.200162	0.147425	0.852575	0.147425	0.0527375
1908	0.200162	0.147425	0.852575	0.147425	0.0527375
1909	0.200162	0.147425	0.852575	0.147425	0.0527375
1910	0.200162	0.147425	0.852575	0.147425	0.0527375
1911	0.200162	0.147425	0.852575	0.147425	0.0527375
1912	0.200162	0.147425	0.852575	0.147425	0.0527375
1913	0.200162	0.147425	0.852575	0.147425	0.0527375
1914	0.200162	0.147425	0.852575	0.147425	0.0527375
1915	0.200162	0.147425	0.852575	0.147425	0.0527375
1916	0.200162	0.147425	0.852575	0.147425	0.0527375
1917	0.200162	0.147425	0.852575	0.147425	0.0527375
1918	0.200162	0.147425	0.852575	0.147425	0.0527375
1919	0.200162	0.147425	0.852575	0.147425	0.0527375
1920	0.200162	0.147425	0.852575	0.147425	0.0527375
1921	0.200162	0.147425	0.852575	0.147425	0.0527375
1922	0.200162	0.147425	0.852575	0.147425	0.0527375
1923	0.200162	0.147425	0.852575	0.147425	0.0527375
1924	0.200162	0.147425	0.852575	0.147425	0.0527375
1925	0.200162	0.147425	0.852575	0.147425	0.0527375
1926	0.200162	0.147425	0.852575	0.147425	0.0527375
1927	0.200162	0.147425	0.852575	0.147425	0.0527375
1928	0.200162	0.147425	0.852575	0.147425	0.0527375
1929	0.200162	0.147425	0.852575	0.147425	0.0527375
1930	0.200162	0.147425	0.852575	0.147425	0.0527375
1931	0.200162	0.147425	0.852575	0.147425	0.0527375
1932	0.200162	0.147425	0.852575	0.147425	0.0527375
1933	0.200162	0.147425	0.852575	0.147425	0.0527375
1934	0.200162	0.147425	0.852575	0.147425	0.0527375
1935	0.200162	0.147425	0.852575	0.147425	0.0527375
1936	0.200162	0.147425	0.852575	0.147425	0.0527375
1937	0.200162	0.147425	0.852575	0.147425	0.0527375
1938	0.200162	0.147425	0.852575	0.147425	0.0527375
1939	0.200162	0.147425	0.852575	0.147425	0.0527375
1940	0.200162	0.147425	0.852575	0.147425	0.0527375
1941	0.200162	0.147425	0.852575	0.147425	0.0527375
1942	0.200162	0.147425	0.852575	0.147425	0.0527375
1943	0.200162	0.147425	0.852575	0.147425	0.0527375
1944	0.200162	0.147425	0.852575	0.147425	0.0527375
1945	0.200162	0.147425	0.852575	0.147425	0.0527375
1946	0.200162	0.147425	0.852575	0.147425	0.0527375
1947	0.200162	0.147425	0.852575	0.147425	0.0527375
1948	0.200162	0.147425	0.852575	0.147425	0.0527375
1949	0.200162	0.147425	0.852575	0.147425	0.0527375
1950	0.200162	0.147425	0.852575	0.147425	0.0527375
1951	0.200162	0.147425	0.852575	0.147425	0.0527375
1952	0.200162	0.147425	0.852575	0.147425	0.0527375
1953	0.200162	0.147425	0.852575	0.147425	0.0527375
1954	0.200162	0.147425	0.852575	0.147425	0.0527375
1955	0.200162	0.147425	0.852575	0.147425	0.0527375
1956	0.200162	0.147425	0.852575	0.147425	0.0527375
1957	0.200162	0.147425	0.852575	0.147425	0.0527375
1958	0.200162	0.147425	0.852575	0.147425	0.0527375
1959	0.200162	0.147425	0.852575	0.147425	0.0527375
1960	0.200162	0.147425	0.852575	0.147425	0.0527375
1961	0.200162	0.147425	0.852575	0.147425	0.0527375
1962	0.200162	0.147425	0.852575	0.147425	0.0527375
1963	0.200162	0.147425	0.852575	0.147425	0.0527375
1964	0.200162	0.147425	0.852575	0.147425	0.0527375
1965	0.200162	0.147425	0.852575	0.147425	0.0527375
1966	0.200162	0.147425	0.852575	0.147425	0.0527375
1967	0.200162	0.147425	0.852575	0.147425	0.0527375
1968	0.200162	0.147425	0.852575	0.147425	0.0527375
1969	0.200162	0.147425	0.852575	0.147425	0.0527375
1970	0.200162	0.147425	0.852575	0.147425	0.0527375
1971	0.200162	0.147425	0.852575	0.147425	0.0527375
1972	0.200162	0.147425	0.852575	0.147425	0.0527375
1973	0.200162	0.147425	0.852575	0.147425	0.0527375
1974	0.200162	0.147425	0.852575	0.147425	0.0527375
1975	0.200162	0.147425	0.852575	0.147425	0.0527375
1976	0.200162	0.147425	0.852575	0.147425	0.0527375
1977	0.200162	0.147425	0.852575	0.147425	0.0527375
1978	0.200162	0.147425	0.852575	0.147425	0.0527375
1979	0.200162	0.147425	0.852575	0.147425	0.0527375
1980	0.200162	0.147425	0.852575	0.147425	0.0527375
1981	0.200162	0.147425	0.852575	0.147425	0.0527375
1982	0.200162	0.147425	0.852575	0.147425	0.0527375
1983	0.200162	0.147425	0.852575	0.147425	0.0527375
1984	0.200162	0.147425	0.852575	0.147425	0.0527375
1985	0.200162	0.147425	0.852575	0.147425	0.0527375
1986	0.200162	0.147425	0.852575	0.147425	0.0527375
1987	0.200162	0.147425	0.852575	0.147425	0.0527375
1988	0.200162	0.147425	0.852575	0.147425	0.0527375
1989	0.200162	0.147425	0.852575	0.147425	0.0527375
1990	0.200162	0.147425	0.852575	0.147425	0.0527375
1991	0.200162	0.147425	0.852575	0.147425	0.0527375
1992	0.200162	0.147425	0.852575	0.147425	0.0527375
1993	0.200162	0.147425	0.852575	0.147425	0.0527375
1994	0.200162	0.147425	0.852575	0.147425	0.0527375
1995	0.200162	0.147425	0.852575	0.147425	0.0527375
1996	0.200162	0.147425	0.852575	0.147425	0.0527375
1997	0.200162	0.147425	0.852575	0.147425	0.0527375
1998	0.200162	0.147425	0.852575	0.147425	0.0527375
1999	0.200162	0.147425	0.852575	0.147425	0.0527375
2000	0.200162	0.147425	0.852575	0.147425	0.0527375
[truncated: 3,001 more rows]
