# Supplementary material for: Aspiration-driven co-evolution of cooperation with individual behavioral diversity
Source: PLoS One. 2023 Sep 15;18(9):e0291134. doi: 10.1371/journal.pone.0291134 (PMC10503719; doi:10.1371/journal.pone.0291134)
Supplement: S1 Data — (ZIP) [file pone.0291134.s001.zip › M1/v2-L=200/data/tolerate=1_b=1.24_frequency.txt]

1	0.498950	1	0	0.49895	0
2	0.345369	0.915775	0.084225	0.345175	0.00019375
3	0.245794	0.77845	0.22155	0.2441	0.00169375
4	0.180988	0.622825	0.377175	0.176475	0.0045125
5	0.135781	0.471675	0.528325	0.12865	0.00713125
6	0.109669	0.3532	0.6468	0.0998	0.00986875
7	0.093313	0.26755	0.73245	0.08175	0.0115625
8	0.084050	0.21155	0.78845	0.07125	0.0128
9	0.080388	0.175325	0.824675	0.066575	0.0138125
10	0.077031	0.1509	0.8491	0.062475	0.0145563
11	0.076200	0.135875	0.864125	0.060875	0.015325
12	0.076469	0.12715	0.87285	0.06045	0.0160187
13	0.076731	0.120875	0.879125	0.0596	0.0171313
14	0.076600	0.11495	0.88505	0.059025	0.017575
15	0.076719	0.111625	0.888375	0.0583	0.0184188
16	0.076425	0.10625	0.89375	0.05725	0.019175
17	0.077906	0.1036	0.8964	0.057325	0.0205812
18	0.079419	0.102825	0.897175	0.0585	0.0209188
19	0.080263	0.102725	0.897275	0.059125	0.0211375
20	0.081337	0.10115	0.89885	0.059475	0.0218625
21	0.082600	0.10045	0.89955	0.060225	0.022375
22	0.082988	0.099825	0.900175	0.060425	0.0225625
23	0.083925	0.09975	0.90025	0.061275	0.02265
24	0.085525	0.100125	0.899875	0.062125	0.0234
25	0.086206	0.101	0.899	0.062325	0.0238813
26	0.087475	0.099475	0.900525	0.06235	0.025125
27	0.089081	0.1001	0.8999	0.063575	0.0255063
28	0.089325	0.100175	0.899825	0.063675	0.02565
29	0.090525	0.0997	0.9003	0.064825	0.0257
30	0.090887	0.0991	0.9009	0.06425	0.0266375
31	0.092056	0.099425	0.900575	0.06535	0.0267063
32	0.092794	0.0995	0.9005	0.066175	0.0266188
33	0.093150	0.099925	0.900075	0.06615	0.027
34	0.094275	0.099625	0.900375	0.066775	0.0275
35	0.094656	0.099475	0.900525	0.067	0.0276563
36	0.094956	0.0983	0.9017	0.066875	0.0280812
37	0.096812	0.099025	0.900975	0.0688	0.0280125
38	0.097694	0.0992	0.9008	0.06915	0.0285438
39	0.098850	0.100525	0.899475	0.07025	0.0286
40	0.099144	0.100575	0.899425	0.0706	0.0285438
41	0.100069	0.1014	0.8986	0.0716	0.0284688
42	0.100931	0.10135	0.89865	0.07235	0.0285812
43	0.101350	0.102	0.898	0.072475	0.028875
44	0.101806	0.102175	0.897825	0.07285	0.0289562
45	0.102463	0.102625	0.897375	0.07355	0.0289125
46	0.104031	0.103175	0.896825	0.07445	0.0295813
47	0.104244	0.103775	0.896225	0.074875	0.0293687
48	0.104769	0.103725	0.896275	0.074875	0.0298938
49	0.105563	0.103375	0.896625	0.075	0.0305625
50	0.105956	0.10435	0.89565	0.07515	0.0308063
51	0.106656	0.1041	0.8959	0.0752	0.0314562
52	0.107825	0.104625	0.895375	0.075925	0.0319
53	0.108931	0.106775	0.893225	0.078	0.0309313
54	0.109819	0.1075	0.8925	0.078275	0.0315438
55	0.109981	0.106725	0.893275	0.07855	0.0314313
56	0.110062	0.10665	0.89335	0.078775	0.0312875
57	0.111206	0.1069	0.8931	0.0797	0.0315063
58	0.111644	0.106175	0.893825	0.0791	0.0325438
59	0.112100	0.106225	0.893775	0.08	0.0321
60	0.112969	0.1071	0.8929	0.080825	0.0321437
61	0.113169	0.107275	0.892725	0.080775	0.0323937
62	0.113469	0.1058	0.8942	0.080525	0.0329438
63	0.113756	0.10555	0.89445	0.080625	0.0331313
64	0.114769	0.106	0.894	0.081775	0.0329938
65	0.115450	0.106	0.894	0.0823	0.03315
66	0.115575	0.1064	0.8936	0.082725	0.03285
67	0.115088	0.106075	0.893925	0.081925	0.0331625
68	0.115938	0.104775	0.895225	0.08235	0.0335875
69	0.117194	0.105025	0.894975	0.0834	0.0337937
70	0.117594	0.105175	0.894825	0.083475	0.0341188
71	0.117538	0.106275	0.893725	0.083575	0.0339625
72	0.118644	0.106025	0.893975	0.08475	0.0338938
73	0.119275	0.1064	0.8936	0.085275	0.034
74	0.119512	0.106725	0.893275	0.085425	0.0340875
75	0.119756	0.10615	0.89385	0.085425	0.0343313
76	0.120375	0.1068	0.8932	0.086	0.034375
77	0.120488	0.106375	0.893625	0.085875	0.0346125
78	0.120344	0.10515	0.89485	0.085325	0.0350188
79	0.120794	0.10405	0.89595	0.085075	0.0357188
80	0.121531	0.104925	0.895075	0.08585	0.0356812
81	0.122269	0.10515	0.89485	0.08665	0.0356187
82	0.123025	0.10545	0.89455	0.087125	0.0359
83	0.123438	0.1062	0.8938	0.087725	0.0357125
84	0.124050	0.106475	0.893525	0.0882	0.03585
85	0.124350	0.106725	0.893275	0.0885	0.03585
86	0.125812	0.108125	0.891875	0.08995	0.0358625
87	0.126250	0.10855	0.89145	0.090325	0.035925
88	0.126019	0.1088	0.8912	0.09015	0.0358687
89	0.126344	0.10825	0.89175	0.09045	0.0358938
90	0.126612	0.108175	0.891825	0.090475	0.0361375
91	0.126887	0.1085	0.8915	0.091	0.0358875
92	0.127381	0.1082	0.8918	0.0909	0.0364813
93	0.127700	0.10855	0.89145	0.091375	0.036325
94	0.128094	0.108025	0.891975	0.09145	0.0366438
95	0.128475	0.1083	0.8917	0.091725	0.03675
96	0.128900	0.108275	0.891725	0.092175	0.036725
97	0.129475	0.1082	0.8918	0.092275	0.0372
98	0.129644	0.10815	0.89185	0.09215	0.0374937
99	0.129756	0.108275	0.891725	0.0923	0.0374563
100	0.130669	0.107975	0.892025	0.092975	0.0376937
101	0.130563	0.10815	0.89185	0.093075	0.0374875
102	0.131281	0.1088	0.8912	0.094	0.0372813
103	0.131969	0.10925	0.89075	0.0947	0.0372688
104	0.132794	0.10985	0.89015	0.095325	0.0374688
105	0.132481	0.11025	0.88975	0.094625	0.0378563
106	0.133269	0.11025	0.88975	0.095625	0.0376437
107	0.133319	0.11085	0.88915	0.0956	0.0377188
108	0.133900	0.111	0.889	0.096325	0.037575
109	0.134125	0.1105	0.8895	0.09585	0.038275
110	0.134063	0.1103	0.8897	0.09595	0.0381125
111	0.134019	0.110375	0.889625	0.096125	0.0378937
112	0.134513	0.1105	0.8895	0.096475	0.0380375
113	0.135419	0.1104	0.8896	0.097325	0.0380938
114	0.135900	0.111025	0.888975	0.097875	0.038025
115	0.136550	0.11235	0.88765	0.098575	0.037975
116	0.136712	0.112475	0.887525	0.0987	0.0380125
117	0.137106	0.11245	0.88755	0.098875	0.0382313
118	0.137369	0.112425	0.887575	0.09855	0.0388187
119	0.137687	0.113175	0.886825	0.098725	0.0389625
120	0.137644	0.1132	0.8868	0.0986	0.0390438
121	0.138400	0.113375	0.886625	0.099	0.0394
122	0.138231	0.1131	0.8869	0.09905	0.0391813
123	0.138063	0.1121	0.8879	0.098525	0.0395375
124	0.138006	0.111425	0.888575	0.098225	0.0397812
125	0.138300	0.110875	0.889125	0.098175	0.040125
126	0.138419	0.110375	0.889625	0.098075	0.0403437
127	0.138844	0.11095	0.88905	0.098925	0.0399188
128	0.139244	0.111125	0.888875	0.099325	0.0399188
129	0.139813	0.111225	0.888775	0.099775	0.0400375
130	0.139594	0.111775	0.888225	0.1001	0.0394938
131	0.140394	0.112225	0.887775	0.10085	0.0395438
132	0.141100	0.112475	0.887525	0.101575	0.039525
133	0.141138	0.112825	0.887175	0.1015	0.0396375
134	0.141231	0.112675	0.887325	0.1014	0.0398312
135	0.141263	0.1125	0.8875	0.1015	0.0397625
136	0.141700	0.1126	0.8874	0.1021	0.0396
137	0.141819	0.11235	0.88765	0.1024	0.0394188
138	0.142050	0.112225	0.887775	0.102375	0.039675
139	0.142169	0.112975	0.887025	0.102475	0.0396938
140	0.142413	0.112725	0.887275	0.102025	0.0403875
141	0.142725	0.11245	0.88755	0.1021	0.040625
142	0.143012	0.1123	0.8877	0.102275	0.0407375
143	0.143025	0.111925	0.888075	0.10235	0.040675
144	0.142875	0.111925	0.888075	0.102525	0.04035
145	0.143519	0.111925	0.888075	0.10285	0.0406687
146	0.144119	0.1132	0.8868	0.103825	0.0402938
147	0.144719	0.114075	0.885925	0.104175	0.0405438
148	0.145006	0.1144	0.8856	0.104425	0.0405812
149	0.145150	0.115025	0.884975	0.10455	0.0406
150	0.145338	0.115325	0.884675	0.1047	0.0406375
151	0.146006	0.1153	0.8847	0.10515	0.0408562
152	0.145869	0.11585	0.88415	0.1051	0.0407687
153	0.146231	0.1156	0.8844	0.105575	0.0406562
154	0.146138	0.115075	0.884925	0.10535	0.0407875
155	0.145806	0.1146	0.8854	0.104725	0.0410813
156	0.146313	0.114025	0.885975	0.104825	0.0414875
157	0.146331	0.11365	0.88635	0.10495	0.0413813
158	0.147050	0.11515	0.88485	0.106025	0.041025
159	0.147550	0.11545	0.88455	0.1062	0.04135
160	0.147606	0.11545	0.88455	0.106275	0.0413313
161	0.147863	0.1158	0.8842	0.10685	0.0410125
162	0.147863	0.115725	0.884275	0.1067	0.0411625
163	0.147994	0.115325	0.884675	0.1066	0.0413938
164	0.148163	0.11545	0.88455	0.10685	0.0413125
165	0.148269	0.1151	0.8849	0.10685	0.0414187
166	0.148631	0.11555	0.88445	0.107375	0.0412563
167	0.149319	0.115975	0.884025	0.108275	0.0410437
168	0.150100	0.11735	0.88265	0.1092	0.0409
169	0.150631	0.1179	0.8821	0.109575	0.0410563
170	0.150981	0.118725	0.881275	0.109575	0.0414062
171	0.151125	0.11935	0.88065	0.109925	0.0412
172	0.150875	0.11895	0.88105	0.10945	0.041425
173	0.150894	0.118425	0.881575	0.10895	0.0419438
174	0.151156	0.11825	0.88175	0.109275	0.0418813
175	0.151100	0.11765	0.88235	0.109175	0.041925
176	0.151231	0.1175	0.8825	0.109075	0.0421562
177	0.151956	0.118275	0.881725	0.11005	0.0419062
178	0.152275	0.118775	0.881225	0.110375	0.0419
179	0.152375	0.119525	0.880475	0.110675	0.0417
180	0.152706	0.119725	0.880275	0.11075	0.0419563
181	0.152400	0.118925	0.881075	0.11005	0.04235
182	0.152969	0.119175	0.880825	0.11065	0.0423188
183	0.153413	0.1195	0.8805	0.111275	0.0421375
184	0.153500	0.11965	0.88035	0.1113	0.0422
185	0.153863	0.119625	0.880375	0.11155	0.0423125
186	0.153812	0.1197	0.8803	0.1113	0.0425125
187	0.154087	0.119875	0.880125	0.1117	0.0423875
188	0.154469	0.12035	0.87965	0.11205	0.0424187
189	0.154544	0.1208	0.8792	0.112225	0.0423188
190	0.155175	0.12155	0.87845	0.112775	0.0424
191	0.155638	0.12175	0.87825	0.113075	0.0425625
192	0.155837	0.1217	0.8783	0.1133	0.0425375
193	0.156000	0.12155	0.87845	0.113275	0.042725
194	0.156506	0.122175	0.877825	0.113625	0.0428813
195	0.156231	0.12205	0.87795	0.1135	0.0427312
196	0.156688	0.1221	0.8779	0.1137	0.0429875
197	0.156775	0.121625	0.878375	0.11355	0.043225
198	0.156775	0.121525	0.878475	0.11345	0.043325
199	0.156756	0.12175	0.87825	0.113525	0.0432312
200	0.157038	0.1223	0.8777	0.114275	0.0427625
201	0.157256	0.12225	0.87775	0.114275	0.0429812
202	0.157612	0.122025	0.877975	0.11445	0.0431625
203	0.157794	0.122525	0.877475	0.114875	0.0429187
204	0.158062	0.1226	0.8774	0.115075	0.0429875
205	0.157938	0.122225	0.877775	0.11525	0.0426875
206	0.158194	0.12175	0.87825	0.11525	0.0429438
207	0.158219	0.121175	0.878825	0.115	0.0432188
208	0.158294	0.121575	0.878425	0.11515	0.0431438
209	0.158988	0.121875	0.878125	0.1156	0.0433875
210	0.159463	0.12255	0.87745	0.115875	0.0435875
211	0.159619	0.123	0.877	0.11625	0.0433687
212	0.159669	0.123525	0.876475	0.11665	0.0430188
213	0.160031	0.123575	0.876425	0.116875	0.0431563
214	0.160313	0.1238	0.8762	0.11705	0.0432625
215	0.160713	0.12375	0.87625	0.116925	0.0437875
216	0.160813	0.124725	0.875275	0.11715	0.0436625
217	0.160675	0.124775	0.875225	0.11715	0.043525
218	0.161000	0.124375	0.875625	0.11715	0.04385
219	0.160850	0.12385	0.87615	0.116925	0.043925
220	0.161106	0.1242	0.8758	0.1173	0.0438062
221	0.161075	0.124225	0.875775	0.11725	0.043825
222	0.161300	0.1239	0.8761	0.1173	0.044
223	0.161550	0.1241	0.8759	0.1174	0.04415
224	0.161869	0.124275	0.875725	0.11765	0.0442188
225	0.162194	0.1246	0.8754	0.1181	0.0440938
226	0.162425	0.124775	0.875225	0.1182	0.044225
227	0.162162	0.124775	0.875225	0.118025	0.0441375
228	0.162281	0.124475	0.875525	0.11815	0.0441312
229	0.162488	0.12475	0.87525	0.11845	0.0440375
230	0.162675	0.125125	0.874875	0.11845	0.044225
231	0.162594	0.12465	0.87535	0.11825	0.0443438
232	0.162875	0.125125	0.874875	0.118625	0.04425
233	0.163406	0.1255	0.8745	0.11935	0.0440562
234	0.163688	0.125175	0.874825	0.119525	0.0441625
235	0.163813	0.12615	0.87385	0.1201	0.0437125
236	0.163988	0.12615	0.87385	0.1202	0.0437875
237	0.164400	0.126375	0.873625	0.12045	0.04395
238	0.164450	0.12645	0.87355	0.120175	0.044275
239	0.164444	0.1264	0.8736	0.120125	0.0443187
240	0.164313	0.126025	0.873975	0.119875	0.0444375
241	0.164644	0.1259	0.8741	0.12015	0.0444937
242	0.164881	0.126075	0.873925	0.120175	0.0447063
243	0.164625	0.1262	0.8738	0.119925	0.0447
244	0.165100	0.12615	0.87385	0.120375	0.044725
245	0.165456	0.126625	0.873375	0.120775	0.0446812
246	0.165869	0.126775	0.873225	0.1214	0.0444688
247	0.165750	0.127325	0.872675	0.12125	0.0445
248	0.166038	0.1271	0.8729	0.121375	0.0446625
249	0.166450	0.127125	0.872875	0.121575	0.044875
250	0.166644	0.128025	0.871975	0.12185	0.0447938
251	0.166588	0.12745	0.87255	0.121625	0.0449625
252	0.166619	0.127825	0.872175	0.121775	0.0448438
253	0.166713	0.1273	0.8727	0.121575	0.0451375
254	0.166556	0.12715	0.87285	0.1213	0.0452562
255	0.166988	0.127825	0.872175	0.121925	0.0450625
256	0.166944	0.1279	0.8721	0.121875	0.0450687
257	0.167469	0.1277	0.8723	0.12205	0.0454188
258	0.167662	0.128175	0.871825	0.1224	0.0452625
259	0.167681	0.128475	0.871525	0.12235	0.0453312
260	0.168375	0.128875	0.871125	0.122975	0.0454
261	0.168519	0.12925	0.87075	0.1231	0.0454188
262	0.168506	0.12935	0.87065	0.1232	0.0453062
263	0.168588	0.1291	0.8709	0.12315	0.0454375
264	0.168775	0.128625	0.871375	0.1231	0.045675
265	0.168900	0.128975	0.871025	0.1234	0.0455
266	0.168875	0.129125	0.870875	0.1233	0.045575
267	0.168844	0.129075	0.870925	0.1232	0.0456437
268	0.169631	0.129	0.871	0.123775	0.0458563
269	0.169444	0.129725	0.870275	0.123875	0.0455687
270	0.169462	0.1291	0.8709	0.12375	0.0457125
271	0.169756	0.1289	0.8711	0.123775	0.0459813
272	0.169794	0.129275	0.870725	0.123875	0.0459188
273	0.169863	0.1294	0.8706	0.123925	0.0459375
274	0.170313	0.129925	0.870075	0.1245	0.0458125
275	0.170263	0.129975	0.870025	0.124275	0.0459875
276	0.170081	0.129325	0.870675	0.123825	0.0462562
277	0.170181	0.12905	0.87095	0.123925	0.0462562
278	0.170313	0.129125	0.870875	0.12395	0.0463625
279	0.170288	0.129475	0.870525	0.1242	0.0460875
280	0.170375	0.129075	0.870925	0.12415	0.046225
281	0.170206	0.1289	0.8711	0.123925	0.0462813
282	0.170288	0.128825	0.871175	0.124025	0.0462625
283	0.170444	0.1292	0.8708	0.1244	0.0460438
284	0.170513	0.129075	0.870925	0.124375	0.0461375
285	0.170656	0.12925	0.87075	0.124525	0.0461312
286	0.171050	0.12915	0.87085	0.1247	0.04635
287	0.171063	0.12905	0.87095	0.1248	0.0462625
288	0.171319	0.12935	0.87065	0.1251	0.0462188
289	0.171663	0.129975	0.870025	0.1256	0.0460625
290	0.171838	0.1305	0.8695	0.125875	0.0459625
291	0.171675	0.130175	0.869825	0.125425	0.04625
292	0.172294	0.13045	0.86955	0.12595	0.0463438
293	0.172444	0.130625	0.869375	0.1262	0.0462438
294	0.172631	0.131425	0.868575	0.126775	0.0458563
295	0.172187	0.13105	0.86895	0.126125	0.0460625
296	0.172600	0.1304	0.8696	0.1263	0.0463
297	0.172888	0.13055	0.86945	0.126575	0.0463125
298	0.172750	0.1305	0.8695	0.126475	0.046275
299	0.173200	0.13075	0.86925	0.126975	0.046225
300	0.173462	0.131075	0.868925	0.1273	0.0461625
301	0.173487	0.1316	0.8684	0.1274	0.0460875
302	0.173381	0.132	0.868	0.127425	0.0459562
303	0.173788	0.13175	0.86825	0.127675	0.0461125
304	0.174181	0.132275	0.867725	0.127975	0.0462062
305	0.174406	0.13255	0.86745	0.1281	0.0463063
306	0.174487	0.132725	0.867275	0.128275	0.0462125
307	0.174750	0.133	0.867	0.128575	0.046175
308	0.174831	0.1333	0.8667	0.128625	0.0462062
309	0.174737	0.133325	0.866675	0.1286	0.0461375
310	0.175113	0.133225	0.866775	0.128725	0.0463875
311	0.174800	0.133175	0.866825	0.12825	0.04655
312	0.175044	0.1328	0.8672	0.12845	0.0465938
313	0.175012	0.1329	0.8671	0.1286	0.0464125
314	0.175175	0.1329	0.8671	0.128875	0.0463
315	0.175394	0.1332	0.8668	0.129175	0.0462188
316	0.175650	0.133225	0.866775	0.129325	0.046325
317	0.175881	0.133025	0.866975	0.129475	0.0464063
318	0.175606	0.133675	0.866325	0.1291	0.0465062
319	0.175544	0.13355	0.86645	0.1289	0.0466437
320	0.175588	0.133075	0.866925	0.128825	0.0467625
321	0.175719	0.132675	0.867325	0.129	0.0467188
322	0.175706	0.132075	0.867925	0.12865	0.0470563
323	0.175656	0.1321	0.8679	0.12855	0.0471063
324	0.175725	0.13215	0.86785	0.128725	0.047
325	0.175756	0.132125	0.867875	0.12895	0.0468063
326	0.175681	0.132	0.868	0.128875	0.0468063
327	0.175788	0.131775	0.868225	0.12895	0.0468375
328	0.175775	0.131525	0.868475	0.129075	0.0467
329	0.175800	0.131825	0.868175	0.1293	0.0465
330	0.175913	0.1317	0.8683	0.129275	0.0466375
331	0.176069	0.1319	0.8681	0.129425	0.0466437
332	0.176094	0.13215	0.86785	0.12935	0.0467438
333	0.176119	0.131925	0.868075	0.129375	0.0467438
334	0.176156	0.132075	0.867925	0.129525	0.0466312
335	0.176350	0.132225	0.867775	0.129725	0.046625
336	0.176400	0.13195	0.86805	0.129725	0.046675
337	0.176700	0.132225	0.867775	0.130025	0.046675
338	0.176600	0.13205	0.86795	0.1297	0.0469
339	0.176619	0.132175	0.867825	0.129825	0.0467938
340	0.176638	0.1323	0.8677	0.12995	0.0466875
341	0.176619	0.1324	0.8676	0.1299	0.0467188
342	0.176563	0.131925	0.868075	0.129725	0.0468375
343	0.176425	0.131575	0.868425	0.1295	0.046925
344	0.176475	0.131625	0.868375	0.1295	0.046975
345	0.176588	0.13155	0.86845	0.129575	0.0470125
346	0.176544	0.131525	0.868475	0.12945	0.0470937
347	0.176744	0.131525	0.868475	0.129775	0.0469687
348	0.176875	0.13175	0.86825	0.12995	0.046925
349	0.177275	0.13205	0.86795	0.130275	0.047
350	0.177144	0.1323	0.8677	0.130125	0.0470187
351	0.177106	0.13205	0.86795	0.129925	0.0471813
352	0.177012	0.132175	0.867825	0.1299	0.0471125
353	0.177094	0.13205	0.86795	0.129925	0.0471688
354	0.177181	0.131975	0.868025	0.12995	0.0472313
355	0.177225	0.132175	0.867825	0.13015	0.047075
356	0.177438	0.1325	0.8675	0.13035	0.0470875
357	0.177575	0.132675	0.867325	0.13045	0.047125
358	0.177675	0.13275	0.86725	0.130425	0.04725
359	0.177581	0.132825	0.867175	0.130375	0.0472062
360	0.177625	0.132925	0.867075	0.130375	0.04725
361	0.177831	0.133175	0.866825	0.130725	0.0471063
362	0.177869	0.133325	0.866675	0.130775	0.0470937
363	0.177838	0.132725	0.867275	0.130575	0.0472625
364	0.177925	0.13265	0.86735	0.13055	0.047375
365	0.178063	0.1334	0.8666	0.13085	0.0472125
366	0.178194	0.13335	0.86665	0.13075	0.0474438
367	0.178306	0.1332	0.8668	0.130825	0.0474813
368	0.178325	0.1332	0.8668	0.1306	0.047725
369	0.178287	0.133075	0.866925	0.130575	0.0477125
370	0.178331	0.133275	0.866725	0.1308	0.0475312
371	0.178463	0.133325	0.866675	0.131	0.0474625
372	0.178381	0.13315	0.86685	0.130925	0.0474562
373	0.178425	0.133375	0.866625	0.13095	0.047475
374	0.178481	0.1332	0.8668	0.13085	0.0476313
375	0.178581	0.133275	0.866725	0.13105	0.0475312
376	0.178719	0.133375	0.866625	0.13105	0.0476688
377	0.178675	0.133125	0.866875	0.13105	0.047625
378	0.178481	0.132625	0.867375	0.1306	0.0478813
379	0.178375	0.132375	0.867625	0.130425	0.04795
380	0.178450	0.1323	0.8677	0.130575	0.047875
381	0.178600	0.13245	0.86755	0.13085	0.04775
382	0.178731	0.13275	0.86725	0.13105	0.0476813
383	0.178744	0.132775	0.867225	0.13095	0.0477938
384	0.178631	0.132525	0.867475	0.130875	0.0477563
385	0.178481	0.132075	0.867925	0.13065	0.0478312
386	0.178569	0.13195	0.86805	0.130725	0.0478437
387	0.178756	0.131925	0.868075	0.130875	0.0478813
388	0.178931	0.13205	0.86795	0.13105	0.0478813
389	0.178969	0.132425	0.867575	0.131175	0.0477938
390	0.178894	0.13245	0.86755	0.13105	0.0478437
391	0.178894	0.13245	0.86755	0.13095	0.0479438
392	0.178906	0.13215	0.86785	0.13095	0.0479562
393	0.178844	0.13205	0.86795	0.1309	0.0479438
394	0.178969	0.132175	0.867825	0.1311	0.0478688
395	0.178863	0.13205	0.86795	0.131	0.0478625
396	0.178881	0.131825	0.868175	0.13095	0.0479313
397	0.178787	0.131925	0.868075	0.130875	0.0479125
398	0.178900	0.131775	0.868225	0.1309	0.048
399	0.178813	0.131925	0.868075	0.130825	0.0479875
400	0.178769	0.1318	0.8682	0.130775	0.0479938
401	0.178800	0.1317	0.8683	0.1307	0.0481
402	0.178869	0.131675	0.868325	0.13075	0.0481188
403	0.178794	0.1316	0.8684	0.1306	0.0481938
404	0.178900	0.131775	0.868225	0.1308	0.0481
405	0.179063	0.1319	0.8681	0.130975	0.0480875
406	0.179144	0.132125	0.867875	0.131125	0.0480187
407	0.179113	0.13245	0.86755	0.131175	0.0479375
408	0.179031	0.13235	0.86765	0.13115	0.0478813
409	0.178756	0.132075	0.867925	0.130775	0.0479813
410	0.178888	0.13185	0.86815	0.130775	0.0481125
411	0.179050	0.1319	0.8681	0.130875	0.048175
412	0.178931	0.13215	0.86785	0.130875	0.0480563
413	0.179037	0.13205	0.86795	0.130975	0.0480625
414	0.179194	0.132125	0.867875	0.131175	0.0480187
415	0.179094	0.13225	0.86775	0.131075	0.0480187
416	0.179287	0.1324	0.8676	0.131325	0.0479625
417	0.179219	0.132475	0.867525	0.13125	0.0479687
418	0.179306	0.132425	0.867575	0.13135	0.0479562
419	0.179219	0.1323	0.8677	0.131175	0.0480438
420	0.179175	0.132125	0.867875	0.1311	0.048075
421	0.179325	0.1321	0.8679	0.131275	0.04805
422	0.179350	0.13225	0.86775	0.1313	0.04805
423	0.179363	0.132425	0.867575	0.1314	0.0479625
424	0.179287	0.13245	0.86755	0.131425	0.0478625
425	0.179206	0.1323	0.8677	0.131275	0.0479313
426	0.179244	0.13215	0.86785	0.131275	0.0479687
427	0.179300	0.1322	0.8678	0.1314	0.0479
428	0.179444	0.1323	0.8677	0.131575	0.0478688
429	0.179537	0.1324	0.8676	0.13165	0.0478875
430	0.179694	0.132675	0.867325	0.131875	0.0478188
431	0.179625	0.1327	0.8673	0.13175	0.047875
432	0.179581	0.1327	0.8673	0.131725	0.0478563
433	0.179525	0.13265	0.86735	0.131625	0.0479
434	0.179506	0.132525	0.867475	0.131525	0.0479813
435	0.179550	0.132625	0.867375	0.13165	0.0479
436	0.179563	0.132575	0.867425	0.13165	0.0479125
437	0.179700	0.13255	0.86745	0.1317	0.048
438	0.179756	0.132575	0.867425	0.13175	0.0480063
439	0.179731	0.132675	0.867325	0.13175	0.0479813
440	0.179719	0.132625	0.867375	0.131675	0.0480438
441	0.179719	0.132625	0.867375	0.1316	0.0481188
442	0.179719	0.1325	0.8675	0.131725	0.0479938
443	0.179669	0.132325	0.867675	0.1317	0.0479687
444	0.179781	0.132275	0.867725	0.1318	0.0479813
445	0.179706	0.132275	0.867725	0.131675	0.0480312
446	0.179675	0.13205	0.86795	0.1315	0.048175
447	0.179650	0.132025	0.867975	0.131525	0.048125
448	0.179619	0.131825	0.868175	0.131475	0.0481437
449	0.179638	0.131875	0.868125	0.1315	0.0481375
450	0.179600	0.131875	0.868125	0.1315	0.0481
451	0.179625	0.131775	0.868225	0.131525	0.0481
452	0.179669	0.131875	0.868125	0.1316	0.0480688
453	0.179631	0.1317	0.8683	0.131525	0.0481063
454	0.179675	0.131775	0.868225	0.131625	0.04805
455	0.179631	0.131775	0.868225	0.131525	0.0481063
456	0.179594	0.131675	0.868325	0.131475	0.0481188
457	0.179625	0.13165	0.86835	0.131475	0.04815
458	0.179681	0.131775	0.868225	0.131575	0.0481063
459	0.179838	0.132	0.868	0.131775	0.0480625
460	0.179963	0.132325	0.867675	0.1319	0.0480625
461	0.179787	0.132125	0.867875	0.13165	0.0481375
462	0.179825	0.13205	0.86795	0.131675	0.04815
463	0.179725	0.13205	0.86795	0.1316	0.048125
464	0.179656	0.131925	0.868075	0.131475	0.0481813
465	0.179663	0.13185	0.86815	0.13145	0.0482125
466	0.179688	0.131725	0.868275	0.131475	0.0482125
467	0.179675	0.13175	0.86825	0.1315	0.048175
468	0.179656	0.131725	0.868275	0.1315	0.0481562
469	0.179706	0.131675	0.868325	0.131525	0.0481813
470	0.179663	0.1317	0.8683	0.131525	0.0481375
471	0.179663	0.1316	0.8684	0.131525	0.0481375
472	0.179663	0.1316	0.8684	0.13155	0.0481125
473	0.179663	0.1316	0.8684	0.13155	0.0481125
474	0.179663	0.1316	0.8684	0.13155	0.0481125
475	0.179663	0.1316	0.8684	0.13155	0.0481125
476	0.179663	0.1316	0.8684	0.13155	0.0481125
477	0.179663	0.131625	0.868375	0.13155	0.0481125
478	0.179700	0.131675	0.868325	0.1316	0.0481
479	0.179750	0.131775	0.868225	0.13165	0.0481
480	0.179744	0.131825	0.868175	0.131675	0.0480688
481	0.179812	0.131925	0.868075	0.131725	0.0480875
482	0.179787	0.131975	0.868025	0.131725	0.0480625
483	0.179806	0.13205	0.86795	0.13175	0.0480563
484	0.179875	0.132025	0.867975	0.1318	0.048075
485	0.179875	0.13205	0.86795	0.1318	0.048075
486	0.179931	0.13215	0.86785	0.131825	0.0481063
487	0.179913	0.132275	0.867725	0.1318	0.0481125
488	0.179856	0.13215	0.86785	0.1317	0.0481562
489	0.179888	0.13205	0.86795	0.131725	0.0481625
490	0.179913	0.13205	0.86795	0.13175	0.0481625
491	0.179981	0.13215	0.86785	0.131875	0.0481063
492	0.180019	0.13235	0.86765	0.131925	0.0480937
493	0.180006	0.13235	0.86765	0.131875	0.0481313
494	0.179950	0.132275	0.867725	0.131775	0.048175
495	0.180019	0.13235	0.86765	0.13185	0.0481688
496	0.180012	0.132375	0.867625	0.13185	0.0481625
497	0.180019	0.13245	0.86755	0.131875	0.0481437
498	0.180019	0.132375	0.867625	0.13185	0.0481688
499	0.179938	0.132325	0.867675	0.1318	0.0481375
500	0.179994	0.1322	0.8678	0.131875	0.0481188
501	0.180037	0.1323	0.8677	0.13195	0.0480875
502	0.180062	0.13235	0.86765	0.131975	0.0480875
503	0.180062	0.132325	0.867675	0.13195	0.0481125
504	0.180081	0.132375	0.867625	0.131875	0.0482062
505	0.180006	0.13235	0.86765	0.1318	0.0482062
506	0.180037	0.132175	0.867825	0.13185	0.0481875
507	0.180050	0.132125	0.867875	0.131875	0.048175
508	0.180056	0.13215	0.86785	0.1319	0.0481562
509	0.180037	0.1321	0.8679	0.131875	0.0481625
510	0.180056	0.132075	0.867925	0.1319	0.0481562
511	0.180081	0.1321	0.8679	0.131925	0.0481562
512	0.180056	0.13215	0.86785	0.1319	0.0481562
513	0.180081	0.132125	0.867875	0.1319	0.0481813
514	0.180106	0.132175	0.867825	0.131925	0.0481813
515	0.180113	0.13215	0.86785	0.13195	0.0481625
516	0.180194	0.132375	0.867625	0.13205	0.0481437
517	0.180113	0.132375	0.867625	0.132	0.0481125
518	0.180194	0.1323	0.8677	0.132025	0.0481688
519	0.180094	0.132325	0.867675	0.1319	0.0481938
520	0.180075	0.1321	0.8679	0.13185	0.048225
521	0.180075	0.132	0.868	0.131825	0.04825
522	0.180094	0.132	0.868	0.13185	0.0482438
523	0.180094	0.132025	0.867975	0.131875	0.0482187
524	0.180069	0.13195	0.86805	0.131825	0.0482438
525	0.180062	0.131925	0.868075	0.1318	0.0482625
526	0.180056	0.131975	0.868025	0.13185	0.0482062
527	0.180000	0.1318	0.8682	0.131675	0.048325
528	0.180000	0.131825	0.868175	0.1317	0.0483
529	0.180031	0.131875	0.868125	0.131775	0.0482563
530	0.180019	0.131825	0.868175	0.131775	0.0482438
531	0.180025	0.131825	0.868175	0.1318	0.048225
532	0.180031	0.131825	0.868175	0.1318	0.0482313
533	0.180031	0.131825	0.868175	0.1318	0.0482313
534	0.180031	0.13185	0.86815	0.131825	0.0482062
535	0.180031	0.13185	0.86815	0.131825	0.0482062
536	0.180031	0.13185	0.86815	0.131825	0.0482062
537	0.180050	0.131925	0.868075	0.131875	0.048175
538	0.180062	0.131925	0.868075	0.131825	0.0482375
539	0.180031	0.13195	0.86805	0.1318	0.0482313
540	0.179987	0.131825	0.868175	0.13175	0.0482375
541	0.180000	0.131775	0.868225	0.13175	0.04825
542	0.180000	0.131775	0.868225	0.13175	0.04825
543	0.180000	0.1318	0.8682	0.1318	0.0482
544	0.180000	0.1318	0.8682	0.1318	0.0482
545	0.180000	0.1318	0.8682	0.1318	0.0482
546	0.180000	0.1318	0.8682	0.1318	0.0482
547	0.180000	0.1318	0.8682	0.1318	0.0482
548	0.180000	0.1318	0.8682	0.1318	0.0482
549	0.180000	0.1318	0.8682	0.1318	0.0482
550	0.180000	0.1318	0.8682	0.1318	0.0482
551	0.180000	0.1318	0.8682	0.1318	0.0482
552	0.180000	0.1318	0.8682	0.1318	0.0482
553	0.180000	0.1318	0.8682	0.1318	0.0482
554	0.180000	0.1318	0.8682	0.1318	0.0482
555	0.180000	0.1318	0.8682	0.1318	0.0482
556	0.180000	0.1318	0.8682	0.1318	0.0482
557	0.180000	0.1318	0.8682	0.1318	0.0482
558	0.180000	0.1318	0.8682	0.1318	0.0482
559	0.180000	0.1318	0.8682	0.1318	0.0482
560	0.180000	0.1318	0.8682	0.1318	0.0482
561	0.180000	0.1318	0.8682	0.1318	0.0482
562	0.180000	0.1318	0.8682	0.1318	0.0482
563	0.180000	0.1318	0.8682	0.1318	0.0482
564	0.180000	0.1318	0.8682	0.1318	0.0482
565	0.180000	0.1318	0.8682	0.1318	0.0482
566	0.180000	0.1318	0.8682	0.1318	0.0482
567	0.180000	0.1318	0.8682	0.1318	0.0482
568	0.180000	0.1318	0.8682	0.1318	0.0482
569	0.180000	0.1318	0.8682	0.1318	0.0482
570	0.180000	0.1318	0.8682	0.1318	0.0482
571	0.180000	0.1318	0.8682	0.1318	0.0482
572	0.180000	0.1318	0.8682	0.1318	0.0482
573	0.180000	0.1318	0.8682	0.1318	0.0482
574	0.180000	0.1318	0.8682	0.1318	0.0482
575	0.180000	0.1318	0.8682	0.1318	0.0482
576	0.180000	0.1318	0.8682	0.1318	0.0482
577	0.180000	0.1318	0.8682	0.1318	0.0482
578	0.180000	0.1318	0.8682	0.1318	0.0482
579	0.180000	0.1318	0.8682	0.1318	0.0482
580	0.180000	0.1318	0.8682	0.1318	0.0482
581	0.180000	0.1318	0.8682	0.1318	0.0482
582	0.180000	0.1318	0.8682	0.1318	0.0482
583	0.180000	0.1318	0.8682	0.1318	0.0482
584	0.180000	0.1318	0.8682	0.1318	0.0482
585	0.180000	0.1318	0.8682	0.1318	0.0482
586	0.180000	0.1318	0.8682	0.1318	0.0482
587	0.180000	0.1318	0.8682	0.1318	0.0482
588	0.180000	0.1318	0.8682	0.1318	0.0482
589	0.180000	0.1318	0.8682	0.1318	0.0482
590	0.180000	0.1318	0.8682	0.1318	0.0482
591	0.180000	0.1318	0.8682	0.1318	0.0482
592	0.180000	0.1318	0.8682	0.1318	0.0482
593	0.180000	0.1318	0.8682	0.1318	0.0482
594	0.180000	0.1318	0.8682	0.1318	0.0482
595	0.180000	0.1318	0.8682	0.1318	0.0482
596	0.180000	0.1318	0.8682	0.1318	0.0482
597	0.180000	0.1318	0.8682	0.1318	0.0482
598	0.180000	0.1318	0.8682	0.1318	0.0482
599	0.180000	0.1318	0.8682	0.1318	0.0482
600	0.180000	0.1318	0.8682	0.1318	0.0482
601	0.180000	0.1318	0.8682	0.1318	0.0482
602	0.180000	0.1318	0.8682	0.1318	0.0482
603	0.180000	0.1318	0.8682	0.1318	0.0482
604	0.180000	0.1318	0.8682	0.1318	0.0482
605	0.180000	0.1318	0.8682	0.1318	0.0482
606	0.180000	0.1318	0.8682	0.1318	0.0482
607	0.180000	0.1318	0.8682	0.1318	0.0482
608	0.180000	0.1318	0.8682	0.1318	0.0482
609	0.180000	0.1318	0.8682	0.1318	0.0482
610	0.180000	0.1318	0.8682	0.1318	0.0482
611	0.180000	0.1318	0.8682	0.1318	0.0482
612	0.180000	0.1318	0.8682	0.1318	0.0482
613	0.180000	0.1318	0.8682	0.1318	0.0482
614	0.180000	0.1318	0.8682	0.1318	0.0482
615	0.180000	0.1318	0.8682	0.1318	0.0482
616	0.180000	0.1318	0.8682	0.1318	0.0482
617	0.180000	0.1318	0.8682	0.1318	0.0482
618	0.180000	0.1318	0.8682	0.1318	0.0482
619	0.180000	0.1318	0.8682	0.1318	0.0482
620	0.180000	0.1318	0.8682	0.1318	0.0482
621	0.180000	0.1318	0.8682	0.1318	0.0482
622	0.180000	0.1318	0.8682	0.1318	0.0482
623	0.180000	0.1318	0.8682	0.1318	0.0482
624	0.180000	0.1318	0.8682	0.1318	0.0482
625	0.180000	0.1318	0.8682	0.1318	0.0482
626	0.180000	0.1318	0.8682	0.1318	0.0482
627	0.180000	0.1318	0.8682	0.1318	0.0482
628	0.180000	0.1318	0.8682	0.1318	0.0482
629	0.180000	0.1318	0.8682	0.1318	0.0482
630	0.180000	0.1318	0.8682	0.1318	0.0482
631	0.180000	0.1318	0.8682	0.1318	0.0482
632	0.180000	0.1318	0.8682	0.1318	0.0482
633	0.180000	0.1318	0.8682	0.1318	0.0482
634	0.180000	0.1318	0.8682	0.1318	0.0482
635	0.180000	0.1318	0.8682	0.1318	0.0482
636	0.180000	0.1318	0.8682	0.1318	0.0482
637	0.180000	0.1318	0.8682	0.1318	0.0482
638	0.180000	0.1318	0.8682	0.1318	0.0482
639	0.180000	0.1318	0.8682	0.1318	0.0482
640	0.180000	0.1318	0.8682	0.1318	0.0482
641	0.180000	0.1318	0.8682	0.1318	0.0482
642	0.180000	0.1318	0.8682	0.1318	0.0482
643	0.180000	0.1318	0.8682	0.1318	0.0482
644	0.180000	0.1318	0.8682	0.1318	0.0482
645	0.180000	0.1318	0.8682	0.1318	0.0482
646	0.180000	0.1318	0.8682	0.1318	0.0482
647	0.180000	0.1318	0.8682	0.1318	0.0482
648	0.180000	0.1318	0.8682	0.1318	0.0482
649	0.180000	0.1318	0.8682	0.1318	0.0482
650	0.180000	0.1318	0.8682	0.1318	0.0482
651	0.180000	0.1318	0.8682	0.1318	0.0482
652	0.180000	0.1318	0.8682	0.1318	0.0482
653	0.180000	0.1318	0.8682	0.1318	0.0482
654	0.180000	0.1318	0.8682	0.1318	0.0482
655	0.180000	0.1318	0.8682	0.1318	0.0482
656	0.180000	0.1318	0.8682	0.1318	0.0482
657	0.180000	0.1318	0.8682	0.1318	0.0482
658	0.180000	0.1318	0.8682	0.1318	0.0482
659	0.180000	0.1318	0.8682	0.1318	0.0482
660	0.180000	0.1318	0.8682	0.1318	0.0482
661	0.180000	0.1318	0.8682	0.1318	0.0482
662	0.180000	0.1318	0.8682	0.1318	0.0482
663	0.180000	0.1318	0.8682	0.1318	0.0482
664	0.180000	0.1318	0.8682	0.1318	0.0482
665	0.180000	0.1318	0.8682	0.1318	0.0482
666	0.180000	0.1318	0.8682	0.1318	0.0482
667	0.180000	0.1318	0.8682	0.1318	0.0482
668	0.180000	0.1318	0.8682	0.1318	0.0482
669	0.180000	0.1318	0.8682	0.1318	0.0482
670	0.180000	0.1318	0.8682	0.1318	0.0482
671	0.180000	0.1318	0.8682	0.1318	0.0482
672	0.180000	0.1318	0.8682	0.1318	0.0482
673	0.180000	0.1318	0.8682	0.1318	0.0482
674	0.180000	0.1318	0.8682	0.1318	0.0482
675	0.180000	0.1318	0.8682	0.1318	0.0482
676	0.180000	0.1318	0.8682	0.1318	0.0482
677	0.180000	0.1318	0.8682	0.1318	0.0482
678	0.180000	0.1318	0.8682	0.1318	0.0482
679	0.180000	0.1318	0.8682	0.1318	0.0482
680	0.180000	0.1318	0.8682	0.1318	0.0482
681	0.180000	0.1318	0.8682	0.1318	0.0482
682	0.180000	0.1318	0.8682	0.1318	0.0482
683	0.180000	0.1318	0.8682	0.1318	0.0482
684	0.180000	0.1318	0.8682	0.1318	0.0482
685	0.180000	0.1318	0.8682	0.1318	0.0482
686	0.180000	0.1318	0.8682	0.1318	0.0482
687	0.180000	0.1318	0.8682	0.1318	0.0482
688	0.180000	0.1318	0.8682	0.1318	0.0482
689	0.180000	0.1318	0.8682	0.1318	0.0482
690	0.180000	0.1318	0.8682	0.1318	0.0482
691	0.180000	0.1318	0.8682	0.1318	0.0482
692	0.180000	0.1318	0.8682	0.1318	0.0482
693	0.180000	0.1318	0.8682	0.1318	0.0482
694	0.180000	0.1318	0.8682	0.1318	0.0482
695	0.180000	0.1318	0.8682	0.1318	0.0482
696	0.180000	0.1318	0.8682	0.1318	0.0482
697	0.180000	0.1318	0.8682	0.1318	0.0482
698	0.180000	0.1318	0.8682	0.1318	0.0482
699	0.180000	0.1318	0.8682	0.1318	0.0482
700	0.180000	0.1318	0.8682	0.1318	0.0482
701	0.180000	0.1318	0.8682	0.1318	0.0482
702	0.180000	0.1318	0.8682	0.1318	0.0482
703	0.180000	0.1318	0.8682	0.1318	0.0482
704	0.180000	0.1318	0.8682	0.1318	0.0482
705	0.180000	0.1318	0.8682	0.1318	0.0482
706	0.180000	0.1318	0.8682	0.1318	0.0482
707	0.180000	0.1318	0.8682	0.1318	0.0482
708	0.180000	0.1318	0.8682	0.1318	0.0482
709	0.180000	0.1318	0.8682	0.1318	0.0482
710	0.180000	0.1318	0.8682	0.1318	0.0482
711	0.180000	0.1318	0.8682	0.1318	0.0482
712	0.180000	0.1318	0.8682	0.1318	0.0482
713	0.180000	0.1318	0.8682	0.1318	0.0482
714	0.180000	0.1318	0.8682	0.1318	0.0482
715	0.180000	0.1318	0.8682	0.1318	0.0482
716	0.180000	0.1318	0.8682	0.1318	0.0482
717	0.180000	0.1318	0.8682	0.1318	0.0482
718	0.180000	0.1318	0.8682	0.1318	0.0482
719	0.180000	0.1318	0.8682	0.1318	0.0482
720	0.180000	0.1318	0.8682	0.1318	0.0482
721	0.180000	0.1318	0.8682	0.1318	0.0482
722	0.180000	0.1318	0.8682	0.1318	0.0482
723	0.180000	0.1318	0.8682	0.1318	0.0482
724	0.180000	0.1318	0.8682	0.1318	0.0482
725	0.180000	0.1318	0.8682	0.1318	0.0482
726	0.180000	0.1318	0.8682	0.1318	0.0482
727	0.180000	0.1318	0.8682	0.1318	0.0482
728	0.180000	0.1318	0.8682	0.1318	0.0482
729	0.180000	0.1318	0.8682	0.1318	0.0482
730	0.180000	0.1318	0.8682	0.1318	0.0482
731	0.180000	0.1318	0.8682	0.1318	0.0482
732	0.180000	0.1318	0.8682	0.1318	0.0482
733	0.180000	0.1318	0.8682	0.1318	0.0482
734	0.180000	0.1318	0.8682	0.1318	0.0482
735	0.180000	0.1318	0.8682	0.1318	0.0482
736	0.180000	0.1318	0.8682	0.1318	0.0482
737	0.180000	0.1318	0.8682	0.1318	0.0482
738	0.180000	0.1318	0.8682	0.1318	0.0482
739	0.180000	0.1318	0.8682	0.1318	0.0482
740	0.180000	0.1318	0.8682	0.1318	0.0482
741	0.180000	0.1318	0.8682	0.1318	0.0482
742	0.180000	0.1318	0.8682	0.1318	0.0482
743	0.180000	0.1318	0.8682	0.1318	0.0482
744	0.180000	0.1318	0.8682	0.1318	0.0482
745	0.180000	0.1318	0.8682	0.1318	0.0482
746	0.180000	0.1318	0.8682	0.1318	0.0482
747	0.180000	0.1318	0.8682	0.1318	0.0482
748	0.180000	0.1318	0.8682	0.1318	0.0482
749	0.180000	0.1318	0.8682	0.1318	0.0482
750	0.180000	0.1318	0.8682	0.1318	0.0482
751	0.180000	0.1318	0.8682	0.1318	0.0482
752	0.180000	0.1318	0.8682	0.1318	0.0482
753	0.180000	0.1318	0.8682	0.1318	0.0482
754	0.180000	0.1318	0.8682	0.1318	0.0482
755	0.180000	0.1318	0.8682	0.1318	0.0482
756	0.180000	0.1318	0.8682	0.1318	0.0482
757	0.180000	0.1318	0.8682	0.1318	0.0482
758	0.180000	0.1318	0.8682	0.1318	0.0482
759	0.180000	0.1318	0.8682	0.1318	0.0482
760	0.180000	0.1318	0.8682	0.1318	0.0482
761	0.180000	0.1318	0.8682	0.1318	0.0482
762	0.180000	0.1318	0.8682	0.1318	0.0482
763	0.180000	0.1318	0.8682	0.1318	0.0482
764	0.180000	0.1318	0.8682	0.1318	0.0482
765	0.180000	0.1318	0.8682	0.1318	0.0482
766	0.180000	0.1318	0.8682	0.1318	0.0482
767	0.180000	0.1318	0.8682	0.1318	0.0482
768	0.180000	0.1318	0.8682	0.1318	0.0482
769	0.180000	0.1318	0.8682	0.1318	0.0482
770	0.180000	0.1318	0.8682	0.1318	0.0482
771	0.180000	0.1318	0.8682	0.1318	0.0482
772	0.180000	0.1318	0.8682	0.1318	0.0482
773	0.180000	0.1318	0.8682	0.1318	0.0482
774	0.180000	0.1318	0.8682	0.1318	0.0482
775	0.180000	0.1318	0.8682	0.1318	0.0482
776	0.180000	0.1318	0.8682	0.1318	0.0482
777	0.180000	0.1318	0.8682	0.1318	0.0482
778	0.180000	0.1318	0.8682	0.1318	0.0482
779	0.180000	0.1318	0.8682	0.1318	0.0482
780	0.180000	0.1318	0.8682	0.1318	0.0482
781	0.180000	0.1318	0.8682	0.1318	0.0482
782	0.180000	0.1318	0.8682	0.1318	0.0482
783	0.180000	0.1318	0.8682	0.1318	0.0482
784	0.180000	0.1318	0.8682	0.1318	0.0482
785	0.180000	0.1318	0.8682	0.1318	0.0482
786	0.180000	0.1318	0.8682	0.1318	0.0482
787	0.180000	0.1318	0.8682	0.1318	0.0482
788	0.180000	0.1318	0.8682	0.1318	0.0482
789	0.180000	0.1318	0.8682	0.1318	0.0482
790	0.180000	0.1318	0.8682	0.1318	0.0482
791	0.180000	0.1318	0.8682	0.1318	0.0482
792	0.180000	0.1318	0.8682	0.1318	0.0482
793	0.180000	0.1318	0.8682	0.1318	0.0482
794	0.180000	0.1318	0.8682	0.1318	0.0482
795	0.180000	0.1318	0.8682	0.1318	0.0482
796	0.180000	0.1318	0.8682	0.1318	0.0482
797	0.180000	0.1318	0.8682	0.1318	0.0482
798	0.180000	0.1318	0.8682	0.1318	0.0482
799	0.180000	0.1318	0.8682	0.1318	0.0482
800	0.180000	0.1318	0.8682	0.1318	0.0482
801	0.180000	0.1318	0.8682	0.1318	0.0482
802	0.180000	0.1318	0.8682	0.1318	0.0482
803	0.180000	0.1318	0.8682	0.1318	0.0482
804	0.180000	0.1318	0.8682	0.1318	0.0482
805	0.180000	0.1318	0.8682	0.1318	0.0482
806	0.180000	0.1318	0.8682	0.1318	0.0482
807	0.180000	0.1318	0.8682	0.1318	0.0482
808	0.180000	0.1318	0.8682	0.1318	0.0482
809	0.180000	0.1318	0.8682	0.1318	0.0482
810	0.180000	0.1318	0.8682	0.1318	0.0482
811	0.180000	0.1318	0.8682	0.1318	0.0482
812	0.180000	0.1318	0.8682	0.1318	0.0482
813	0.180000	0.1318	0.8682	0.1318	0.0482
814	0.180000	0.1318	0.8682	0.1318	0.0482
815	0.180000	0.1318	0.8682	0.1318	0.0482
816	0.180000	0.1318	0.8682	0.1318	0.0482
817	0.180000	0.1318	0.8682	0.1318	0.0482
818	0.180000	0.1318	0.8682	0.1318	0.0482
819	0.180000	0.1318	0.8682	0.1318	0.0482
820	0.180000	0.1318	0.8682	0.1318	0.0482
821	0.180000	0.1318	0.8682	0.1318	0.0482
822	0.180000	0.1318	0.8682	0.1318	0.0482
823	0.180000	0.1318	0.8682	0.1318	0.0482
824	0.180000	0.1318	0.8682	0.1318	0.0482
825	0.180000	0.1318	0.8682	0.1318	0.0482
826	0.180000	0.1318	0.8682	0.1318	0.0482
827	0.180000	0.1318	0.8682	0.1318	0.0482
828	0.180000	0.1318	0.8682	0.1318	0.0482
829	0.180000	0.1318	0.8682	0.1318	0.0482
830	0.180000	0.1318	0.8682	0.1318	0.0482
831	0.180000	0.1318	0.8682	0.1318	0.0482
832	0.180000	0.1318	0.8682	0.1318	0.0482
833	0.180000	0.1318	0.8682	0.1318	0.0482
834	0.180000	0.1318	0.8682	0.1318	0.0482
835	0.180000	0.1318	0.8682	0.1318	0.0482
836	0.180000	0.1318	0.8682	0.1318	0.0482
837	0.180000	0.1318	0.8682	0.1318	0.0482
838	0.180000	0.1318	0.8682	0.1318	0.0482
839	0.180000	0.1318	0.8682	0.1318	0.0482
840	0.180000	0.1318	0.8682	0.1318	0.0482
841	0.180000	0.1318	0.8682	0.1318	0.0482
842	0.180000	0.1318	0.8682	0.1318	0.0482
843	0.180000	0.1318	0.8682	0.1318	0.0482
844	0.180000	0.1318	0.8682	0.1318	0.0482
845	0.180000	0.1318	0.8682	0.1318	0.0482
846	0.180000	0.1318	0.8682	0.1318	0.0482
847	0.180000	0.1318	0.8682	0.1318	0.0482
848	0.180000	0.1318	0.8682	0.1318	0.0482
849	0.180000	0.1318	0.8682	0.1318	0.0482
850	0.180000	0.1318	0.8682	0.1318	0.0482
851	0.180000	0.1318	0.8682	0.1318	0.0482
852	0.180000	0.1318	0.8682	0.1318	0.0482
853	0.180000	0.1318	0.8682	0.1318	0.0482
854	0.180000	0.1318	0.8682	0.1318	0.0482
855	0.180000	0.1318	0.8682	0.1318	0.0482
856	0.180000	0.1318	0.8682	0.1318	0.0482
857	0.180000	0.1318	0.8682	0.1318	0.0482
858	0.180000	0.1318	0.8682	0.1318	0.0482
859	0.180000	0.1318	0.8682	0.1318	0.0482
860	0.180000	0.1318	0.8682	0.1318	0.0482
861	0.180000	0.1318	0.8682	0.1318	0.0482
862	0.180000	0.1318	0.8682	0.1318	0.0482
863	0.180000	0.1318	0.8682	0.1318	0.0482
864	0.180000	0.1318	0.8682	0.1318	0.0482
865	0.180000	0.1318	0.8682	0.1318	0.0482
866	0.180000	0.1318	0.8682	0.1318	0.0482
867	0.180000	0.1318	0.8682	0.1318	0.0482
868	0.180000	0.1318	0.8682	0.1318	0.0482
869	0.180000	0.1318	0.8682	0.1318	0.0482
870	0.180000	0.1318	0.8682	0.1318	0.0482
871	0.180000	0.1318	0.8682	0.1318	0.0482
872	0.180000	0.1318	0.8682	0.1318	0.0482
873	0.180000	0.1318	0.8682	0.1318	0.0482
874	0.180000	0.1318	0.8682	0.1318	0.0482
875	0.180000	0.1318	0.8682	0.1318	0.0482
876	0.180000	0.1318	0.8682	0.1318	0.0482
877	0.180000	0.1318	0.8682	0.1318	0.0482
878	0.180000	0.1318	0.8682	0.1318	0.0482
879	0.180000	0.1318	0.8682	0.1318	0.0482
880	0.180000	0.1318	0.8682	0.1318	0.0482
881	0.180000	0.1318	0.8682	0.1318	0.0482
882	0.180000	0.1318	0.8682	0.1318	0.0482
883	0.180000	0.1318	0.8682	0.1318	0.0482
884	0.180000	0.1318	0.8682	0.1318	0.0482
885	0.180000	0.1318	0.8682	0.1318	0.0482
886	0.180000	0.1318	0.8682	0.1318	0.0482
887	0.180000	0.1318	0.8682	0.1318	0.0482
888	0.180000	0.1318	0.8682	0.1318	0.0482
889	0.180000	0.1318	0.8682	0.1318	0.0482
890	0.180000	0.1318	0.8682	0.1318	0.0482
891	0.180000	0.1318	0.8682	0.1318	0.0482
892	0.180000	0.1318	0.8682	0.1318	0.0482
893	0.180000	0.1318	0.8682	0.1318	0.0482
894	0.180000	0.1318	0.8682	0.1318	0.0482
895	0.180000	0.1318	0.8682	0.1318	0.0482
896	0.180000	0.1318	0.8682	0.1318	0.0482
897	0.180000	0.1318	0.8682	0.1318	0.0482
898	0.180000	0.1318	0.8682	0.1318	0.0482
899	0.180000	0.1318	0.8682	0.1318	0.0482
900	0.180000	0.1318	0.8682	0.1318	0.0482
901	0.180000	0.1318	0.8682	0.1318	0.0482
902	0.180000	0.1318	0.8682	0.1318	0.0482
903	0.180000	0.1318	0.8682	0.1318	0.0482
904	0.180000	0.1318	0.8682	0.1318	0.0482
905	0.180000	0.1318	0.8682	0.1318	0.0482
906	0.180000	0.1318	0.8682	0.1318	0.0482
907	0.180000	0.1318	0.8682	0.1318	0.0482
908	0.180000	0.1318	0.8682	0.1318	0.0482
909	0.180000	0.1318	0.8682	0.1318	0.0482
910	0.180000	0.1318	0.8682	0.1318	0.0482
911	0.180000	0.1318	0.8682	0.1318	0.0482
912	0.180000	0.1318	0.8682	0.1318	0.0482
913	0.180000	0.1318	0.8682	0.1318	0.0482
914	0.180000	0.1318	0.8682	0.1318	0.0482
915	0.180000	0.1318	0.8682	0.1318	0.0482
916	0.180000	0.1318	0.8682	0.1318	0.0482
917	0.180000	0.1318	0.8682	0.1318	0.0482
918	0.180000	0.1318	0.8682	0.1318	0.0482
919	0.180000	0.1318	0.8682	0.1318	0.0482
920	0.180000	0.1318	0.8682	0.1318	0.0482
921	0.180000	0.1318	0.8682	0.1318	0.0482
922	0.180000	0.1318	0.8682	0.1318	0.0482
923	0.180000	0.1318	0.8682	0.1318	0.0482
924	0.180000	0.1318	0.8682	0.1318	0.0482
925	0.180000	0.1318	0.8682	0.1318	0.0482
926	0.180000	0.1318	0.8682	0.1318	0.0482
927	0.180000	0.1318	0.8682	0.1318	0.0482
928	0.180000	0.1318	0.8682	0.1318	0.0482
929	0.180000	0.1318	0.8682	0.1318	0.0482
930	0.180000	0.1318	0.8682	0.1318	0.0482
931	0.180000	0.1318	0.8682	0.1318	0.0482
932	0.180000	0.1318	0.8682	0.1318	0.0482
933	0.180000	0.1318	0.8682	0.1318	0.0482
934	0.180000	0.1318	0.8682	0.1318	0.0482
935	0.180000	0.1318	0.8682	0.1318	0.0482
936	0.180000	0.1318	0.8682	0.1318	0.0482
937	0.180000	0.1318	0.8682	0.1318	0.0482
938	0.180000	0.1318	0.8682	0.1318	0.0482
939	0.180000	0.1318	0.8682	0.1318	0.0482
940	0.180000	0.1318	0.8682	0.1318	0.0482
941	0.180000	0.1318	0.8682	0.1318	0.0482
942	0.180000	0.1318	0.8682	0.1318	0.0482
943	0.180000	0.1318	0.8682	0.1318	0.0482
944	0.180000	0.1318	0.8682	0.1318	0.0482
945	0.180000	0.1318	0.8682	0.1318	0.0482
946	0.180000	0.1318	0.8682	0.1318	0.0482
947	0.180000	0.1318	0.8682	0.1318	0.0482
948	0.180000	0.1318	0.8682	0.1318	0.0482
949	0.180000	0.1318	0.8682	0.1318	0.0482
950	0.180000	0.1318	0.8682	0.1318	0.0482
951	0.180000	0.1318	0.8682	0.1318	0.0482
952	0.180000	0.1318	0.8682	0.1318	0.0482
953	0.180000	0.1318	0.8682	0.1318	0.0482
954	0.180000	0.1318	0.8682	0.1318	0.0482
955	0.180000	0.1318	0.8682	0.1318	0.0482
956	0.180000	0.1318	0.8682	0.1318	0.0482
957	0.180000	0.1318	0.8682	0.1318	0.0482
958	0.180000	0.1318	0.8682	0.1318	0.0482
959	0.180000	0.1318	0.8682	0.1318	0.0482
960	0.180000	0.1318	0.8682	0.1318	0.0482
961	0.180000	0.1318	0.8682	0.1318	0.0482
962	0.180000	0.1318	0.8682	0.1318	0.0482
963	0.180000	0.1318	0.8682	0.1318	0.0482
964	0.180000	0.1318	0.8682	0.1318	0.0482
965	0.180000	0.1318	0.8682	0.1318	0.0482
966	0.180000	0.1318	0.8682	0.1318	0.0482
967	0.180000	0.1318	0.8682	0.1318	0.0482
968	0.180000	0.1318	0.8682	0.1318	0.0482
969	0.180000	0.1318	0.8682	0.1318	0.0482
970	0.180000	0.1318	0.8682	0.1318	0.0482
971	0.180000	0.1318	0.8682	0.1318	0.0482
972	0.180000	0.1318	0.8682	0.1318	0.0482
973	0.180000	0.1318	0.8682	0.1318	0.0482
974	0.180000	0.1318	0.8682	0.1318	0.0482
975	0.180000	0.1318	0.8682	0.1318	0.0482
976	0.180000	0.1318	0.8682	0.1318	0.0482
977	0.180000	0.1318	0.8682	0.1318	0.0482
978	0.180000	0.1318	0.8682	0.1318	0.0482
979	0.180000	0.1318	0.8682	0.1318	0.0482
980	0.180000	0.1318	0.8682	0.1318	0.0482
981	0.180000	0.1318	0.8682	0.1318	0.0482
982	0.180000	0.1318	0.8682	0.1318	0.0482
983	0.180000	0.1318	0.8682	0.1318	0.0482
984	0.180000	0.1318	0.8682	0.1318	0.0482
985	0.180000	0.1318	0.8682	0.1318	0.0482
986	0.180000	0.1318	0.8682	0.1318	0.0482
987	0.180000	0.1318	0.8682	0.1318	0.0482
988	0.180000	0.1318	0.8682	0.1318	0.0482
989	0.180000	0.1318	0.8682	0.1318	0.0482
990	0.180000	0.1318	0.8682	0.1318	0.0482
991	0.180000	0.1318	0.8682	0.1318	0.0482
992	0.180000	0.1318	0.8682	0.1318	0.0482
993	0.180000	0.1318	0.8682	0.1318	0.0482
994	0.180000	0.1318	0.8682	0.1318	0.0482
995	0.180000	0.1318	0.8682	0.1318	0.0482
996	0.180000	0.1318	0.8682	0.1318	0.0482
997	0.180000	0.1318	0.8682	0.1318	0.0482
998	0.180000	0.1318	0.8682	0.1318	0.0482
999	0.180000	0.1318	0.8682	0.1318	0.0482
1000	0.180000	0.1318	0.8682	0.1318	0.0482
1001	0.180000	0.1318	0.8682	0.1318	0.0482
1002	0.180000	0.1318	0.8682	0.1318	0.0482
1003	0.180000	0.1318	0.8682	0.1318	0.0482
1004	0.180000	0.1318	0.8682	0.1318	0.0482
1005	0.180000	0.1318	0.8682	0.1318	0.0482
1006	0.180000	0.1318	0.8682	0.1318	0.0482
1007	0.180000	0.1318	0.8682	0.1318	0.0482
1008	0.180000	0.1318	0.8682	0.1318	0.0482
1009	0.180000	0.1318	0.8682	0.1318	0.0482
1010	0.180000	0.1318	0.8682	0.1318	0.0482
1011	0.180000	0.1318	0.8682	0.1318	0.0482
1012	0.180000	0.1318	0.8682	0.1318	0.0482
1013	0.180000	0.1318	0.8682	0.1318	0.0482
1014	0.180000	0.1318	0.8682	0.1318	0.0482
1015	0.180000	0.1318	0.8682	0.1318	0.0482
1016	0.180000	0.1318	0.8682	0.1318	0.0482
1017	0.180000	0.1318	0.8682	0.1318	0.0482
1018	0.180000	0.1318	0.8682	0.1318	0.0482
1019	0.180000	0.1318	0.8682	0.1318	0.0482
1020	0.180000	0.1318	0.8682	0.1318	0.0482
1021	0.180000	0.1318	0.8682	0.1318	0.0482
1022	0.180000	0.1318	0.8682	0.1318	0.0482
1023	0.180000	0.1318	0.8682	0.1318	0.0482
1024	0.180000	0.1318	0.8682	0.1318	0.0482
1025	0.180000	0.1318	0.8682	0.1318	0.0482
1026	0.180000	0.1318	0.8682	0.1318	0.0482
1027	0.180000	0.1318	0.8682	0.1318	0.0482
1028	0.180000	0.1318	0.8682	0.1318	0.0482
1029	0.180000	0.1318	0.8682	0.1318	0.0482
1030	0.180000	0.1318	0.8682	0.1318	0.0482
1031	0.180000	0.1318	0.8682	0.1318	0.0482
1032	0.180000	0.1318	0.8682	0.1318	0.0482
1033	0.180000	0.1318	0.8682	0.1318	0.0482
1034	0.180000	0.1318	0.8682	0.1318	0.0482
1035	0.180000	0.1318	0.8682	0.1318	0.0482
1036	0.180000	0.1318	0.8682	0.1318	0.0482
1037	0.180000	0.1318	0.8682	0.1318	0.0482
1038	0.180000	0.1318	0.8682	0.1318	0.0482
1039	0.180000	0.1318	0.8682	0.1318	0.0482
1040	0.180000	0.1318	0.8682	0.1318	0.0482
1041	0.180000	0.1318	0.8682	0.1318	0.0482
1042	0.180000	0.1318	0.8682	0.1318	0.0482
1043	0.180000	0.1318	0.8682	0.1318	0.0482
1044	0.180000	0.1318	0.8682	0.1318	0.0482
1045	0.180000	0.1318	0.8682	0.1318	0.0482
1046	0.180000	0.1318	0.8682	0.1318	0.0482
1047	0.180000	0.1318	0.8682	0.1318	0.0482
1048	0.180000	0.1318	0.8682	0.1318	0.0482
1049	0.180000	0.1318	0.8682	0.1318	0.0482
1050	0.180000	0.1318	0.8682	0.1318	0.0482
1051	0.180000	0.1318	0.8682	0.1318	0.0482
1052	0.180000	0.1318	0.8682	0.1318	0.0482
1053	0.180000	0.1318	0.8682	0.1318	0.0482
1054	0.180000	0.1318	0.8682	0.1318	0.0482
1055	0.180000	0.1318	0.8682	0.1318	0.0482
1056	0.180000	0.1318	0.8682	0.1318	0.0482
1057	0.180000	0.1318	0.8682	0.1318	0.0482
1058	0.180000	0.1318	0.8682	0.1318	0.0482
1059	0.180000	0.1318	0.8682	0.1318	0.0482
1060	0.180000	0.1318	0.8682	0.1318	0.0482
1061	0.180000	0.1318	0.8682	0.1318	0.0482
1062	0.180000	0.1318	0.8682	0.1318	0.0482
1063	0.180000	0.1318	0.8682	0.1318	0.0482
1064	0.180000	0.1318	0.8682	0.1318	0.0482
1065	0.180000	0.1318	0.8682	0.1318	0.0482
1066	0.180000	0.1318	0.8682	0.1318	0.0482
1067	0.180000	0.1318	0.8682	0.1318	0.0482
1068	0.180000	0.1318	0.8682	0.1318	0.0482
1069	0.180000	0.1318	0.8682	0.1318	0.0482
1070	0.180000	0.1318	0.8682	0.1318	0.0482
1071	0.180000	0.1318	0.8682	0.1318	0.0482
1072	0.180000	0.1318	0.8682	0.1318	0.0482
1073	0.180000	0.1318	0.8682	0.1318	0.0482
1074	0.180000	0.1318	0.8682	0.1318	0.0482
1075	0.180000	0.1318	0.8682	0.1318	0.0482
1076	0.180000	0.1318	0.8682	0.1318	0.0482
1077	0.180000	0.1318	0.8682	0.1318	0.0482
1078	0.180000	0.1318	0.8682	0.1318	0.0482
1079	0.180000	0.1318	0.8682	0.1318	0.0482
1080	0.180000	0.1318	0.8682	0.1318	0.0482
1081	0.180000	0.1318	0.8682	0.1318	0.0482
1082	0.180000	0.1318	0.8682	0.1318	0.0482
1083	0.180000	0.1318	0.8682	0.1318	0.0482
1084	0.180000	0.1318	0.8682	0.1318	0.0482
1085	0.180000	0.1318	0.8682	0.1318	0.0482
1086	0.180000	0.1318	0.8682	0.1318	0.0482
1087	0.180000	0.1318	0.8682	0.1318	0.0482
1088	0.180000	0.1318	0.8682	0.1318	0.0482
1089	0.180000	0.1318	0.8682	0.1318	0.0482
1090	0.180000	0.1318	0.8682	0.1318	0.0482
1091	0.180000	0.1318	0.8682	0.1318	0.0482
1092	0.180000	0.1318	0.8682	0.1318	0.0482
1093	0.180000	0.1318	0.8682	0.1318	0.0482
1094	0.180000	0.1318	0.8682	0.1318	0.0482
1095	0.180000	0.1318	0.8682	0.1318	0.0482
1096	0.180000	0.1318	0.8682	0.1318	0.0482
1097	0.180000	0.1318	0.8682	0.1318	0.0482
1098	0.180000	0.1318	0.8682	0.1318	0.0482
1099	0.180000	0.1318	0.8682	0.1318	0.0482
1100	0.180000	0.1318	0.8682	0.1318	0.0482
1101	0.180000	0.1318	0.8682	0.1318	0.0482
1102	0.180000	0.1318	0.8682	0.1318	0.0482
1103	0.180000	0.1318	0.8682	0.1318	0.0482
1104	0.180000	0.1318	0.8682	0.1318	0.0482
1105	0.180000	0.1318	0.8682	0.1318	0.0482
1106	0.180000	0.1318	0.8682	0.1318	0.0482
1107	0.180000	0.1318	0.8682	0.1318	0.0482
1108	0.180000	0.1318	0.8682	0.1318	0.0482
1109	0.180000	0.1318	0.8682	0.1318	0.0482
1110	0.180000	0.1318	0.8682	0.1318	0.0482
1111	0.180000	0.1318	0.8682	0.1318	0.0482
1112	0.180000	0.1318	0.8682	0.1318	0.0482
1113	0.180000	0.1318	0.8682	0.1318	0.0482
1114	0.180000	0.1318	0.8682	0.1318	0.0482
1115	0.180000	0.1318	0.8682	0.1318	0.0482
1116	0.180000	0.1318	0.8682	0.1318	0.0482
1117	0.180000	0.1318	0.8682	0.1318	0.0482
1118	0.180000	0.1318	0.8682	0.1318	0.0482
1119	0.180000	0.1318	0.8682	0.1318	0.0482
1120	0.180000	0.1318	0.8682	0.1318	0.0482
1121	0.180000	0.1318	0.8682	0.1318	0.0482
1122	0.180000	0.1318	0.8682	0.1318	0.0482
1123	0.180000	0.1318	0.8682	0.1318	0.0482
1124	0.180000	0.1318	0.8682	0.1318	0.0482
1125	0.180000	0.1318	0.8682	0.1318	0.0482
1126	0.180000	0.1318	0.8682	0.1318	0.0482
1127	0.180000	0.1318	0.8682	0.1318	0.0482
1128	0.180000	0.1318	0.8682	0.1318	0.0482
1129	0.180000	0.1318	0.8682	0.1318	0.0482
1130	0.180000	0.1318	0.8682	0.1318	0.0482
1131	0.180000	0.1318	0.8682	0.1318	0.0482
1132	0.180000	0.1318	0.8682	0.1318	0.0482
1133	0.180000	0.1318	0.8682	0.1318	0.0482
1134	0.180000	0.1318	0.8682	0.1318	0.0482
1135	0.180000	0.1318	0.8682	0.1318	0.0482
1136	0.180000	0.1318	0.8682	0.1318	0.0482
1137	0.180000	0.1318	0.8682	0.1318	0.0482
1138	0.180000	0.1318	0.8682	0.1318	0.0482
1139	0.180000	0.1318	0.8682	0.1318	0.0482
1140	0.180000	0.1318	0.8682	0.1318	0.0482
1141	0.180000	0.1318	0.8682	0.1318	0.0482
1142	0.180000	0.1318	0.8682	0.1318	0.0482
1143	0.180000	0.1318	0.8682	0.1318	0.0482
1144	0.180000	0.1318	0.8682	0.1318	0.0482
1145	0.180000	0.1318	0.8682	0.1318	0.0482
1146	0.180000	0.1318	0.8682	0.1318	0.0482
1147	0.180000	0.1318	0.8682	0.1318	0.0482
1148	0.180000	0.1318	0.8682	0.1318	0.0482
1149	0.180000	0.1318	0.8682	0.1318	0.0482
1150	0.180000	0.1318	0.8682	0.1318	0.0482
1151	0.180000	0.1318	0.8682	0.1318	0.0482
1152	0.180000	0.1318	0.8682	0.1318	0.0482
1153	0.180000	0.1318	0.8682	0.1318	0.0482
1154	0.180000	0.1318	0.8682	0.1318	0.0482
1155	0.180000	0.1318	0.8682	0.1318	0.0482
1156	0.180000	0.1318	0.8682	0.1318	0.0482
1157	0.180000	0.1318	0.8682	0.1318	0.0482
1158	0.180000	0.1318	0.8682	0.1318	0.0482
1159	0.180000	0.1318	0.8682	0.1318	0.0482
1160	0.180000	0.1318	0.8682	0.1318	0.0482
1161	0.180000	0.1318	0.8682	0.1318	0.0482
1162	0.180000	0.1318	0.8682	0.1318	0.0482
1163	0.180000	0.1318	0.8682	0.1318	0.0482
1164	0.180000	0.1318	0.8682	0.1318	0.0482
1165	0.180000	0.1318	0.8682	0.1318	0.0482
1166	0.180000	0.1318	0.8682	0.1318	0.0482
1167	0.180000	0.1318	0.8682	0.1318	0.0482
1168	0.180000	0.1318	0.8682	0.1318	0.0482
1169	0.180000	0.1318	0.8682	0.1318	0.0482
1170	0.180000	0.1318	0.8682	0.1318	0.0482
1171	0.180000	0.1318	0.8682	0.1318	0.0482
1172	0.180000	0.1318	0.8682	0.1318	0.0482
1173	0.180000	0.1318	0.8682	0.1318	0.0482
1174	0.180000	0.1318	0.8682	0.1318	0.0482
1175	0.180000	0.1318	0.8682	0.1318	0.0482
1176	0.180000	0.1318	0.8682	0.1318	0.0482
1177	0.180000	0.1318	0.8682	0.1318	0.0482
1178	0.180000	0.1318	0.8682	0.1318	0.0482
1179	0.180000	0.1318	0.8682	0.1318	0.0482
1180	0.180000	0.1318	0.8682	0.1318	0.0482
1181	0.180000	0.1318	0.8682	0.1318	0.0482
1182	0.180000	0.1318	0.8682	0.1318	0.0482
1183	0.180000	0.1318	0.8682	0.1318	0.0482
1184	0.180000	0.1318	0.8682	0.1318	0.0482
1185	0.180000	0.1318	0.8682	0.1318	0.0482
1186	0.180000	0.1318	0.8682	0.1318	0.0482
1187	0.180000	0.1318	0.8682	0.1318	0.0482
1188	0.180000	0.1318	0.8682	0.1318	0.0482
1189	0.180000	0.1318	0.8682	0.1318	0.0482
1190	0.180000	0.1318	0.8682	0.1318	0.0482
1191	0.180000	0.1318	0.8682	0.1318	0.0482
1192	0.180000	0.1318	0.8682	0.1318	0.0482
1193	0.180000	0.1318	0.8682	0.1318	0.0482
1194	0.180000	0.1318	0.8682	0.1318	0.0482
1195	0.180000	0.1318	0.8682	0.1318	0.0482
1196	0.180000	0.1318	0.8682	0.1318	0.0482
1197	0.180000	0.1318	0.8682	0.1318	0.0482
1198	0.180000	0.1318	0.8682	0.1318	0.0482
1199	0.180000	0.1318	0.8682	0.1318	0.0482
1200	0.180000	0.1318	0.8682	0.1318	0.0482
1201	0.180000	0.1318	0.8682	0.1318	0.0482
1202	0.180000	0.1318	0.8682	0.1318	0.0482
1203	0.180000	0.1318	0.8682	0.1318	0.0482
1204	0.180000	0.1318	0.8682	0.1318	0.0482
1205	0.180000	0.1318	0.8682	0.1318	0.0482
1206	0.180000	0.1318	0.8682	0.1318	0.0482
1207	0.180000	0.1318	0.8682	0.1318	0.0482
1208	0.180000	0.1318	0.8682	0.1318	0.0482
1209	0.180000	0.1318	0.8682	0.1318	0.0482
1210	0.180000	0.1318	0.8682	0.1318	0.0482
1211	0.180000	0.1318	0.8682	0.1318	0.0482
1212	0.180000	0.1318	0.8682	0.1318	0.0482
1213	0.180000	0.1318	0.8682	0.1318	0.0482
1214	0.180000	0.1318	0.8682	0.1318	0.0482
1215	0.180000	0.1318	0.8682	0.1318	0.0482
1216	0.180000	0.1318	0.8682	0.1318	0.0482
1217	0.180000	0.1318	0.8682	0.1318	0.0482
1218	0.180000	0.1318	0.8682	0.1318	0.0482
1219	0.180000	0.1318	0.8682	0.1318	0.0482
1220	0.180000	0.1318	0.8682	0.1318	0.0482
1221	0.180000	0.1318	0.8682	0.1318	0.0482
1222	0.180000	0.1318	0.8682	0.1318	0.0482
1223	0.180000	0.1318	0.8682	0.1318	0.0482
1224	0.180000	0.1318	0.8682	0.1318	0.0482
1225	0.180000	0.1318	0.8682	0.1318	0.0482
1226	0.180000	0.1318	0.8682	0.1318	0.0482
1227	0.180000	0.1318	0.8682	0.1318	0.0482
1228	0.180000	0.1318	0.8682	0.1318	0.0482
1229	0.180000	0.1318	0.8682	0.1318	0.0482
1230	0.180000	0.1318	0.8682	0.1318	0.0482
1231	0.180000	0.1318	0.8682	0.1318	0.0482
1232	0.180000	0.1318	0.8682	0.1318	0.0482
1233	0.180000	0.1318	0.8682	0.1318	0.0482
1234	0.180000	0.1318	0.8682	0.1318	0.0482
1235	0.180000	0.1318	0.8682	0.1318	0.0482
1236	0.180000	0.1318	0.8682	0.1318	0.0482
1237	0.180000	0.1318	0.8682	0.1318	0.0482
1238	0.180000	0.1318	0.8682	0.1318	0.0482
1239	0.180000	0.1318	0.8682	0.1318	0.0482
1240	0.180000	0.1318	0.8682	0.1318	0.0482
1241	0.180000	0.1318	0.8682	0.1318	0.0482
1242	0.180000	0.1318	0.8682	0.1318	0.0482
1243	0.180000	0.1318	0.8682	0.1318	0.0482
1244	0.180000	0.1318	0.8682	0.1318	0.0482
1245	0.180000	0.1318	0.8682	0.1318	0.0482
1246	0.180000	0.1318	0.8682	0.1318	0.0482
1247	0.180000	0.1318	0.8682	0.1318	0.0482
1248	0.180000	0.1318	0.8682	0.1318	0.0482
1249	0.180000	0.1318	0.8682	0.1318	0.0482
1250	0.180000	0.1318	0.8682	0.1318	0.0482
1251	0.180000	0.1318	0.8682	0.1318	0.0482
1252	0.180000	0.1318	0.8682	0.1318	0.0482
1253	0.180000	0.1318	0.8682	0.1318	0.0482
1254	0.180000	0.1318	0.8682	0.1318	0.0482
1255	0.180000	0.1318	0.8682	0.1318	0.0482
1256	0.180000	0.1318	0.8682	0.1318	0.0482
1257	0.180000	0.1318	0.8682	0.1318	0.0482
1258	0.180000	0.1318	0.8682	0.1318	0.0482
1259	0.180000	0.1318	0.8682	0.1318	0.0482
1260	0.180000	0.1318	0.8682	0.1318	0.0482
1261	0.180000	0.1318	0.8682	0.1318	0.0482
1262	0.180000	0.1318	0.8682	0.1318	0.0482
1263	0.180000	0.1318	0.8682	0.1318	0.0482
1264	0.180000	0.1318	0.8682	0.1318	0.0482
1265	0.180000	0.1318	0.8682	0.1318	0.0482
1266	0.180000	0.1318	0.8682	0.1318	0.0482
1267	0.180000	0.1318	0.8682	0.1318	0.0482
1268	0.180000	0.1318	0.8682	0.1318	0.0482
1269	0.180000	0.1318	0.8682	0.1318	0.0482
1270	0.180000	0.1318	0.8682	0.1318	0.0482
1271	0.180000	0.1318	0.8682	0.1318	0.0482
1272	0.180000	0.1318	0.8682	0.1318	0.0482
1273	0.180000	0.1318	0.8682	0.1318	0.0482
1274	0.180000	0.1318	0.8682	0.1318	0.0482
1275	0.180000	0.1318	0.8682	0.1318	0.0482
1276	0.180000	0.1318	0.8682	0.1318	0.0482
1277	0.180000	0.1318	0.8682	0.1318	0.0482
1278	0.180000	0.1318	0.8682	0.1318	0.0482
1279	0.180000	0.1318	0.8682	0.1318	0.0482
1280	0.180000	0.1318	0.8682	0.1318	0.0482
1281	0.180000	0.1318	0.8682	0.1318	0.0482
1282	0.180000	0.1318	0.8682	0.1318	0.0482
1283	0.180000	0.1318	0.8682	0.1318	0.0482
1284	0.180000	0.1318	0.8682	0.1318	0.0482
1285	0.180000	0.1318	0.8682	0.1318	0.0482
1286	0.180000	0.1318	0.8682	0.1318	0.0482
1287	0.180000	0.1318	0.8682	0.1318	0.0482
1288	0.180000	0.1318	0.8682	0.1318	0.0482
1289	0.180000	0.1318	0.8682	0.1318	0.0482
1290	0.180000	0.1318	0.8682	0.1318	0.0482
1291	0.180000	0.1318	0.8682	0.1318	0.0482
1292	0.180000	0.1318	0.8682	0.1318	0.0482
1293	0.180000	0.1318	0.8682	0.1318	0.0482
1294	0.180000	0.1318	0.8682	0.1318	0.0482
1295	0.180000	0.1318	0.8682	0.1318	0.0482
1296	0.180000	0.1318	0.8682	0.1318	0.0482
1297	0.180000	0.1318	0.8682	0.1318	0.0482
1298	0.180000	0.1318	0.8682	0.1318	0.0482
1299	0.180000	0.1318	0.8682	0.1318	0.0482
1300	0.180000	0.1318	0.8682	0.1318	0.0482
1301	0.180000	0.1318	0.8682	0.1318	0.0482
1302	0.180000	0.1318	0.8682	0.1318	0.0482
1303	0.180000	0.1318	0.8682	0.1318	0.0482
1304	0.180000	0.1318	0.8682	0.1318	0.0482
1305	0.180000	0.1318	0.8682	0.1318	0.0482
1306	0.180000	0.1318	0.8682	0.1318	0.0482
1307	0.180000	0.1318	0.8682	0.1318	0.0482
1308	0.180000	0.1318	0.8682	0.1318	0.0482
1309	0.180000	0.1318	0.8682	0.1318	0.0482
1310	0.180000	0.1318	0.8682	0.1318	0.0482
1311	0.180000	0.1318	0.8682	0.1318	0.0482
1312	0.180000	0.1318	0.8682	0.1318	0.0482
1313	0.180000	0.1318	0.8682	0.1318	0.0482
1314	0.180000	0.1318	0.8682	0.1318	0.0482
1315	0.180000	0.1318	0.8682	0.1318	0.0482
1316	0.180000	0.1318	0.8682	0.1318	0.0482
1317	0.180000	0.1318	0.8682	0.1318	0.0482
1318	0.180000	0.1318	0.8682	0.1318	0.0482
1319	0.180000	0.1318	0.8682	0.1318	0.0482
1320	0.180000	0.1318	0.8682	0.1318	0.0482
1321	0.180000	0.1318	0.8682	0.1318	0.0482
1322	0.180000	0.1318	0.8682	0.1318	0.0482
1323	0.180000	0.1318	0.8682	0.1318	0.0482
1324	0.180000	0.1318	0.8682	0.1318	0.0482
1325	0.180000	0.1318	0.8682	0.1318	0.0482
1326	0.180000	0.1318	0.8682	0.1318	0.0482
1327	0.180000	0.1318	0.8682	0.1318	0.0482
1328	0.180000	0.1318	0.8682	0.1318	0.0482
1329	0.180000	0.1318	0.8682	0.1318	0.0482
1330	0.180000	0.1318	0.8682	0.1318	0.0482
1331	0.180000	0.1318	0.8682	0.1318	0.0482
1332	0.180000	0.1318	0.8682	0.1318	0.0482
1333	0.180000	0.1318	0.8682	0.1318	0.0482
1334	0.180000	0.1318	0.8682	0.1318	0.0482
1335	0.180000	0.1318	0.8682	0.1318	0.0482
1336	0.180000	0.1318	0.8682	0.1318	0.0482
1337	0.180000	0.1318	0.8682	0.1318	0.0482
1338	0.180000	0.1318	0.8682	0.1318	0.0482
1339	0.180000	0.1318	0.8682	0.1318	0.0482
1340	0.180000	0.1318	0.8682	0.1318	0.0482
1341	0.180000	0.1318	0.8682	0.1318	0.0482
1342	0.180000	0.1318	0.8682	0.1318	0.0482
1343	0.180000	0.1318	0.8682	0.1318	0.0482
1344	0.180000	0.1318	0.8682	0.1318	0.0482
1345	0.180000	0.1318	0.8682	0.1318	0.0482
1346	0.180000	0.1318	0.8682	0.1318	0.0482
1347	0.180000	0.1318	0.8682	0.1318	0.0482
1348	0.180000	0.1318	0.8682	0.1318	0.0482
1349	0.180000	0.1318	0.8682	0.1318	0.0482
1350	0.180000	0.1318	0.8682	0.1318	0.0482
1351	0.180000	0.1318	0.8682	0.1318	0.0482
1352	0.180000	0.1318	0.8682	0.1318	0.0482
1353	0.180000	0.1318	0.8682	0.1318	0.0482
1354	0.180000	0.1318	0.8682	0.1318	0.0482
1355	0.180000	0.1318	0.8682	0.1318	0.0482
1356	0.180000	0.1318	0.8682	0.1318	0.0482
1357	0.180000	0.1318	0.8682	0.1318	0.0482
1358	0.180000	0.1318	0.8682	0.1318	0.0482
1359	0.180000	0.1318	0.8682	0.1318	0.0482
1360	0.180000	0.1318	0.8682	0.1318	0.0482
1361	0.180000	0.1318	0.8682	0.1318	0.0482
1362	0.180000	0.1318	0.8682	0.1318	0.0482
1363	0.180000	0.1318	0.8682	0.1318	0.0482
1364	0.180000	0.1318	0.8682	0.1318	0.0482
1365	0.180000	0.1318	0.8682	0.1318	0.0482
1366	0.180000	0.1318	0.8682	0.1318	0.0482
1367	0.180000	0.1318	0.8682	0.1318	0.0482
1368	0.180000	0.1318	0.8682	0.1318	0.0482
1369	0.180000	0.1318	0.8682	0.1318	0.0482
1370	0.180000	0.1318	0.8682	0.1318	0.0482
1371	0.180000	0.1318	0.8682	0.1318	0.0482
1372	0.180000	0.1318	0.8682	0.1318	0.0482
1373	0.180000	0.1318	0.8682	0.1318	0.0482
1374	0.180000	0.1318	0.8682	0.1318	0.0482
1375	0.180000	0.1318	0.8682	0.1318	0.0482
1376	0.180000	0.1318	0.8682	0.1318	0.0482
1377	0.180000	0.1318	0.8682	0.1318	0.0482
1378	0.180000	0.1318	0.8682	0.1318	0.0482
1379	0.180000	0.1318	0.8682	0.1318	0.0482
1380	0.180000	0.1318	0.8682	0.1318	0.0482
1381	0.180000	0.1318	0.8682	0.1318	0.0482
1382	0.180000	0.1318	0.8682	0.1318	0.0482
1383	0.180000	0.1318	0.8682	0.1318	0.0482
1384	0.180000	0.1318	0.8682	0.1318	0.0482
1385	0.180000	0.1318	0.8682	0.1318	0.0482
1386	0.180000	0.1318	0.8682	0.1318	0.0482
1387	0.180000	0.1318	0.8682	0.1318	0.0482
1388	0.180000	0.1318	0.8682	0.1318	0.0482
1389	0.180000	0.1318	0.8682	0.1318	0.0482
1390	0.180000	0.1318	0.8682	0.1318	0.0482
1391	0.180000	0.1318	0.8682	0.1318	0.0482
1392	0.180000	0.1318	0.8682	0.1318	0.0482
1393	0.180000	0.1318	0.8682	0.1318	0.0482
1394	0.180000	0.1318	0.8682	0.1318	0.0482
1395	0.180000	0.1318	0.8682	0.1318	0.0482
1396	0.180000	0.1318	0.8682	0.1318	0.0482
1397	0.180000	0.1318	0.8682	0.1318	0.0482
1398	0.180000	0.1318	0.8682	0.1318	0.0482
1399	0.180000	0.1318	0.8682	0.1318	0.0482
1400	0.180000	0.1318	0.8682	0.1318	0.0482
1401	0.180000	0.1318	0.8682	0.1318	0.0482
1402	0.180000	0.1318	0.8682	0.1318	0.0482
1403	0.180000	0.1318	0.8682	0.1318	0.0482
1404	0.180000	0.1318	0.8682	0.1318	0.0482
1405	0.180000	0.1318	0.8682	0.1318	0.0482
1406	0.180000	0.1318	0.8682	0.1318	0.0482
1407	0.180000	0.1318	0.8682	0.1318	0.0482
1408	0.180000	0.1318	0.8682	0.1318	0.0482
1409	0.180000	0.1318	0.8682	0.1318	0.0482
1410	0.180000	0.1318	0.8682	0.1318	0.0482
1411	0.180000	0.1318	0.8682	0.1318	0.0482
1412	0.180000	0.1318	0.8682	0.1318	0.0482
1413	0.180000	0.1318	0.8682	0.1318	0.0482
1414	0.180000	0.1318	0.8682	0.1318	0.0482
1415	0.180000	0.1318	0.8682	0.1318	0.0482
1416	0.180000	0.1318	0.8682	0.1318	0.0482
1417	0.180000	0.1318	0.8682	0.1318	0.0482
1418	0.180000	0.1318	0.8682	0.1318	0.0482
1419	0.180000	0.1318	0.8682	0.1318	0.0482
1420	0.180000	0.1318	0.8682	0.1318	0.0482
1421	0.180000	0.1318	0.8682	0.1318	0.0482
1422	0.180000	0.1318	0.8682	0.1318	0.0482
1423	0.180000	0.1318	0.8682	0.1318	0.0482
1424	0.180000	0.1318	0.8682	0.1318	0.0482
1425	0.180000	0.1318	0.8682	0.1318	0.0482
1426	0.180000	0.1318	0.8682	0.1318	0.0482
1427	0.180000	0.1318	0.8682	0.1318	0.0482
1428	0.180000	0.1318	0.8682	0.1318	0.0482
1429	0.180000	0.1318	0.8682	0.1318	0.0482
1430	0.180000	0.1318	0.8682	0.1318	0.0482
1431	0.180000	0.1318	0.8682	0.1318	0.0482
1432	0.180000	0.1318	0.8682	0.1318	0.0482
1433	0.180000	0.1318	0.8682	0.1318	0.0482
1434	0.180000	0.1318	0.8682	0.1318	0.0482
1435	0.180000	0.1318	0.8682	0.1318	0.0482
1436	0.180000	0.1318	0.8682	0.1318	0.0482
1437	0.180000	0.1318	0.8682	0.1318	0.0482
1438	0.180000	0.1318	0.8682	0.1318	0.0482
1439	0.180000	0.1318	0.8682	0.1318	0.0482
1440	0.180000	0.1318	0.8682	0.1318	0.0482
1441	0.180000	0.1318	0.8682	0.1318	0.0482
1442	0.180000	0.1318	0.8682	0.1318	0.0482
1443	0.180000	0.1318	0.8682	0.1318	0.0482
1444	0.180000	0.1318	0.8682	0.1318	0.0482
1445	0.180000	0.1318	0.8682	0.1318	0.0482
1446	0.180000	0.1318	0.8682	0.1318	0.0482
1447	0.180000	0.1318	0.8682	0.1318	0.0482
1448	0.180000	0.1318	0.8682	0.1318	0.0482
1449	0.180000	0.1318	0.8682	0.1318	0.0482
1450	0.180000	0.1318	0.8682	0.1318	0.0482
1451	0.180000	0.1318	0.8682	0.1318	0.0482
1452	0.180000	0.1318	0.8682	0.1318	0.0482
1453	0.180000	0.1318	0.8682	0.1318	0.0482
1454	0.180000	0.1318	0.8682	0.1318	0.0482
1455	0.180000	0.1318	0.8682	0.1318	0.0482
1456	0.180000	0.1318	0.8682	0.1318	0.0482
1457	0.180000	0.1318	0.8682	0.1318	0.0482
1458	0.180000	0.1318	0.8682	0.1318	0.0482
1459	0.180000	0.1318	0.8682	0.1318	0.0482
1460	0.180000	0.1318	0.8682	0.1318	0.0482
1461	0.180000	0.1318	0.8682	0.1318	0.0482
1462	0.180000	0.1318	0.8682	0.1318	0.0482
1463	0.180000	0.1318	0.8682	0.1318	0.0482
1464	0.180000	0.1318	0.8682	0.1318	0.0482
1465	0.180000	0.1318	0.8682	0.1318	0.0482
1466	0.180000	0.1318	0.8682	0.1318	0.0482
1467	0.180000	0.1318	0.8682	0.1318	0.0482
1468	0.180000	0.1318	0.8682	0.1318	0.0482
1469	0.180000	0.1318	0.8682	0.1318	0.0482
1470	0.180000	0.1318	0.8682	0.1318	0.0482
1471	0.180000	0.1318	0.8682	0.1318	0.0482
1472	0.180000	0.1318	0.8682	0.1318	0.0482
1473	0.180000	0.1318	0.8682	0.1318	0.0482
1474	0.180000	0.1318	0.8682	0.1318	0.0482
1475	0.180000	0.1318	0.8682	0.1318	0.0482
1476	0.180000	0.1318	0.8682	0.1318	0.0482
1477	0.180000	0.1318	0.8682	0.1318	0.0482
1478	0.180000	0.1318	0.8682	0.1318	0.0482
1479	0.180000	0.1318	0.8682	0.1318	0.0482
1480	0.180000	0.1318	0.8682	0.1318	0.0482
1481	0.180000	0.1318	0.8682	0.1318	0.0482
1482	0.180000	0.1318	0.8682	0.1318	0.0482
1483	0.180000	0.1318	0.8682	0.1318	0.0482
1484	0.180000	0.1318	0.8682	0.1318	0.0482
1485	0.180000	0.1318	0.8682	0.1318	0.0482
1486	0.180000	0.1318	0.8682	0.1318	0.0482
1487	0.180000	0.1318	0.8682	0.1318	0.0482
1488	0.180000	0.1318	0.8682	0.1318	0.0482
1489	0.180000	0.1318	0.8682	0.1318	0.0482
1490	0.180000	0.1318	0.8682	0.1318	0.0482
1491	0.180000	0.1318	0.8682	0.1318	0.0482
1492	0.180000	0.1318	0.8682	0.1318	0.0482
1493	0.180000	0.1318	0.8682	0.1318	0.0482
1494	0.180000	0.1318	0.8682	0.1318	0.0482
1495	0.180000	0.1318	0.8682	0.1318	0.0482
1496	0.180000	0.1318	0.8682	0.1318	0.0482
1497	0.180000	0.1318	0.8682	0.1318	0.0482
1498	0.180000	0.1318	0.8682	0.1318	0.0482
1499	0.180000	0.1318	0.8682	0.1318	0.0482
1500	0.180000	0.1318	0.8682	0.1318	0.0482
1501	0.180000	0.1318	0.8682	0.1318	0.0482
1502	0.180000	0.1318	0.8682	0.1318	0.0482
1503	0.180000	0.1318	0.8682	0.1318	0.0482
1504	0.180000	0.1318	0.8682	0.1318	0.0482
1505	0.180000	0.1318	0.8682	0.1318	0.0482
1506	0.180000	0.1318	0.8682	0.1318	0.0482
1507	0.180000	0.1318	0.8682	0.1318	0.0482
1508	0.180000	0.1318	0.8682	0.1318	0.0482
1509	0.180000	0.1318	0.8682	0.1318	0.0482
1510	0.180000	0.1318	0.8682	0.1318	0.0482
1511	0.180000	0.1318	0.8682	0.1318	0.0482
1512	0.180000	0.1318	0.8682	0.1318	0.0482
1513	0.180000	0.1318	0.8682	0.1318	0.0482
1514	0.180000	0.1318	0.8682	0.1318	0.0482
1515	0.180000	0.1318	0.8682	0.1318	0.0482
1516	0.180000	0.1318	0.8682	0.1318	0.0482
1517	0.180000	0.1318	0.8682	0.1318	0.0482
1518	0.180000	0.1318	0.8682	0.1318	0.0482
1519	0.180000	0.1318	0.8682	0.1318	0.0482
1520	0.180000	0.1318	0.8682	0.1318	0.0482
1521	0.180000	0.1318	0.8682	0.1318	0.0482
1522	0.180000	0.1318	0.8682	0.1318	0.0482
1523	0.180000	0.1318	0.8682	0.1318	0.0482
1524	0.180000	0.1318	0.8682	0.1318	0.0482
1525	0.180000	0.1318	0.8682	0.1318	0.0482
1526	0.180000	0.1318	0.8682	0.1318	0.0482
1527	0.180000	0.1318	0.8682	0.1318	0.0482
1528	0.180000	0.1318	0.8682	0.1318	0.0482
1529	0.180000	0.1318	0.8682	0.1318	0.0482
1530	0.180000	0.1318	0.8682	0.1318	0.0482
1531	0.180000	0.1318	0.8682	0.1318	0.0482
1532	0.180000	0.1318	0.8682	0.1318	0.0482
1533	0.180000	0.1318	0.8682	0.1318	0.0482
1534	0.180000	0.1318	0.8682	0.1318	0.0482
1535	0.180000	0.1318	0.8682	0.1318	0.0482
1536	0.180000	0.1318	0.8682	0.1318	0.0482
1537	0.180000	0.1318	0.8682	0.1318	0.0482
1538	0.180000	0.1318	0.8682	0.1318	0.0482
1539	0.180000	0.1318	0.8682	0.1318	0.0482
1540	0.180000	0.1318	0.8682	0.1318	0.0482
1541	0.180000	0.1318	0.8682	0.1318	0.0482
1542	0.180000	0.1318	0.8682	0.1318	0.0482
1543	0.180000	0.1318	0.8682	0.1318	0.0482
1544	0.180000	0.1318	0.8682	0.1318	0.0482
1545	0.180000	0.1318	0.8682	0.1318	0.0482
1546	0.180000	0.1318	0.8682	0.1318	0.0482
1547	0.180000	0.1318	0.8682	0.1318	0.0482
1548	0.180000	0.1318	0.8682	0.1318	0.0482
1549	0.180000	0.1318	0.8682	0.1318	0.0482
1550	0.180000	0.1318	0.8682	0.1318	0.0482
1551	0.180000	0.1318	0.8682	0.1318	0.0482
1552	0.180000	0.1318	0.8682	0.1318	0.0482
1553	0.180000	0.1318	0.8682	0.1318	0.0482
1554	0.180000	0.1318	0.8682	0.1318	0.0482
1555	0.180000	0.1318	0.8682	0.1318	0.0482
1556	0.180000	0.1318	0.8682	0.1318	0.0482
1557	0.180000	0.1318	0.8682	0.1318	0.0482
1558	0.180000	0.1318	0.8682	0.1318	0.0482
1559	0.180000	0.1318	0.8682	0.1318	0.0482
1560	0.180000	0.1318	0.8682	0.1318	0.0482
1561	0.180000	0.1318	0.8682	0.1318	0.0482
1562	0.180000	0.1318	0.8682	0.1318	0.0482
1563	0.180000	0.1318	0.8682	0.1318	0.0482
1564	0.180000	0.1318	0.8682	0.1318	0.0482
1565	0.180000	0.1318	0.8682	0.1318	0.0482
1566	0.180000	0.1318	0.8682	0.1318	0.0482
1567	0.180000	0.1318	0.8682	0.1318	0.0482
1568	0.180000	0.1318	0.8682	0.1318	0.0482
1569	0.180000	0.1318	0.8682	0.1318	0.0482
1570	0.180000	0.1318	0.8682	0.1318	0.0482
1571	0.180000	0.1318	0.8682	0.1318	0.0482
1572	0.180000	0.1318	0.8682	0.1318	0.0482
1573	0.180000	0.1318	0.8682	0.1318	0.0482
1574	0.180000	0.1318	0.8682	0.1318	0.0482
1575	0.180000	0.1318	0.8682	0.1318	0.0482
1576	0.180000	0.1318	0.8682	0.1318	0.0482
1577	0.180000	0.1318	0.8682	0.1318	0.0482
1578	0.180000	0.1318	0.8682	0.1318	0.0482
1579	0.180000	0.1318	0.8682	0.1318	0.0482
1580	0.180000	0.1318	0.8682	0.1318	0.0482
1581	0.180000	0.1318	0.8682	0.1318	0.0482
1582	0.180000	0.1318	0.8682	0.1318	0.0482
1583	0.180000	0.1318	0.8682	0.1318	0.0482
1584	0.180000	0.1318	0.8682	0.1318	0.0482
1585	0.180000	0.1318	0.8682	0.1318	0.0482
1586	0.180000	0.1318	0.8682	0.1318	0.0482
1587	0.180000	0.1318	0.8682	0.1318	0.0482
1588	0.180000	0.1318	0.8682	0.1318	0.0482
1589	0.180000	0.1318	0.8682	0.1318	0.0482
1590	0.180000	0.1318	0.8682	0.1318	0.0482
1591	0.180000	0.1318	0.8682	0.1318	0.0482
1592	0.180000	0.1318	0.8682	0.1318	0.0482
1593	0.180000	0.1318	0.8682	0.1318	0.0482
1594	0.180000	0.1318	0.8682	0.1318	0.0482
1595	0.180000	0.1318	0.8682	0.1318	0.0482
1596	0.180000	0.1318	0.8682	0.1318	0.0482
1597	0.180000	0.1318	0.8682	0.1318	0.0482
1598	0.180000	0.1318	0.8682	0.1318	0.0482
1599	0.180000	0.1318	0.8682	0.1318	0.0482
1600	0.180000	0.1318	0.8682	0.1318	0.0482
1601	0.180000	0.1318	0.8682	0.1318	0.0482
1602	0.180000	0.1318	0.8682	0.1318	0.0482
1603	0.180000	0.1318	0.8682	0.1318	0.0482
1604	0.180000	0.1318	0.8682	0.1318	0.0482
1605	0.180000	0.1318	0.8682	0.1318	0.0482
1606	0.180000	0.1318	0.8682	0.1318	0.0482
1607	0.180000	0.1318	0.8682	0.1318	0.0482
1608	0.180000	0.1318	0.8682	0.1318	0.0482
1609	0.180000	0.1318	0.8682	0.1318	0.0482
1610	0.180000	0.1318	0.8682	0.1318	0.0482
1611	0.180000	0.1318	0.8682	0.1318	0.0482
1612	0.180000	0.1318	0.8682	0.1318	0.0482
1613	0.180000	0.1318	0.8682	0.1318	0.0482
1614	0.180000	0.1318	0.8682	0.1318	0.0482
1615	0.180000	0.1318	0.8682	0.1318	0.0482
1616	0.180000	0.1318	0.8682	0.1318	0.0482
1617	0.180000	0.1318	0.8682	0.1318	0.0482
1618	0.180000	0.1318	0.8682	0.1318	0.0482
1619	0.180000	0.1318	0.8682	0.1318	0.0482
1620	0.180000	0.1318	0.8682	0.1318	0.0482
1621	0.180000	0.1318	0.8682	0.1318	0.0482
1622	0.180000	0.1318	0.8682	0.1318	0.0482
1623	0.180000	0.1318	0.8682	0.1318	0.0482
1624	0.180000	0.1318	0.8682	0.1318	0.0482
1625	0.180000	0.1318	0.8682	0.1318	0.0482
1626	0.180000	0.1318	0.8682	0.1318	0.0482
1627	0.180000	0.1318	0.8682	0.1318	0.0482
1628	0.180000	0.1318	0.8682	0.1318	0.0482
1629	0.180000	0.1318	0.8682	0.1318	0.0482
1630	0.180000	0.1318	0.8682	0.1318	0.0482
1631	0.180000	0.1318	0.8682	0.1318	0.0482
1632	0.180000	0.1318	0.8682	0.1318	0.0482
1633	0.180000	0.1318	0.8682	0.1318	0.0482
1634	0.180000	0.1318	0.8682	0.1318	0.0482
1635	0.180000	0.1318	0.8682	0.1318	0.0482
1636	0.180000	0.1318	0.8682	0.1318	0.0482
1637	0.180000	0.1318	0.8682	0.1318	0.0482
1638	0.180000	0.1318	0.8682	0.1318	0.0482
1639	0.180000	0.1318	0.8682	0.1318	0.0482
1640	0.180000	0.1318	0.8682	0.1318	0.0482
1641	0.180000	0.1318	0.8682	0.1318	0.0482
1642	0.180000	0.1318	0.8682	0.1318	0.0482
1643	0.180000	0.1318	0.8682	0.1318	0.0482
1644	0.180000	0.1318	0.8682	0.1318	0.0482
1645	0.180000	0.1318	0.8682	0.1318	0.0482
1646	0.180000	0.1318	0.8682	0.1318	0.0482
1647	0.180000	0.1318	0.8682	0.1318	0.0482
1648	0.180000	0.1318	0.8682	0.1318	0.0482
1649	0.180000	0.1318	0.8682	0.1318	0.0482
1650	0.180000	0.1318	0.8682	0.1318	0.0482
1651	0.180000	0.1318	0.8682	0.1318	0.0482
1652	0.180000	0.1318	0.8682	0.1318	0.0482
1653	0.180000	0.1318	0.8682	0.1318	0.0482
1654	0.180000	0.1318	0.8682	0.1318	0.0482
1655	0.180000	0.1318	0.8682	0.1318	0.0482
1656	0.180000	0.1318	0.8682	0.1318	0.0482
1657	0.180000	0.1318	0.8682	0.1318	0.0482
1658	0.180000	0.1318	0.8682	0.1318	0.0482
1659	0.180000	0.1318	0.8682	0.1318	0.0482
1660	0.180000	0.1318	0.8682	0.1318	0.0482
1661	0.180000	0.1318	0.8682	0.1318	0.0482
1662	0.180000	0.1318	0.8682	0.1318	0.0482
1663	0.180000	0.1318	0.8682	0.1318	0.0482
1664	0.180000	0.1318	0.8682	0.1318	0.0482
1665	0.180000	0.1318	0.8682	0.1318	0.0482
1666	0.180000	0.1318	0.8682	0.1318	0.0482
1667	0.180000	0.1318	0.8682	0.1318	0.0482
1668	0.180000	0.1318	0.8682	0.1318	0.0482
1669	0.180000	0.1318	0.8682	0.1318	0.0482
1670	0.180000	0.1318	0.8682	0.1318	0.0482
1671	0.180000	0.1318	0.8682	0.1318	0.0482
1672	0.180000	0.1318	0.8682	0.1318	0.0482
1673	0.180000	0.1318	0.8682	0.1318	0.0482
1674	0.180000	0.1318	0.8682	0.1318	0.0482
1675	0.180000	0.1318	0.8682	0.1318	0.0482
1676	0.180000	0.1318	0.8682	0.1318	0.0482
1677	0.180000	0.1318	0.8682	0.1318	0.0482
1678	0.180000	0.1318	0.8682	0.1318	0.0482
1679	0.180000	0.1318	0.8682	0.1318	0.0482
1680	0.180000	0.1318	0.8682	0.1318	0.0482
1681	0.180000	0.1318	0.8682	0.1318	0.0482
1682	0.180000	0.1318	0.8682	0.1318	0.0482
1683	0.180000	0.1318	0.8682	0.1318	0.0482
1684	0.180000	0.1318	0.8682	0.1318	0.0482
1685	0.180000	0.1318	0.8682	0.1318	0.0482
1686	0.180000	0.1318	0.8682	0.1318	0.0482
1687	0.180000	0.1318	0.8682	0.1318	0.0482
1688	0.180000	0.1318	0.8682	0.1318	0.0482
1689	0.180000	0.1318	0.8682	0.1318	0.0482
1690	0.180000	0.1318	0.8682	0.1318	0.0482
1691	0.180000	0.1318	0.8682	0.1318	0.0482
1692	0.180000	0.1318	0.8682	0.1318	0.0482
1693	0.180000	0.1318	0.8682	0.1318	0.0482
1694	0.180000	0.1318	0.8682	0.1318	0.0482
1695	0.180000	0.1318	0.8682	0.1318	0.0482
1696	0.180000	0.1318	0.8682	0.1318	0.0482
1697	0.180000	0.1318	0.8682	0.1318	0.0482
1698	0.180000	0.1318	0.8682	0.1318	0.0482
1699	0.180000	0.1318	0.8682	0.1318	0.0482
1700	0.180000	0.1318	0.8682	0.1318	0.0482
1701	0.180000	0.1318	0.8682	0.1318	0.0482
1702	0.180000	0.1318	0.8682	0.1318	0.0482
1703	0.180000	0.1318	0.8682	0.1318	0.0482
1704	0.180000	0.1318	0.8682	0.1318	0.0482
1705	0.180000	0.1318	0.8682	0.1318	0.0482
1706	0.180000	0.1318	0.8682	0.1318	0.0482
1707	0.180000	0.1318	0.8682	0.1318	0.0482
1708	0.180000	0.1318	0.8682	0.1318	0.0482
1709	0.180000	0.1318	0.8682	0.1318	0.0482
1710	0.180000	0.1318	0.8682	0.1318	0.0482
1711	0.180000	0.1318	0.8682	0.1318	0.0482
1712	0.180000	0.1318	0.8682	0.1318	0.0482
1713	0.180000	0.1318	0.8682	0.1318	0.0482
1714	0.180000	0.1318	0.8682	0.1318	0.0482
1715	0.180000	0.1318	0.8682	0.1318	0.0482
1716	0.180000	0.1318	0.8682	0.1318	0.0482
1717	0.180000	0.1318	0.8682	0.1318	0.0482
1718	0.180000	0.1318	0.8682	0.1318	0.0482
1719	0.180000	0.1318	0.8682	0.1318	0.0482
1720	0.180000	0.1318	0.8682	0.1318	0.0482
1721	0.180000	0.1318	0.8682	0.1318	0.0482
1722	0.180000	0.1318	0.8682	0.1318	0.0482
1723	0.180000	0.1318	0.8682	0.1318	0.0482
1724	0.180000	0.1318	0.8682	0.1318	0.0482
1725	0.180000	0.1318	0.8682	0.1318	0.0482
1726	0.180000	0.1318	0.8682	0.1318	0.0482
1727	0.180000	0.1318	0.8682	0.1318	0.0482
1728	0.180000	0.1318	0.8682	0.1318	0.0482
1729	0.180000	0.1318	0.8682	0.1318	0.0482
1730	0.180000	0.1318	0.8682	0.1318	0.0482
1731	0.180000	0.1318	0.8682	0.1318	0.0482
1732	0.180000	0.1318	0.8682	0.1318	0.0482
1733	0.180000	0.1318	0.8682	0.1318	0.0482
1734	0.180000	0.1318	0.8682	0.1318	0.0482
1735	0.180000	0.1318	0.8682	0.1318	0.0482
1736	0.180000	0.1318	0.8682	0.1318	0.0482
1737	0.180000	0.1318	0.8682	0.1318	0.0482
1738	0.180000	0.1318	0.8682	0.1318	0.0482
1739	0.180000	0.1318	0.8682	0.1318	0.0482
1740	0.180000	0.1318	0.8682	0.1318	0.0482
1741	0.180000	0.1318	0.8682	0.1318	0.0482
1742	0.180000	0.1318	0.8682	0.1318	0.0482
1743	0.180000	0.1318	0.8682	0.1318	0.0482
1744	0.180000	0.1318	0.8682	0.1318	0.0482
1745	0.180000	0.1318	0.8682	0.1318	0.0482
1746	0.180000	0.1318	0.8682	0.1318	0.0482
1747	0.180000	0.1318	0.8682	0.1318	0.0482
1748	0.180000	0.1318	0.8682	0.1318	0.0482
1749	0.180000	0.1318	0.8682	0.1318	0.0482
1750	0.180000	0.1318	0.8682	0.1318	0.0482
1751	0.180000	0.1318	0.8682	0.1318	0.0482
1752	0.180000	0.1318	0.8682	0.1318	0.0482
1753	0.180000	0.1318	0.8682	0.1318	0.0482
1754	0.180000	0.1318	0.8682	0.1318	0.0482
1755	0.180000	0.1318	0.8682	0.1318	0.0482
1756	0.180000	0.1318	0.8682	0.1318	0.0482
1757	0.180000	0.1318	0.8682	0.1318	0.0482
1758	0.180000	0.1318	0.8682	0.1318	0.0482
1759	0.180000	0.1318	0.8682	0.1318	0.0482
1760	0.180000	0.1318	0.8682	0.1318	0.0482
1761	0.180000	0.1318	0.8682	0.1318	0.0482
1762	0.180000	0.1318	0.8682	0.1318	0.0482
1763	0.180000	0.1318	0.8682	0.1318	0.0482
1764	0.180000	0.1318	0.8682	0.1318	0.0482
1765	0.180000	0.1318	0.8682	0.1318	0.0482
1766	0.180000	0.1318	0.8682	0.1318	0.0482
1767	0.180000	0.1318	0.8682	0.1318	0.0482
1768	0.180000	0.1318	0.8682	0.1318	0.0482
1769	0.180000	0.1318	0.8682	0.1318	0.0482
1770	0.180000	0.1318	0.8682	0.1318	0.0482
1771	0.180000	0.1318	0.8682	0.1318	0.0482
1772	0.180000	0.1318	0.8682	0.1318	0.0482
1773	0.180000	0.1318	0.8682	0.1318	0.0482
1774	0.180000	0.1318	0.8682	0.1318	0.0482
1775	0.180000	0.1318	0.8682	0.1318	0.0482
1776	0.180000	0.1318	0.8682	0.1318	0.0482
1777	0.180000	0.1318	0.8682	0.1318	0.0482
1778	0.180000	0.1318	0.8682	0.1318	0.0482
1779	0.180000	0.1318	0.8682	0.1318	0.0482
1780	0.180000	0.1318	0.8682	0.1318	0.0482
1781	0.180000	0.1318	0.8682	0.1318	0.0482
1782	0.180000	0.1318	0.8682	0.1318	0.0482
1783	0.180000	0.1318	0.8682	0.1318	0.0482
1784	0.180000	0.1318	0.8682	0.1318	0.0482
1785	0.180000	0.1318	0.8682	0.1318	0.0482
1786	0.180000	0.1318	0.8682	0.1318	0.0482
1787	0.180000	0.1318	0.8682	0.1318	0.0482
1788	0.180000	0.1318	0.8682	0.1318	0.0482
1789	0.180000	0.1318	0.8682	0.1318	0.0482
1790	0.180000	0.1318	0.8682	0.1318	0.0482
1791	0.180000	0.1318	0.8682	0.1318	0.0482
1792	0.180000	0.1318	0.8682	0.1318	0.0482
1793	0.180000	0.1318	0.8682	0.1318	0.0482
1794	0.180000	0.1318	0.8682	0.1318	0.0482
1795	0.180000	0.1318	0.8682	0.1318	0.0482
1796	0.180000	0.1318	0.8682	0.1318	0.0482
1797	0.180000	0.1318	0.8682	0.1318	0.0482
1798	0.180000	0.1318	0.8682	0.1318	0.0482
1799	0.180000	0.1318	0.8682	0.1318	0.0482
1800	0.180000	0.1318	0.8682	0.1318	0.0482
1801	0.180000	0.1318	0.8682	0.1318	0.0482
1802	0.180000	0.1318	0.8682	0.1318	0.0482
1803	0.180000	0.1318	0.8682	0.1318	0.0482
1804	0.180000	0.1318	0.8682	0.1318	0.0482
1805	0.180000	0.1318	0.8682	0.1318	0.0482
1806	0.180000	0.1318	0.8682	0.1318	0.0482
1807	0.180000	0.1318	0.8682	0.1318	0.0482
1808	0.180000	0.1318	0.8682	0.1318	0.0482
1809	0.180000	0.1318	0.8682	0.1318	0.0482
1810	0.180000	0.1318	0.8682	0.1318	0.0482
1811	0.180000	0.1318	0.8682	0.1318	0.0482
1812	0.180000	0.1318	0.8682	0.1318	0.0482
1813	0.180000	0.1318	0.8682	0.1318	0.0482
1814	0.180000	0.1318	0.8682	0.1318	0.0482
1815	0.180000	0.1318	0.8682	0.1318	0.0482
1816	0.180000	0.1318	0.8682	0.1318	0.0482
1817	0.180000	0.1318	0.8682	0.1318	0.0482
1818	0.180000	0.1318	0.8682	0.1318	0.0482
1819	0.180000	0.1318	0.8682	0.1318	0.0482
1820	0.180000	0.1318	0.8682	0.1318	0.0482
1821	0.180000	0.1318	0.8682	0.1318	0.0482
1822	0.180000	0.1318	0.8682	0.1318	0.0482
1823	0.180000	0.1318	0.8682	0.1318	0.0482
1824	0.180000	0.1318	0.8682	0.1318	0.0482
1825	0.180000	0.1318	0.8682	0.1318	0.0482
1826	0.180000	0.1318	0.8682	0.1318	0.0482
1827	0.180000	0.1318	0.8682	0.1318	0.0482
1828	0.180000	0.1318	0.8682	0.1318	0.0482
1829	0.180000	0.1318	0.8682	0.1318	0.0482
1830	0.180000	0.1318	0.8682	0.1318	0.0482
1831	0.180000	0.1318	0.8682	0.1318	0.0482
1832	0.180000	0.1318	0.8682	0.1318	0.0482
1833	0.180000	0.1318	0.8682	0.1318	0.0482
1834	0.180000	0.1318	0.8682	0.1318	0.0482
1835	0.180000	0.1318	0.8682	0.1318	0.0482
1836	0.180000	0.1318	0.8682	0.1318	0.0482
1837	0.180000	0.1318	0.8682	0.1318	0.0482
1838	0.180000	0.1318	0.8682	0.1318	0.0482
1839	0.180000	0.1318	0.8682	0.1318	0.0482
1840	0.180000	0.1318	0.8682	0.1318	0.0482
1841	0.180000	0.1318	0.8682	0.1318	0.0482
1842	0.180000	0.1318	0.8682	0.1318	0.0482
1843	0.180000	0.1318	0.8682	0.1318	0.0482
1844	0.180000	0.1318	0.8682	0.1318	0.0482
1845	0.180000	0.1318	0.8682	0.1318	0.0482
1846	0.180000	0.1318	0.8682	0.1318	0.0482
1847	0.180000	0.1318	0.8682	0.1318	0.0482
1848	0.180000	0.1318	0.8682	0.1318	0.0482
1849	0.180000	0.1318	0.8682	0.1318	0.0482
1850	0.180000	0.1318	0.8682	0.1318	0.0482
1851	0.180000	0.1318	0.8682	0.1318	0.0482
1852	0.180000	0.1318	0.8682	0.1318	0.0482
1853	0.180000	0.1318	0.8682	0.1318	0.0482
1854	0.180000	0.1318	0.8682	0.1318	0.0482
1855	0.180000	0.1318	0.8682	0.1318	0.0482
1856	0.180000	0.1318	0.8682	0.1318	0.0482
1857	0.180000	0.1318	0.8682	0.1318	0.0482
1858	0.180000	0.1318	0.8682	0.1318	0.0482
1859	0.180000	0.1318	0.8682	0.1318	0.0482
1860	0.180000	0.1318	0.8682	0.1318	0.0482
1861	0.180000	0.1318	0.8682	0.1318	0.0482
1862	0.180000	0.1318	0.8682	0.1318	0.0482
1863	0.180000	0.1318	0.8682	0.1318	0.0482
1864	0.180000	0.1318	0.8682	0.1318	0.0482
1865	0.180000	0.1318	0.8682	0.1318	0.0482
1866	0.180000	0.1318	0.8682	0.1318	0.0482
1867	0.180000	0.1318	0.8682	0.1318	0.0482
1868	0.180000	0.1318	0.8682	0.1318	0.0482
1869	0.180000	0.1318	0.8682	0.1318	0.0482
1870	0.180000	0.1318	0.8682	0.1318	0.0482
1871	0.180000	0.1318	0.8682	0.1318	0.0482
1872	0.180000	0.1318	0.8682	0.1318	0.0482
1873	0.180000	0.1318	0.8682	0.1318	0.0482
1874	0.180000	0.1318	0.8682	0.1318	0.0482
1875	0.180000	0.1318	0.8682	0.1318	0.0482
1876	0.180000	0.1318	0.8682	0.1318	0.0482
1877	0.180000	0.1318	0.8682	0.1318	0.0482
1878	0.180000	0.1318	0.8682	0.1318	0.0482
1879	0.180000	0.1318	0.8682	0.1318	0.0482
1880	0.180000	0.1318	0.8682	0.1318	0.0482
1881	0.180000	0.1318	0.8682	0.1318	0.0482
1882	0.180000	0.1318	0.8682	0.1318	0.0482
1883	0.180000	0.1318	0.8682	0.1318	0.0482
1884	0.180000	0.1318	0.8682	0.1318	0.0482
1885	0.180000	0.1318	0.8682	0.1318	0.0482
1886	0.180000	0.1318	0.8682	0.1318	0.0482
1887	0.180000	0.1318	0.8682	0.1318	0.0482
1888	0.180000	0.1318	0.8682	0.1318	0.0482
1889	0.180000	0.1318	0.8682	0.1318	0.0482
1890	0.180000	0.1318	0.8682	0.1318	0.0482
1891	0.180000	0.1318	0.8682	0.1318	0.0482
1892	0.180000	0.1318	0.8682	0.1318	0.0482
1893	0.180000	0.1318	0.8682	0.1318	0.0482
1894	0.180000	0.1318	0.8682	0.1318	0.0482
1895	0.180000	0.1318	0.8682	0.1318	0.0482
1896	0.180000	0.1318	0.8682	0.1318	0.0482
1897	0.180000	0.1318	0.8682	0.1318	0.0482
1898	0.180000	0.1318	0.8682	0.1318	0.0482
1899	0.180000	0.1318	0.8682	0.1318	0.0482
1900	0.180000	0.1318	0.8682	0.1318	0.0482
1901	0.180000	0.1318	0.8682	0.1318	0.0482
1902	0.180000	0.1318	0.8682	0.1318	0.0482
1903	0.180000	0.1318	0.8682	0.1318	0.0482
1904	0.180000	0.1318	0.8682	0.1318	0.0482
1905	0.180000	0.1318	0.8682	0.1318	0.0482
1906	0.180000	0.1318	0.8682	0.1318	0.0482
1907	0.180000	0.1318	0.8682	0.1318	0.0482
1908	0.180000	0.1318	0.8682	0.1318	0.0482
1909	0.180000	0.1318	0.8682	0.1318	0.0482
1910	0.180000	0.1318	0.8682	0.1318	0.0482
1911	0.180000	0.1318	0.8682	0.1318	0.0482
1912	0.180000	0.1318	0.8682	0.1318	0.0482
1913	0.180000	0.1318	0.8682	0.1318	0.0482
1914	0.180000	0.1318	0.8682	0.1318	0.0482
1915	0.180000	0.1318	0.8682	0.1318	0.0482
1916	0.180000	0.1318	0.8682	0.1318	0.0482
1917	0.180000	0.1318	0.8682	0.1318	0.0482
1918	0.180000	0.1318	0.8682	0.1318	0.0482
1919	0.180000	0.1318	0.8682	0.1318	0.0482
1920	0.180000	0.1318	0.8682	0.1318	0.0482
1921	0.180000	0.1318	0.8682	0.1318	0.0482
1922	0.180000	0.1318	0.8682	0.1318	0.0482
1923	0.180000	0.1318	0.8682	0.1318	0.0482
1924	0.180000	0.1318	0.8682	0.1318	0.0482
1925	0.180000	0.1318	0.8682	0.1318	0.0482
1926	0.180000	0.1318	0.8682	0.1318	0.0482
1927	0.180000	0.1318	0.8682	0.1318	0.0482
1928	0.180000	0.1318	0.8682	0.1318	0.0482
1929	0.180000	0.1318	0.8682	0.1318	0.0482
1930	0.180000	0.1318	0.8682	0.1318	0.0482
1931	0.180000	0.1318	0.8682	0.1318	0.0482
1932	0.180000	0.1318	0.8682	0.1318	0.0482
1933	0.180000	0.1318	0.8682	0.1318	0.0482
1934	0.180000	0.1318	0.8682	0.1318	0.0482
1935	0.180000	0.1318	0.8682	0.1318	0.0482
1936	0.180000	0.1318	0.8682	0.1318	0.0482
1937	0.180000	0.1318	0.8682	0.1318	0.0482
1938	0.180000	0.1318	0.8682	0.1318	0.0482
1939	0.180000	0.1318	0.8682	0.1318	0.0482
1940	0.180000	0.1318	0.8682	0.1318	0.0482
1941	0.180000	0.1318	0.8682	0.1318	0.0482
1942	0.180000	0.1318	0.8682	0.1318	0.0482
1943	0.180000	0.1318	0.8682	0.1318	0.0482
1944	0.180000	0.1318	0.8682	0.1318	0.0482
1945	0.180000	0.1318	0.8682	0.1318	0.0482
1946	0.180000	0.1318	0.8682	0.1318	0.0482
1947	0.180000	0.1318	0.8682	0.1318	0.0482
1948	0.180000	0.1318	0.8682	0.1318	0.0482
1949	0.180000	0.1318	0.8682	0.1318	0.0482
1950	0.180000	0.1318	0.8682	0.1318	0.0482
1951	0.180000	0.1318	0.8682	0.1318	0.0482
1952	0.180000	0.1318	0.8682	0.1318	0.0482
1953	0.180000	0.1318	0.8682	0.1318	0.0482
1954	0.180000	0.1318	0.8682	0.1318	0.0482
1955	0.180000	0.1318	0.8682	0.1318	0.0482
1956	0.180000	0.1318	0.8682	0.1318	0.0482
1957	0.180000	0.1318	0.8682	0.1318	0.0482
1958	0.180000	0.1318	0.8682	0.1318	0.0482
1959	0.180000	0.1318	0.8682	0.1318	0.0482
1960	0.180000	0.1318	0.8682	0.1318	0.0482
1961	0.180000	0.1318	0.8682	0.1318	0.0482
1962	0.180000	0.1318	0.8682	0.1318	0.0482
1963	0.180000	0.1318	0.8682	0.1318	0.0482
1964	0.180000	0.1318	0.8682	0.1318	0.0482
1965	0.180000	0.1318	0.8682	0.1318	0.0482
1966	0.180000	0.1318	0.8682	0.1318	0.0482
1967	0.180000	0.1318	0.8682	0.1318	0.0482
1968	0.180000	0.1318	0.8682	0.1318	0.0482
1969	0.180000	0.1318	0.8682	0.1318	0.0482
1970	0.180000	0.1318	0.8682	0.1318	0.0482
1971	0.180000	0.1318	0.8682	0.1318	0.0482
1972	0.180000	0.1318	0.8682	0.1318	0.0482
1973	0.180000	0.1318	0.8682	0.1318	0.0482
1974	0.180000	0.1318	0.8682	0.1318	0.0482
1975	0.180000	0.1318	0.8682	0.1318	0.0482
1976	0.180000	0.1318	0.8682	0.1318	0.0482
1977	0.180000	0.1318	0.8682	0.1318	0.0482
1978	0.180000	0.1318	0.8682	0.1318	0.0482
1979	0.180000	0.1318	0.8682	0.1318	0.0482
1980	0.180000	0.1318	0.8682	0.1318	0.0482
1981	0.180000	0.1318	0.8682	0.1318	0.0482
1982	0.180000	0.1318	0.8682	0.1318	0.0482
1983	0.180000	0.1318	0.8682	0.1318	0.0482
1984	0.180000	0.1318	0.8682	0.1318	0.0482
1985	0.180000	0.1318	0.8682	0.1318	0.0482
1986	0.180000	0.1318	0.8682	0.1318	0.0482
1987	0.180000	0.1318	0.8682	0.1318	0.0482
1988	0.180000	0.1318	0.8682	0.1318	0.0482
1989	0.180000	0.1318	0.8682	0.1318	0.0482
1990	0.180000	0.1318	0.8682	0.1318	0.0482
1991	0.180000	0.1318	0.8682	0.1318	0.0482
1992	0.180000	0.1318	0.8682	0.1318	0.0482
1993	0.180000	0.1318	0.8682	0.1318	0.0482
1994	0.180000	0.1318	0.8682	0.1318	0.0482
1995	0.180000	0.1318	0.8682	0.1318	0.0482
1996	0.180000	0.1318	0.8682	0.1318	0.0482
1997	0.180000	0.1318	0.8682	0.1318	0.0482
1998	0.180000	0.1318	0.8682	0.1318	0.0482
1999	0.180000	0.1318	0.8682	0.1318	0.0482
2000	0.180000	0.1318	0.8682	0.1318	0.0482
[truncated: 3,001 more rows]
