# Supplementary material for: Aspiration-driven co-evolution of cooperation with individual behavioral diversity
Source: PLoS One. 2023 Sep 15;18(9):e0291134. doi: 10.1371/journal.pone.0291134 (PMC10503719; doi:10.1371/journal.pone.0291134)
Supplement: S1 Data — (ZIP) [file pone.0291134.s001.zip › M1/v2-L=200/data/tolerate=1_b=1.25_frequency.txt]

1	0.497700	1	0	0.4977	0
2	0.346781	0.916525	0.083475	0.346675	0.00010625
3	0.249319	0.781875	0.218125	0.247475	0.00184375
4	0.185888	0.626725	0.373275	0.1811	0.0047875
5	0.142350	0.480325	0.519675	0.134725	0.007625
6	0.112756	0.360775	0.639225	0.103125	0.00963125
7	0.095919	0.273775	0.726225	0.0848	0.0111188
8	0.085475	0.21605	0.78395	0.073625	0.01185
9	0.079812	0.1773	0.8227	0.066525	0.0132875
10	0.078144	0.1526	0.8474	0.063025	0.0151188
11	0.074850	0.135725	0.864275	0.059125	0.015725
12	0.073856	0.124075	0.875925	0.057175	0.0166813
13	0.074256	0.117125	0.882875	0.05645	0.0178062
14	0.074544	0.1122	0.8878	0.056475	0.0180688
15	0.075850	0.1092	0.8908	0.057275	0.018575
16	0.077425	0.10685	0.89315	0.05795	0.019475
17	0.078088	0.104425	0.895575	0.057925	0.0201625
18	0.078650	0.1023	0.8977	0.058425	0.020225
19	0.079312	0.101075	0.898925	0.058425	0.0208875
20	0.080269	0.099075	0.900925	0.0585	0.0217688
21	0.081456	0.098975	0.901025	0.059475	0.0219813
22	0.081644	0.098475	0.901525	0.058925	0.0227187
23	0.082719	0.097125	0.902875	0.05945	0.0232688
24	0.083238	0.0953	0.9047	0.05965	0.0235875
25	0.084156	0.0938	0.9062	0.0601	0.0240563
26	0.084981	0.0936	0.9064	0.061025	0.0239562
27	0.086794	0.0952	0.9048	0.06255	0.0242438
28	0.087444	0.096525	0.903475	0.062725	0.0247188
29	0.088506	0.09655	0.90345	0.06335	0.0251563
30	0.088581	0.096475	0.903525	0.063325	0.0252563
31	0.089194	0.094875	0.905125	0.063375	0.0258188
32	0.089631	0.09435	0.90565	0.06295	0.0266813
33	0.090044	0.0939	0.9061	0.06335	0.0266937
34	0.090356	0.09325	0.90675	0.06345	0.0269063
35	0.090944	0.0928	0.9072	0.06355	0.0273938
36	0.091700	0.092575	0.907425	0.06395	0.02775
37	0.092863	0.09245	0.90755	0.064675	0.0281875
38	0.092750	0.09255	0.90745	0.064625	0.028125
39	0.093269	0.09335	0.90665	0.06525	0.0280187
40	0.093137	0.092275	0.907725	0.06485	0.0282875
41	0.093838	0.091125	0.908875	0.06495	0.0288875
42	0.094213	0.0906	0.9094	0.064675	0.0295375
43	0.094787	0.090725	0.909275	0.0652	0.0295875
44	0.095294	0.090425	0.909575	0.065575	0.0297187
45	0.096019	0.090325	0.909675	0.06655	0.0294687
46	0.096812	0.0907	0.9093	0.067475	0.0293375
47	0.098069	0.09125	0.90875	0.0684	0.0296688
48	0.098556	0.092175	0.907825	0.068725	0.0298313
49	0.099794	0.093725	0.906275	0.070175	0.0296187
50	0.100069	0.09435	0.90565	0.07055	0.0295188
51	0.100694	0.094475	0.905525	0.070675	0.0300188
52	0.101763	0.095175	0.904825	0.071725	0.0300375
53	0.101800	0.09485	0.90515	0.0718	0.03
54	0.102206	0.09475	0.90525	0.07235	0.0298563
55	0.102744	0.094825	0.905175	0.072575	0.0301688
56	0.103406	0.09465	0.90535	0.073175	0.0302313
57	0.103613	0.094275	0.905725	0.073325	0.0302875
58	0.104150	0.093425	0.906575	0.07325	0.0309
59	0.104663	0.093575	0.906425	0.073575	0.0310875
60	0.105113	0.09435	0.90565	0.0739	0.0312125
61	0.106175	0.095075	0.904925	0.075125	0.03105
62	0.106244	0.0949	0.9051	0.074625	0.0316188
63	0.107000	0.0964	0.9036	0.0759	0.0311
64	0.107425	0.09655	0.90345	0.0761	0.031325
65	0.108600	0.096925	0.903075	0.07725	0.03135
66	0.109144	0.09735	0.90265	0.0776	0.0315438
67	0.109869	0.098375	0.901625	0.078225	0.0316437
68	0.111100	0.099325	0.900675	0.0796	0.0315
69	0.110388	0.099	0.901	0.078675	0.0317125
70	0.110663	0.098625	0.901375	0.078175	0.0324875
71	0.111638	0.0986	0.9014	0.079175	0.0324625
72	0.112244	0.09975	0.90025	0.07995	0.0322938
73	0.112981	0.100425	0.899575	0.08105	0.0319313
74	0.113331	0.10065	0.89935	0.080825	0.0325063
75	0.113638	0.101175	0.898825	0.08125	0.0323875
76	0.113738	0.100175	0.899825	0.0812	0.0325375
77	0.114194	0.099225	0.900775	0.080875	0.0333188
78	0.115088	0.0998	0.9002	0.08185	0.0332375
79	0.115813	0.100325	0.899675	0.08235	0.0334625
80	0.115681	0.09995	0.90005	0.081825	0.0338562
81	0.116225	0.100725	0.899275	0.082275	0.03395
82	0.116781	0.10105	0.89895	0.0832	0.0335813
83	0.117338	0.1008	0.8992	0.0835	0.0338375
84	0.118438	0.102075	0.897925	0.084725	0.0337125
85	0.118444	0.10255	0.89745	0.0847	0.0337438
86	0.119125	0.10285	0.89715	0.0849	0.034225
87	0.119181	0.102425	0.897575	0.0848	0.0343813
88	0.119569	0.102325	0.897675	0.085025	0.0345437
89	0.119250	0.101425	0.898575	0.0845	0.03475
90	0.119731	0.101125	0.898875	0.084775	0.0349563
91	0.120325	0.101125	0.898875	0.0854	0.034925
92	0.121238	0.101875	0.898125	0.086425	0.0348125
93	0.122094	0.1024	0.8976	0.0873	0.0347937
94	0.122300	0.1035	0.8965	0.0874	0.0349
95	0.122838	0.1037	0.8963	0.087425	0.0354125
96	0.122338	0.1035	0.8965	0.08685	0.0354875
97	0.122875	0.10315	0.89685	0.087675	0.0352
98	0.123544	0.10335	0.89665	0.088275	0.0352688
99	0.124094	0.103475	0.896525	0.0882	0.0358938
100	0.124606	0.10385	0.89615	0.089	0.0356062
101	0.125125	0.1043	0.8957	0.089325	0.0358
102	0.125450	0.104575	0.895425	0.089575	0.035875
103	0.126119	0.105225	0.894775	0.090625	0.0354937
104	0.126763	0.1055	0.8945	0.0913	0.0354625
105	0.127406	0.1062	0.8938	0.0919	0.0355063
106	0.127356	0.1066	0.8934	0.09165	0.0357063
107	0.127887	0.1067	0.8933	0.09175	0.0361375
108	0.128206	0.106175	0.893825	0.09195	0.0362562
109	0.128500	0.10635	0.89365	0.0922	0.0363
110	0.129369	0.106625	0.893375	0.092875	0.0364937
111	0.129706	0.107675	0.892325	0.09315	0.0365562
112	0.129750	0.10815	0.89185	0.093375	0.036375
113	0.129875	0.107625	0.892375	0.09335	0.036525
114	0.130400	0.108075	0.891925	0.09395	0.03645
115	0.131038	0.1082	0.8918	0.093925	0.0371125
116	0.131419	0.1087	0.8913	0.09465	0.0367688
117	0.132106	0.10885	0.89115	0.09505	0.0370562
118	0.132869	0.10915	0.89085	0.09575	0.0371187
119	0.133175	0.110175	0.889825	0.096475	0.0367
120	0.133400	0.1101	0.8899	0.09635	0.03705
121	0.133788	0.110375	0.889625	0.096725	0.0370625
122	0.133981	0.111625	0.888375	0.09715	0.0368313
123	0.134338	0.11185	0.88815	0.097325	0.0370125
124	0.134894	0.111825	0.888175	0.097725	0.0371688
125	0.134912	0.111625	0.888375	0.097475	0.0374375
126	0.135000	0.110625	0.889375	0.09725	0.03775
127	0.135650	0.1109	0.8891	0.09805	0.0376
128	0.135838	0.1114	0.8886	0.098225	0.0376125
129	0.135988	0.111425	0.888575	0.098625	0.0373625
130	0.136294	0.110775	0.889225	0.098425	0.0378688
131	0.136519	0.110625	0.889375	0.098625	0.0378937
132	0.137606	0.110625	0.889375	0.099425	0.0381813
133	0.137525	0.11155	0.88845	0.0998	0.037725
134	0.137444	0.1116	0.8884	0.099475	0.0379688
135	0.137988	0.11115	0.88885	0.099875	0.0381125
136	0.138706	0.11185	0.88815	0.10075	0.0379562
137	0.138962	0.112225	0.887775	0.101225	0.0377375
138	0.139281	0.112725	0.887275	0.10135	0.0379313
139	0.139231	0.112375	0.887625	0.100875	0.0383563
140	0.139181	0.112225	0.887775	0.10065	0.0385313
141	0.139919	0.111675	0.888325	0.10105	0.0388688
142	0.140619	0.112225	0.887775	0.10165	0.0389688
143	0.140869	0.113525	0.886475	0.1023	0.0385687
144	0.140444	0.113125	0.886875	0.101375	0.0390687
145	0.141013	0.113175	0.886825	0.1018	0.0392125
146	0.141025	0.112675	0.887325	0.10165	0.039375
147	0.142031	0.112425	0.887575	0.102675	0.0393563
148	0.142044	0.1133	0.8867	0.10275	0.0392938
149	0.141775	0.112525	0.887475	0.1023	0.039475
150	0.141825	0.112775	0.887225	0.10255	0.039275
151	0.142494	0.1123	0.8877	0.103075	0.0394188
152	0.143069	0.113375	0.886625	0.1037	0.0393688
153	0.143269	0.11335	0.88665	0.103925	0.0393437
154	0.143369	0.113925	0.886075	0.10415	0.0392187
155	0.143456	0.113425	0.886575	0.10395	0.0395063
156	0.143644	0.1131	0.8869	0.104075	0.0395688
157	0.144125	0.11305	0.88695	0.10455	0.039575
158	0.144262	0.1135	0.8865	0.104775	0.0394875
159	0.144375	0.114025	0.885975	0.105	0.039375
160	0.144850	0.1144	0.8856	0.1054	0.03945
161	0.144831	0.1143	0.8857	0.105075	0.0397563
162	0.144794	0.113475	0.886525	0.1044	0.0403937
163	0.145163	0.113275	0.886725	0.104825	0.0403375
164	0.145250	0.11335	0.88665	0.104825	0.040425
165	0.145369	0.11355	0.88645	0.105025	0.0403437
166	0.145787	0.113325	0.886675	0.105175	0.0406125
167	0.145475	0.113125	0.886875	0.10475	0.040725
168	0.145613	0.112625	0.887375	0.104725	0.0408875
169	0.146025	0.113	0.887	0.10535	0.040675
170	0.146206	0.11285	0.88715	0.105425	0.0407812
171	0.146481	0.11315	0.88685	0.1058	0.0406813
172	0.146706	0.113525	0.886475	0.1058	0.0409062
173	0.146856	0.113675	0.886325	0.106125	0.0407312
174	0.147081	0.11385	0.88615	0.106275	0.0408063
175	0.147231	0.1136	0.8864	0.106375	0.0408562
176	0.147487	0.113525	0.886475	0.106675	0.0408125
177	0.147737	0.11415	0.88585	0.107075	0.0406625
178	0.147888	0.1141	0.8859	0.107125	0.0407625
179	0.148144	0.11435	0.88565	0.107325	0.0408188
180	0.148469	0.1152	0.8848	0.10775	0.0407187
181	0.148050	0.114975	0.885025	0.107325	0.040725
182	0.148475	0.114675	0.885325	0.10765	0.040825
183	0.148694	0.1147	0.8853	0.1078	0.0408938
184	0.149062	0.11485	0.88515	0.10815	0.0409125
185	0.149838	0.1161	0.8839	0.1091	0.0407375
186	0.149919	0.11685	0.88315	0.109375	0.0405438
187	0.150031	0.116725	0.883275	0.1091	0.0409313
188	0.150369	0.117025	0.882975	0.109325	0.0410437
189	0.150394	0.116925	0.883075	0.1092	0.0411938
190	0.150225	0.11665	0.88335	0.109225	0.041
191	0.150644	0.116425	0.883575	0.10955	0.0410937
192	0.150825	0.116625	0.883375	0.10955	0.041275
193	0.150819	0.1164	0.8836	0.109375	0.0414438
194	0.151056	0.115925	0.884075	0.109325	0.0417312
195	0.150988	0.116075	0.883925	0.1093	0.0416875
196	0.150688	0.116075	0.883925	0.109175	0.0415125
197	0.150931	0.115425	0.884575	0.1092	0.0417312
198	0.151144	0.11535	0.88465	0.109375	0.0417688
199	0.151625	0.115875	0.884125	0.109575	0.04205
200	0.151844	0.116125	0.883875	0.109825	0.0420188
201	0.151787	0.116425	0.883575	0.109975	0.0418125
202	0.152106	0.11625	0.88375	0.1102	0.0419062
203	0.152163	0.116475	0.883525	0.11035	0.0418125
204	0.152281	0.116175	0.883825	0.11045	0.0418313
205	0.152419	0.116075	0.883925	0.1102	0.0422187
206	0.152381	0.115975	0.884025	0.1104	0.0419812
207	0.152956	0.116075	0.883925	0.110775	0.0421813
208	0.153269	0.116675	0.883325	0.111125	0.0421438
209	0.153900	0.11765	0.88235	0.111975	0.041925
210	0.154013	0.118375	0.881625	0.112325	0.0416875
211	0.154244	0.1184	0.8816	0.112325	0.0419187
212	0.154400	0.11845	0.88155	0.1121	0.0423
213	0.154456	0.118225	0.881775	0.112	0.0424563
214	0.154369	0.1186	0.8814	0.1118	0.0425688
215	0.154763	0.11845	0.88155	0.1123	0.0424625
216	0.154913	0.1181	0.8819	0.11215	0.0427625
217	0.155037	0.11835	0.88165	0.112375	0.0426625
218	0.155250	0.118475	0.881525	0.1126	0.04265
219	0.155344	0.11855	0.88145	0.112625	0.0427188
220	0.155506	0.1184	0.8816	0.112725	0.0427813
221	0.155794	0.1186	0.8814	0.11305	0.0427437
222	0.156325	0.118525	0.881475	0.113225	0.0431
223	0.156025	0.1189	0.8811	0.113125	0.0429
224	0.156206	0.11915	0.88085	0.113475	0.0427312
225	0.156281	0.11895	0.88105	0.1136	0.0426812
226	0.156388	0.1191	0.8809	0.113775	0.0426125
227	0.156850	0.119225	0.880775	0.1142	0.04265
228	0.156837	0.11965	0.88035	0.11435	0.0424875
229	0.156825	0.119125	0.880875	0.11395	0.042875
230	0.156881	0.119175	0.880825	0.114075	0.0428062
231	0.156994	0.119225	0.880775	0.114125	0.0428687
232	0.157087	0.11915	0.88085	0.114175	0.0429125
233	0.157106	0.119225	0.880775	0.114125	0.0429812
234	0.157125	0.118825	0.881175	0.1138	0.043325
235	0.157319	0.119025	0.880975	0.11425	0.0430688
236	0.157775	0.119025	0.880975	0.114625	0.04315
237	0.157750	0.119475	0.880525	0.11475	0.043
238	0.157850	0.1193	0.8807	0.1149	0.04295
239	0.157856	0.119325	0.880675	0.11485	0.0430063
240	0.157988	0.11925	0.88075	0.11495	0.0430375
241	0.158387	0.119575	0.880425	0.115475	0.0429125
242	0.158469	0.1198	0.8802	0.115525	0.0429438
243	0.158475	0.11995	0.88005	0.1155	0.042975
244	0.158719	0.119975	0.880025	0.1158	0.0429187
245	0.158850	0.119675	0.880325	0.115775	0.043075
246	0.159081	0.1201	0.8799	0.116075	0.0430063
247	0.159325	0.120275	0.879725	0.11605	0.043275
248	0.159331	0.1208	0.8792	0.116025	0.0433062
249	0.159488	0.12055	0.87945	0.1162	0.0432875
250	0.159612	0.120525	0.879475	0.116225	0.0433875
251	0.159250	0.1203	0.8797	0.115875	0.043375
252	0.159419	0.120075	0.879925	0.115925	0.0434937
253	0.159719	0.120325	0.879675	0.116275	0.0434438
254	0.159938	0.12085	0.87915	0.1166	0.0433375
255	0.159831	0.1205	0.8795	0.11635	0.0434812
256	0.159750	0.119925	0.880075	0.115925	0.043825
257	0.159819	0.12035	0.87965	0.11625	0.0435688
258	0.160069	0.1199	0.8801	0.11625	0.0438187
259	0.159925	0.119875	0.880125	0.116275	0.04365
260	0.160094	0.11985	0.88015	0.11635	0.0437437
261	0.159981	0.11965	0.88035	0.11615	0.0438313
262	0.160200	0.1197	0.8803	0.116425	0.043775
263	0.160238	0.119925	0.880075	0.11655	0.0436875
264	0.160387	0.11995	0.88005	0.1167	0.0436875
265	0.160625	0.12005	0.87995	0.11685	0.043775
266	0.160731	0.1202	0.8798	0.11705	0.0436812
267	0.160913	0.120325	0.879675	0.11735	0.0435625
268	0.161069	0.120325	0.879675	0.11755	0.0435188
269	0.160969	0.120375	0.879625	0.11725	0.0437188
270	0.161294	0.120575	0.879425	0.117425	0.0438687
271	0.161438	0.1207	0.8793	0.117625	0.0438125
272	0.161656	0.12095	0.87905	0.117775	0.0438812
273	0.161831	0.121575	0.878425	0.118025	0.0438062
274	0.161719	0.12165	0.87835	0.118075	0.0436438
275	0.161525	0.120975	0.879025	0.1177	0.043825
276	0.161650	0.120825	0.879175	0.117725	0.043925
277	0.161581	0.120875	0.879125	0.117775	0.0438062
278	0.161594	0.120575	0.879425	0.1179	0.0436938
279	0.161544	0.120775	0.879225	0.1178	0.0437437
280	0.161794	0.120525	0.879475	0.1178	0.0439937
281	0.161637	0.12045	0.87955	0.1176	0.0440375
282	0.161650	0.120075	0.879925	0.117525	0.044125
283	0.161862	0.119975	0.880025	0.117625	0.0442375
284	0.161963	0.12035	0.87965	0.117875	0.0440875
285	0.162137	0.120525	0.879475	0.118075	0.0440625
286	0.161975	0.120575	0.879425	0.117875	0.0441
287	0.162144	0.120775	0.879225	0.117975	0.0441688
288	0.162306	0.120725	0.879275	0.118	0.0443062
289	0.162606	0.1212	0.8788	0.1185	0.0441063
290	0.162525	0.1213	0.8787	0.1185	0.044025
291	0.162788	0.121275	0.878725	0.118675	0.0441125
292	0.163006	0.1217	0.8783	0.118925	0.0440813
293	0.162694	0.1219	0.8781	0.118775	0.0439187
294	0.162719	0.12155	0.87845	0.11865	0.0440687
295	0.163063	0.121525	0.878475	0.118875	0.0441875
296	0.163169	0.121425	0.878575	0.118975	0.0441937
297	0.163019	0.12155	0.87845	0.118925	0.0440938
298	0.162981	0.121625	0.878375	0.11895	0.0440313
299	0.163325	0.121625	0.878375	0.1192	0.044125
300	0.163244	0.121625	0.878375	0.119075	0.0441688
301	0.163394	0.12185	0.87815	0.1193	0.0440938
302	0.163538	0.12165	0.87835	0.11935	0.0441875
303	0.163450	0.121775	0.878225	0.1192	0.04425
304	0.163556	0.121925	0.878075	0.1192	0.0443563
305	0.163538	0.122	0.878	0.119225	0.0443125
306	0.163506	0.12185	0.87815	0.11915	0.0443563
307	0.163856	0.121875	0.878125	0.1193	0.0445562
308	0.163919	0.1221	0.8779	0.119375	0.0445438
309	0.163925	0.122075	0.877925	0.119225	0.0447
310	0.164038	0.122125	0.877875	0.1194	0.0446375
311	0.164081	0.1219	0.8781	0.1194	0.0446812
312	0.164125	0.122075	0.877925	0.11955	0.044575
313	0.164331	0.122525	0.877475	0.119875	0.0444563
314	0.164350	0.122875	0.877125	0.1201	0.04425
315	0.164669	0.123375	0.876625	0.120575	0.0440938
316	0.164750	0.1233	0.8767	0.120525	0.044225
317	0.164519	0.123025	0.876975	0.12025	0.0442688
318	0.164381	0.122425	0.877575	0.119925	0.0444563
319	0.164456	0.1224	0.8776	0.12005	0.0444063
320	0.164412	0.12235	0.87765	0.1198	0.0446125
321	0.164706	0.122375	0.877625	0.119975	0.0447313
322	0.164631	0.12245	0.87755	0.119975	0.0446563
323	0.164612	0.122325	0.877675	0.1199	0.0447125
324	0.164625	0.1223	0.8777	0.119975	0.04465
325	0.164838	0.12235	0.87765	0.120425	0.0444125
326	0.164863	0.12265	0.87735	0.120475	0.0443875
327	0.164925	0.1227	0.8773	0.12055	0.044375
328	0.165113	0.122975	0.877025	0.120725	0.0443875
329	0.165175	0.12295	0.87705	0.120675	0.0445
330	0.165038	0.12265	0.87735	0.1205	0.0445375
331	0.164981	0.122425	0.877575	0.120375	0.0446063
332	0.165031	0.122375	0.877625	0.120375	0.0446563
333	0.165156	0.1226	0.8774	0.1207	0.0444563
334	0.165194	0.1225	0.8775	0.120675	0.0445188
335	0.165338	0.1228	0.8772	0.120725	0.0446125
336	0.165606	0.123025	0.876975	0.12105	0.0445562
337	0.165575	0.1233	0.8767	0.120975	0.0446
338	0.165719	0.123675	0.876325	0.12115	0.0445687
339	0.165488	0.12305	0.87695	0.12065	0.0448375
340	0.165594	0.122725	0.877275	0.120625	0.0449688
341	0.165538	0.122675	0.877325	0.120575	0.0449625
342	0.165513	0.12235	0.87765	0.120475	0.0450375
343	0.165725	0.122525	0.877475	0.120775	0.04495
344	0.165694	0.122625	0.877375	0.12075	0.0449437
345	0.165763	0.12285	0.87715	0.1209	0.0448625
346	0.165919	0.1229	0.8771	0.12115	0.0447688
347	0.165763	0.1226	0.8774	0.121025	0.0447375
348	0.165956	0.1225	0.8775	0.121125	0.0448313
349	0.166244	0.12285	0.87715	0.1214	0.0448438
350	0.166338	0.123175	0.876825	0.1216	0.0447375
351	0.166356	0.12345	0.87655	0.121525	0.0448313
352	0.166375	0.12365	0.87635	0.12155	0.044825
353	0.166281	0.123525	0.876475	0.1215	0.0447813
354	0.166187	0.12325	0.87675	0.1213	0.0448875
355	0.166444	0.12335	0.87665	0.12155	0.0448938
356	0.166463	0.12335	0.87665	0.121575	0.0448875
357	0.166544	0.1234	0.8766	0.121675	0.0448687
358	0.166625	0.1234	0.8766	0.12175	0.044875
359	0.166694	0.123425	0.876575	0.12185	0.0448438
360	0.166738	0.123475	0.876525	0.121825	0.0449125
361	0.166831	0.123525	0.876475	0.12195	0.0448812
362	0.166681	0.12365	0.87635	0.121725	0.0449563
363	0.166763	0.123925	0.876075	0.12175	0.0450125
364	0.167069	0.124	0.876	0.121975	0.0450938
365	0.166738	0.12365	0.87635	0.12165	0.0450875
366	0.166800	0.123425	0.876575	0.121725	0.045075
367	0.167031	0.1235	0.8765	0.121975	0.0450562
368	0.167125	0.1239	0.8761	0.122075	0.04505
369	0.167169	0.123825	0.876175	0.122025	0.0451438
370	0.167187	0.123875	0.876125	0.122125	0.0450625
371	0.167244	0.123925	0.876075	0.122275	0.0449688
372	0.167300	0.12395	0.87605	0.122325	0.044975
373	0.167481	0.124025	0.875975	0.1224	0.0450813
374	0.167581	0.1245	0.8755	0.12265	0.0449312
375	0.167550	0.124475	0.875525	0.122575	0.044975
376	0.167456	0.124125	0.875875	0.1224	0.0450562
377	0.167575	0.124325	0.875675	0.122675	0.0449
378	0.167606	0.124425	0.875575	0.12275	0.0448563
379	0.167806	0.1246	0.8754	0.1229	0.0449063
380	0.167706	0.124525	0.875475	0.122675	0.0450313
381	0.167781	0.124625	0.875375	0.122825	0.0449563
382	0.167750	0.1245	0.8755	0.1227	0.04505
383	0.167756	0.1244	0.8756	0.12275	0.0450062
384	0.167800	0.124475	0.875525	0.122725	0.045075
385	0.167863	0.124525	0.875475	0.1227	0.0451625
386	0.167838	0.124475	0.875525	0.122675	0.0451625
387	0.167925	0.124375	0.875625	0.122825	0.0451
388	0.168000	0.12475	0.87525	0.12295	0.04505
389	0.168031	0.12455	0.87545	0.122925	0.0451063
390	0.168088	0.12475	0.87525	0.12305	0.0450375
391	0.168081	0.124575	0.875425	0.122975	0.0451063
392	0.168175	0.124775	0.875225	0.12305	0.045125
393	0.168050	0.124525	0.875475	0.12285	0.0452
394	0.168081	0.12425	0.87575	0.122775	0.0453062
395	0.168200	0.1244	0.8756	0.122925	0.045275
396	0.168144	0.124325	0.875675	0.122925	0.0452188
397	0.168263	0.12435	0.87565	0.12315	0.0451125
398	0.168300	0.1246	0.8754	0.123275	0.045025
399	0.168219	0.12445	0.87555	0.1231	0.0451187
400	0.168238	0.1244	0.8756	0.12315	0.0450875
401	0.168456	0.124625	0.875375	0.12335	0.0451063
402	0.168525	0.12475	0.87525	0.123375	0.04515
403	0.168669	0.12475	0.87525	0.123475	0.0451937
404	0.168806	0.1252	0.8748	0.123675	0.0451312
405	0.168806	0.125125	0.874875	0.123575	0.0452313
406	0.168900	0.1251	0.8749	0.123575	0.045325
407	0.168931	0.124925	0.875075	0.123425	0.0455062
408	0.168844	0.124775	0.875225	0.12325	0.0455938
409	0.168831	0.124875	0.875125	0.1234	0.0454312
410	0.168950	0.125025	0.874975	0.1236	0.04535
411	0.168900	0.125275	0.874725	0.123575	0.045325
412	0.168994	0.125175	0.874825	0.123625	0.0453687
413	0.168994	0.1249	0.8751	0.1235	0.0454937
414	0.169219	0.12505	0.87495	0.123675	0.0455438
415	0.169281	0.125175	0.874825	0.123725	0.0455563
416	0.169494	0.125625	0.874375	0.124125	0.0453687
417	0.169494	0.125675	0.874325	0.124175	0.0453187
418	0.169531	0.125775	0.874225	0.124375	0.0451563
419	0.169706	0.126175	0.873825	0.1246	0.0451063
420	0.169681	0.126175	0.873825	0.12445	0.0452313
421	0.169725	0.12625	0.87375	0.12445	0.045275
422	0.169700	0.1263	0.8737	0.124375	0.045325
423	0.169763	0.1263	0.8737	0.124575	0.0451875
424	0.169956	0.12625	0.87375	0.124575	0.0453812
425	0.169744	0.126475	0.873525	0.12445	0.0452938
426	0.169763	0.1262	0.8738	0.12415	0.0456125
427	0.169662	0.126	0.874	0.124	0.0456625
428	0.169619	0.1258	0.8742	0.123775	0.0458438
429	0.169619	0.1256	0.8744	0.123775	0.0458438
430	0.169669	0.125475	0.874525	0.124025	0.0456437
431	0.169581	0.12545	0.87455	0.123975	0.0456063
432	0.169838	0.1254	0.8746	0.1242	0.0456375
433	0.169988	0.125625	0.874375	0.124325	0.0456625
434	0.170025	0.125775	0.874225	0.12445	0.045575
435	0.169931	0.1259	0.8741	0.1244	0.0455313
436	0.170013	0.1259	0.8741	0.124425	0.0455875
437	0.170106	0.125925	0.874075	0.124525	0.0455812
438	0.170119	0.126175	0.873825	0.124625	0.0454937
439	0.170138	0.1262	0.8738	0.1246	0.0455375
440	0.170100	0.125975	0.874025	0.12455	0.04555
441	0.170250	0.125875	0.874125	0.124725	0.045525
442	0.170450	0.126225	0.873775	0.125	0.04545
443	0.170481	0.126325	0.873675	0.125025	0.0454562
444	0.170275	0.1263	0.8737	0.12485	0.045425
445	0.170363	0.126075	0.873925	0.124775	0.0455875
446	0.170412	0.126075	0.873925	0.1247	0.0457125
447	0.170569	0.126325	0.873675	0.1249	0.0456688
448	0.170469	0.126375	0.873625	0.1249	0.0455687
449	0.170394	0.126525	0.873475	0.12485	0.0455438
450	0.170475	0.126175	0.873825	0.124875	0.0456
451	0.170400	0.12615	0.87385	0.124775	0.045625
452	0.170450	0.12635	0.87365	0.12495	0.0455
453	0.170550	0.126175	0.873825	0.124875	0.045675
454	0.170450	0.126025	0.873975	0.1247	0.04575
455	0.170581	0.125925	0.874075	0.124725	0.0458563
456	0.170675	0.126225	0.873775	0.124975	0.0457
457	0.170844	0.126425	0.873575	0.125275	0.0455687
458	0.170881	0.12675	0.87325	0.125325	0.0455563
459	0.170788	0.12675	0.87325	0.125275	0.0455125
460	0.170888	0.1267	0.8733	0.12525	0.0456375
461	0.171019	0.126925	0.873075	0.1255	0.0455187
462	0.171050	0.126925	0.873075	0.125475	0.045575
463	0.170981	0.12695	0.87305	0.125425	0.0455563
464	0.170775	0.126625	0.873375	0.1252	0.045575
465	0.170731	0.126	0.874	0.1249	0.0458312
466	0.170719	0.125975	0.874025	0.124875	0.0458438
467	0.170800	0.12585	0.87415	0.124975	0.045825
468	0.170788	0.125925	0.874075	0.124975	0.0458125
469	0.170869	0.12595	0.87405	0.125125	0.0457438
470	0.170956	0.12595	0.87405	0.125175	0.0457813
471	0.171038	0.126	0.874	0.12525	0.0457875
472	0.170987	0.1261	0.8739	0.1251	0.0458875
473	0.170863	0.12615	0.87385	0.125075	0.0457875
474	0.170775	0.125925	0.874075	0.125025	0.04575
475	0.170750	0.125775	0.874225	0.125	0.04575
476	0.170831	0.125575	0.874425	0.125025	0.0458063
477	0.170806	0.125625	0.874375	0.125025	0.0457813
478	0.170863	0.125625	0.874375	0.125075	0.0457875
479	0.170944	0.12575	0.87425	0.12515	0.0457938
480	0.170956	0.12575	0.87425	0.12515	0.0458063
481	0.170962	0.125925	0.874075	0.125175	0.0457875
482	0.171100	0.12605	0.87395	0.125375	0.045725
483	0.171094	0.126	0.874	0.1253	0.0457938
484	0.171125	0.126075	0.873925	0.125375	0.04575
485	0.171113	0.12595	0.87405	0.125325	0.0457875
486	0.171088	0.126	0.874	0.125325	0.0457625
487	0.171113	0.125825	0.874175	0.125225	0.0458875
488	0.171044	0.1259	0.8741	0.12525	0.0457938
489	0.171113	0.125825	0.874175	0.12535	0.0457625
490	0.171187	0.125925	0.874075	0.125425	0.0457625
491	0.171237	0.1262	0.8738	0.125525	0.0457125
492	0.171212	0.1261	0.8739	0.12545	0.0457625
493	0.171381	0.1262	0.8738	0.125575	0.0458063
494	0.171250	0.126525	0.873475	0.12555	0.0457
495	0.171313	0.12645	0.87355	0.12565	0.0456625
496	0.171350	0.1264	0.8736	0.125625	0.045725
497	0.171375	0.126475	0.873525	0.12565	0.045725
498	0.171450	0.12655	0.87345	0.125675	0.045775
499	0.171413	0.12645	0.87355	0.125625	0.0457875
500	0.171475	0.12645	0.87355	0.12565	0.045825
501	0.171487	0.126475	0.873525	0.12565	0.0458375
502	0.171506	0.1263	0.8737	0.12565	0.0458563
503	0.171519	0.12655	0.87345	0.125725	0.0457938
504	0.171600	0.12675	0.87325	0.125825	0.045775
505	0.171663	0.1267	0.8733	0.125875	0.0457875
506	0.171788	0.1267	0.8733	0.12595	0.0458375
507	0.171769	0.126875	0.873125	0.12605	0.0457188
508	0.171737	0.126875	0.873125	0.12605	0.0456875
509	0.171806	0.1269	0.8731	0.12605	0.0457562
510	0.171950	0.127125	0.872875	0.126225	0.045725
511	0.171981	0.12715	0.87285	0.126175	0.0458063
512	0.172056	0.127125	0.872875	0.1262	0.0458563
513	0.172000	0.127275	0.872725	0.12615	0.04585
514	0.172013	0.1271	0.8729	0.1261	0.0459125
515	0.172100	0.127075	0.872925	0.126225	0.045875
516	0.172088	0.127225	0.872775	0.12625	0.0458375
517	0.172144	0.12745	0.87255	0.12635	0.0457938
518	0.172031	0.127425	0.872575	0.12625	0.0457813
519	0.172025	0.12735	0.87265	0.126275	0.04575
520	0.171863	0.127025	0.872975	0.126025	0.0458375
521	0.171863	0.126825	0.873175	0.126	0.0458625
522	0.171875	0.12685	0.87315	0.126	0.045875
523	0.171900	0.126775	0.873225	0.126025	0.045875
524	0.171881	0.12675	0.87325	0.126075	0.0458063
525	0.172031	0.12685	0.87315	0.12625	0.0457813
526	0.172044	0.126825	0.873175	0.126125	0.0459188
527	0.171975	0.126825	0.873175	0.126125	0.04585
528	0.171925	0.126625	0.873375	0.125975	0.04595
529	0.171875	0.126625	0.873375	0.126025	0.04585
530	0.171894	0.126475	0.873525	0.126025	0.0458688
531	0.172006	0.1266	0.8734	0.1262	0.0458063
532	0.171962	0.1267	0.8733	0.1262	0.0457625
533	0.172013	0.12665	0.87335	0.126225	0.0457875
534	0.172031	0.1266	0.8734	0.126225	0.0458063
535	0.171931	0.126525	0.873475	0.126075	0.0458563
536	0.171919	0.126425	0.873575	0.126075	0.0458438
537	0.171981	0.126525	0.873475	0.126175	0.0458063
538	0.172006	0.12645	0.87355	0.126225	0.0457813
539	0.172006	0.126425	0.873575	0.126275	0.0457313
540	0.172013	0.126425	0.873575	0.12625	0.0457625
541	0.172006	0.126425	0.873575	0.126225	0.0457813
542	0.172025	0.126375	0.873625	0.126225	0.0458
543	0.171950	0.1263	0.8737	0.126125	0.045825
544	0.171931	0.126275	0.873725	0.1261	0.0458312
545	0.171944	0.12635	0.87365	0.1261	0.0458438
546	0.171962	0.126325	0.873675	0.1261	0.0458625
547	0.171981	0.126325	0.873675	0.126075	0.0459063
548	0.171987	0.126325	0.873675	0.126125	0.0458625
549	0.172044	0.1264	0.8736	0.126125	0.0459188
550	0.172000	0.126375	0.873625	0.1261	0.0459
551	0.171981	0.1264	0.8736	0.1261	0.0458812
552	0.171987	0.1264	0.8736	0.126125	0.0458625
553	0.172075	0.126475	0.873525	0.1262	0.045875
554	0.172100	0.1266	0.8734	0.12625	0.04585
555	0.172075	0.126575	0.873425	0.126225	0.04585
556	0.172075	0.12655	0.87345	0.126175	0.0459
557	0.172075	0.126525	0.873475	0.1262	0.045875
558	0.172100	0.1265	0.8735	0.126225	0.045875
559	0.172063	0.126525	0.873475	0.1262	0.0458625
560	0.172113	0.1265	0.8735	0.12625	0.0458625
561	0.172100	0.1265	0.8735	0.126225	0.045875
562	0.172025	0.126375	0.873625	0.126125	0.0459
563	0.172031	0.126325	0.873675	0.126125	0.0459063
564	0.172075	0.1264	0.8736	0.1262	0.045875
565	0.172075	0.12635	0.87365	0.1262	0.045875
566	0.172169	0.126425	0.873575	0.1263	0.0458688
567	0.172075	0.126425	0.873575	0.1262	0.045875
568	0.172044	0.126425	0.873575	0.126175	0.0458688
569	0.172019	0.126225	0.873775	0.1261	0.0459188
570	0.172044	0.12625	0.87375	0.126125	0.0459188
571	0.172056	0.1263	0.8737	0.126175	0.0458812
572	0.172144	0.126425	0.873575	0.126275	0.0458688
573	0.172156	0.12645	0.87355	0.1263	0.0458563
574	0.172181	0.1265	0.8735	0.126325	0.0458563
575	0.172181	0.1265	0.8735	0.126325	0.0458563
576	0.172175	0.126525	0.873475	0.1263	0.045875
577	0.172150	0.126525	0.873475	0.12625	0.0459
578	0.172156	0.1265	0.8735	0.12625	0.0459063
579	0.172181	0.12645	0.87355	0.1263	0.0458812
580	0.172175	0.126525	0.873475	0.126325	0.04585
581	0.172200	0.12655	0.87345	0.12635	0.04585
582	0.172150	0.12655	0.87345	0.126275	0.045875
583	0.172163	0.12655	0.87345	0.1263	0.0458625
584	0.172138	0.126525	0.873475	0.126225	0.0459125
585	0.172144	0.126425	0.873575	0.126225	0.0459188
586	0.172150	0.1264	0.8736	0.1262	0.04595
587	0.172181	0.126375	0.873625	0.126225	0.0459562
588	0.172206	0.126375	0.873625	0.126225	0.0459813
589	0.172187	0.12645	0.87355	0.12625	0.0459375
590	0.172187	0.1264	0.8736	0.12625	0.0459375
591	0.172219	0.126425	0.873575	0.126275	0.0459437
592	0.172225	0.12645	0.87355	0.126325	0.0459
593	0.172250	0.1265	0.8735	0.12635	0.0459
594	0.172319	0.1266	0.8734	0.126425	0.0458937
595	0.172294	0.1266	0.8734	0.1264	0.0458937
596	0.172313	0.1266	0.8734	0.126425	0.0458875
597	0.172313	0.12665	0.87335	0.126425	0.0458875
598	0.172344	0.12665	0.87335	0.12645	0.0458937
599	0.172288	0.126775	0.873225	0.126425	0.0458625
600	0.172306	0.1266	0.8734	0.126375	0.0459313
601	0.172331	0.1266	0.8734	0.1264	0.0459313
602	0.172356	0.1266	0.8734	0.1264	0.0459562
603	0.172431	0.12665	0.87335	0.126475	0.0459562
604	0.172375	0.126725	0.873275	0.126425	0.04595
605	0.172425	0.126725	0.873275	0.126475	0.04595
606	0.172469	0.1268	0.8732	0.12655	0.0459188
607	0.172487	0.12685	0.87315	0.12655	0.0459375
608	0.172538	0.12685	0.87315	0.12655	0.0459875
609	0.172563	0.12685	0.87315	0.1266	0.0459625
610	0.172712	0.127	0.873	0.126775	0.0459375
611	0.172681	0.127125	0.872875	0.1268	0.0458812
612	0.172581	0.127125	0.872875	0.1267	0.0458812
613	0.172631	0.127075	0.872925	0.1267	0.0459313
614	0.172687	0.127075	0.872925	0.126775	0.0459125
615	0.172663	0.12715	0.87285	0.12675	0.0459125
616	0.172619	0.127125	0.872875	0.126675	0.0459437
617	0.172569	0.126875	0.873125	0.1266	0.0459688
618	0.172656	0.12695	0.87305	0.126725	0.0459313
619	0.172681	0.12705	0.87295	0.126775	0.0459063
620	0.172781	0.1271	0.8729	0.126875	0.0459063
621	0.172775	0.1272	0.8728	0.12685	0.045925
622	0.172706	0.127125	0.872875	0.12675	0.0459562
623	0.172575	0.126925	0.873075	0.126575	0.046
624	0.172600	0.126725	0.873275	0.126475	0.046125
625	0.172606	0.126875	0.873125	0.1265	0.0461063
626	0.172644	0.1269	0.8731	0.126625	0.0460187
627	0.172594	0.1268	0.8732	0.12655	0.0460438
628	0.172588	0.1268	0.8732	0.126575	0.0460125
629	0.172581	0.12675	0.87325	0.126525	0.0460563
630	0.172613	0.126775	0.873225	0.126575	0.0460375
631	0.172644	0.126825	0.873175	0.1266	0.0460438
632	0.172600	0.1268	0.8732	0.126575	0.046025
633	0.172644	0.1268	0.8732	0.126625	0.0460187
634	0.172712	0.126825	0.873175	0.126675	0.0460375
635	0.172719	0.126875	0.873125	0.126675	0.0460438
636	0.172687	0.12695	0.87305	0.12665	0.0460375
637	0.172712	0.127	0.873	0.1267	0.0460125
638	0.172725	0.12705	0.87295	0.1267	0.046025
639	0.172750	0.127075	0.872925	0.12675	0.046
640	0.172700	0.127025	0.872975	0.1267	0.046
641	0.172794	0.12705	0.87295	0.1268	0.0459938
642	0.172794	0.127125	0.872875	0.1268	0.0459938
643	0.172800	0.127075	0.872925	0.126775	0.046025
644	0.172763	0.126975	0.873025	0.126725	0.0460375
645	0.172719	0.12695	0.87305	0.126725	0.0459938
646	0.172663	0.126875	0.873125	0.12665	0.0460125
647	0.172700	0.12685	0.87315	0.126675	0.046025
648	0.172681	0.126825	0.873175	0.126675	0.0460062
649	0.172681	0.126825	0.873175	0.12665	0.0460313
650	0.172694	0.126825	0.873175	0.12665	0.0460438
651	0.172694	0.126825	0.873175	0.12665	0.0460438
652	0.172794	0.126825	0.873175	0.126725	0.0460687
653	0.172800	0.127075	0.872925	0.126775	0.046025
654	0.172775	0.126975	0.873025	0.1267	0.046075
655	0.172788	0.126925	0.873075	0.126725	0.0460625
656	0.172838	0.12695	0.87305	0.1268	0.0460375
657	0.172813	0.1269	0.8731	0.12675	0.0460625
658	0.172819	0.126875	0.873125	0.12675	0.0460687
659	0.172831	0.1269	0.8731	0.126775	0.0460563
660	0.172844	0.12695	0.87305	0.126825	0.0460187
661	0.172838	0.126975	0.873025	0.126825	0.0460125
662	0.172831	0.127025	0.872975	0.126825	0.0460062
663	0.172863	0.12705	0.87295	0.126825	0.0460375
664	0.172813	0.127	0.873	0.1267	0.0461125
665	0.172763	0.12695	0.87305	0.12665	0.0461125
666	0.172763	0.126925	0.873075	0.126675	0.0460875
667	0.172794	0.12695	0.87305	0.1267	0.0460938
668	0.172806	0.1269	0.8731	0.1267	0.0461063
669	0.172763	0.126825	0.873175	0.1266	0.0461625
670	0.172806	0.1268	0.8732	0.126625	0.0461813
671	0.172781	0.1268	0.8732	0.126625	0.0461563
672	0.172806	0.12685	0.87315	0.1267	0.0461063
673	0.172813	0.12685	0.87315	0.126675	0.0461375
674	0.172794	0.126925	0.873075	0.1267	0.0460938
675	0.172794	0.1269	0.8731	0.126725	0.0460687
676	0.172850	0.126925	0.873075	0.126725	0.046125
677	0.172900	0.127	0.873	0.126825	0.046075
678	0.172962	0.127125	0.872875	0.126925	0.0460375
679	0.172931	0.127125	0.872875	0.1269	0.0460313
680	0.172931	0.1271	0.8729	0.126875	0.0460563
681	0.172906	0.12705	0.87295	0.12685	0.0460563
682	0.172931	0.12705	0.87295	0.126875	0.0460563
683	0.172981	0.127125	0.872875	0.126925	0.0460563
684	0.172937	0.127175	0.872825	0.1269	0.0460375
685	0.172931	0.127175	0.872825	0.1269	0.0460313
686	0.172981	0.1271	0.8729	0.12685	0.0461312
687	0.172987	0.1271	0.8729	0.12685	0.0461375
688	0.172962	0.127175	0.872825	0.12685	0.0461125
689	0.172969	0.127225	0.872775	0.126875	0.0460938
690	0.172994	0.127225	0.872775	0.126875	0.0461188
691	0.172925	0.12715	0.87285	0.126775	0.04615
692	0.172937	0.12705	0.87295	0.126725	0.0462125
693	0.172975	0.12705	0.87295	0.126775	0.0462
694	0.173006	0.127	0.873	0.1268	0.0462062
695	0.173050	0.127075	0.872925	0.1269	0.04615
696	0.173019	0.12705	0.87295	0.126875	0.0461437
697	0.173106	0.127125	0.872875	0.126975	0.0461312
698	0.173163	0.127375	0.872625	0.127075	0.0460875
699	0.173250	0.1274	0.8726	0.12715	0.0461
700	0.173263	0.1275	0.8725	0.127175	0.0460875
701	0.173281	0.127575	0.872425	0.12725	0.0460313
702	0.173263	0.127625	0.872375	0.12725	0.0460125
703	0.173263	0.12765	0.87235	0.127275	0.0459875
704	0.173306	0.127675	0.872325	0.1273	0.0460062
705	0.173225	0.127625	0.872375	0.127175	0.04605
706	0.173300	0.127625	0.872375	0.127225	0.046075
707	0.173363	0.127725	0.872275	0.127275	0.0460875
708	0.173400	0.1278	0.8722	0.1273	0.0461
709	0.173525	0.127975	0.872025	0.1274	0.046125
710	0.173444	0.127875	0.872125	0.127225	0.0462188
711	0.173375	0.12785	0.87215	0.127175	0.0462
712	0.173263	0.127725	0.872275	0.127	0.0462625
713	0.173244	0.1275	0.8725	0.126925	0.0463187
714	0.173288	0.12755	0.87245	0.126975	0.0463125
715	0.173244	0.127425	0.872575	0.12685	0.0463937
716	0.173144	0.127275	0.872725	0.126725	0.0464188
717	0.173181	0.12725	0.87275	0.1268	0.0463812
718	0.173225	0.127175	0.872825	0.1268	0.046425
719	0.173231	0.1272	0.8728	0.126875	0.0463563
720	0.173194	0.127025	0.872975	0.126775	0.0464188
721	0.173187	0.127075	0.872925	0.126825	0.0463625
722	0.173175	0.127075	0.872925	0.1269	0.046275
723	0.173187	0.1271	0.8729	0.1269	0.0462875
724	0.173181	0.1271	0.8729	0.1269	0.0462813
725	0.173200	0.1271	0.8729	0.126925	0.046275
726	0.173163	0.127075	0.872925	0.1269	0.0462625
727	0.173113	0.127	0.873	0.1268	0.0463125
728	0.173187	0.126975	0.873025	0.126875	0.0463125
729	0.173206	0.1271	0.8729	0.1269	0.0463063
730	0.173106	0.127	0.873	0.1268	0.0463063
731	0.173025	0.126825	0.873175	0.12665	0.046375
732	0.173050	0.1268	0.8732	0.126675	0.046375
733	0.173075	0.12675	0.87325	0.126675	0.0464
734	0.173131	0.126825	0.873175	0.126775	0.0463563
735	0.173144	0.12695	0.87305	0.126825	0.0463187
736	0.173194	0.127025	0.872975	0.126875	0.0463187
737	0.173156	0.12705	0.87295	0.12685	0.0463063
738	0.173100	0.126875	0.873125	0.12675	0.04635
739	0.173100	0.1269	0.8731	0.126775	0.046325
740	0.173144	0.12685	0.87315	0.126775	0.0463688
741	0.173131	0.12685	0.87315	0.126775	0.0463563
742	0.173200	0.126875	0.873125	0.12685	0.04635
743	0.173250	0.127	0.873	0.126925	0.046325
744	0.173250	0.127025	0.872975	0.1269	0.04635
745	0.173288	0.12705	0.87295	0.12695	0.0463375
746	0.173319	0.127075	0.872925	0.126975	0.0463438
747	0.173244	0.127175	0.872825	0.12695	0.0462938
748	0.173275	0.127075	0.872925	0.126925	0.04635
749	0.173313	0.1271	0.8729	0.12695	0.0463625
750	0.173250	0.127125	0.872875	0.126925	0.046325
751	0.173319	0.127125	0.872875	0.127	0.0463187
752	0.173237	0.127075	0.872925	0.1269	0.0463375
753	0.173212	0.127	0.873	0.126825	0.0463875
754	0.173250	0.126975	0.873025	0.12685	0.0464
755	0.173225	0.127	0.873	0.12685	0.046375
756	0.173200	0.126975	0.873025	0.126825	0.046375
757	0.173200	0.12695	0.87305	0.126825	0.046375
758	0.173200	0.126925	0.873075	0.126825	0.046375
759	0.173200	0.126925	0.873075	0.126825	0.046375
760	0.173181	0.12685	0.87315	0.126825	0.0463563
761	0.173194	0.12685	0.87315	0.12685	0.0463438
762	0.173194	0.126875	0.873125	0.126875	0.0463187
763	0.173200	0.126875	0.873125	0.126875	0.046325
764	0.173200	0.126875	0.873125	0.126875	0.046325
765	0.173200	0.126875	0.873125	0.126875	0.046325
766	0.173200	0.126875	0.873125	0.126875	0.046325
767	0.173200	0.126875	0.873125	0.126875	0.046325
768	0.173200	0.126875	0.873125	0.126875	0.046325
769	0.173200	0.126875	0.873125	0.126875	0.046325
770	0.173200	0.126875	0.873125	0.126875	0.046325
771	0.173200	0.126875	0.873125	0.126875	0.046325
772	0.173200	0.126875	0.873125	0.126875	0.046325
773	0.173200	0.126875	0.873125	0.126875	0.046325
774	0.173200	0.126875	0.873125	0.126875	0.046325
775	0.173200	0.126875	0.873125	0.126875	0.046325
776	0.173200	0.126875	0.873125	0.126875	0.046325
777	0.173200	0.126875	0.873125	0.126875	0.046325
778	0.173200	0.126875	0.873125	0.126875	0.046325
779	0.173200	0.126875	0.873125	0.126875	0.046325
780	0.173200	0.126875	0.873125	0.126875	0.046325
781	0.173200	0.126875	0.873125	0.126875	0.046325
782	0.173200	0.126875	0.873125	0.126875	0.046325
783	0.173200	0.126875	0.873125	0.126875	0.046325
784	0.173200	0.126875	0.873125	0.126875	0.046325
785	0.173200	0.126875	0.873125	0.126875	0.046325
786	0.173200	0.126875	0.873125	0.126875	0.046325
787	0.173200	0.126875	0.873125	0.126875	0.046325
788	0.173200	0.126875	0.873125	0.126875	0.046325
789	0.173200	0.126875	0.873125	0.126875	0.046325
790	0.173200	0.126875	0.873125	0.126875	0.046325
791	0.173200	0.126875	0.873125	0.126875	0.046325
792	0.173200	0.126875	0.873125	0.126875	0.046325
793	0.173200	0.126875	0.873125	0.126875	0.046325
794	0.173200	0.126875	0.873125	0.126875	0.046325
795	0.173200	0.126875	0.873125	0.126875	0.046325
796	0.173200	0.126875	0.873125	0.126875	0.046325
797	0.173200	0.126875	0.873125	0.126875	0.046325
798	0.173200	0.126875	0.873125	0.126875	0.046325
799	0.173200	0.126875	0.873125	0.126875	0.046325
800	0.173200	0.126875	0.873125	0.126875	0.046325
801	0.173200	0.126875	0.873125	0.126875	0.046325
802	0.173200	0.126875	0.873125	0.126875	0.046325
803	0.173200	0.126875	0.873125	0.126875	0.046325
804	0.173200	0.126875	0.873125	0.126875	0.046325
805	0.173200	0.126875	0.873125	0.126875	0.046325
806	0.173200	0.126875	0.873125	0.126875	0.046325
807	0.173200	0.126875	0.873125	0.126875	0.046325
808	0.173200	0.126875	0.873125	0.126875	0.046325
809	0.173200	0.126875	0.873125	0.126875	0.046325
810	0.173200	0.126875	0.873125	0.126875	0.046325
811	0.173200	0.126875	0.873125	0.126875	0.046325
812	0.173200	0.126875	0.873125	0.126875	0.046325
813	0.173200	0.126875	0.873125	0.126875	0.046325
814	0.173200	0.126875	0.873125	0.126875	0.046325
815	0.173200	0.126875	0.873125	0.126875	0.046325
816	0.173200	0.126875	0.873125	0.126875	0.046325
817	0.173200	0.126875	0.873125	0.126875	0.046325
818	0.173200	0.126875	0.873125	0.126875	0.046325
819	0.173200	0.126875	0.873125	0.126875	0.046325
820	0.173200	0.126875	0.873125	0.126875	0.046325
821	0.173200	0.126875	0.873125	0.126875	0.046325
822	0.173200	0.126875	0.873125	0.126875	0.046325
823	0.173200	0.126875	0.873125	0.126875	0.046325
824	0.173200	0.126875	0.873125	0.126875	0.046325
825	0.173200	0.126875	0.873125	0.126875	0.046325
826	0.173200	0.126875	0.873125	0.126875	0.046325
827	0.173200	0.126875	0.873125	0.126875	0.046325
828	0.173200	0.126875	0.873125	0.126875	0.046325
829	0.173200	0.126875	0.873125	0.126875	0.046325
830	0.173200	0.126875	0.873125	0.126875	0.046325
831	0.173200	0.126875	0.873125	0.126875	0.046325
832	0.173200	0.126875	0.873125	0.126875	0.046325
833	0.173200	0.126875	0.873125	0.126875	0.046325
834	0.173200	0.126875	0.873125	0.126875	0.046325
835	0.173200	0.126875	0.873125	0.126875	0.046325
836	0.173200	0.126875	0.873125	0.126875	0.046325
837	0.173200	0.126875	0.873125	0.126875	0.046325
838	0.173200	0.126875	0.873125	0.126875	0.046325
839	0.173200	0.126875	0.873125	0.126875	0.046325
840	0.173200	0.126875	0.873125	0.126875	0.046325
841	0.173200	0.126875	0.873125	0.126875	0.046325
842	0.173200	0.126875	0.873125	0.126875	0.046325
843	0.173200	0.126875	0.873125	0.126875	0.046325
844	0.173200	0.126875	0.873125	0.126875	0.046325
845	0.173200	0.126875	0.873125	0.126875	0.046325
846	0.173200	0.126875	0.873125	0.126875	0.046325
847	0.173200	0.126875	0.873125	0.126875	0.046325
848	0.173200	0.126875	0.873125	0.126875	0.046325
849	0.173200	0.126875	0.873125	0.126875	0.046325
850	0.173200	0.126875	0.873125	0.126875	0.046325
851	0.173200	0.126875	0.873125	0.126875	0.046325
852	0.173200	0.126875	0.873125	0.126875	0.046325
853	0.173200	0.126875	0.873125	0.126875	0.046325
854	0.173200	0.126875	0.873125	0.126875	0.046325
855	0.173200	0.126875	0.873125	0.126875	0.046325
856	0.173200	0.126875	0.873125	0.126875	0.046325
857	0.173200	0.126875	0.873125	0.126875	0.046325
858	0.173200	0.126875	0.873125	0.126875	0.046325
859	0.173200	0.126875	0.873125	0.126875	0.046325
860	0.173200	0.126875	0.873125	0.126875	0.046325
861	0.173200	0.126875	0.873125	0.126875	0.046325
862	0.173200	0.126875	0.873125	0.126875	0.046325
863	0.173200	0.126875	0.873125	0.126875	0.046325
864	0.173200	0.126875	0.873125	0.126875	0.046325
865	0.173200	0.126875	0.873125	0.126875	0.046325
866	0.173200	0.126875	0.873125	0.126875	0.046325
867	0.173200	0.126875	0.873125	0.126875	0.046325
868	0.173200	0.126875	0.873125	0.126875	0.046325
869	0.173200	0.126875	0.873125	0.126875	0.046325
870	0.173200	0.126875	0.873125	0.126875	0.046325
871	0.173200	0.126875	0.873125	0.126875	0.046325
872	0.173200	0.126875	0.873125	0.126875	0.046325
873	0.173200	0.126875	0.873125	0.126875	0.046325
874	0.173200	0.126875	0.873125	0.126875	0.046325
875	0.173200	0.126875	0.873125	0.126875	0.046325
876	0.173200	0.126875	0.873125	0.126875	0.046325
877	0.173200	0.126875	0.873125	0.126875	0.046325
878	0.173200	0.126875	0.873125	0.126875	0.046325
879	0.173200	0.126875	0.873125	0.126875	0.046325
880	0.173200	0.126875	0.873125	0.126875	0.046325
881	0.173200	0.126875	0.873125	0.126875	0.046325
882	0.173200	0.126875	0.873125	0.126875	0.046325
883	0.173200	0.126875	0.873125	0.126875	0.046325
884	0.173200	0.126875	0.873125	0.126875	0.046325
885	0.173200	0.126875	0.873125	0.126875	0.046325
886	0.173200	0.126875	0.873125	0.126875	0.046325
887	0.173200	0.126875	0.873125	0.126875	0.046325
888	0.173200	0.126875	0.873125	0.126875	0.046325
889	0.173200	0.126875	0.873125	0.126875	0.046325
890	0.173200	0.126875	0.873125	0.126875	0.046325
891	0.173200	0.126875	0.873125	0.126875	0.046325
892	0.173200	0.126875	0.873125	0.126875	0.046325
893	0.173200	0.126875	0.873125	0.126875	0.046325
894	0.173200	0.126875	0.873125	0.126875	0.046325
895	0.173200	0.126875	0.873125	0.126875	0.046325
896	0.173200	0.126875	0.873125	0.126875	0.046325
897	0.173200	0.126875	0.873125	0.126875	0.046325
898	0.173200	0.126875	0.873125	0.126875	0.046325
899	0.173200	0.126875	0.873125	0.126875	0.046325
900	0.173200	0.126875	0.873125	0.126875	0.046325
901	0.173200	0.126875	0.873125	0.126875	0.046325
902	0.173200	0.126875	0.873125	0.126875	0.046325
903	0.173200	0.126875	0.873125	0.126875	0.046325
904	0.173200	0.126875	0.873125	0.126875	0.046325
905	0.173200	0.126875	0.873125	0.126875	0.046325
906	0.173200	0.126875	0.873125	0.126875	0.046325
907	0.173200	0.126875	0.873125	0.126875	0.046325
908	0.173200	0.126875	0.873125	0.126875	0.046325
909	0.173200	0.126875	0.873125	0.126875	0.046325
910	0.173200	0.126875	0.873125	0.126875	0.046325
911	0.173200	0.126875	0.873125	0.126875	0.046325
912	0.173200	0.126875	0.873125	0.126875	0.046325
913	0.173200	0.126875	0.873125	0.126875	0.046325
914	0.173200	0.126875	0.873125	0.126875	0.046325
915	0.173200	0.126875	0.873125	0.126875	0.046325
916	0.173200	0.126875	0.873125	0.126875	0.046325
917	0.173200	0.126875	0.873125	0.126875	0.046325
918	0.173200	0.126875	0.873125	0.126875	0.046325
919	0.173200	0.126875	0.873125	0.126875	0.046325
920	0.173200	0.126875	0.873125	0.126875	0.046325
921	0.173200	0.126875	0.873125	0.126875	0.046325
922	0.173200	0.126875	0.873125	0.126875	0.046325
923	0.173200	0.126875	0.873125	0.126875	0.046325
924	0.173200	0.126875	0.873125	0.126875	0.046325
925	0.173200	0.126875	0.873125	0.126875	0.046325
926	0.173200	0.126875	0.873125	0.126875	0.046325
927	0.173200	0.126875	0.873125	0.126875	0.046325
928	0.173200	0.126875	0.873125	0.126875	0.046325
929	0.173200	0.126875	0.873125	0.126875	0.046325
930	0.173200	0.126875	0.873125	0.126875	0.046325
931	0.173200	0.126875	0.873125	0.126875	0.046325
932	0.173200	0.126875	0.873125	0.126875	0.046325
933	0.173200	0.126875	0.873125	0.126875	0.046325
934	0.173200	0.126875	0.873125	0.126875	0.046325
935	0.173200	0.126875	0.873125	0.126875	0.046325
936	0.173200	0.126875	0.873125	0.126875	0.046325
937	0.173200	0.126875	0.873125	0.126875	0.046325
938	0.173200	0.126875	0.873125	0.126875	0.046325
939	0.173200	0.126875	0.873125	0.126875	0.046325
940	0.173200	0.126875	0.873125	0.126875	0.046325
941	0.173200	0.126875	0.873125	0.126875	0.046325
942	0.173200	0.126875	0.873125	0.126875	0.046325
943	0.173200	0.126875	0.873125	0.126875	0.046325
944	0.173200	0.126875	0.873125	0.126875	0.046325
945	0.173200	0.126875	0.873125	0.126875	0.046325
946	0.173200	0.126875	0.873125	0.126875	0.046325
947	0.173200	0.126875	0.873125	0.126875	0.046325
948	0.173200	0.126875	0.873125	0.126875	0.046325
949	0.173200	0.126875	0.873125	0.126875	0.046325
950	0.173200	0.126875	0.873125	0.126875	0.046325
951	0.173200	0.126875	0.873125	0.126875	0.046325
952	0.173200	0.126875	0.873125	0.126875	0.046325
953	0.173200	0.126875	0.873125	0.126875	0.046325
954	0.173200	0.126875	0.873125	0.126875	0.046325
955	0.173200	0.126875	0.873125	0.126875	0.046325
956	0.173200	0.126875	0.873125	0.126875	0.046325
957	0.173200	0.126875	0.873125	0.126875	0.046325
958	0.173200	0.126875	0.873125	0.126875	0.046325
959	0.173200	0.126875	0.873125	0.126875	0.046325
960	0.173200	0.126875	0.873125	0.126875	0.046325
961	0.173200	0.126875	0.873125	0.126875	0.046325
962	0.173200	0.126875	0.873125	0.126875	0.046325
963	0.173200	0.126875	0.873125	0.126875	0.046325
964	0.173200	0.126875	0.873125	0.126875	0.046325
965	0.173200	0.126875	0.873125	0.126875	0.046325
966	0.173200	0.126875	0.873125	0.126875	0.046325
967	0.173200	0.126875	0.873125	0.126875	0.046325
968	0.173200	0.126875	0.873125	0.126875	0.046325
969	0.173200	0.126875	0.873125	0.126875	0.046325
970	0.173200	0.126875	0.873125	0.126875	0.046325
971	0.173200	0.126875	0.873125	0.126875	0.046325
972	0.173200	0.126875	0.873125	0.126875	0.046325
973	0.173200	0.126875	0.873125	0.126875	0.046325
974	0.173200	0.126875	0.873125	0.126875	0.046325
975	0.173200	0.126875	0.873125	0.126875	0.046325
976	0.173200	0.126875	0.873125	0.126875	0.046325
977	0.173200	0.126875	0.873125	0.126875	0.046325
978	0.173200	0.126875	0.873125	0.126875	0.046325
979	0.173200	0.126875	0.873125	0.126875	0.046325
980	0.173200	0.126875	0.873125	0.126875	0.046325
981	0.173200	0.126875	0.873125	0.126875	0.046325
982	0.173200	0.126875	0.873125	0.126875	0.046325
983	0.173200	0.126875	0.873125	0.126875	0.046325
984	0.173200	0.126875	0.873125	0.126875	0.046325
985	0.173200	0.126875	0.873125	0.126875	0.046325
986	0.173200	0.126875	0.873125	0.126875	0.046325
987	0.173200	0.126875	0.873125	0.126875	0.046325
988	0.173200	0.126875	0.873125	0.126875	0.046325
989	0.173200	0.126875	0.873125	0.126875	0.046325
990	0.173200	0.126875	0.873125	0.126875	0.046325
991	0.173200	0.126875	0.873125	0.126875	0.046325
992	0.173200	0.126875	0.873125	0.126875	0.046325
993	0.173200	0.126875	0.873125	0.126875	0.046325
994	0.173200	0.126875	0.873125	0.126875	0.046325
995	0.173200	0.126875	0.873125	0.126875	0.046325
996	0.173200	0.126875	0.873125	0.126875	0.046325
997	0.173200	0.126875	0.873125	0.126875	0.046325
998	0.173200	0.126875	0.873125	0.126875	0.046325
999	0.173200	0.126875	0.873125	0.126875	0.046325
1000	0.173200	0.126875	0.873125	0.126875	0.046325
1001	0.173200	0.126875	0.873125	0.126875	0.046325
1002	0.173200	0.126875	0.873125	0.126875	0.046325
1003	0.173200	0.126875	0.873125	0.126875	0.046325
1004	0.173200	0.126875	0.873125	0.126875	0.046325
1005	0.173200	0.126875	0.873125	0.126875	0.046325
1006	0.173200	0.126875	0.873125	0.126875	0.046325
1007	0.173200	0.126875	0.873125	0.126875	0.046325
1008	0.173200	0.126875	0.873125	0.126875	0.046325
1009	0.173200	0.126875	0.873125	0.126875	0.046325
1010	0.173200	0.126875	0.873125	0.126875	0.046325
1011	0.173200	0.126875	0.873125	0.126875	0.046325
1012	0.173200	0.126875	0.873125	0.126875	0.046325
1013	0.173200	0.126875	0.873125	0.126875	0.046325
1014	0.173200	0.126875	0.873125	0.126875	0.046325
1015	0.173200	0.126875	0.873125	0.126875	0.046325
1016	0.173200	0.126875	0.873125	0.126875	0.046325
1017	0.173200	0.126875	0.873125	0.126875	0.046325
1018	0.173200	0.126875	0.873125	0.126875	0.046325
1019	0.173200	0.126875	0.873125	0.126875	0.046325
1020	0.173200	0.126875	0.873125	0.126875	0.046325
1021	0.173200	0.126875	0.873125	0.126875	0.046325
1022	0.173200	0.126875	0.873125	0.126875	0.046325
1023	0.173200	0.126875	0.873125	0.126875	0.046325
1024	0.173200	0.126875	0.873125	0.126875	0.046325
1025	0.173200	0.126875	0.873125	0.126875	0.046325
1026	0.173200	0.126875	0.873125	0.126875	0.046325
1027	0.173200	0.126875	0.873125	0.126875	0.046325
1028	0.173200	0.126875	0.873125	0.126875	0.046325
1029	0.173200	0.126875	0.873125	0.126875	0.046325
1030	0.173200	0.126875	0.873125	0.126875	0.046325
1031	0.173200	0.126875	0.873125	0.126875	0.046325
1032	0.173200	0.126875	0.873125	0.126875	0.046325
1033	0.173200	0.126875	0.873125	0.126875	0.046325
1034	0.173200	0.126875	0.873125	0.126875	0.046325
1035	0.173200	0.126875	0.873125	0.126875	0.046325
1036	0.173200	0.126875	0.873125	0.126875	0.046325
1037	0.173200	0.126875	0.873125	0.126875	0.046325
1038	0.173200	0.126875	0.873125	0.126875	0.046325
1039	0.173200	0.126875	0.873125	0.126875	0.046325
1040	0.173200	0.126875	0.873125	0.126875	0.046325
1041	0.173200	0.126875	0.873125	0.126875	0.046325
1042	0.173200	0.126875	0.873125	0.126875	0.046325
1043	0.173200	0.126875	0.873125	0.126875	0.046325
1044	0.173200	0.126875	0.873125	0.126875	0.046325
1045	0.173200	0.126875	0.873125	0.126875	0.046325
1046	0.173200	0.126875	0.873125	0.126875	0.046325
1047	0.173200	0.126875	0.873125	0.126875	0.046325
1048	0.173200	0.126875	0.873125	0.126875	0.046325
1049	0.173200	0.126875	0.873125	0.126875	0.046325
1050	0.173200	0.126875	0.873125	0.126875	0.046325
1051	0.173200	0.126875	0.873125	0.126875	0.046325
1052	0.173200	0.126875	0.873125	0.126875	0.046325
1053	0.173200	0.126875	0.873125	0.126875	0.046325
1054	0.173200	0.126875	0.873125	0.126875	0.046325
1055	0.173200	0.126875	0.873125	0.126875	0.046325
1056	0.173200	0.126875	0.873125	0.126875	0.046325
1057	0.173200	0.126875	0.873125	0.126875	0.046325
1058	0.173200	0.126875	0.873125	0.126875	0.046325
1059	0.173200	0.126875	0.873125	0.126875	0.046325
1060	0.173200	0.126875	0.873125	0.126875	0.046325
1061	0.173200	0.126875	0.873125	0.126875	0.046325
1062	0.173200	0.126875	0.873125	0.126875	0.046325
1063	0.173200	0.126875	0.873125	0.126875	0.046325
1064	0.173200	0.126875	0.873125	0.126875	0.046325
1065	0.173200	0.126875	0.873125	0.126875	0.046325
1066	0.173200	0.126875	0.873125	0.126875	0.046325
1067	0.173200	0.126875	0.873125	0.126875	0.046325
1068	0.173200	0.126875	0.873125	0.126875	0.046325
1069	0.173200	0.126875	0.873125	0.126875	0.046325
1070	0.173200	0.126875	0.873125	0.126875	0.046325
1071	0.173200	0.126875	0.873125	0.126875	0.046325
1072	0.173200	0.126875	0.873125	0.126875	0.046325
1073	0.173200	0.126875	0.873125	0.126875	0.046325
1074	0.173200	0.126875	0.873125	0.126875	0.046325
1075	0.173200	0.126875	0.873125	0.126875	0.046325
1076	0.173200	0.126875	0.873125	0.126875	0.046325
1077	0.173200	0.126875	0.873125	0.126875	0.046325
1078	0.173200	0.126875	0.873125	0.126875	0.046325
1079	0.173200	0.126875	0.873125	0.126875	0.046325
1080	0.173200	0.126875	0.873125	0.126875	0.046325
1081	0.173200	0.126875	0.873125	0.126875	0.046325
1082	0.173200	0.126875	0.873125	0.126875	0.046325
1083	0.173200	0.126875	0.873125	0.126875	0.046325
1084	0.173200	0.126875	0.873125	0.126875	0.046325
1085	0.173200	0.126875	0.873125	0.126875	0.046325
1086	0.173200	0.126875	0.873125	0.126875	0.046325
1087	0.173200	0.126875	0.873125	0.126875	0.046325
1088	0.173200	0.126875	0.873125	0.126875	0.046325
1089	0.173200	0.126875	0.873125	0.126875	0.046325
1090	0.173200	0.126875	0.873125	0.126875	0.046325
1091	0.173200	0.126875	0.873125	0.126875	0.046325
1092	0.173200	0.126875	0.873125	0.126875	0.046325
1093	0.173200	0.126875	0.873125	0.126875	0.046325
1094	0.173200	0.126875	0.873125	0.126875	0.046325
1095	0.173200	0.126875	0.873125	0.126875	0.046325
1096	0.173200	0.126875	0.873125	0.126875	0.046325
1097	0.173200	0.126875	0.873125	0.126875	0.046325
1098	0.173200	0.126875	0.873125	0.126875	0.046325
1099	0.173200	0.126875	0.873125	0.126875	0.046325
1100	0.173200	0.126875	0.873125	0.126875	0.046325
1101	0.173200	0.126875	0.873125	0.126875	0.046325
1102	0.173200	0.126875	0.873125	0.126875	0.046325
1103	0.173200	0.126875	0.873125	0.126875	0.046325
1104	0.173200	0.126875	0.873125	0.126875	0.046325
1105	0.173200	0.126875	0.873125	0.126875	0.046325
1106	0.173200	0.126875	0.873125	0.126875	0.046325
1107	0.173200	0.126875	0.873125	0.126875	0.046325
1108	0.173200	0.126875	0.873125	0.126875	0.046325
1109	0.173200	0.126875	0.873125	0.126875	0.046325
1110	0.173200	0.126875	0.873125	0.126875	0.046325
1111	0.173200	0.126875	0.873125	0.126875	0.046325
1112	0.173200	0.126875	0.873125	0.126875	0.046325
1113	0.173200	0.126875	0.873125	0.126875	0.046325
1114	0.173200	0.126875	0.873125	0.126875	0.046325
1115	0.173200	0.126875	0.873125	0.126875	0.046325
1116	0.173200	0.126875	0.873125	0.126875	0.046325
1117	0.173200	0.126875	0.873125	0.126875	0.046325
1118	0.173200	0.126875	0.873125	0.126875	0.046325
1119	0.173200	0.126875	0.873125	0.126875	0.046325
1120	0.173200	0.126875	0.873125	0.126875	0.046325
1121	0.173200	0.126875	0.873125	0.126875	0.046325
1122	0.173200	0.126875	0.873125	0.126875	0.046325
1123	0.173200	0.126875	0.873125	0.126875	0.046325
1124	0.173200	0.126875	0.873125	0.126875	0.046325
1125	0.173200	0.126875	0.873125	0.126875	0.046325
1126	0.173200	0.126875	0.873125	0.126875	0.046325
1127	0.173200	0.126875	0.873125	0.126875	0.046325
1128	0.173200	0.126875	0.873125	0.126875	0.046325
1129	0.173200	0.126875	0.873125	0.126875	0.046325
1130	0.173200	0.126875	0.873125	0.126875	0.046325
1131	0.173200	0.126875	0.873125	0.126875	0.046325
1132	0.173200	0.126875	0.873125	0.126875	0.046325
1133	0.173200	0.126875	0.873125	0.126875	0.046325
1134	0.173200	0.126875	0.873125	0.126875	0.046325
1135	0.173200	0.126875	0.873125	0.126875	0.046325
1136	0.173200	0.126875	0.873125	0.126875	0.046325
1137	0.173200	0.126875	0.873125	0.126875	0.046325
1138	0.173200	0.126875	0.873125	0.126875	0.046325
1139	0.173200	0.126875	0.873125	0.126875	0.046325
1140	0.173200	0.126875	0.873125	0.126875	0.046325
1141	0.173200	0.126875	0.873125	0.126875	0.046325
1142	0.173200	0.126875	0.873125	0.126875	0.046325
1143	0.173200	0.126875	0.873125	0.126875	0.046325
1144	0.173200	0.126875	0.873125	0.126875	0.046325
1145	0.173200	0.126875	0.873125	0.126875	0.046325
1146	0.173200	0.126875	0.873125	0.126875	0.046325
1147	0.173200	0.126875	0.873125	0.126875	0.046325
1148	0.173200	0.126875	0.873125	0.126875	0.046325
1149	0.173200	0.126875	0.873125	0.126875	0.046325
1150	0.173200	0.126875	0.873125	0.126875	0.046325
1151	0.173200	0.126875	0.873125	0.126875	0.046325
1152	0.173200	0.126875	0.873125	0.126875	0.046325
1153	0.173200	0.126875	0.873125	0.126875	0.046325
1154	0.173200	0.126875	0.873125	0.126875	0.046325
1155	0.173200	0.126875	0.873125	0.126875	0.046325
1156	0.173200	0.126875	0.873125	0.126875	0.046325
1157	0.173200	0.126875	0.873125	0.126875	0.046325
1158	0.173200	0.126875	0.873125	0.126875	0.046325
1159	0.173200	0.126875	0.873125	0.126875	0.046325
1160	0.173200	0.126875	0.873125	0.126875	0.046325
1161	0.173200	0.126875	0.873125	0.126875	0.046325
1162	0.173200	0.126875	0.873125	0.126875	0.046325
1163	0.173200	0.126875	0.873125	0.126875	0.046325
1164	0.173200	0.126875	0.873125	0.126875	0.046325
1165	0.173200	0.126875	0.873125	0.126875	0.046325
1166	0.173200	0.126875	0.873125	0.126875	0.046325
1167	0.173200	0.126875	0.873125	0.126875	0.046325
1168	0.173200	0.126875	0.873125	0.126875	0.046325
1169	0.173200	0.126875	0.873125	0.126875	0.046325
1170	0.173200	0.126875	0.873125	0.126875	0.046325
1171	0.173200	0.126875	0.873125	0.126875	0.046325
1172	0.173200	0.126875	0.873125	0.126875	0.046325
1173	0.173200	0.126875	0.873125	0.126875	0.046325
1174	0.173200	0.126875	0.873125	0.126875	0.046325
1175	0.173200	0.126875	0.873125	0.126875	0.046325
1176	0.173200	0.126875	0.873125	0.126875	0.046325
1177	0.173200	0.126875	0.873125	0.126875	0.046325
1178	0.173200	0.126875	0.873125	0.126875	0.046325
1179	0.173200	0.126875	0.873125	0.126875	0.046325
1180	0.173200	0.126875	0.873125	0.126875	0.046325
1181	0.173200	0.126875	0.873125	0.126875	0.046325
1182	0.173200	0.126875	0.873125	0.126875	0.046325
1183	0.173200	0.126875	0.873125	0.126875	0.046325
1184	0.173200	0.126875	0.873125	0.126875	0.046325
1185	0.173200	0.126875	0.873125	0.126875	0.046325
1186	0.173200	0.126875	0.873125	0.126875	0.046325
1187	0.173200	0.126875	0.873125	0.126875	0.046325
1188	0.173200	0.126875	0.873125	0.126875	0.046325
1189	0.173200	0.126875	0.873125	0.126875	0.046325
1190	0.173200	0.126875	0.873125	0.126875	0.046325
1191	0.173200	0.126875	0.873125	0.126875	0.046325
1192	0.173200	0.126875	0.873125	0.126875	0.046325
1193	0.173200	0.126875	0.873125	0.126875	0.046325
1194	0.173200	0.126875	0.873125	0.126875	0.046325
1195	0.173200	0.126875	0.873125	0.126875	0.046325
1196	0.173200	0.126875	0.873125	0.126875	0.046325
1197	0.173200	0.126875	0.873125	0.126875	0.046325
1198	0.173200	0.126875	0.873125	0.126875	0.046325
1199	0.173200	0.126875	0.873125	0.126875	0.046325
1200	0.173200	0.126875	0.873125	0.126875	0.046325
1201	0.173200	0.126875	0.873125	0.126875	0.046325
1202	0.173200	0.126875	0.873125	0.126875	0.046325
1203	0.173200	0.126875	0.873125	0.126875	0.046325
1204	0.173200	0.126875	0.873125	0.126875	0.046325
1205	0.173200	0.126875	0.873125	0.126875	0.046325
1206	0.173200	0.126875	0.873125	0.126875	0.046325
1207	0.173200	0.126875	0.873125	0.126875	0.046325
1208	0.173200	0.126875	0.873125	0.126875	0.046325
1209	0.173200	0.126875	0.873125	0.126875	0.046325
1210	0.173200	0.126875	0.873125	0.126875	0.046325
1211	0.173200	0.126875	0.873125	0.126875	0.046325
1212	0.173200	0.126875	0.873125	0.126875	0.046325
1213	0.173200	0.126875	0.873125	0.126875	0.046325
1214	0.173200	0.126875	0.873125	0.126875	0.046325
1215	0.173200	0.126875	0.873125	0.126875	0.046325
1216	0.173200	0.126875	0.873125	0.126875	0.046325
1217	0.173200	0.126875	0.873125	0.126875	0.046325
1218	0.173200	0.126875	0.873125	0.126875	0.046325
1219	0.173200	0.126875	0.873125	0.126875	0.046325
1220	0.173200	0.126875	0.873125	0.126875	0.046325
1221	0.173200	0.126875	0.873125	0.126875	0.046325
1222	0.173200	0.126875	0.873125	0.126875	0.046325
1223	0.173200	0.126875	0.873125	0.126875	0.046325
1224	0.173200	0.126875	0.873125	0.126875	0.046325
1225	0.173200	0.126875	0.873125	0.126875	0.046325
1226	0.173200	0.126875	0.873125	0.126875	0.046325
1227	0.173200	0.126875	0.873125	0.126875	0.046325
1228	0.173200	0.126875	0.873125	0.126875	0.046325
1229	0.173200	0.126875	0.873125	0.126875	0.046325
1230	0.173200	0.126875	0.873125	0.126875	0.046325
1231	0.173200	0.126875	0.873125	0.126875	0.046325
1232	0.173200	0.126875	0.873125	0.126875	0.046325
1233	0.173200	0.126875	0.873125	0.126875	0.046325
1234	0.173200	0.126875	0.873125	0.126875	0.046325
1235	0.173200	0.126875	0.873125	0.126875	0.046325
1236	0.173200	0.126875	0.873125	0.126875	0.046325
1237	0.173200	0.126875	0.873125	0.126875	0.046325
1238	0.173200	0.126875	0.873125	0.126875	0.046325
1239	0.173200	0.126875	0.873125	0.126875	0.046325
1240	0.173200	0.126875	0.873125	0.126875	0.046325
1241	0.173200	0.126875	0.873125	0.126875	0.046325
1242	0.173200	0.126875	0.873125	0.126875	0.046325
1243	0.173200	0.126875	0.873125	0.126875	0.046325
1244	0.173200	0.126875	0.873125	0.126875	0.046325
1245	0.173200	0.126875	0.873125	0.126875	0.046325
1246	0.173200	0.126875	0.873125	0.126875	0.046325
1247	0.173200	0.126875	0.873125	0.126875	0.046325
1248	0.173200	0.126875	0.873125	0.126875	0.046325
1249	0.173200	0.126875	0.873125	0.126875	0.046325
1250	0.173200	0.126875	0.873125	0.126875	0.046325
1251	0.173200	0.126875	0.873125	0.126875	0.046325
1252	0.173200	0.126875	0.873125	0.126875	0.046325
1253	0.173200	0.126875	0.873125	0.126875	0.046325
1254	0.173200	0.126875	0.873125	0.126875	0.046325
1255	0.173200	0.126875	0.873125	0.126875	0.046325
1256	0.173200	0.126875	0.873125	0.126875	0.046325
1257	0.173200	0.126875	0.873125	0.126875	0.046325
1258	0.173200	0.126875	0.873125	0.126875	0.046325
1259	0.173200	0.126875	0.873125	0.126875	0.046325
1260	0.173200	0.126875	0.873125	0.126875	0.046325
1261	0.173200	0.126875	0.873125	0.126875	0.046325
1262	0.173200	0.126875	0.873125	0.126875	0.046325
1263	0.173200	0.126875	0.873125	0.126875	0.046325
1264	0.173200	0.126875	0.873125	0.126875	0.046325
1265	0.173200	0.126875	0.873125	0.126875	0.046325
1266	0.173200	0.126875	0.873125	0.126875	0.046325
1267	0.173200	0.126875	0.873125	0.126875	0.046325
1268	0.173200	0.126875	0.873125	0.126875	0.046325
1269	0.173200	0.126875	0.873125	0.126875	0.046325
1270	0.173200	0.126875	0.873125	0.126875	0.046325
1271	0.173200	0.126875	0.873125	0.126875	0.046325
1272	0.173200	0.126875	0.873125	0.126875	0.046325
1273	0.173200	0.126875	0.873125	0.126875	0.046325
1274	0.173200	0.126875	0.873125	0.126875	0.046325
1275	0.173200	0.126875	0.873125	0.126875	0.046325
1276	0.173200	0.126875	0.873125	0.126875	0.046325
1277	0.173200	0.126875	0.873125	0.126875	0.046325
1278	0.173200	0.126875	0.873125	0.126875	0.046325
1279	0.173200	0.126875	0.873125	0.126875	0.046325
1280	0.173200	0.126875	0.873125	0.126875	0.046325
1281	0.173200	0.126875	0.873125	0.126875	0.046325
1282	0.173200	0.126875	0.873125	0.126875	0.046325
1283	0.173200	0.126875	0.873125	0.126875	0.046325
1284	0.173200	0.126875	0.873125	0.126875	0.046325
1285	0.173200	0.126875	0.873125	0.126875	0.046325
1286	0.173200	0.126875	0.873125	0.126875	0.046325
1287	0.173200	0.126875	0.873125	0.126875	0.046325
1288	0.173200	0.126875	0.873125	0.126875	0.046325
1289	0.173200	0.126875	0.873125	0.126875	0.046325
1290	0.173200	0.126875	0.873125	0.126875	0.046325
1291	0.173200	0.126875	0.873125	0.126875	0.046325
1292	0.173200	0.126875	0.873125	0.126875	0.046325
1293	0.173200	0.126875	0.873125	0.126875	0.046325
1294	0.173200	0.126875	0.873125	0.126875	0.046325
1295	0.173200	0.126875	0.873125	0.126875	0.046325
1296	0.173200	0.126875	0.873125	0.126875	0.046325
1297	0.173200	0.126875	0.873125	0.126875	0.046325
1298	0.173200	0.126875	0.873125	0.126875	0.046325
1299	0.173200	0.126875	0.873125	0.126875	0.046325
1300	0.173200	0.126875	0.873125	0.126875	0.046325
1301	0.173200	0.126875	0.873125	0.126875	0.046325
1302	0.173200	0.126875	0.873125	0.126875	0.046325
1303	0.173200	0.126875	0.873125	0.126875	0.046325
1304	0.173200	0.126875	0.873125	0.126875	0.046325
1305	0.173200	0.126875	0.873125	0.126875	0.046325
1306	0.173200	0.126875	0.873125	0.126875	0.046325
1307	0.173200	0.126875	0.873125	0.126875	0.046325
1308	0.173200	0.126875	0.873125	0.126875	0.046325
1309	0.173200	0.126875	0.873125	0.126875	0.046325
1310	0.173200	0.126875	0.873125	0.126875	0.046325
1311	0.173200	0.126875	0.873125	0.126875	0.046325
1312	0.173200	0.126875	0.873125	0.126875	0.046325
1313	0.173200	0.126875	0.873125	0.126875	0.046325
1314	0.173200	0.126875	0.873125	0.126875	0.046325
1315	0.173200	0.126875	0.873125	0.126875	0.046325
1316	0.173200	0.126875	0.873125	0.126875	0.046325
1317	0.173200	0.126875	0.873125	0.126875	0.046325
1318	0.173200	0.126875	0.873125	0.126875	0.046325
1319	0.173200	0.126875	0.873125	0.126875	0.046325
1320	0.173200	0.126875	0.873125	0.126875	0.046325
1321	0.173200	0.126875	0.873125	0.126875	0.046325
1322	0.173200	0.126875	0.873125	0.126875	0.046325
1323	0.173200	0.126875	0.873125	0.126875	0.046325
1324	0.173200	0.126875	0.873125	0.126875	0.046325
1325	0.173200	0.126875	0.873125	0.126875	0.046325
1326	0.173200	0.126875	0.873125	0.126875	0.046325
1327	0.173200	0.126875	0.873125	0.126875	0.046325
1328	0.173200	0.126875	0.873125	0.126875	0.046325
1329	0.173200	0.126875	0.873125	0.126875	0.046325
1330	0.173200	0.126875	0.873125	0.126875	0.046325
1331	0.173200	0.126875	0.873125	0.126875	0.046325
1332	0.173200	0.126875	0.873125	0.126875	0.046325
1333	0.173200	0.126875	0.873125	0.126875	0.046325
1334	0.173200	0.126875	0.873125	0.126875	0.046325
1335	0.173200	0.126875	0.873125	0.126875	0.046325
1336	0.173200	0.126875	0.873125	0.126875	0.046325
1337	0.173200	0.126875	0.873125	0.126875	0.046325
1338	0.173200	0.126875	0.873125	0.126875	0.046325
1339	0.173200	0.126875	0.873125	0.126875	0.046325
1340	0.173200	0.126875	0.873125	0.126875	0.046325
1341	0.173200	0.126875	0.873125	0.126875	0.046325
1342	0.173200	0.126875	0.873125	0.126875	0.046325
1343	0.173200	0.126875	0.873125	0.126875	0.046325
1344	0.173200	0.126875	0.873125	0.126875	0.046325
1345	0.173200	0.126875	0.873125	0.126875	0.046325
1346	0.173200	0.126875	0.873125	0.126875	0.046325
1347	0.173200	0.126875	0.873125	0.126875	0.046325
1348	0.173200	0.126875	0.873125	0.126875	0.046325
1349	0.173200	0.126875	0.873125	0.126875	0.046325
1350	0.173200	0.126875	0.873125	0.126875	0.046325
1351	0.173200	0.126875	0.873125	0.126875	0.046325
1352	0.173200	0.126875	0.873125	0.126875	0.046325
1353	0.173200	0.126875	0.873125	0.126875	0.046325
1354	0.173200	0.126875	0.873125	0.126875	0.046325
1355	0.173200	0.126875	0.873125	0.126875	0.046325
1356	0.173200	0.126875	0.873125	0.126875	0.046325
1357	0.173200	0.126875	0.873125	0.126875	0.046325
1358	0.173200	0.126875	0.873125	0.126875	0.046325
1359	0.173200	0.126875	0.873125	0.126875	0.046325
1360	0.173200	0.126875	0.873125	0.126875	0.046325
1361	0.173200	0.126875	0.873125	0.126875	0.046325
1362	0.173200	0.126875	0.873125	0.126875	0.046325
1363	0.173200	0.126875	0.873125	0.126875	0.046325
1364	0.173200	0.126875	0.873125	0.126875	0.046325
1365	0.173200	0.126875	0.873125	0.126875	0.046325
1366	0.173200	0.126875	0.873125	0.126875	0.046325
1367	0.173200	0.126875	0.873125	0.126875	0.046325
1368	0.173200	0.126875	0.873125	0.126875	0.046325
1369	0.173200	0.126875	0.873125	0.126875	0.046325
1370	0.173200	0.126875	0.873125	0.126875	0.046325
1371	0.173200	0.126875	0.873125	0.126875	0.046325
1372	0.173200	0.126875	0.873125	0.126875	0.046325
1373	0.173200	0.126875	0.873125	0.126875	0.046325
1374	0.173200	0.126875	0.873125	0.126875	0.046325
1375	0.173200	0.126875	0.873125	0.126875	0.046325
1376	0.173200	0.126875	0.873125	0.126875	0.046325
1377	0.173200	0.126875	0.873125	0.126875	0.046325
1378	0.173200	0.126875	0.873125	0.126875	0.046325
1379	0.173200	0.126875	0.873125	0.126875	0.046325
1380	0.173200	0.126875	0.873125	0.126875	0.046325
1381	0.173200	0.126875	0.873125	0.126875	0.046325
1382	0.173200	0.126875	0.873125	0.126875	0.046325
1383	0.173200	0.126875	0.873125	0.126875	0.046325
1384	0.173200	0.126875	0.873125	0.126875	0.046325
1385	0.173200	0.126875	0.873125	0.126875	0.046325
1386	0.173200	0.126875	0.873125	0.126875	0.046325
1387	0.173200	0.126875	0.873125	0.126875	0.046325
1388	0.173200	0.126875	0.873125	0.126875	0.046325
1389	0.173200	0.126875	0.873125	0.126875	0.046325
1390	0.173200	0.126875	0.873125	0.126875	0.046325
1391	0.173200	0.126875	0.873125	0.126875	0.046325
1392	0.173200	0.126875	0.873125	0.126875	0.046325
1393	0.173200	0.126875	0.873125	0.126875	0.046325
1394	0.173200	0.126875	0.873125	0.126875	0.046325
1395	0.173200	0.126875	0.873125	0.126875	0.046325
1396	0.173200	0.126875	0.873125	0.126875	0.046325
1397	0.173200	0.126875	0.873125	0.126875	0.046325
1398	0.173200	0.126875	0.873125	0.126875	0.046325
1399	0.173200	0.126875	0.873125	0.126875	0.046325
1400	0.173200	0.126875	0.873125	0.126875	0.046325
1401	0.173200	0.126875	0.873125	0.126875	0.046325
1402	0.173200	0.126875	0.873125	0.126875	0.046325
1403	0.173200	0.126875	0.873125	0.126875	0.046325
1404	0.173200	0.126875	0.873125	0.126875	0.046325
1405	0.173200	0.126875	0.873125	0.126875	0.046325
1406	0.173200	0.126875	0.873125	0.126875	0.046325
1407	0.173200	0.126875	0.873125	0.126875	0.046325
1408	0.173200	0.126875	0.873125	0.126875	0.046325
1409	0.173200	0.126875	0.873125	0.126875	0.046325
1410	0.173200	0.126875	0.873125	0.126875	0.046325
1411	0.173200	0.126875	0.873125	0.126875	0.046325
1412	0.173200	0.126875	0.873125	0.126875	0.046325
1413	0.173200	0.126875	0.873125	0.126875	0.046325
1414	0.173200	0.126875	0.873125	0.126875	0.046325
1415	0.173200	0.126875	0.873125	0.126875	0.046325
1416	0.173200	0.126875	0.873125	0.126875	0.046325
1417	0.173200	0.126875	0.873125	0.126875	0.046325
1418	0.173200	0.126875	0.873125	0.126875	0.046325
1419	0.173200	0.126875	0.873125	0.126875	0.046325
1420	0.173200	0.126875	0.873125	0.126875	0.046325
1421	0.173200	0.126875	0.873125	0.126875	0.046325
1422	0.173200	0.126875	0.873125	0.126875	0.046325
1423	0.173200	0.126875	0.873125	0.126875	0.046325
1424	0.173200	0.126875	0.873125	0.126875	0.046325
1425	0.173200	0.126875	0.873125	0.126875	0.046325
1426	0.173200	0.126875	0.873125	0.126875	0.046325
1427	0.173200	0.126875	0.873125	0.126875	0.046325
1428	0.173200	0.126875	0.873125	0.126875	0.046325
1429	0.173200	0.126875	0.873125	0.126875	0.046325
1430	0.173200	0.126875	0.873125	0.126875	0.046325
1431	0.173200	0.126875	0.873125	0.126875	0.046325
1432	0.173200	0.126875	0.873125	0.126875	0.046325
1433	0.173200	0.126875	0.873125	0.126875	0.046325
1434	0.173200	0.126875	0.873125	0.126875	0.046325
1435	0.173200	0.126875	0.873125	0.126875	0.046325
1436	0.173200	0.126875	0.873125	0.126875	0.046325
1437	0.173200	0.126875	0.873125	0.126875	0.046325
1438	0.173200	0.126875	0.873125	0.126875	0.046325
1439	0.173200	0.126875	0.873125	0.126875	0.046325
1440	0.173200	0.126875	0.873125	0.126875	0.046325
1441	0.173200	0.126875	0.873125	0.126875	0.046325
1442	0.173200	0.126875	0.873125	0.126875	0.046325
1443	0.173200	0.126875	0.873125	0.126875	0.046325
1444	0.173200	0.126875	0.873125	0.126875	0.046325
1445	0.173200	0.126875	0.873125	0.126875	0.046325
1446	0.173200	0.126875	0.873125	0.126875	0.046325
1447	0.173200	0.126875	0.873125	0.126875	0.046325
1448	0.173200	0.126875	0.873125	0.126875	0.046325
1449	0.173200	0.126875	0.873125	0.126875	0.046325
1450	0.173200	0.126875	0.873125	0.126875	0.046325
1451	0.173200	0.126875	0.873125	0.126875	0.046325
1452	0.173200	0.126875	0.873125	0.126875	0.046325
1453	0.173200	0.126875	0.873125	0.126875	0.046325
1454	0.173200	0.126875	0.873125	0.126875	0.046325
1455	0.173200	0.126875	0.873125	0.126875	0.046325
1456	0.173200	0.126875	0.873125	0.126875	0.046325
1457	0.173200	0.126875	0.873125	0.126875	0.046325
1458	0.173200	0.126875	0.873125	0.126875	0.046325
1459	0.173200	0.126875	0.873125	0.126875	0.046325
1460	0.173200	0.126875	0.873125	0.126875	0.046325
1461	0.173200	0.126875	0.873125	0.126875	0.046325
1462	0.173200	0.126875	0.873125	0.126875	0.046325
1463	0.173200	0.126875	0.873125	0.126875	0.046325
1464	0.173200	0.126875	0.873125	0.126875	0.046325
1465	0.173200	0.126875	0.873125	0.126875	0.046325
1466	0.173200	0.126875	0.873125	0.126875	0.046325
1467	0.173200	0.126875	0.873125	0.126875	0.046325
1468	0.173200	0.126875	0.873125	0.126875	0.046325
1469	0.173200	0.126875	0.873125	0.126875	0.046325
1470	0.173200	0.126875	0.873125	0.126875	0.046325
1471	0.173200	0.126875	0.873125	0.126875	0.046325
1472	0.173200	0.126875	0.873125	0.126875	0.046325
1473	0.173200	0.126875	0.873125	0.126875	0.046325
1474	0.173200	0.126875	0.873125	0.126875	0.046325
1475	0.173200	0.126875	0.873125	0.126875	0.046325
1476	0.173200	0.126875	0.873125	0.126875	0.046325
1477	0.173200	0.126875	0.873125	0.126875	0.046325
1478	0.173200	0.126875	0.873125	0.126875	0.046325
1479	0.173200	0.126875	0.873125	0.126875	0.046325
1480	0.173200	0.126875	0.873125	0.126875	0.046325
1481	0.173200	0.126875	0.873125	0.126875	0.046325
1482	0.173200	0.126875	0.873125	0.126875	0.046325
1483	0.173200	0.126875	0.873125	0.126875	0.046325
1484	0.173200	0.126875	0.873125	0.126875	0.046325
1485	0.173200	0.126875	0.873125	0.126875	0.046325
1486	0.173200	0.126875	0.873125	0.126875	0.046325
1487	0.173200	0.126875	0.873125	0.126875	0.046325
1488	0.173200	0.126875	0.873125	0.126875	0.046325
1489	0.173200	0.126875	0.873125	0.126875	0.046325
1490	0.173200	0.126875	0.873125	0.126875	0.046325
1491	0.173200	0.126875	0.873125	0.126875	0.046325
1492	0.173200	0.126875	0.873125	0.126875	0.046325
1493	0.173200	0.126875	0.873125	0.126875	0.046325
1494	0.173200	0.126875	0.873125	0.126875	0.046325
1495	0.173200	0.126875	0.873125	0.126875	0.046325
1496	0.173200	0.126875	0.873125	0.126875	0.046325
1497	0.173200	0.126875	0.873125	0.126875	0.046325
1498	0.173200	0.126875	0.873125	0.126875	0.046325
1499	0.173200	0.126875	0.873125	0.126875	0.046325
1500	0.173200	0.126875	0.873125	0.126875	0.046325
1501	0.173200	0.126875	0.873125	0.126875	0.046325
1502	0.173200	0.126875	0.873125	0.126875	0.046325
1503	0.173200	0.126875	0.873125	0.126875	0.046325
1504	0.173200	0.126875	0.873125	0.126875	0.046325
1505	0.173200	0.126875	0.873125	0.126875	0.046325
1506	0.173200	0.126875	0.873125	0.126875	0.046325
1507	0.173200	0.126875	0.873125	0.126875	0.046325
1508	0.173200	0.126875	0.873125	0.126875	0.046325
1509	0.173200	0.126875	0.873125	0.126875	0.046325
1510	0.173200	0.126875	0.873125	0.126875	0.046325
1511	0.173200	0.126875	0.873125	0.126875	0.046325
1512	0.173200	0.126875	0.873125	0.126875	0.046325
1513	0.173200	0.126875	0.873125	0.126875	0.046325
1514	0.173200	0.126875	0.873125	0.126875	0.046325
1515	0.173200	0.126875	0.873125	0.126875	0.046325
1516	0.173200	0.126875	0.873125	0.126875	0.046325
1517	0.173200	0.126875	0.873125	0.126875	0.046325
1518	0.173200	0.126875	0.873125	0.126875	0.046325
1519	0.173200	0.126875	0.873125	0.126875	0.046325
1520	0.173200	0.126875	0.873125	0.126875	0.046325
1521	0.173200	0.126875	0.873125	0.126875	0.046325
1522	0.173200	0.126875	0.873125	0.126875	0.046325
1523	0.173200	0.126875	0.873125	0.126875	0.046325
1524	0.173200	0.126875	0.873125	0.126875	0.046325
1525	0.173200	0.126875	0.873125	0.126875	0.046325
1526	0.173200	0.126875	0.873125	0.126875	0.046325
1527	0.173200	0.126875	0.873125	0.126875	0.046325
1528	0.173200	0.126875	0.873125	0.126875	0.046325
1529	0.173200	0.126875	0.873125	0.126875	0.046325
1530	0.173200	0.126875	0.873125	0.126875	0.046325
1531	0.173200	0.126875	0.873125	0.126875	0.046325
1532	0.173200	0.126875	0.873125	0.126875	0.046325
1533	0.173200	0.126875	0.873125	0.126875	0.046325
1534	0.173200	0.126875	0.873125	0.126875	0.046325
1535	0.173200	0.126875	0.873125	0.126875	0.046325
1536	0.173200	0.126875	0.873125	0.126875	0.046325
1537	0.173200	0.126875	0.873125	0.126875	0.046325
1538	0.173200	0.126875	0.873125	0.126875	0.046325
1539	0.173200	0.126875	0.873125	0.126875	0.046325
1540	0.173200	0.126875	0.873125	0.126875	0.046325
1541	0.173200	0.126875	0.873125	0.126875	0.046325
1542	0.173200	0.126875	0.873125	0.126875	0.046325
1543	0.173200	0.126875	0.873125	0.126875	0.046325
1544	0.173200	0.126875	0.873125	0.126875	0.046325
1545	0.173200	0.126875	0.873125	0.126875	0.046325
1546	0.173200	0.126875	0.873125	0.126875	0.046325
1547	0.173200	0.126875	0.873125	0.126875	0.046325
1548	0.173200	0.126875	0.873125	0.126875	0.046325
1549	0.173200	0.126875	0.873125	0.126875	0.046325
1550	0.173200	0.126875	0.873125	0.126875	0.046325
1551	0.173200	0.126875	0.873125	0.126875	0.046325
1552	0.173200	0.126875	0.873125	0.126875	0.046325
1553	0.173200	0.126875	0.873125	0.126875	0.046325
1554	0.173200	0.126875	0.873125	0.126875	0.046325
1555	0.173200	0.126875	0.873125	0.126875	0.046325
1556	0.173200	0.126875	0.873125	0.126875	0.046325
1557	0.173200	0.126875	0.873125	0.126875	0.046325
1558	0.173200	0.126875	0.873125	0.126875	0.046325
1559	0.173200	0.126875	0.873125	0.126875	0.046325
1560	0.173200	0.126875	0.873125	0.126875	0.046325
1561	0.173200	0.126875	0.873125	0.126875	0.046325
1562	0.173200	0.126875	0.873125	0.126875	0.046325
1563	0.173200	0.126875	0.873125	0.126875	0.046325
1564	0.173200	0.126875	0.873125	0.126875	0.046325
1565	0.173200	0.126875	0.873125	0.126875	0.046325
1566	0.173200	0.126875	0.873125	0.126875	0.046325
1567	0.173200	0.126875	0.873125	0.126875	0.046325
1568	0.173200	0.126875	0.873125	0.126875	0.046325
1569	0.173200	0.126875	0.873125	0.126875	0.046325
1570	0.173200	0.126875	0.873125	0.126875	0.046325
1571	0.173200	0.126875	0.873125	0.126875	0.046325
1572	0.173200	0.126875	0.873125	0.126875	0.046325
1573	0.173200	0.126875	0.873125	0.126875	0.046325
1574	0.173200	0.126875	0.873125	0.126875	0.046325
1575	0.173200	0.126875	0.873125	0.126875	0.046325
1576	0.173200	0.126875	0.873125	0.126875	0.046325
1577	0.173200	0.126875	0.873125	0.126875	0.046325
1578	0.173200	0.126875	0.873125	0.126875	0.046325
1579	0.173200	0.126875	0.873125	0.126875	0.046325
1580	0.173200	0.126875	0.873125	0.126875	0.046325
1581	0.173200	0.126875	0.873125	0.126875	0.046325
1582	0.173200	0.126875	0.873125	0.126875	0.046325
1583	0.173200	0.126875	0.873125	0.126875	0.046325
1584	0.173200	0.126875	0.873125	0.126875	0.046325
1585	0.173200	0.126875	0.873125	0.126875	0.046325
1586	0.173200	0.126875	0.873125	0.126875	0.046325
1587	0.173200	0.126875	0.873125	0.126875	0.046325
1588	0.173200	0.126875	0.873125	0.126875	0.046325
1589	0.173200	0.126875	0.873125	0.126875	0.046325
1590	0.173200	0.126875	0.873125	0.126875	0.046325
1591	0.173200	0.126875	0.873125	0.126875	0.046325
1592	0.173200	0.126875	0.873125	0.126875	0.046325
1593	0.173200	0.126875	0.873125	0.126875	0.046325
1594	0.173200	0.126875	0.873125	0.126875	0.046325
1595	0.173200	0.126875	0.873125	0.126875	0.046325
1596	0.173200	0.126875	0.873125	0.126875	0.046325
1597	0.173200	0.126875	0.873125	0.126875	0.046325
1598	0.173200	0.126875	0.873125	0.126875	0.046325
1599	0.173200	0.126875	0.873125	0.126875	0.046325
1600	0.173200	0.126875	0.873125	0.126875	0.046325
1601	0.173200	0.126875	0.873125	0.126875	0.046325
1602	0.173200	0.126875	0.873125	0.126875	0.046325
1603	0.173200	0.126875	0.873125	0.126875	0.046325
1604	0.173200	0.126875	0.873125	0.126875	0.046325
1605	0.173200	0.126875	0.873125	0.126875	0.046325
1606	0.173200	0.126875	0.873125	0.126875	0.046325
1607	0.173200	0.126875	0.873125	0.126875	0.046325
1608	0.173200	0.126875	0.873125	0.126875	0.046325
1609	0.173200	0.126875	0.873125	0.126875	0.046325
1610	0.173200	0.126875	0.873125	0.126875	0.046325
1611	0.173200	0.126875	0.873125	0.126875	0.046325
1612	0.173200	0.126875	0.873125	0.126875	0.046325
1613	0.173200	0.126875	0.873125	0.126875	0.046325
1614	0.173200	0.126875	0.873125	0.126875	0.046325
1615	0.173200	0.126875	0.873125	0.126875	0.046325
1616	0.173200	0.126875	0.873125	0.126875	0.046325
1617	0.173200	0.126875	0.873125	0.126875	0.046325
1618	0.173200	0.126875	0.873125	0.126875	0.046325
1619	0.173200	0.126875	0.873125	0.126875	0.046325
1620	0.173200	0.126875	0.873125	0.126875	0.046325
1621	0.173200	0.126875	0.873125	0.126875	0.046325
1622	0.173200	0.126875	0.873125	0.126875	0.046325
1623	0.173200	0.126875	0.873125	0.126875	0.046325
1624	0.173200	0.126875	0.873125	0.126875	0.046325
1625	0.173200	0.126875	0.873125	0.126875	0.046325
1626	0.173200	0.126875	0.873125	0.126875	0.046325
1627	0.173200	0.126875	0.873125	0.126875	0.046325
1628	0.173200	0.126875	0.873125	0.126875	0.046325
1629	0.173200	0.126875	0.873125	0.126875	0.046325
1630	0.173200	0.126875	0.873125	0.126875	0.046325
1631	0.173200	0.126875	0.873125	0.126875	0.046325
1632	0.173200	0.126875	0.873125	0.126875	0.046325
1633	0.173200	0.126875	0.873125	0.126875	0.046325
1634	0.173200	0.126875	0.873125	0.126875	0.046325
1635	0.173200	0.126875	0.873125	0.126875	0.046325
1636	0.173200	0.126875	0.873125	0.126875	0.046325
1637	0.173200	0.126875	0.873125	0.126875	0.046325
1638	0.173200	0.126875	0.873125	0.126875	0.046325
1639	0.173200	0.126875	0.873125	0.126875	0.046325
1640	0.173200	0.126875	0.873125	0.126875	0.046325
1641	0.173200	0.126875	0.873125	0.126875	0.046325
1642	0.173200	0.126875	0.873125	0.126875	0.046325
1643	0.173200	0.126875	0.873125	0.126875	0.046325
1644	0.173200	0.126875	0.873125	0.126875	0.046325
1645	0.173200	0.126875	0.873125	0.126875	0.046325
1646	0.173200	0.126875	0.873125	0.126875	0.046325
1647	0.173200	0.126875	0.873125	0.126875	0.046325
1648	0.173200	0.126875	0.873125	0.126875	0.046325
1649	0.173200	0.126875	0.873125	0.126875	0.046325
1650	0.173200	0.126875	0.873125	0.126875	0.046325
1651	0.173200	0.126875	0.873125	0.126875	0.046325
1652	0.173200	0.126875	0.873125	0.126875	0.046325
1653	0.173200	0.126875	0.873125	0.126875	0.046325
1654	0.173200	0.126875	0.873125	0.126875	0.046325
1655	0.173200	0.126875	0.873125	0.126875	0.046325
1656	0.173200	0.126875	0.873125	0.126875	0.046325
1657	0.173200	0.126875	0.873125	0.126875	0.046325
1658	0.173200	0.126875	0.873125	0.126875	0.046325
1659	0.173200	0.126875	0.873125	0.126875	0.046325
1660	0.173200	0.126875	0.873125	0.126875	0.046325
1661	0.173200	0.126875	0.873125	0.126875	0.046325
1662	0.173200	0.126875	0.873125	0.126875	0.046325
1663	0.173200	0.126875	0.873125	0.126875	0.046325
1664	0.173200	0.126875	0.873125	0.126875	0.046325
1665	0.173200	0.126875	0.873125	0.126875	0.046325
1666	0.173200	0.126875	0.873125	0.126875	0.046325
1667	0.173200	0.126875	0.873125	0.126875	0.046325
1668	0.173200	0.126875	0.873125	0.126875	0.046325
1669	0.173200	0.126875	0.873125	0.126875	0.046325
1670	0.173200	0.126875	0.873125	0.126875	0.046325
1671	0.173200	0.126875	0.873125	0.126875	0.046325
1672	0.173200	0.126875	0.873125	0.126875	0.046325
1673	0.173200	0.126875	0.873125	0.126875	0.046325
1674	0.173200	0.126875	0.873125	0.126875	0.046325
1675	0.173200	0.126875	0.873125	0.126875	0.046325
1676	0.173200	0.126875	0.873125	0.126875	0.046325
1677	0.173200	0.126875	0.873125	0.126875	0.046325
1678	0.173200	0.126875	0.873125	0.126875	0.046325
1679	0.173200	0.126875	0.873125	0.126875	0.046325
1680	0.173200	0.126875	0.873125	0.126875	0.046325
1681	0.173200	0.126875	0.873125	0.126875	0.046325
1682	0.173200	0.126875	0.873125	0.126875	0.046325
1683	0.173200	0.126875	0.873125	0.126875	0.046325
1684	0.173200	0.126875	0.873125	0.126875	0.046325
1685	0.173200	0.126875	0.873125	0.126875	0.046325
1686	0.173200	0.126875	0.873125	0.126875	0.046325
1687	0.173200	0.126875	0.873125	0.126875	0.046325
1688	0.173200	0.126875	0.873125	0.126875	0.046325
1689	0.173200	0.126875	0.873125	0.126875	0.046325
1690	0.173200	0.126875	0.873125	0.126875	0.046325
1691	0.173200	0.126875	0.873125	0.126875	0.046325
1692	0.173200	0.126875	0.873125	0.126875	0.046325
1693	0.173200	0.126875	0.873125	0.126875	0.046325
1694	0.173200	0.126875	0.873125	0.126875	0.046325
1695	0.173200	0.126875	0.873125	0.126875	0.046325
1696	0.173200	0.126875	0.873125	0.126875	0.046325
1697	0.173200	0.126875	0.873125	0.126875	0.046325
1698	0.173200	0.126875	0.873125	0.126875	0.046325
1699	0.173200	0.126875	0.873125	0.126875	0.046325
1700	0.173200	0.126875	0.873125	0.126875	0.046325
1701	0.173200	0.126875	0.873125	0.126875	0.046325
1702	0.173200	0.126875	0.873125	0.126875	0.046325
1703	0.173200	0.126875	0.873125	0.126875	0.046325
1704	0.173200	0.126875	0.873125	0.126875	0.046325
1705	0.173200	0.126875	0.873125	0.126875	0.046325
1706	0.173200	0.126875	0.873125	0.126875	0.046325
1707	0.173200	0.126875	0.873125	0.126875	0.046325
1708	0.173200	0.126875	0.873125	0.126875	0.046325
1709	0.173200	0.126875	0.873125	0.126875	0.046325
1710	0.173200	0.126875	0.873125	0.126875	0.046325
1711	0.173200	0.126875	0.873125	0.126875	0.046325
1712	0.173200	0.126875	0.873125	0.126875	0.046325
1713	0.173200	0.126875	0.873125	0.126875	0.046325
1714	0.173200	0.126875	0.873125	0.126875	0.046325
1715	0.173200	0.126875	0.873125	0.126875	0.046325
1716	0.173200	0.126875	0.873125	0.126875	0.046325
1717	0.173200	0.126875	0.873125	0.126875	0.046325
1718	0.173200	0.126875	0.873125	0.126875	0.046325
1719	0.173200	0.126875	0.873125	0.126875	0.046325
1720	0.173200	0.126875	0.873125	0.126875	0.046325
1721	0.173200	0.126875	0.873125	0.126875	0.046325
1722	0.173200	0.126875	0.873125	0.126875	0.046325
1723	0.173200	0.126875	0.873125	0.126875	0.046325
1724	0.173200	0.126875	0.873125	0.126875	0.046325
1725	0.173200	0.126875	0.873125	0.126875	0.046325
1726	0.173200	0.126875	0.873125	0.126875	0.046325
1727	0.173200	0.126875	0.873125	0.126875	0.046325
1728	0.173200	0.126875	0.873125	0.126875	0.046325
1729	0.173200	0.126875	0.873125	0.126875	0.046325
1730	0.173200	0.126875	0.873125	0.126875	0.046325
1731	0.173200	0.126875	0.873125	0.126875	0.046325
1732	0.173200	0.126875	0.873125	0.126875	0.046325
1733	0.173200	0.126875	0.873125	0.126875	0.046325
1734	0.173200	0.126875	0.873125	0.126875	0.046325
1735	0.173200	0.126875	0.873125	0.126875	0.046325
1736	0.173200	0.126875	0.873125	0.126875	0.046325
1737	0.173200	0.126875	0.873125	0.126875	0.046325
1738	0.173200	0.126875	0.873125	0.126875	0.046325
1739	0.173200	0.126875	0.873125	0.126875	0.046325
1740	0.173200	0.126875	0.873125	0.126875	0.046325
1741	0.173200	0.126875	0.873125	0.126875	0.046325
1742	0.173200	0.126875	0.873125	0.126875	0.046325
1743	0.173200	0.126875	0.873125	0.126875	0.046325
1744	0.173200	0.126875	0.873125	0.126875	0.046325
1745	0.173200	0.126875	0.873125	0.126875	0.046325
1746	0.173200	0.126875	0.873125	0.126875	0.046325
1747	0.173200	0.126875	0.873125	0.126875	0.046325
1748	0.173200	0.126875	0.873125	0.126875	0.046325
1749	0.173200	0.126875	0.873125	0.126875	0.046325
1750	0.173200	0.126875	0.873125	0.126875	0.046325
1751	0.173200	0.126875	0.873125	0.126875	0.046325
1752	0.173200	0.126875	0.873125	0.126875	0.046325
1753	0.173200	0.126875	0.873125	0.126875	0.046325
1754	0.173200	0.126875	0.873125	0.126875	0.046325
1755	0.173200	0.126875	0.873125	0.126875	0.046325
1756	0.173200	0.126875	0.873125	0.126875	0.046325
1757	0.173200	0.126875	0.873125	0.126875	0.046325
1758	0.173200	0.126875	0.873125	0.126875	0.046325
1759	0.173200	0.126875	0.873125	0.126875	0.046325
1760	0.173200	0.126875	0.873125	0.126875	0.046325
1761	0.173200	0.126875	0.873125	0.126875	0.046325
1762	0.173200	0.126875	0.873125	0.126875	0.046325
1763	0.173200	0.126875	0.873125	0.126875	0.046325
1764	0.173200	0.126875	0.873125	0.126875	0.046325
1765	0.173200	0.126875	0.873125	0.126875	0.046325
1766	0.173200	0.126875	0.873125	0.126875	0.046325
1767	0.173200	0.126875	0.873125	0.126875	0.046325
1768	0.173200	0.126875	0.873125	0.126875	0.046325
1769	0.173200	0.126875	0.873125	0.126875	0.046325
1770	0.173200	0.126875	0.873125	0.126875	0.046325
1771	0.173200	0.126875	0.873125	0.126875	0.046325
1772	0.173200	0.126875	0.873125	0.126875	0.046325
1773	0.173200	0.126875	0.873125	0.126875	0.046325
1774	0.173200	0.126875	0.873125	0.126875	0.046325
1775	0.173200	0.126875	0.873125	0.126875	0.046325
1776	0.173200	0.126875	0.873125	0.126875	0.046325
1777	0.173200	0.126875	0.873125	0.126875	0.046325
1778	0.173200	0.126875	0.873125	0.126875	0.046325
1779	0.173200	0.126875	0.873125	0.126875	0.046325
1780	0.173200	0.126875	0.873125	0.126875	0.046325
1781	0.173200	0.126875	0.873125	0.126875	0.046325
1782	0.173200	0.126875	0.873125	0.126875	0.046325
1783	0.173200	0.126875	0.873125	0.126875	0.046325
1784	0.173200	0.126875	0.873125	0.126875	0.046325
1785	0.173200	0.126875	0.873125	0.126875	0.046325
1786	0.173200	0.126875	0.873125	0.126875	0.046325
1787	0.173200	0.126875	0.873125	0.126875	0.046325
1788	0.173200	0.126875	0.873125	0.126875	0.046325
1789	0.173200	0.126875	0.873125	0.126875	0.046325
1790	0.173200	0.126875	0.873125	0.126875	0.046325
1791	0.173200	0.126875	0.873125	0.126875	0.046325
1792	0.173200	0.126875	0.873125	0.126875	0.046325
1793	0.173200	0.126875	0.873125	0.126875	0.046325
1794	0.173200	0.126875	0.873125	0.126875	0.046325
1795	0.173200	0.126875	0.873125	0.126875	0.046325
1796	0.173200	0.126875	0.873125	0.126875	0.046325
1797	0.173200	0.126875	0.873125	0.126875	0.046325
1798	0.173200	0.126875	0.873125	0.126875	0.046325
1799	0.173200	0.126875	0.873125	0.126875	0.046325
1800	0.173200	0.126875	0.873125	0.126875	0.046325
1801	0.173200	0.126875	0.873125	0.126875	0.046325
1802	0.173200	0.126875	0.873125	0.126875	0.046325
1803	0.173200	0.126875	0.873125	0.126875	0.046325
1804	0.173200	0.126875	0.873125	0.126875	0.046325
1805	0.173200	0.126875	0.873125	0.126875	0.046325
1806	0.173200	0.126875	0.873125	0.126875	0.046325
1807	0.173200	0.126875	0.873125	0.126875	0.046325
1808	0.173200	0.126875	0.873125	0.126875	0.046325
1809	0.173200	0.126875	0.873125	0.126875	0.046325
1810	0.173200	0.126875	0.873125	0.126875	0.046325
1811	0.173200	0.126875	0.873125	0.126875	0.046325
1812	0.173200	0.126875	0.873125	0.126875	0.046325
1813	0.173200	0.126875	0.873125	0.126875	0.046325
1814	0.173200	0.126875	0.873125	0.126875	0.046325
1815	0.173200	0.126875	0.873125	0.126875	0.046325
1816	0.173200	0.126875	0.873125	0.126875	0.046325
1817	0.173200	0.126875	0.873125	0.126875	0.046325
1818	0.173200	0.126875	0.873125	0.126875	0.046325
1819	0.173200	0.126875	0.873125	0.126875	0.046325
1820	0.173200	0.126875	0.873125	0.126875	0.046325
1821	0.173200	0.126875	0.873125	0.126875	0.046325
1822	0.173200	0.126875	0.873125	0.126875	0.046325
1823	0.173200	0.126875	0.873125	0.126875	0.046325
1824	0.173200	0.126875	0.873125	0.126875	0.046325
1825	0.173200	0.126875	0.873125	0.126875	0.046325
1826	0.173200	0.126875	0.873125	0.126875	0.046325
1827	0.173200	0.126875	0.873125	0.126875	0.046325
1828	0.173200	0.126875	0.873125	0.126875	0.046325
1829	0.173200	0.126875	0.873125	0.126875	0.046325
1830	0.173200	0.126875	0.873125	0.126875	0.046325
1831	0.173200	0.126875	0.873125	0.126875	0.046325
1832	0.173200	0.126875	0.873125	0.126875	0.046325
1833	0.173200	0.126875	0.873125	0.126875	0.046325
1834	0.173200	0.126875	0.873125	0.126875	0.046325
1835	0.173200	0.126875	0.873125	0.126875	0.046325
1836	0.173200	0.126875	0.873125	0.126875	0.046325
1837	0.173200	0.126875	0.873125	0.126875	0.046325
1838	0.173200	0.126875	0.873125	0.126875	0.046325
1839	0.173200	0.126875	0.873125	0.126875	0.046325
1840	0.173200	0.126875	0.873125	0.126875	0.046325
1841	0.173200	0.126875	0.873125	0.126875	0.046325
1842	0.173200	0.126875	0.873125	0.126875	0.046325
1843	0.173200	0.126875	0.873125	0.126875	0.046325
1844	0.173200	0.126875	0.873125	0.126875	0.046325
1845	0.173200	0.126875	0.873125	0.126875	0.046325
1846	0.173200	0.126875	0.873125	0.126875	0.046325
1847	0.173200	0.126875	0.873125	0.126875	0.046325
1848	0.173200	0.126875	0.873125	0.126875	0.046325
1849	0.173200	0.126875	0.873125	0.126875	0.046325
1850	0.173200	0.126875	0.873125	0.126875	0.046325
1851	0.173200	0.126875	0.873125	0.126875	0.046325
1852	0.173200	0.126875	0.873125	0.126875	0.046325
1853	0.173200	0.126875	0.873125	0.126875	0.046325
1854	0.173200	0.126875	0.873125	0.126875	0.046325
1855	0.173200	0.126875	0.873125	0.126875	0.046325
1856	0.173200	0.126875	0.873125	0.126875	0.046325
1857	0.173200	0.126875	0.873125	0.126875	0.046325
1858	0.173200	0.126875	0.873125	0.126875	0.046325
1859	0.173200	0.126875	0.873125	0.126875	0.046325
1860	0.173200	0.126875	0.873125	0.126875	0.046325
1861	0.173200	0.126875	0.873125	0.126875	0.046325
1862	0.173200	0.126875	0.873125	0.126875	0.046325
1863	0.173200	0.126875	0.873125	0.126875	0.046325
1864	0.173200	0.126875	0.873125	0.126875	0.046325
1865	0.173200	0.126875	0.873125	0.126875	0.046325
1866	0.173200	0.126875	0.873125	0.126875	0.046325
1867	0.173200	0.126875	0.873125	0.126875	0.046325
1868	0.173200	0.126875	0.873125	0.126875	0.046325
1869	0.173200	0.126875	0.873125	0.126875	0.046325
1870	0.173200	0.126875	0.873125	0.126875	0.046325
1871	0.173200	0.126875	0.873125	0.126875	0.046325
1872	0.173200	0.126875	0.873125	0.126875	0.046325
1873	0.173200	0.126875	0.873125	0.126875	0.046325
1874	0.173200	0.126875	0.873125	0.126875	0.046325
1875	0.173200	0.126875	0.873125	0.126875	0.046325
1876	0.173200	0.126875	0.873125	0.126875	0.046325
1877	0.173200	0.126875	0.873125	0.126875	0.046325
1878	0.173200	0.126875	0.873125	0.126875	0.046325
1879	0.173200	0.126875	0.873125	0.126875	0.046325
1880	0.173200	0.126875	0.873125	0.126875	0.046325
1881	0.173200	0.126875	0.873125	0.126875	0.046325
1882	0.173200	0.126875	0.873125	0.126875	0.046325
1883	0.173200	0.126875	0.873125	0.126875	0.046325
1884	0.173200	0.126875	0.873125	0.126875	0.046325
1885	0.173200	0.126875	0.873125	0.126875	0.046325
1886	0.173200	0.126875	0.873125	0.126875	0.046325
1887	0.173200	0.126875	0.873125	0.126875	0.046325
1888	0.173200	0.126875	0.873125	0.126875	0.046325
1889	0.173200	0.126875	0.873125	0.126875	0.046325
1890	0.173200	0.126875	0.873125	0.126875	0.046325
1891	0.173200	0.126875	0.873125	0.126875	0.046325
1892	0.173200	0.126875	0.873125	0.126875	0.046325
1893	0.173200	0.126875	0.873125	0.126875	0.046325
1894	0.173200	0.126875	0.873125	0.126875	0.046325
1895	0.173200	0.126875	0.873125	0.126875	0.046325
1896	0.173200	0.126875	0.873125	0.126875	0.046325
1897	0.173200	0.126875	0.873125	0.126875	0.046325
1898	0.173200	0.126875	0.873125	0.126875	0.046325
1899	0.173200	0.126875	0.873125	0.126875	0.046325
1900	0.173200	0.126875	0.873125	0.126875	0.046325
1901	0.173200	0.126875	0.873125	0.126875	0.046325
1902	0.173200	0.126875	0.873125	0.126875	0.046325
1903	0.173200	0.126875	0.873125	0.126875	0.046325
1904	0.173200	0.126875	0.873125	0.126875	0.046325
1905	0.173200	0.126875	0.873125	0.126875	0.046325
1906	0.173200	0.126875	0.873125	0.126875	0.046325
1907	0.173200	0.126875	0.873125	0.126875	0.046325
1908	0.173200	0.126875	0.873125	0.126875	0.046325
1909	0.173200	0.126875	0.873125	0.126875	0.046325
1910	0.173200	0.126875	0.873125	0.126875	0.046325
1911	0.173200	0.126875	0.873125	0.126875	0.046325
1912	0.173200	0.126875	0.873125	0.126875	0.046325
1913	0.173200	0.126875	0.873125	0.126875	0.046325
1914	0.173200	0.126875	0.873125	0.126875	0.046325
1915	0.173200	0.126875	0.873125	0.126875	0.046325
1916	0.173200	0.126875	0.873125	0.126875	0.046325
1917	0.173200	0.126875	0.873125	0.126875	0.046325
1918	0.173200	0.126875	0.873125	0.126875	0.046325
1919	0.173200	0.126875	0.873125	0.126875	0.046325
1920	0.173200	0.126875	0.873125	0.126875	0.046325
1921	0.173200	0.126875	0.873125	0.126875	0.046325
1922	0.173200	0.126875	0.873125	0.126875	0.046325
1923	0.173200	0.126875	0.873125	0.126875	0.046325
1924	0.173200	0.126875	0.873125	0.126875	0.046325
1925	0.173200	0.126875	0.873125	0.126875	0.046325
1926	0.173200	0.126875	0.873125	0.126875	0.046325
1927	0.173200	0.126875	0.873125	0.126875	0.046325
1928	0.173200	0.126875	0.873125	0.126875	0.046325
1929	0.173200	0.126875	0.873125	0.126875	0.046325
1930	0.173200	0.126875	0.873125	0.126875	0.046325
1931	0.173200	0.126875	0.873125	0.126875	0.046325
1932	0.173200	0.126875	0.873125	0.126875	0.046325
1933	0.173200	0.126875	0.873125	0.126875	0.046325
1934	0.173200	0.126875	0.873125	0.126875	0.046325
1935	0.173200	0.126875	0.873125	0.126875	0.046325
1936	0.173200	0.126875	0.873125	0.126875	0.046325
1937	0.173200	0.126875	0.873125	0.126875	0.046325
1938	0.173200	0.126875	0.873125	0.126875	0.046325
1939	0.173200	0.126875	0.873125	0.126875	0.046325
1940	0.173200	0.126875	0.873125	0.126875	0.046325
1941	0.173200	0.126875	0.873125	0.126875	0.046325
1942	0.173200	0.126875	0.873125	0.126875	0.046325
1943	0.173200	0.126875	0.873125	0.126875	0.046325
1944	0.173200	0.126875	0.873125	0.126875	0.046325
1945	0.173200	0.126875	0.873125	0.126875	0.046325
1946	0.173200	0.126875	0.873125	0.126875	0.046325
1947	0.173200	0.126875	0.873125	0.126875	0.046325
1948	0.173200	0.126875	0.873125	0.126875	0.046325
1949	0.173200	0.126875	0.873125	0.126875	0.046325
1950	0.173200	0.126875	0.873125	0.126875	0.046325
1951	0.173200	0.126875	0.873125	0.126875	0.046325
1952	0.173200	0.126875	0.873125	0.126875	0.046325
1953	0.173200	0.126875	0.873125	0.126875	0.046325
1954	0.173200	0.126875	0.873125	0.126875	0.046325
1955	0.173200	0.126875	0.873125	0.126875	0.046325
1956	0.173200	0.126875	0.873125	0.126875	0.046325
1957	0.173200	0.126875	0.873125	0.126875	0.046325
1958	0.173200	0.126875	0.873125	0.126875	0.046325
1959	0.173200	0.126875	0.873125	0.126875	0.046325
1960	0.173200	0.126875	0.873125	0.126875	0.046325
1961	0.173200	0.126875	0.873125	0.126875	0.046325
1962	0.173200	0.126875	0.873125	0.126875	0.046325
1963	0.173200	0.126875	0.873125	0.126875	0.046325
1964	0.173200	0.126875	0.873125	0.126875	0.046325
1965	0.173200	0.126875	0.873125	0.126875	0.046325
1966	0.173200	0.126875	0.873125	0.126875	0.046325
1967	0.173200	0.126875	0.873125	0.126875	0.046325
1968	0.173200	0.126875	0.873125	0.126875	0.046325
1969	0.173200	0.126875	0.873125	0.126875	0.046325
1970	0.173200	0.126875	0.873125	0.126875	0.046325
1971	0.173200	0.126875	0.873125	0.126875	0.046325
1972	0.173200	0.126875	0.873125	0.126875	0.046325
1973	0.173200	0.126875	0.873125	0.126875	0.046325
1974	0.173200	0.126875	0.873125	0.126875	0.046325
1975	0.173200	0.126875	0.873125	0.126875	0.046325
1976	0.173200	0.126875	0.873125	0.126875	0.046325
1977	0.173200	0.126875	0.873125	0.126875	0.046325
1978	0.173200	0.126875	0.873125	0.126875	0.046325
1979	0.173200	0.126875	0.873125	0.126875	0.046325
1980	0.173200	0.126875	0.873125	0.126875	0.046325
1981	0.173200	0.126875	0.873125	0.126875	0.046325
1982	0.173200	0.126875	0.873125	0.126875	0.046325
1983	0.173200	0.126875	0.873125	0.126875	0.046325
1984	0.173200	0.126875	0.873125	0.126875	0.046325
1985	0.173200	0.126875	0.873125	0.126875	0.046325
1986	0.173200	0.126875	0.873125	0.126875	0.046325
1987	0.173200	0.126875	0.873125	0.126875	0.046325
1988	0.173200	0.126875	0.873125	0.126875	0.046325
1989	0.173200	0.126875	0.873125	0.126875	0.046325
1990	0.173200	0.126875	0.873125	0.126875	0.046325
1991	0.173200	0.126875	0.873125	0.126875	0.046325
1992	0.173200	0.126875	0.873125	0.126875	0.046325
1993	0.173200	0.126875	0.873125	0.126875	0.046325
1994	0.173200	0.126875	0.873125	0.126875	0.046325
1995	0.173200	0.126875	0.873125	0.126875	0.046325
1996	0.173200	0.126875	0.873125	0.126875	0.046325
1997	0.173200	0.126875	0.873125	0.126875	0.046325
1998	0.173200	0.126875	0.873125	0.126875	0.046325
1999	0.173200	0.126875	0.873125	0.126875	0.046325
2000	0.173200	0.126875	0.873125	0.126875	0.046325
[truncated: 3,001 more rows]
