# Supplementary material for: Aspiration-driven co-evolution of cooperation with individual behavioral diversity
Source: PLoS One. 2023 Sep 15;18(9):e0291134. doi: 10.1371/journal.pone.0291134 (PMC10503719; doi:10.1371/journal.pone.0291134)
Supplement: S1 Data — (ZIP) [file pone.0291134.s001.zip › M1/v2-L=200/data/tolerate=1_b=1.26_frequency.txt]

1	0.499950	1	0	0.49995	0
2	0.343819	0.917575	0.082425	0.34355	0.00026875
3	0.244863	0.783925	0.216075	0.24285	0.0020125
4	0.176175	0.6189	0.3811	0.171075	0.0051
5	0.134331	0.466675	0.533325	0.126825	0.00750625
6	0.109575	0.3509	0.6491	0.099875	0.0097
7	0.093137	0.2694	0.7306	0.0817	0.0114375
8	0.084719	0.211675	0.788325	0.0721	0.0126188
9	0.079213	0.174075	0.825925	0.06515	0.0140625
10	0.074987	0.1493	0.8507	0.0603	0.0146875
11	0.074194	0.132925	0.867075	0.05865	0.0155438
12	0.074594	0.124675	0.875325	0.058425	0.0161687
13	0.075256	0.117075	0.882925	0.058025	0.0172313
14	0.075838	0.11235	0.88765	0.057875	0.0179625
15	0.078331	0.1102	0.8898	0.05985	0.0184813
16	0.079356	0.1094	0.8906	0.060125	0.0192312
17	0.079294	0.108275	0.891725	0.05985	0.0194437
18	0.080963	0.105125	0.894875	0.060675	0.0202875
19	0.081606	0.104075	0.895925	0.0607	0.0209063
20	0.082944	0.103525	0.896475	0.06105	0.0218938
21	0.083381	0.10335	0.89665	0.0613	0.0220813
22	0.084337	0.1033	0.8967	0.061675	0.0226625
23	0.085638	0.1021	0.8979	0.0624	0.0232375
24	0.087637	0.103375	0.896625	0.064625	0.0230125
25	0.088569	0.104225	0.895775	0.0652	0.0233688
26	0.089800	0.1049	0.8951	0.0661	0.0237
27	0.090531	0.103625	0.896375	0.06575	0.0247813
28	0.091006	0.10405	0.89595	0.066075	0.0249312
29	0.092544	0.1035	0.8965	0.067075	0.0254687
30	0.092963	0.102975	0.897025	0.067525	0.0254375
31	0.093238	0.102375	0.897625	0.067325	0.0259125
32	0.094275	0.1013	0.8987	0.06765	0.026625
33	0.095000	0.101825	0.898175	0.06835	0.02665
34	0.095675	0.102125	0.897875	0.06855	0.027125
35	0.096025	0.100775	0.899225	0.068325	0.0277
36	0.096806	0.100875	0.899125	0.06885	0.0279562
37	0.097769	0.1005	0.8995	0.0699	0.0278688
38	0.099350	0.100975	0.899025	0.071	0.02835
39	0.099825	0.10285	0.89715	0.07135	0.028475
40	0.100063	0.1016	0.8984	0.07105	0.0290125
41	0.100900	0.102375	0.897625	0.0719	0.029
42	0.101025	0.102075	0.897925	0.071875	0.02915
43	0.101188	0.100425	0.899575	0.071225	0.0299625
44	0.101494	0.0987	0.9013	0.0708	0.0306937
45	0.102250	0.0987	0.9013	0.0717	0.03055
46	0.103325	0.0992	0.9008	0.07255	0.030775
47	0.103700	0.09985	0.90015	0.07275	0.03095
48	0.104100	0.099625	0.900375	0.07305	0.03105
49	0.104238	0.0995	0.9005	0.0732	0.0310375
50	0.104725	0.099125	0.900875	0.07405	0.030675
51	0.106088	0.0991	0.9009	0.075275	0.0308125
52	0.107594	0.100325	0.899675	0.076525	0.0310687
53	0.107581	0.10195	0.89805	0.076275	0.0313063
54	0.108356	0.102275	0.897725	0.076975	0.0313812
55	0.109200	0.10215	0.89785	0.0775	0.0317
56	0.108656	0.102	0.898	0.0769	0.0317563
57	0.109250	0.1006	0.8994	0.076425	0.032825
58	0.109975	0.1012	0.8988	0.077625	0.03235
59	0.110425	0.101225	0.898775	0.078025	0.0324
60	0.111213	0.10115	0.89885	0.078375	0.0328375
61	0.111456	0.10155	0.89845	0.0785	0.0329562
62	0.111913	0.102075	0.897925	0.0788	0.0331125
63	0.112644	0.1021	0.8979	0.07915	0.0334938
64	0.112938	0.101725	0.898275	0.079375	0.0335625
65	0.113569	0.1019	0.8981	0.0801	0.0334687
66	0.113925	0.1019	0.8981	0.080725	0.0332
67	0.114206	0.101375	0.898625	0.080475	0.0337312
68	0.114363	0.101175	0.898825	0.08065	0.0337125
69	0.115244	0.10165	0.89835	0.081375	0.0338688
70	0.116319	0.10215	0.89785	0.08215	0.0341687
71	0.116706	0.10215	0.89785	0.082475	0.0342312
72	0.116406	0.10285	0.89715	0.08215	0.0342563
73	0.116888	0.10155	0.89845	0.082525	0.0343625
74	0.117513	0.1011	0.8989	0.082875	0.0346375
75	0.118356	0.102725	0.897275	0.083575	0.0347813
76	0.119488	0.1041	0.8959	0.0845	0.0349875
77	0.119481	0.1048	0.8952	0.0846	0.0348813
78	0.119894	0.104375	0.895625	0.0851	0.0347937
79	0.120494	0.10475	0.89525	0.08555	0.0349438
80	0.120706	0.1047	0.8953	0.085725	0.0349812
81	0.122037	0.105225	0.894775	0.08705	0.0349875
82	0.122500	0.106175	0.893825	0.08735	0.03515
83	0.122950	0.1071	0.8929	0.08765	0.0353
84	0.122900	0.1056	0.8944	0.08705	0.03585
85	0.123713	0.1058	0.8942	0.0878	0.0359125
86	0.123213	0.10565	0.89435	0.08715	0.0360625
87	0.124394	0.105	0.895	0.087975	0.0364188
88	0.124919	0.1054	0.8946	0.088375	0.0365438
89	0.125075	0.106525	0.893475	0.089	0.036075
90	0.125675	0.10665	0.89335	0.089325	0.03635
91	0.126000	0.106025	0.893975	0.089275	0.036725
92	0.125788	0.1065	0.8935	0.089125	0.0366625
93	0.126238	0.1065	0.8935	0.089175	0.0370625
94	0.127231	0.10705	0.89295	0.09015	0.0370813
95	0.127906	0.1071	0.8929	0.09025	0.0376563
96	0.128381	0.1078	0.8922	0.090875	0.0375062
97	0.128700	0.107875	0.892125	0.091	0.0377
98	0.128631	0.108	0.892	0.091125	0.0375062
99	0.129169	0.107825	0.892175	0.09155	0.0376187
100	0.129094	0.10745	0.89255	0.09135	0.0377438
101	0.129431	0.107275	0.892725	0.091675	0.0377562
102	0.129988	0.106825	0.893175	0.09225	0.0377375
103	0.130119	0.107575	0.892425	0.09255	0.0375687
104	0.130769	0.107125	0.892875	0.09285	0.0379188
105	0.131162	0.107425	0.892575	0.0932	0.0379625
106	0.131119	0.10765	0.89235	0.093175	0.0379437
107	0.131513	0.107225	0.892775	0.093425	0.0380875
108	0.131419	0.107375	0.892625	0.09355	0.0378688
109	0.132112	0.107525	0.892475	0.094025	0.0380875
110	0.132256	0.107625	0.892375	0.094	0.0382562
111	0.132969	0.107575	0.892425	0.094475	0.0384938
112	0.133450	0.10765	0.89235	0.0948	0.03865
113	0.133781	0.108625	0.891375	0.09545	0.0383312
114	0.134625	0.1091	0.8909	0.096275	0.03835
115	0.134525	0.109725	0.890275	0.096375	0.03815
116	0.134944	0.1099	0.8901	0.096625	0.0383187
117	0.135056	0.11	0.89	0.096625	0.0384313
118	0.135363	0.1099	0.8901	0.096775	0.0385875
119	0.135456	0.1095	0.8905	0.09685	0.0386063
120	0.135713	0.10805	0.89195	0.096525	0.0391875
121	0.136019	0.10855	0.89145	0.096975	0.0390438
122	0.136344	0.10805	0.89195	0.096725	0.0396188
123	0.136700	0.1088	0.8912	0.0977	0.039
124	0.137338	0.109475	0.890525	0.098425	0.0389125
125	0.137600	0.11	0.89	0.098775	0.038825
126	0.138662	0.111275	0.888725	0.09995	0.0387125
127	0.138519	0.1111	0.8889	0.09945	0.0390687
128	0.138669	0.11095	0.88905	0.099275	0.0393937
129	0.139119	0.111325	0.888675	0.099825	0.0392938
130	0.139706	0.111225	0.888775	0.1	0.0397062
131	0.140325	0.11235	0.88765	0.10065	0.039675
132	0.140663	0.113175	0.886825	0.10085	0.0398125
133	0.141031	0.113025	0.886975	0.1012	0.0398312
134	0.140981	0.113125	0.886875	0.1013	0.0396813
135	0.140838	0.113075	0.886925	0.10115	0.0396875
136	0.140987	0.112875	0.887125	0.10105	0.0399375
137	0.141419	0.112525	0.887475	0.101475	0.0399438
138	0.141406	0.112325	0.887675	0.101225	0.0401813
139	0.141638	0.112625	0.887375	0.101425	0.0402125
140	0.141906	0.111825	0.888175	0.1013	0.0406063
141	0.142194	0.112175	0.887825	0.1014	0.0407937
142	0.142975	0.1126	0.8874	0.102075	0.0409
143	0.143212	0.113825	0.886175	0.1027	0.0405125
144	0.143425	0.1139	0.8861	0.1028	0.040625
145	0.144244	0.1146	0.8854	0.103725	0.0405187
146	0.144588	0.115025	0.884975	0.104325	0.0402625
147	0.144388	0.11445	0.88555	0.10365	0.0407375
148	0.144913	0.114575	0.885425	0.1041	0.0408125
149	0.144900	0.114425	0.885575	0.104075	0.040825
150	0.145056	0.114475	0.885525	0.104325	0.0407312
151	0.145731	0.11505	0.88495	0.104975	0.0407563
152	0.146113	0.114975	0.885025	0.10505	0.0410625
153	0.146169	0.11525	0.88475	0.1052	0.0409687
154	0.146406	0.114625	0.885375	0.1054	0.0410063
155	0.146975	0.11545	0.88455	0.10615	0.040825
156	0.147269	0.116575	0.883425	0.10685	0.0404188
157	0.147294	0.1162	0.8838	0.106525	0.0407687
158	0.147625	0.116775	0.883225	0.107	0.040625
159	0.147575	0.1166	0.8834	0.106725	0.04085
160	0.148531	0.116325	0.883675	0.107475	0.0410563
161	0.148944	0.11725	0.88275	0.1078	0.0411438
162	0.148781	0.11765	0.88235	0.1076	0.0411813
163	0.149219	0.1178	0.8822	0.10795	0.0412688
164	0.148913	0.1171	0.8829	0.107375	0.0415375
165	0.149219	0.1173	0.8827	0.107675	0.0415437
166	0.149531	0.11745	0.88255	0.107775	0.0417563
167	0.149850	0.118475	0.881525	0.10815	0.0417
168	0.149913	0.11825	0.88175	0.108025	0.0418875
169	0.150481	0.11815	0.88185	0.10855	0.0419313
170	0.150919	0.119	0.881	0.109275	0.0416438
171	0.150525	0.11865	0.88135	0.1088	0.041725
172	0.150663	0.117725	0.882275	0.108625	0.0420375
173	0.151113	0.118	0.882	0.10925	0.0418625
174	0.151587	0.11825	0.88175	0.1099	0.0416875
175	0.151925	0.11935	0.88065	0.110175	0.04175
176	0.152812	0.1203	0.8797	0.11095	0.0418625
177	0.152675	0.1207	0.8793	0.110725	0.04195
178	0.153206	0.1212	0.8788	0.11115	0.0420563
179	0.153581	0.121125	0.878875	0.1114	0.0421813
180	0.154206	0.1216	0.8784	0.111925	0.0422812
181	0.154356	0.122725	0.877275	0.112475	0.0418813
182	0.154650	0.1226	0.8774	0.112275	0.042375
183	0.154850	0.1229	0.8771	0.1124	0.04245
184	0.155475	0.123275	0.876725	0.11305	0.042425
185	0.155612	0.123175	0.876825	0.112975	0.0426375
186	0.155825	0.122475	0.877525	0.1128	0.043025
187	0.155631	0.12215	0.87785	0.112575	0.0430562
188	0.155956	0.12205	0.87795	0.1127	0.0432563
189	0.155981	0.12225	0.87775	0.11295	0.0430313
190	0.156062	0.122	0.878	0.112975	0.0430875
191	0.156125	0.121675	0.878325	0.112725	0.0434
192	0.156181	0.12105	0.87895	0.11255	0.0436313
193	0.156031	0.120875	0.879125	0.112325	0.0437063
194	0.156325	0.120375	0.879625	0.112625	0.0437
195	0.156494	0.12045	0.87955	0.1132	0.0432937
196	0.157006	0.12055	0.87945	0.113725	0.0432813
197	0.157019	0.1214	0.8786	0.114075	0.0429438
198	0.157362	0.121575	0.878425	0.114175	0.0431875
199	0.157763	0.1219	0.8781	0.11445	0.0433125
200	0.157556	0.1215	0.8785	0.114225	0.0433313
201	0.157188	0.1215	0.8785	0.1139	0.0432875
202	0.157194	0.12075	0.87925	0.113825	0.0433687
203	0.157525	0.120175	0.879825	0.1141	0.043425
204	0.157419	0.11965	0.88035	0.11405	0.0433687
205	0.157725	0.12005	0.87995	0.1143	0.043425
206	0.157913	0.120225	0.879775	0.11455	0.0433625
207	0.158038	0.120275	0.879725	0.1146	0.0434375
208	0.158331	0.12025	0.87975	0.115075	0.0432563
209	0.158244	0.120675	0.879325	0.115025	0.0432188
210	0.158606	0.12085	0.87915	0.115325	0.0432813
211	0.158956	0.1206	0.8794	0.1155	0.0434563
212	0.159181	0.12125	0.87875	0.11555	0.0436313
213	0.159275	0.121275	0.878725	0.115775	0.0435
214	0.159431	0.121625	0.878375	0.11585	0.0435813
215	0.159612	0.121975	0.878025	0.1162	0.0434125
216	0.160112	0.122375	0.877625	0.116675	0.0434375
217	0.160294	0.12325	0.87675	0.116775	0.0435188
218	0.160331	0.123175	0.876825	0.116525	0.0438062
219	0.160362	0.122925	0.877075	0.1164	0.0439625
220	0.160188	0.122725	0.877275	0.1161	0.0440875
221	0.160319	0.1222	0.8778	0.116125	0.0441937
222	0.160313	0.122125	0.877875	0.116075	0.0442375
223	0.160763	0.122825	0.877175	0.1168	0.0439625
224	0.160800	0.122575	0.877425	0.11695	0.04385
225	0.160894	0.12245	0.87755	0.117025	0.0438687
226	0.160819	0.1223	0.8777	0.11675	0.0440687
227	0.160869	0.12225	0.87775	0.11675	0.0441187
228	0.160925	0.122275	0.877725	0.117	0.043925
229	0.161137	0.1225	0.8775	0.117175	0.0439625
230	0.161531	0.1228	0.8772	0.117725	0.0438062
231	0.161531	0.122925	0.877075	0.1179	0.0436313
232	0.161244	0.122425	0.877575	0.11735	0.0438938
233	0.160913	0.122175	0.877825	0.11685	0.0440625
234	0.160788	0.12125	0.87875	0.11655	0.0442375
235	0.161069	0.12105	0.87895	0.116925	0.0441438
236	0.160913	0.1207	0.8793	0.11635	0.0445625
237	0.161194	0.120575	0.879425	0.11655	0.0446438
238	0.161300	0.1206	0.8794	0.116575	0.044725
239	0.161694	0.120775	0.879225	0.117025	0.0446688
240	0.161769	0.12115	0.87885	0.117225	0.0445438
241	0.161844	0.12125	0.87875	0.11735	0.0444937
242	0.162081	0.12165	0.87835	0.11775	0.0443313
243	0.162144	0.121725	0.878275	0.117775	0.0443687
244	0.162406	0.122025	0.877975	0.11795	0.0444563
245	0.162331	0.122125	0.877875	0.117925	0.0444063
246	0.162438	0.12215	0.87785	0.118125	0.0443125
247	0.162469	0.12195	0.87805	0.1178	0.0446688
248	0.162469	0.122025	0.877975	0.1179	0.0445687
249	0.162844	0.122325	0.877675	0.118125	0.0447188
250	0.162544	0.122125	0.877875	0.1179	0.0446438
251	0.162606	0.12185	0.87815	0.117875	0.0447313
252	0.163081	0.12245	0.87755	0.118325	0.0447562
253	0.163238	0.1226	0.8774	0.118675	0.0445625
254	0.163425	0.12315	0.87685	0.118975	0.04445
255	0.163381	0.12285	0.87715	0.118625	0.0447562
256	0.163406	0.12255	0.87745	0.11855	0.0448563
257	0.163731	0.123125	0.876875	0.119075	0.0446563
258	0.164000	0.1234	0.8766	0.11925	0.04475
259	0.164325	0.123675	0.876325	0.119725	0.0446
260	0.164338	0.123675	0.876325	0.119675	0.0446625
261	0.164456	0.123525	0.876475	0.11965	0.0448062
262	0.164675	0.124125	0.875875	0.119875	0.0448
263	0.164756	0.12435	0.87565	0.11995	0.0448062
264	0.164744	0.12455	0.87545	0.1199	0.0448438
265	0.164625	0.12385	0.87615	0.119525	0.0451
266	0.164544	0.123325	0.876675	0.119225	0.0453187
267	0.164800	0.12345	0.87655	0.119725	0.045075
268	0.165063	0.12385	0.87615	0.1201	0.0449625
269	0.165181	0.124125	0.875875	0.119975	0.0452063
270	0.164831	0.124175	0.875825	0.11985	0.0449813
271	0.164850	0.12375	0.87625	0.1196	0.04525
272	0.165281	0.124025	0.875975	0.11995	0.0453312
273	0.165506	0.124425	0.875575	0.120425	0.0450813
274	0.165731	0.124775	0.875225	0.12085	0.0448812
275	0.165694	0.125075	0.874925	0.12095	0.0447437
276	0.165969	0.125075	0.874925	0.121175	0.0447938
277	0.166156	0.125475	0.874525	0.1213	0.0448563
278	0.166381	0.125325	0.874675	0.1212	0.0451812
279	0.166356	0.125275	0.874725	0.121075	0.0452813
280	0.166544	0.125975	0.874025	0.12145	0.0450938
281	0.166644	0.126025	0.873975	0.121575	0.0450687
282	0.166887	0.12625	0.87375	0.1218	0.0450875
283	0.167162	0.126225	0.873775	0.12205	0.0451125
284	0.167144	0.1269	0.8731	0.122175	0.0449688
285	0.167125	0.1267	0.8733	0.121975	0.04515
286	0.167531	0.1265	0.8735	0.122175	0.0453563
287	0.167300	0.12635	0.87365	0.12175	0.04555
288	0.167563	0.1265	0.8735	0.122125	0.0454375
289	0.167625	0.126025	0.873975	0.1218	0.045825
290	0.167650	0.125875	0.874125	0.12185	0.0458
291	0.168013	0.1261	0.8739	0.122225	0.0457875
292	0.167969	0.126325	0.873675	0.12205	0.0459188
293	0.167931	0.126525	0.873475	0.12205	0.0458812
294	0.167975	0.126225	0.873775	0.1221	0.045875
295	0.168075	0.126525	0.873475	0.12235	0.045725
296	0.168288	0.126975	0.873025	0.122575	0.0457125
297	0.168381	0.126825	0.873175	0.122575	0.0458063
298	0.168638	0.126925	0.873075	0.1228	0.0458375
299	0.168731	0.127425	0.872575	0.12295	0.0457813
300	0.168506	0.126725	0.873275	0.122625	0.0458812
301	0.168700	0.126425	0.873575	0.12265	0.04605
302	0.168731	0.126325	0.873675	0.122575	0.0461563
303	0.168731	0.1262	0.8738	0.122475	0.0462562
304	0.168925	0.126125	0.873875	0.122775	0.04615
305	0.169131	0.126575	0.873425	0.123075	0.0460563
306	0.169125	0.1265	0.8735	0.123075	0.04605
307	0.168962	0.126225	0.873775	0.12265	0.0463125
308	0.169113	0.126325	0.873675	0.12285	0.0462625
309	0.169244	0.126075	0.873925	0.1226	0.0466437
310	0.169313	0.126275	0.873725	0.1226	0.0467125
311	0.169294	0.12615	0.87385	0.1227	0.0465938
312	0.169331	0.1265	0.8735	0.12295	0.0463812
313	0.169506	0.12655	0.87345	0.1232	0.0463063
314	0.169794	0.12715	0.87285	0.123625	0.0461688
315	0.169838	0.1269	0.8731	0.1235	0.0463375
316	0.169763	0.1268	0.8732	0.1233	0.0464625
317	0.169900	0.126825	0.873175	0.123425	0.046475
318	0.169944	0.127225	0.872775	0.1236	0.0463438
319	0.170013	0.1269	0.8731	0.123475	0.0465375
320	0.170013	0.126875	0.873125	0.123675	0.0463375
321	0.170106	0.127025	0.872975	0.12365	0.0464562
322	0.170175	0.1272	0.8728	0.123875	0.0463
323	0.170300	0.127175	0.872825	0.123725	0.046575
324	0.170700	0.126925	0.873075	0.12385	0.04685
325	0.170750	0.127525	0.872475	0.12425	0.0465
326	0.170869	0.1281	0.8719	0.12435	0.0465187
327	0.170987	0.128025	0.871975	0.124375	0.0466125
328	0.171125	0.128225	0.871775	0.1245	0.046625
329	0.171119	0.128475	0.871525	0.1244	0.0467188
330	0.171331	0.12815	0.87185	0.124325	0.0470062
331	0.171356	0.128325	0.871675	0.1244	0.0469562
332	0.171313	0.128325	0.871675	0.124525	0.0467875
333	0.171581	0.12845	0.87155	0.12485	0.0467313
334	0.171363	0.128425	0.871575	0.1245	0.0468625
335	0.171400	0.128075	0.871925	0.1244	0.047
336	0.171088	0.1277	0.8723	0.124275	0.0468125
337	0.171125	0.12735	0.87265	0.124275	0.04685
338	0.171150	0.1271	0.8729	0.124325	0.046825
339	0.171338	0.127225	0.872775	0.124525	0.0468125
340	0.171444	0.12745	0.87255	0.124775	0.0466688
341	0.171644	0.12745	0.87255	0.124925	0.0467188
342	0.171700	0.12745	0.87255	0.12485	0.04685
343	0.171513	0.1274	0.8726	0.12475	0.0467625
344	0.171588	0.1271	0.8729	0.1247	0.0468875
345	0.171656	0.12745	0.87255	0.124825	0.0468312
346	0.171769	0.12755	0.87245	0.124975	0.0467938
347	0.171825	0.127375	0.872625	0.124975	0.04685
348	0.172019	0.127425	0.872575	0.124975	0.0470438
349	0.172194	0.128	0.872	0.125275	0.0469188
350	0.171981	0.128	0.872	0.125075	0.0469062
351	0.172094	0.12745	0.87255	0.125025	0.0470687
352	0.172506	0.127975	0.872025	0.12565	0.0468563
353	0.172500	0.1284	0.8716	0.125725	0.046775
354	0.172712	0.12875	0.87125	0.1258	0.0469125
355	0.172737	0.12905	0.87095	0.126	0.0467375
356	0.172906	0.129575	0.870425	0.1261	0.0468063
357	0.172712	0.1293	0.8707	0.12575	0.0469625
358	0.172900	0.128925	0.871075	0.125825	0.047075
359	0.172994	0.128825	0.871175	0.125925	0.0470687
360	0.173119	0.1289	0.8711	0.1261	0.0470187
361	0.173281	0.1293	0.8707	0.126175	0.0471063
362	0.173250	0.1293	0.8707	0.12605	0.0472
363	0.173619	0.1301	0.8699	0.1267	0.0469188
364	0.173631	0.129725	0.870275	0.126625	0.0470062
365	0.173762	0.13015	0.86985	0.12685	0.0469125
366	0.173788	0.1301	0.8699	0.126575	0.0472125
367	0.173781	0.1301	0.8699	0.1263	0.0474813
368	0.173681	0.12985	0.87015	0.1262	0.0474813
369	0.173712	0.129875	0.870125	0.1263	0.0474125
370	0.173619	0.12965	0.87035	0.12615	0.0474687
371	0.173869	0.1297	0.8703	0.12645	0.0474188
372	0.173975	0.129725	0.870275	0.126575	0.0474
373	0.174044	0.129675	0.870325	0.12655	0.0474938
374	0.174138	0.129625	0.870375	0.126625	0.0475125
375	0.174206	0.13	0.87	0.12685	0.0473563
376	0.174419	0.130225	0.869775	0.127125	0.0472938
377	0.174725	0.1306	0.8694	0.12745	0.047275
378	0.174675	0.130575	0.869425	0.1274	0.047275
379	0.174769	0.1307	0.8693	0.12735	0.0474188
380	0.174975	0.13075	0.86925	0.127475	0.0475
381	0.175300	0.1309	0.8691	0.12765	0.04765
382	0.175256	0.1312	0.8688	0.1277	0.0475563
383	0.175331	0.130925	0.869075	0.127525	0.0478063
384	0.175275	0.131225	0.868775	0.127525	0.04775
385	0.175088	0.130825	0.869175	0.127325	0.0477625
386	0.175212	0.130475	0.869525	0.12735	0.0478625
387	0.175169	0.130125	0.869875	0.12735	0.0478188
388	0.175063	0.130025	0.869975	0.127325	0.0477375
389	0.175356	0.130025	0.869975	0.127325	0.0480312
390	0.175363	0.130275	0.869725	0.12745	0.0479125
391	0.175331	0.130275	0.869725	0.12745	0.0478813
392	0.175338	0.130075	0.869925	0.12735	0.0479875
393	0.175563	0.130175	0.869825	0.12755	0.0480125
394	0.175462	0.130575	0.869425	0.127675	0.0477875
395	0.175625	0.1304	0.8696	0.1277	0.047925
396	0.175744	0.130425	0.869575	0.127975	0.0477687
397	0.175606	0.130225	0.869775	0.12765	0.0479562
398	0.175669	0.13025	0.86975	0.1278	0.0478688
399	0.175844	0.130125	0.869875	0.12785	0.0479938
400	0.175906	0.1305	0.8695	0.1282	0.0477062
401	0.175906	0.130325	0.869675	0.12815	0.0477563
402	0.175838	0.1303	0.8697	0.128025	0.0478125
403	0.175694	0.130175	0.869825	0.127775	0.0479188
404	0.175938	0.13015	0.86985	0.128025	0.0479125
405	0.176125	0.1305	0.8695	0.128175	0.04795
406	0.176200	0.130725	0.869275	0.1284	0.0478
407	0.176338	0.130875	0.869125	0.1286	0.0477375
408	0.176175	0.130525	0.869475	0.128375	0.0478
409	0.176281	0.130325	0.869675	0.128575	0.0477062
410	0.176413	0.13045	0.86955	0.128625	0.0477875
411	0.176400	0.1306	0.8694	0.128725	0.047675
412	0.176475	0.130625	0.869375	0.128625	0.04785
413	0.176588	0.13065	0.86935	0.128775	0.0478125
414	0.176525	0.130775	0.869225	0.12885	0.047675
415	0.176400	0.1308	0.8692	0.1286	0.0478
416	0.176500	0.1307	0.8693	0.128675	0.047825
417	0.176500	0.13035	0.86965	0.128575	0.047925
418	0.176806	0.130425	0.869575	0.1289	0.0479062
419	0.176925	0.131175	0.868825	0.1292	0.047725
420	0.176850	0.1312	0.8688	0.129075	0.047775
421	0.177012	0.1311	0.8689	0.12915	0.0478625
422	0.176981	0.131175	0.868825	0.129125	0.0478563
423	0.176725	0.130875	0.869125	0.1287	0.048025
424	0.176944	0.130775	0.869225	0.12885	0.0480937
425	0.177019	0.13085	0.86915	0.129125	0.0478937
426	0.177169	0.131075	0.868925	0.12925	0.0479188
427	0.177369	0.131025	0.868975	0.129375	0.0479938
428	0.177613	0.131475	0.868525	0.129725	0.0478875
429	0.177688	0.13155	0.86845	0.1297	0.0479875
430	0.177856	0.132075	0.867925	0.129925	0.0479313
431	0.177863	0.132125	0.867875	0.129875	0.0479875
432	0.178012	0.1322	0.8678	0.130025	0.0479875
433	0.177944	0.13205	0.86795	0.12985	0.0480937
434	0.177775	0.131425	0.868575	0.1296	0.048175
435	0.177975	0.131825	0.868175	0.12995	0.048025
436	0.178044	0.1319	0.8681	0.130025	0.0480187
437	0.178063	0.131975	0.868025	0.130025	0.0480375
438	0.177881	0.13195	0.86805	0.129725	0.0481562
439	0.177825	0.13175	0.86825	0.12955	0.048275
440	0.177906	0.13155	0.86845	0.1296	0.0483063
441	0.178244	0.13195	0.86805	0.13005	0.0481938
442	0.178150	0.132175	0.867825	0.12995	0.0482
443	0.178037	0.131725	0.868275	0.1296	0.0484375
444	0.178156	0.1318	0.8682	0.129825	0.0483312
445	0.178213	0.13175	0.86825	0.129875	0.0483375
446	0.178275	0.131775	0.868225	0.13005	0.048225
447	0.178394	0.131975	0.868025	0.130275	0.0481188
448	0.178519	0.13235	0.86765	0.1305	0.0480187
449	0.178919	0.132625	0.867375	0.13085	0.0480688
450	0.179025	0.13305	0.86695	0.13105	0.047975
451	0.179356	0.133425	0.866575	0.1314	0.0479562
452	0.179244	0.133525	0.866475	0.131275	0.0479687
453	0.179213	0.13345	0.86655	0.1311	0.0481125
454	0.179106	0.133575	0.866425	0.130925	0.0481813
455	0.179262	0.1334	0.8666	0.130825	0.0484375
456	0.179375	0.133475	0.866525	0.130975	0.0484
457	0.179450	0.133575	0.866425	0.13115	0.0483
458	0.179806	0.13435	0.86565	0.1318	0.0480063
459	0.179850	0.13435	0.86565	0.13175	0.0481
460	0.179894	0.1342	0.8658	0.131675	0.0482187
461	0.180088	0.134175	0.865825	0.1318	0.0482875
462	0.179931	0.133925	0.866075	0.1315	0.0484313
463	0.179719	0.13365	0.86635	0.131325	0.0483937
464	0.179825	0.13365	0.86635	0.131425	0.0484
465	0.179906	0.1337	0.8663	0.13145	0.0484562
466	0.179944	0.133525	0.866475	0.131475	0.0484687
467	0.179969	0.133625	0.866375	0.131625	0.0483437
468	0.179963	0.133625	0.866375	0.131525	0.0484375
469	0.180019	0.133475	0.866525	0.13155	0.0484687
470	0.180256	0.1335	0.8665	0.131825	0.0484313
471	0.180344	0.13365	0.86635	0.131925	0.0484188
472	0.180350	0.133825	0.866175	0.131975	0.048375
473	0.180425	0.13365	0.86635	0.1318	0.048625
474	0.180363	0.133425	0.866575	0.13165	0.0487125
475	0.180119	0.13315	0.86685	0.131475	0.0486437
476	0.180394	0.1334	0.8666	0.131675	0.0487187
477	0.180631	0.1341	0.8659	0.132175	0.0484562
478	0.180713	0.134025	0.865975	0.13215	0.0485625
479	0.180812	0.134075	0.865925	0.132175	0.0486375
480	0.180819	0.134125	0.865875	0.132175	0.0486437
481	0.180769	0.134425	0.865575	0.132225	0.0485437
482	0.180738	0.134275	0.865725	0.1322	0.0485375
483	0.180675	0.13385	0.86615	0.132	0.048675
484	0.180844	0.133975	0.866025	0.132125	0.0487187
485	0.180775	0.13405	0.86595	0.13205	0.048725
486	0.181031	0.134	0.866	0.1324	0.0486313
487	0.181113	0.13425	0.86575	0.132425	0.0486875
488	0.181088	0.134225	0.865775	0.132425	0.0486625
489	0.180869	0.1338	0.8662	0.13205	0.0488188
490	0.180856	0.133475	0.866525	0.131975	0.0488813
491	0.180738	0.1334	0.8666	0.132	0.0487375
492	0.181019	0.1336	0.8664	0.1323	0.0487187
493	0.180981	0.133525	0.866475	0.132225	0.0487563
494	0.180963	0.133625	0.866375	0.13225	0.0487125
495	0.180981	0.133725	0.866275	0.132375	0.0486062
496	0.181075	0.1336	0.8664	0.132325	0.04875
497	0.181175	0.133875	0.866125	0.132575	0.0486
498	0.181456	0.13395	0.86605	0.132875	0.0485812
499	0.181413	0.13415	0.86585	0.132875	0.0485375
500	0.181400	0.134225	0.865775	0.1328	0.0486
501	0.181569	0.134425	0.865575	0.133	0.0485688
502	0.181625	0.134675	0.865325	0.13295	0.048675
503	0.181650	0.134425	0.865575	0.1328	0.04885
504	0.181575	0.13445	0.86555	0.13275	0.048825
505	0.181531	0.134225	0.865775	0.132675	0.0488562
506	0.181463	0.13415	0.86585	0.132675	0.0487875
507	0.181594	0.13395	0.86605	0.1327	0.0488938
508	0.181588	0.13405	0.86595	0.132775	0.0488125
509	0.181600	0.133925	0.866075	0.13275	0.04885
510	0.181625	0.1341	0.8659	0.13285	0.048775
511	0.181706	0.1341	0.8659	0.1329	0.0488063
512	0.181831	0.134125	0.865875	0.132975	0.0488562
513	0.181925	0.1344	0.8656	0.133025	0.0489
514	0.181869	0.134325	0.865675	0.133025	0.0488437
515	0.181894	0.1346	0.8654	0.13305	0.0488437
516	0.181925	0.1345	0.8655	0.13305	0.048875
517	0.181781	0.134325	0.865675	0.132925	0.0488562
518	0.181781	0.13415	0.86585	0.132825	0.0489563
519	0.181869	0.134025	0.865975	0.132875	0.0489938
520	0.181963	0.134125	0.865875	0.133075	0.0488875
521	0.182169	0.134425	0.865575	0.133275	0.0488938
522	0.182200	0.13455	0.86545	0.133325	0.048875
523	0.182275	0.13455	0.86545	0.1333	0.048975
524	0.182156	0.1344	0.8656	0.133175	0.0489812
525	0.182031	0.1342	0.8658	0.1329	0.0491313
526	0.181938	0.1341	0.8659	0.132925	0.0490125
527	0.182100	0.1338	0.8662	0.13295	0.04915
528	0.182131	0.1339	0.8661	0.133075	0.0490563
529	0.182138	0.134125	0.865875	0.13315	0.0489875
530	0.182119	0.13425	0.86575	0.133175	0.0489438
531	0.182206	0.134	0.866	0.133175	0.0490312
532	0.182181	0.134175	0.865825	0.1331	0.0490813
533	0.182287	0.1342	0.8658	0.133275	0.0490125
534	0.182431	0.13405	0.86595	0.13335	0.0490813
535	0.182363	0.1342	0.8658	0.13335	0.0490125
536	0.182431	0.134125	0.865875	0.133375	0.0490563
537	0.182519	0.134275	0.865725	0.133475	0.0490437
538	0.182356	0.13405	0.86595	0.133175	0.0491813
539	0.182269	0.13405	0.86595	0.13325	0.0490188
540	0.182312	0.133875	0.866125	0.1333	0.0490125
541	0.182256	0.133775	0.866225	0.133175	0.0490813
542	0.182312	0.133725	0.866275	0.133225	0.0490875
543	0.182319	0.13385	0.86615	0.1333	0.0490188
544	0.182294	0.133775	0.866225	0.133225	0.0490688
545	0.182287	0.133775	0.866225	0.133225	0.0490625
546	0.182244	0.133675	0.866325	0.1331	0.0491438
547	0.182262	0.13365	0.86635	0.1331	0.0491625
548	0.182194	0.133525	0.866475	0.133025	0.0491687
549	0.182238	0.133525	0.866475	0.1331	0.0491375
550	0.182225	0.133525	0.866475	0.133125	0.0491
551	0.182194	0.1334	0.8666	0.133075	0.0491188
552	0.182256	0.133425	0.866575	0.13315	0.0491062
553	0.182231	0.13355	0.86645	0.13325	0.0489812
554	0.182294	0.13365	0.86635	0.133275	0.0490188
555	0.182275	0.133625	0.866375	0.1332	0.049075
556	0.182331	0.13355	0.86645	0.13325	0.0490813
557	0.182231	0.133525	0.866475	0.1332	0.0490312
558	0.182294	0.133475	0.866525	0.13325	0.0490437
559	0.182294	0.13365	0.86635	0.1333	0.0489938
560	0.182262	0.133575	0.866425	0.13325	0.0490125
561	0.182281	0.133625	0.866375	0.133275	0.0490063
562	0.182256	0.133575	0.866425	0.133275	0.0489812
563	0.182281	0.1336	0.8664	0.133325	0.0489563
564	0.182287	0.133575	0.866425	0.133325	0.0489625
565	0.182338	0.13355	0.86645	0.13335	0.0489875
566	0.182388	0.133625	0.866375	0.1334	0.0489875
567	0.182400	0.133725	0.866275	0.133425	0.048975
568	0.182369	0.133675	0.866325	0.13335	0.0490188
569	0.182369	0.133675	0.866325	0.1333	0.0490688
570	0.182375	0.133575	0.866425	0.133275	0.0491
571	0.182356	0.133575	0.866425	0.1333	0.0490563
572	0.182325	0.133575	0.866425	0.13325	0.049075
573	0.182294	0.1336	0.8664	0.13325	0.0490437
574	0.182350	0.13345	0.86655	0.133275	0.049075
575	0.182306	0.133475	0.866525	0.1332	0.0491062
576	0.182312	0.133475	0.866525	0.133175	0.0491375
577	0.182363	0.1336	0.8664	0.13325	0.0491125
578	0.182344	0.133525	0.866475	0.13325	0.0490937
579	0.182394	0.133725	0.866275	0.13335	0.0490437
580	0.182406	0.133775	0.866225	0.133375	0.0490312
581	0.182456	0.133825	0.866175	0.133425	0.0490312
582	0.182438	0.1338	0.8662	0.133375	0.0490625
583	0.182444	0.1337	0.8663	0.13335	0.0490937
584	0.182419	0.133675	0.866325	0.133325	0.0490937
585	0.182419	0.133625	0.866375	0.1333	0.0491188
586	0.182425	0.13355	0.86645	0.1333	0.049125
587	0.182562	0.133775	0.866225	0.1335	0.0490625
588	0.182588	0.13375	0.86625	0.133425	0.0491625
589	0.182638	0.13385	0.86615	0.13355	0.0490875
590	0.182606	0.133875	0.866125	0.133475	0.0491313
591	0.182663	0.133975	0.866025	0.13355	0.0491125
592	0.182619	0.13395	0.86605	0.13355	0.0490688
593	0.182619	0.13395	0.86605	0.13355	0.0490688
594	0.182669	0.13385	0.86615	0.133475	0.0491938
595	0.182638	0.133925	0.866075	0.13345	0.0491875
596	0.182744	0.134025	0.865975	0.1336	0.0491438
597	0.182837	0.134275	0.865725	0.1338	0.0490375
598	0.182762	0.134275	0.865725	0.1337	0.0490625
599	0.182713	0.134125	0.865875	0.133575	0.0491375
600	0.182681	0.133975	0.866025	0.1335	0.0491813
601	0.182669	0.133925	0.866075	0.133475	0.0491938
602	0.182675	0.133875	0.866125	0.133525	0.04915
603	0.182706	0.1339	0.8661	0.1336	0.0491062
604	0.182825	0.134225	0.865775	0.1338	0.049025
605	0.182919	0.1343	0.8657	0.133825	0.0490937
606	0.182844	0.134275	0.865725	0.1337	0.0491438
607	0.182869	0.134275	0.865725	0.13375	0.0491188
608	0.182825	0.134125	0.865875	0.13365	0.049175
609	0.182825	0.134075	0.865925	0.13365	0.049175
610	0.182900	0.13405	0.86595	0.1337	0.0492
611	0.183025	0.13425	0.86575	0.133875	0.04915
612	0.182950	0.134275	0.865725	0.133775	0.049175
613	0.182913	0.1342	0.8658	0.133725	0.0491875
614	0.183037	0.1343	0.8657	0.1339	0.0491375
615	0.182944	0.13415	0.86585	0.133775	0.0491687
616	0.183006	0.134125	0.865875	0.1338	0.0492063
617	0.183025	0.134225	0.865775	0.13385	0.049175
618	0.183044	0.134225	0.865775	0.1339	0.0491438
619	0.183081	0.134275	0.865725	0.133975	0.0491062
620	0.183037	0.134275	0.865725	0.13395	0.0490875
621	0.183044	0.134325	0.865675	0.133925	0.0491188
622	0.183181	0.134425	0.865575	0.134025	0.0491562
623	0.183206	0.13445	0.86555	0.134075	0.0491313
624	0.183275	0.134525	0.865475	0.13415	0.049125
625	0.183325	0.13475	0.86525	0.1342	0.049125
626	0.183344	0.134775	0.865225	0.134225	0.0491188
627	0.183438	0.134875	0.865125	0.13435	0.0490875
628	0.183406	0.13495	0.86505	0.1343	0.0491062
629	0.183475	0.135025	0.864975	0.13435	0.049125
630	0.183537	0.13525	0.86475	0.13445	0.0490875
631	0.183325	0.135225	0.864775	0.134275	0.04905
632	0.183300	0.13505	0.86495	0.134275	0.049025
633	0.183456	0.134975	0.865025	0.13435	0.0491062
634	0.183481	0.135	0.865	0.134425	0.0490563
635	0.183294	0.134825	0.865175	0.134075	0.0492187
636	0.183250	0.1348	0.8652	0.13405	0.0492
637	0.183306	0.134625	0.865375	0.13405	0.0492563
638	0.183250	0.13465	0.86535	0.13405	0.0492
639	0.183194	0.13455	0.86545	0.13405	0.0491438
640	0.183119	0.1343	0.8657	0.13395	0.0491687
641	0.183194	0.134325	0.865675	0.134025	0.0491687
642	0.183200	0.1344	0.8656	0.134075	0.049125
643	0.183250	0.134325	0.865675	0.1341	0.04915
644	0.183281	0.134525	0.865475	0.134175	0.0491062
645	0.183306	0.134575	0.865425	0.134225	0.0490813
646	0.183400	0.1346	0.8654	0.134275	0.049125
647	0.183469	0.13485	0.86515	0.1344	0.0490688
648	0.183413	0.134825	0.865175	0.13435	0.0490625
649	0.183394	0.1348	0.8652	0.1343	0.0490937
650	0.183388	0.134775	0.865225	0.134225	0.0491625
651	0.183388	0.134775	0.865225	0.134175	0.0492125
652	0.183419	0.1347	0.8653	0.134125	0.0492937
653	0.183406	0.134725	0.865275	0.134175	0.0492312
654	0.183375	0.1346	0.8654	0.13415	0.049225
655	0.183406	0.134625	0.865375	0.134175	0.0492312
656	0.183513	0.13475	0.86525	0.13435	0.0491625
657	0.183513	0.134775	0.865225	0.134375	0.0491375
658	0.183638	0.134925	0.865075	0.134525	0.0491125
659	0.183625	0.135025	0.864975	0.13455	0.049075
660	0.183619	0.135	0.865	0.134525	0.0490937
661	0.183587	0.135075	0.864925	0.134525	0.0490625
662	0.183562	0.13495	0.86505	0.13445	0.0491125
663	0.183569	0.134875	0.865125	0.134425	0.0491438
664	0.183562	0.134825	0.865175	0.134425	0.0491375
665	0.183544	0.134725	0.865275	0.1344	0.0491438
666	0.183506	0.134625	0.865375	0.13435	0.0491562
667	0.183481	0.134525	0.865475	0.1343	0.0491813
668	0.183463	0.134525	0.865475	0.134325	0.0491375
669	0.183513	0.1345	0.8655	0.134375	0.0491375
670	0.183544	0.13455	0.86545	0.134425	0.0491188
671	0.183519	0.134625	0.865375	0.1344	0.0491188
672	0.183544	0.1346	0.8654	0.134425	0.0491188
673	0.183594	0.1346	0.8654	0.13445	0.0491438
674	0.183594	0.134625	0.865375	0.13445	0.0491438
675	0.183569	0.134575	0.865425	0.1344	0.0491687
676	0.183537	0.134575	0.865425	0.1344	0.0491375
677	0.183556	0.134525	0.865475	0.1344	0.0491562
678	0.183581	0.13455	0.86545	0.134425	0.0491562
679	0.183644	0.134725	0.865275	0.134525	0.0491188
680	0.183619	0.1347	0.8653	0.13445	0.0491687
681	0.183644	0.134625	0.865375	0.13445	0.0491938
682	0.183625	0.1347	0.8653	0.1345	0.049125
683	0.183656	0.1347	0.8653	0.134525	0.0491313
684	0.183775	0.134925	0.865075	0.134675	0.0491
685	0.183663	0.134975	0.865025	0.134575	0.0490875
686	0.183731	0.13485	0.86515	0.134525	0.0492063
687	0.183769	0.134875	0.865125	0.13455	0.0492187
688	0.183731	0.13485	0.86515	0.134525	0.0492063
689	0.183719	0.134875	0.865125	0.134525	0.0491938
690	0.183694	0.13485	0.86515	0.13455	0.0491438
691	0.183731	0.13475	0.86525	0.13455	0.0491813
692	0.183781	0.134725	0.865275	0.1346	0.0491813
693	0.183812	0.134725	0.865275	0.134625	0.0491875
694	0.183763	0.1348	0.8652	0.134575	0.0491875
695	0.183706	0.1348	0.8652	0.134525	0.0491813
696	0.183744	0.13475	0.86525	0.13455	0.0491938
697	0.183750	0.134725	0.865275	0.13455	0.0492
698	0.183763	0.1348	0.8652	0.1346	0.0491625
699	0.183750	0.134775	0.865225	0.134575	0.049175
700	0.183800	0.134775	0.865225	0.1346	0.0492
701	0.183906	0.134875	0.865125	0.1347	0.0492063
702	0.183881	0.1349	0.8651	0.134675	0.0492063
703	0.183863	0.134875	0.865125	0.134675	0.0491875
704	0.183863	0.1349	0.8651	0.1347	0.0491625
705	0.183881	0.134925	0.865075	0.134675	0.0492063
706	0.183856	0.134925	0.865075	0.134675	0.0491813
707	0.183831	0.134825	0.865175	0.134625	0.0492063
708	0.183881	0.13485	0.86515	0.134675	0.0492063
709	0.183850	0.13475	0.86525	0.13465	0.0492
710	0.183850	0.13475	0.86525	0.134625	0.049225
711	0.183850	0.1348	0.8652	0.13465	0.0492
712	0.183856	0.134775	0.865225	0.13465	0.0492063
713	0.183844	0.134825	0.865175	0.13465	0.0491938
714	0.183837	0.134775	0.865225	0.134625	0.0492125
715	0.183812	0.134725	0.865275	0.134575	0.0492375
716	0.183863	0.134725	0.865275	0.1346	0.0492625
717	0.183875	0.1348	0.8652	0.1346	0.049275
718	0.183825	0.134725	0.865275	0.134525	0.0493
719	0.183869	0.134725	0.865275	0.13455	0.0493188
720	0.183856	0.134775	0.865225	0.13455	0.0493063
721	0.183856	0.134775	0.865225	0.134575	0.0492812
722	0.183869	0.13485	0.86515	0.13465	0.0492187
723	0.183881	0.13485	0.86515	0.134675	0.0492063
724	0.183906	0.134925	0.865075	0.134725	0.0491813
725	0.183869	0.13485	0.86515	0.13465	0.0492187
726	0.183906	0.134875	0.865125	0.1347	0.0492063
727	0.183881	0.1348	0.8652	0.13465	0.0492312
728	0.183919	0.134825	0.865175	0.1347	0.0492187
729	0.183919	0.134825	0.865175	0.1347	0.0492187
730	0.183925	0.1348	0.8652	0.13475	0.049175
731	0.183919	0.134825	0.865175	0.13475	0.0491687
732	0.183919	0.134825	0.865175	0.13475	0.0491687
733	0.184031	0.13495	0.86505	0.1349	0.0491313
734	0.184081	0.13505	0.86495	0.1349	0.0491813
735	0.184050	0.1351	0.8649	0.13485	0.0492
736	0.183981	0.135125	0.864875	0.134825	0.0491562
737	0.184000	0.135125	0.864875	0.13485	0.04915
738	0.184000	0.1351	0.8649	0.13485	0.04915
739	0.183988	0.135075	0.864925	0.1348	0.0491875
740	0.184000	0.13505	0.86495	0.13485	0.04915
741	0.183975	0.134975	0.865025	0.1348	0.049175
742	0.184050	0.13505	0.86495	0.134925	0.049125
743	0.184113	0.13515	0.86485	0.134975	0.0491375
744	0.184113	0.135175	0.864825	0.134975	0.0491375
745	0.184075	0.135075	0.864925	0.13485	0.049225
746	0.184037	0.135125	0.864875	0.13485	0.0491875
747	0.184056	0.135075	0.864925	0.134825	0.0492312
748	0.184069	0.135075	0.864925	0.1349	0.0491687
749	0.184206	0.135175	0.864825	0.13505	0.0491562
750	0.184188	0.13525	0.86475	0.13505	0.0491375
751	0.184081	0.1352	0.8648	0.13495	0.0491313
752	0.184056	0.135025	0.864975	0.1349	0.0491562
753	0.184062	0.134975	0.865025	0.134875	0.0491875
754	0.184106	0.134975	0.865025	0.1349	0.0492063
755	0.184113	0.135025	0.864975	0.13495	0.0491625
756	0.184169	0.13515	0.86485	0.135025	0.0491438
757	0.184206	0.1352	0.8648	0.135025	0.0491813
758	0.184294	0.135375	0.864625	0.135225	0.0490688
759	0.184238	0.1354	0.8646	0.13515	0.0490875
760	0.184213	0.1354	0.8646	0.1351	0.0491125
761	0.184331	0.135375	0.864625	0.135125	0.0492063
762	0.184363	0.135425	0.864575	0.13515	0.0492125
763	0.184319	0.13545	0.86455	0.135075	0.0492438
764	0.184419	0.135375	0.864625	0.1351	0.0493188
765	0.184388	0.135475	0.864525	0.1351	0.0492875
766	0.184475	0.13565	0.86435	0.13525	0.049225
767	0.184469	0.135625	0.864375	0.1352	0.0492688
768	0.184381	0.1355	0.8645	0.135125	0.0492563
769	0.184438	0.13545	0.86455	0.135125	0.0493125
770	0.184419	0.135525	0.864475	0.135125	0.0492937
771	0.184469	0.135575	0.864425	0.135225	0.0492438
772	0.184375	0.13545	0.86455	0.135025	0.04935
773	0.184369	0.13535	0.86465	0.13495	0.0494187
774	0.184331	0.135325	0.864675	0.134925	0.0494062
775	0.184388	0.135325	0.864675	0.134975	0.0494125
776	0.184369	0.13535	0.86465	0.13505	0.0493188
777	0.184350	0.135125	0.864875	0.135	0.04935
778	0.184425	0.135225	0.864775	0.1351	0.049325
779	0.184425	0.135275	0.864725	0.135125	0.0493
780	0.184431	0.1353	0.8647	0.13515	0.0492812
781	0.184431	0.135325	0.864675	0.135175	0.0492563
782	0.184475	0.135375	0.864625	0.1352	0.049275
783	0.184494	0.135425	0.864575	0.135225	0.0492688
784	0.184419	0.135425	0.864575	0.13515	0.0492688
785	0.184456	0.13535	0.86465	0.13515	0.0493063
786	0.184456	0.135325	0.864675	0.13515	0.0493063
787	0.184463	0.13535	0.86465	0.135125	0.0493375
788	0.184463	0.135375	0.864625	0.13515	0.0493125
789	0.184425	0.135225	0.864775	0.1351	0.049325
790	0.184419	0.135125	0.864875	0.135075	0.0493437
791	0.184456	0.1352	0.8648	0.135175	0.0492812
792	0.184500	0.135275	0.864725	0.135225	0.049275
793	0.184500	0.1353	0.8647	0.135225	0.049275
794	0.184531	0.13535	0.86465	0.1353	0.0492312
795	0.184531	0.1353	0.8647	0.1352	0.0493313
796	0.184544	0.135375	0.864625	0.13525	0.0492937
797	0.184519	0.135325	0.864675	0.135225	0.0492937
798	0.184488	0.135325	0.864675	0.1352	0.0492875
799	0.184488	0.1353	0.8647	0.1352	0.0492875
800	0.184488	0.13525	0.86475	0.135175	0.0493125
801	0.184500	0.135275	0.864725	0.135225	0.049275
802	0.184500	0.135225	0.864775	0.135175	0.049325
803	0.184481	0.135225	0.864775	0.135175	0.0493063
804	0.184506	0.135225	0.864775	0.1352	0.0493063
805	0.184500	0.1352	0.8648	0.1352	0.0493
806	0.184500	0.1352	0.8648	0.1352	0.0493
807	0.184500	0.1352	0.8648	0.1352	0.0493
808	0.184500	0.1352	0.8648	0.1352	0.0493
809	0.184500	0.1352	0.8648	0.1352	0.0493
810	0.184500	0.1352	0.8648	0.1352	0.0493
811	0.184500	0.1352	0.8648	0.1352	0.0493
812	0.184500	0.1352	0.8648	0.1352	0.0493
813	0.184500	0.1352	0.8648	0.1352	0.0493
814	0.184500	0.1352	0.8648	0.1352	0.0493
815	0.184500	0.1352	0.8648	0.1352	0.0493
816	0.184500	0.1352	0.8648	0.1352	0.0493
817	0.184500	0.1352	0.8648	0.1352	0.0493
818	0.184500	0.1352	0.8648	0.1352	0.0493
819	0.184500	0.1352	0.8648	0.1352	0.0493
820	0.184500	0.1352	0.8648	0.1352	0.0493
821	0.184500	0.1352	0.8648	0.1352	0.0493
822	0.184500	0.1352	0.8648	0.1352	0.0493
823	0.184500	0.1352	0.8648	0.1352	0.0493
824	0.184500	0.1352	0.8648	0.1352	0.0493
825	0.184500	0.1352	0.8648	0.1352	0.0493
826	0.184500	0.1352	0.8648	0.1352	0.0493
827	0.184500	0.1352	0.8648	0.1352	0.0493
828	0.184500	0.1352	0.8648	0.1352	0.0493
829	0.184500	0.1352	0.8648	0.1352	0.0493
830	0.184500	0.1352	0.8648	0.1352	0.0493
831	0.184500	0.1352	0.8648	0.1352	0.0493
832	0.184500	0.1352	0.8648	0.1352	0.0493
833	0.184500	0.1352	0.8648	0.1352	0.0493
834	0.184500	0.1352	0.8648	0.1352	0.0493
835	0.184500	0.1352	0.8648	0.1352	0.0493
836	0.184500	0.1352	0.8648	0.1352	0.0493
837	0.184500	0.1352	0.8648	0.1352	0.0493
838	0.184500	0.1352	0.8648	0.1352	0.0493
839	0.184500	0.1352	0.8648	0.1352	0.0493
840	0.184500	0.1352	0.8648	0.1352	0.0493
841	0.184500	0.1352	0.8648	0.1352	0.0493
842	0.184500	0.1352	0.8648	0.1352	0.0493
843	0.184500	0.1352	0.8648	0.1352	0.0493
844	0.184500	0.1352	0.8648	0.1352	0.0493
845	0.184500	0.1352	0.8648	0.1352	0.0493
846	0.184500	0.1352	0.8648	0.1352	0.0493
847	0.184500	0.1352	0.8648	0.1352	0.0493
848	0.184500	0.1352	0.8648	0.1352	0.0493
849	0.184500	0.1352	0.8648	0.1352	0.0493
850	0.184500	0.1352	0.8648	0.1352	0.0493
851	0.184500	0.1352	0.8648	0.1352	0.0493
852	0.184500	0.1352	0.8648	0.1352	0.0493
853	0.184500	0.1352	0.8648	0.1352	0.0493
854	0.184500	0.1352	0.8648	0.1352	0.0493
855	0.184500	0.1352	0.8648	0.1352	0.0493
856	0.184500	0.1352	0.8648	0.1352	0.0493
857	0.184500	0.1352	0.8648	0.1352	0.0493
858	0.184500	0.1352	0.8648	0.1352	0.0493
859	0.184500	0.1352	0.8648	0.1352	0.0493
860	0.184500	0.1352	0.8648	0.1352	0.0493
861	0.184500	0.1352	0.8648	0.1352	0.0493
862	0.184500	0.1352	0.8648	0.1352	0.0493
863	0.184500	0.1352	0.8648	0.1352	0.0493
864	0.184500	0.1352	0.8648	0.1352	0.0493
865	0.184500	0.1352	0.8648	0.1352	0.0493
866	0.184500	0.1352	0.8648	0.1352	0.0493
867	0.184500	0.1352	0.8648	0.1352	0.0493
868	0.184500	0.1352	0.8648	0.1352	0.0493
869	0.184500	0.1352	0.8648	0.1352	0.0493
870	0.184500	0.1352	0.8648	0.1352	0.0493
871	0.184500	0.1352	0.8648	0.1352	0.0493
872	0.184500	0.1352	0.8648	0.1352	0.0493
873	0.184500	0.1352	0.8648	0.1352	0.0493
874	0.184500	0.1352	0.8648	0.1352	0.0493
875	0.184500	0.1352	0.8648	0.1352	0.0493
876	0.184500	0.1352	0.8648	0.1352	0.0493
877	0.184500	0.1352	0.8648	0.1352	0.0493
878	0.184500	0.1352	0.8648	0.1352	0.0493
879	0.184500	0.1352	0.8648	0.1352	0.0493
880	0.184500	0.1352	0.8648	0.1352	0.0493
881	0.184500	0.1352	0.8648	0.1352	0.0493
882	0.184500	0.1352	0.8648	0.1352	0.0493
883	0.184500	0.1352	0.8648	0.1352	0.0493
884	0.184500	0.1352	0.8648	0.1352	0.0493
885	0.184500	0.1352	0.8648	0.1352	0.0493
886	0.184500	0.1352	0.8648	0.1352	0.0493
887	0.184500	0.1352	0.8648	0.1352	0.0493
888	0.184500	0.1352	0.8648	0.1352	0.0493
889	0.184500	0.1352	0.8648	0.1352	0.0493
890	0.184500	0.1352	0.8648	0.1352	0.0493
891	0.184500	0.1352	0.8648	0.1352	0.0493
892	0.184500	0.1352	0.8648	0.1352	0.0493
893	0.184500	0.1352	0.8648	0.1352	0.0493
894	0.184500	0.1352	0.8648	0.1352	0.0493
895	0.184500	0.1352	0.8648	0.1352	0.0493
896	0.184500	0.1352	0.8648	0.1352	0.0493
897	0.184500	0.1352	0.8648	0.1352	0.0493
898	0.184500	0.1352	0.8648	0.1352	0.0493
899	0.184500	0.1352	0.8648	0.1352	0.0493
900	0.184500	0.1352	0.8648	0.1352	0.0493
901	0.184500	0.1352	0.8648	0.1352	0.0493
902	0.184500	0.1352	0.8648	0.1352	0.0493
903	0.184500	0.1352	0.8648	0.1352	0.0493
904	0.184500	0.1352	0.8648	0.1352	0.0493
905	0.184500	0.1352	0.8648	0.1352	0.0493
906	0.184500	0.1352	0.8648	0.1352	0.0493
907	0.184500	0.1352	0.8648	0.1352	0.0493
908	0.184500	0.1352	0.8648	0.1352	0.0493
909	0.184500	0.1352	0.8648	0.1352	0.0493
910	0.184500	0.1352	0.8648	0.1352	0.0493
911	0.184500	0.1352	0.8648	0.1352	0.0493
912	0.184500	0.1352	0.8648	0.1352	0.0493
913	0.184500	0.1352	0.8648	0.1352	0.0493
914	0.184500	0.1352	0.8648	0.1352	0.0493
915	0.184500	0.1352	0.8648	0.1352	0.0493
916	0.184500	0.1352	0.8648	0.1352	0.0493
917	0.184500	0.1352	0.8648	0.1352	0.0493
918	0.184500	0.1352	0.8648	0.1352	0.0493
919	0.184500	0.1352	0.8648	0.1352	0.0493
920	0.184500	0.1352	0.8648	0.1352	0.0493
921	0.184500	0.1352	0.8648	0.1352	0.0493
922	0.184500	0.1352	0.8648	0.1352	0.0493
923	0.184500	0.1352	0.8648	0.1352	0.0493
924	0.184500	0.1352	0.8648	0.1352	0.0493
925	0.184500	0.1352	0.8648	0.1352	0.0493
926	0.184500	0.1352	0.8648	0.1352	0.0493
927	0.184500	0.1352	0.8648	0.1352	0.0493
928	0.184500	0.1352	0.8648	0.1352	0.0493
929	0.184500	0.1352	0.8648	0.1352	0.0493
930	0.184500	0.1352	0.8648	0.1352	0.0493
931	0.184500	0.1352	0.8648	0.1352	0.0493
932	0.184500	0.1352	0.8648	0.1352	0.0493
933	0.184500	0.1352	0.8648	0.1352	0.0493
934	0.184500	0.1352	0.8648	0.1352	0.0493
935	0.184500	0.1352	0.8648	0.1352	0.0493
936	0.184500	0.1352	0.8648	0.1352	0.0493
937	0.184500	0.1352	0.8648	0.1352	0.0493
938	0.184500	0.1352	0.8648	0.1352	0.0493
939	0.184500	0.1352	0.8648	0.1352	0.0493
940	0.184500	0.1352	0.8648	0.1352	0.0493
941	0.184500	0.1352	0.8648	0.1352	0.0493
942	0.184500	0.1352	0.8648	0.1352	0.0493
943	0.184500	0.1352	0.8648	0.1352	0.0493
944	0.184500	0.1352	0.8648	0.1352	0.0493
945	0.184500	0.1352	0.8648	0.1352	0.0493
946	0.184500	0.1352	0.8648	0.1352	0.0493
947	0.184500	0.1352	0.8648	0.1352	0.0493
948	0.184500	0.1352	0.8648	0.1352	0.0493
949	0.184500	0.1352	0.8648	0.1352	0.0493
950	0.184500	0.1352	0.8648	0.1352	0.0493
951	0.184500	0.1352	0.8648	0.1352	0.0493
952	0.184500	0.1352	0.8648	0.1352	0.0493
953	0.184500	0.1352	0.8648	0.1352	0.0493
954	0.184500	0.1352	0.8648	0.1352	0.0493
955	0.184500	0.1352	0.8648	0.1352	0.0493
956	0.184500	0.1352	0.8648	0.1352	0.0493
957	0.184500	0.1352	0.8648	0.1352	0.0493
958	0.184500	0.1352	0.8648	0.1352	0.0493
959	0.184500	0.1352	0.8648	0.1352	0.0493
960	0.184500	0.1352	0.8648	0.1352	0.0493
961	0.184500	0.1352	0.8648	0.1352	0.0493
962	0.184500	0.1352	0.8648	0.1352	0.0493
963	0.184500	0.1352	0.8648	0.1352	0.0493
964	0.184500	0.1352	0.8648	0.1352	0.0493
965	0.184500	0.1352	0.8648	0.1352	0.0493
966	0.184500	0.1352	0.8648	0.1352	0.0493
967	0.184500	0.1352	0.8648	0.1352	0.0493
968	0.184500	0.1352	0.8648	0.1352	0.0493
969	0.184500	0.1352	0.8648	0.1352	0.0493
970	0.184500	0.1352	0.8648	0.1352	0.0493
971	0.184500	0.1352	0.8648	0.1352	0.0493
972	0.184500	0.1352	0.8648	0.1352	0.0493
973	0.184500	0.1352	0.8648	0.1352	0.0493
974	0.184500	0.1352	0.8648	0.1352	0.0493
975	0.184500	0.1352	0.8648	0.1352	0.0493
976	0.184500	0.1352	0.8648	0.1352	0.0493
977	0.184500	0.1352	0.8648	0.1352	0.0493
978	0.184500	0.1352	0.8648	0.1352	0.0493
979	0.184500	0.1352	0.8648	0.1352	0.0493
980	0.184500	0.1352	0.8648	0.1352	0.0493
981	0.184500	0.1352	0.8648	0.1352	0.0493
982	0.184500	0.1352	0.8648	0.1352	0.0493
983	0.184500	0.1352	0.8648	0.1352	0.0493
984	0.184500	0.1352	0.8648	0.1352	0.0493
985	0.184500	0.1352	0.8648	0.1352	0.0493
986	0.184500	0.1352	0.8648	0.1352	0.0493
987	0.184500	0.1352	0.8648	0.1352	0.0493
988	0.184500	0.1352	0.8648	0.1352	0.0493
989	0.184500	0.1352	0.8648	0.1352	0.0493
990	0.184500	0.1352	0.8648	0.1352	0.0493
991	0.184500	0.1352	0.8648	0.1352	0.0493
992	0.184500	0.1352	0.8648	0.1352	0.0493
993	0.184500	0.1352	0.8648	0.1352	0.0493
994	0.184500	0.1352	0.8648	0.1352	0.0493
995	0.184500	0.1352	0.8648	0.1352	0.0493
996	0.184500	0.1352	0.8648	0.1352	0.0493
997	0.184500	0.1352	0.8648	0.1352	0.0493
998	0.184500	0.1352	0.8648	0.1352	0.0493
999	0.184500	0.1352	0.8648	0.1352	0.0493
1000	0.184500	0.1352	0.8648	0.1352	0.0493
1001	0.184500	0.1352	0.8648	0.1352	0.0493
1002	0.184500	0.1352	0.8648	0.1352	0.0493
1003	0.184500	0.1352	0.8648	0.1352	0.0493
1004	0.184500	0.1352	0.8648	0.1352	0.0493
1005	0.184500	0.1352	0.8648	0.1352	0.0493
1006	0.184500	0.1352	0.8648	0.1352	0.0493
1007	0.184500	0.1352	0.8648	0.1352	0.0493
1008	0.184500	0.1352	0.8648	0.1352	0.0493
1009	0.184500	0.1352	0.8648	0.1352	0.0493
1010	0.184500	0.1352	0.8648	0.1352	0.0493
1011	0.184500	0.1352	0.8648	0.1352	0.0493
1012	0.184500	0.1352	0.8648	0.1352	0.0493
1013	0.184500	0.1352	0.8648	0.1352	0.0493
1014	0.184500	0.1352	0.8648	0.1352	0.0493
1015	0.184500	0.1352	0.8648	0.1352	0.0493
1016	0.184500	0.1352	0.8648	0.1352	0.0493
1017	0.184500	0.1352	0.8648	0.1352	0.0493
1018	0.184500	0.1352	0.8648	0.1352	0.0493
1019	0.184500	0.1352	0.8648	0.1352	0.0493
1020	0.184500	0.1352	0.8648	0.1352	0.0493
1021	0.184500	0.1352	0.8648	0.1352	0.0493
1022	0.184500	0.1352	0.8648	0.1352	0.0493
1023	0.184500	0.1352	0.8648	0.1352	0.0493
1024	0.184500	0.1352	0.8648	0.1352	0.0493
1025	0.184500	0.1352	0.8648	0.1352	0.0493
1026	0.184500	0.1352	0.8648	0.1352	0.0493
1027	0.184500	0.1352	0.8648	0.1352	0.0493
1028	0.184500	0.1352	0.8648	0.1352	0.0493
1029	0.184500	0.1352	0.8648	0.1352	0.0493
1030	0.184500	0.1352	0.8648	0.1352	0.0493
1031	0.184500	0.1352	0.8648	0.1352	0.0493
1032	0.184500	0.1352	0.8648	0.1352	0.0493
1033	0.184500	0.1352	0.8648	0.1352	0.0493
1034	0.184500	0.1352	0.8648	0.1352	0.0493
1035	0.184500	0.1352	0.8648	0.1352	0.0493
1036	0.184500	0.1352	0.8648	0.1352	0.0493
1037	0.184500	0.1352	0.8648	0.1352	0.0493
1038	0.184500	0.1352	0.8648	0.1352	0.0493
1039	0.184500	0.1352	0.8648	0.1352	0.0493
1040	0.184500	0.1352	0.8648	0.1352	0.0493
1041	0.184500	0.1352	0.8648	0.1352	0.0493
1042	0.184500	0.1352	0.8648	0.1352	0.0493
1043	0.184500	0.1352	0.8648	0.1352	0.0493
1044	0.184500	0.1352	0.8648	0.1352	0.0493
1045	0.184500	0.1352	0.8648	0.1352	0.0493
1046	0.184500	0.1352	0.8648	0.1352	0.0493
1047	0.184500	0.1352	0.8648	0.1352	0.0493
1048	0.184500	0.1352	0.8648	0.1352	0.0493
1049	0.184500	0.1352	0.8648	0.1352	0.0493
1050	0.184500	0.1352	0.8648	0.1352	0.0493
1051	0.184500	0.1352	0.8648	0.1352	0.0493
1052	0.184500	0.1352	0.8648	0.1352	0.0493
1053	0.184500	0.1352	0.8648	0.1352	0.0493
1054	0.184500	0.1352	0.8648	0.1352	0.0493
1055	0.184500	0.1352	0.8648	0.1352	0.0493
1056	0.184500	0.1352	0.8648	0.1352	0.0493
1057	0.184500	0.1352	0.8648	0.1352	0.0493
1058	0.184500	0.1352	0.8648	0.1352	0.0493
1059	0.184500	0.1352	0.8648	0.1352	0.0493
1060	0.184500	0.1352	0.8648	0.1352	0.0493
1061	0.184500	0.1352	0.8648	0.1352	0.0493
1062	0.184500	0.1352	0.8648	0.1352	0.0493
1063	0.184500	0.1352	0.8648	0.1352	0.0493
1064	0.184500	0.1352	0.8648	0.1352	0.0493
1065	0.184500	0.1352	0.8648	0.1352	0.0493
1066	0.184500	0.1352	0.8648	0.1352	0.0493
1067	0.184500	0.1352	0.8648	0.1352	0.0493
1068	0.184500	0.1352	0.8648	0.1352	0.0493
1069	0.184500	0.1352	0.8648	0.1352	0.0493
1070	0.184500	0.1352	0.8648	0.1352	0.0493
1071	0.184500	0.1352	0.8648	0.1352	0.0493
1072	0.184500	0.1352	0.8648	0.1352	0.0493
1073	0.184500	0.1352	0.8648	0.1352	0.0493
1074	0.184500	0.1352	0.8648	0.1352	0.0493
1075	0.184500	0.1352	0.8648	0.1352	0.0493
1076	0.184500	0.1352	0.8648	0.1352	0.0493
1077	0.184500	0.1352	0.8648	0.1352	0.0493
1078	0.184500	0.1352	0.8648	0.1352	0.0493
1079	0.184500	0.1352	0.8648	0.1352	0.0493
1080	0.184500	0.1352	0.8648	0.1352	0.0493
1081	0.184500	0.1352	0.8648	0.1352	0.0493
1082	0.184500	0.1352	0.8648	0.1352	0.0493
1083	0.184500	0.1352	0.8648	0.1352	0.0493
1084	0.184500	0.1352	0.8648	0.1352	0.0493
1085	0.184500	0.1352	0.8648	0.1352	0.0493
1086	0.184500	0.1352	0.8648	0.1352	0.0493
1087	0.184500	0.1352	0.8648	0.1352	0.0493
1088	0.184500	0.1352	0.8648	0.1352	0.0493
1089	0.184500	0.1352	0.8648	0.1352	0.0493
1090	0.184500	0.1352	0.8648	0.1352	0.0493
1091	0.184500	0.1352	0.8648	0.1352	0.0493
1092	0.184500	0.1352	0.8648	0.1352	0.0493
1093	0.184500	0.1352	0.8648	0.1352	0.0493
1094	0.184500	0.1352	0.8648	0.1352	0.0493
1095	0.184500	0.1352	0.8648	0.1352	0.0493
1096	0.184500	0.1352	0.8648	0.1352	0.0493
1097	0.184500	0.1352	0.8648	0.1352	0.0493
1098	0.184500	0.1352	0.8648	0.1352	0.0493
1099	0.184500	0.1352	0.8648	0.1352	0.0493
1100	0.184500	0.1352	0.8648	0.1352	0.0493
1101	0.184500	0.1352	0.8648	0.1352	0.0493
1102	0.184500	0.1352	0.8648	0.1352	0.0493
1103	0.184500	0.1352	0.8648	0.1352	0.0493
1104	0.184500	0.1352	0.8648	0.1352	0.0493
1105	0.184500	0.1352	0.8648	0.1352	0.0493
1106	0.184500	0.1352	0.8648	0.1352	0.0493
1107	0.184500	0.1352	0.8648	0.1352	0.0493
1108	0.184500	0.1352	0.8648	0.1352	0.0493
1109	0.184500	0.1352	0.8648	0.1352	0.0493
1110	0.184500	0.1352	0.8648	0.1352	0.0493
1111	0.184500	0.1352	0.8648	0.1352	0.0493
1112	0.184500	0.1352	0.8648	0.1352	0.0493
1113	0.184500	0.1352	0.8648	0.1352	0.0493
1114	0.184500	0.1352	0.8648	0.1352	0.0493
1115	0.184500	0.1352	0.8648	0.1352	0.0493
1116	0.184500	0.1352	0.8648	0.1352	0.0493
1117	0.184500	0.1352	0.8648	0.1352	0.0493
1118	0.184500	0.1352	0.8648	0.1352	0.0493
1119	0.184500	0.1352	0.8648	0.1352	0.0493
1120	0.184500	0.1352	0.8648	0.1352	0.0493
1121	0.184500	0.1352	0.8648	0.1352	0.0493
1122	0.184500	0.1352	0.8648	0.1352	0.0493
1123	0.184500	0.1352	0.8648	0.1352	0.0493
1124	0.184500	0.1352	0.8648	0.1352	0.0493
1125	0.184500	0.1352	0.8648	0.1352	0.0493
1126	0.184500	0.1352	0.8648	0.1352	0.0493
1127	0.184500	0.1352	0.8648	0.1352	0.0493
1128	0.184500	0.1352	0.8648	0.1352	0.0493
1129	0.184500	0.1352	0.8648	0.1352	0.0493
1130	0.184500	0.1352	0.8648	0.1352	0.0493
1131	0.184500	0.1352	0.8648	0.1352	0.0493
1132	0.184500	0.1352	0.8648	0.1352	0.0493
1133	0.184500	0.1352	0.8648	0.1352	0.0493
1134	0.184500	0.1352	0.8648	0.1352	0.0493
1135	0.184500	0.1352	0.8648	0.1352	0.0493
1136	0.184500	0.1352	0.8648	0.1352	0.0493
1137	0.184500	0.1352	0.8648	0.1352	0.0493
1138	0.184500	0.1352	0.8648	0.1352	0.0493
1139	0.184500	0.1352	0.8648	0.1352	0.0493
1140	0.184500	0.1352	0.8648	0.1352	0.0493
1141	0.184500	0.1352	0.8648	0.1352	0.0493
1142	0.184500	0.1352	0.8648	0.1352	0.0493
1143	0.184500	0.1352	0.8648	0.1352	0.0493
1144	0.184500	0.1352	0.8648	0.1352	0.0493
1145	0.184500	0.1352	0.8648	0.1352	0.0493
1146	0.184500	0.1352	0.8648	0.1352	0.0493
1147	0.184500	0.1352	0.8648	0.1352	0.0493
1148	0.184500	0.1352	0.8648	0.1352	0.0493
1149	0.184500	0.1352	0.8648	0.1352	0.0493
1150	0.184500	0.1352	0.8648	0.1352	0.0493
1151	0.184500	0.1352	0.8648	0.1352	0.0493
1152	0.184500	0.1352	0.8648	0.1352	0.0493
1153	0.184500	0.1352	0.8648	0.1352	0.0493
1154	0.184500	0.1352	0.8648	0.1352	0.0493
1155	0.184500	0.1352	0.8648	0.1352	0.0493
1156	0.184500	0.1352	0.8648	0.1352	0.0493
1157	0.184500	0.1352	0.8648	0.1352	0.0493
1158	0.184500	0.1352	0.8648	0.1352	0.0493
1159	0.184500	0.1352	0.8648	0.1352	0.0493
1160	0.184500	0.1352	0.8648	0.1352	0.0493
1161	0.184500	0.1352	0.8648	0.1352	0.0493
1162	0.184500	0.1352	0.8648	0.1352	0.0493
1163	0.184500	0.1352	0.8648	0.1352	0.0493
1164	0.184500	0.1352	0.8648	0.1352	0.0493
1165	0.184500	0.1352	0.8648	0.1352	0.0493
1166	0.184500	0.1352	0.8648	0.1352	0.0493
1167	0.184500	0.1352	0.8648	0.1352	0.0493
1168	0.184500	0.1352	0.8648	0.1352	0.0493
1169	0.184500	0.1352	0.8648	0.1352	0.0493
1170	0.184500	0.1352	0.8648	0.1352	0.0493
1171	0.184500	0.1352	0.8648	0.1352	0.0493
1172	0.184500	0.1352	0.8648	0.1352	0.0493
1173	0.184500	0.1352	0.8648	0.1352	0.0493
1174	0.184500	0.1352	0.8648	0.1352	0.0493
1175	0.184500	0.1352	0.8648	0.1352	0.0493
1176	0.184500	0.1352	0.8648	0.1352	0.0493
1177	0.184500	0.1352	0.8648	0.1352	0.0493
1178	0.184500	0.1352	0.8648	0.1352	0.0493
1179	0.184500	0.1352	0.8648	0.1352	0.0493
1180	0.184500	0.1352	0.8648	0.1352	0.0493
1181	0.184500	0.1352	0.8648	0.1352	0.0493
1182	0.184500	0.1352	0.8648	0.1352	0.0493
1183	0.184500	0.1352	0.8648	0.1352	0.0493
1184	0.184500	0.1352	0.8648	0.1352	0.0493
1185	0.184500	0.1352	0.8648	0.1352	0.0493
1186	0.184500	0.1352	0.8648	0.1352	0.0493
1187	0.184500	0.1352	0.8648	0.1352	0.0493
1188	0.184500	0.1352	0.8648	0.1352	0.0493
1189	0.184500	0.1352	0.8648	0.1352	0.0493
1190	0.184500	0.1352	0.8648	0.1352	0.0493
1191	0.184500	0.1352	0.8648	0.1352	0.0493
1192	0.184500	0.1352	0.8648	0.1352	0.0493
1193	0.184500	0.1352	0.8648	0.1352	0.0493
1194	0.184500	0.1352	0.8648	0.1352	0.0493
1195	0.184500	0.1352	0.8648	0.1352	0.0493
1196	0.184500	0.1352	0.8648	0.1352	0.0493
1197	0.184500	0.1352	0.8648	0.1352	0.0493
1198	0.184500	0.1352	0.8648	0.1352	0.0493
1199	0.184500	0.1352	0.8648	0.1352	0.0493
1200	0.184500	0.1352	0.8648	0.1352	0.0493
1201	0.184500	0.1352	0.8648	0.1352	0.0493
1202	0.184500	0.1352	0.8648	0.1352	0.0493
1203	0.184500	0.1352	0.8648	0.1352	0.0493
1204	0.184500	0.1352	0.8648	0.1352	0.0493
1205	0.184500	0.1352	0.8648	0.1352	0.0493
1206	0.184500	0.1352	0.8648	0.1352	0.0493
1207	0.184500	0.1352	0.8648	0.1352	0.0493
1208	0.184500	0.1352	0.8648	0.1352	0.0493
1209	0.184500	0.1352	0.8648	0.1352	0.0493
1210	0.184500	0.1352	0.8648	0.1352	0.0493
1211	0.184500	0.1352	0.8648	0.1352	0.0493
1212	0.184500	0.1352	0.8648	0.1352	0.0493
1213	0.184500	0.1352	0.8648	0.1352	0.0493
1214	0.184500	0.1352	0.8648	0.1352	0.0493
1215	0.184500	0.1352	0.8648	0.1352	0.0493
1216	0.184500	0.1352	0.8648	0.1352	0.0493
1217	0.184500	0.1352	0.8648	0.1352	0.0493
1218	0.184500	0.1352	0.8648	0.1352	0.0493
1219	0.184500	0.1352	0.8648	0.1352	0.0493
1220	0.184500	0.1352	0.8648	0.1352	0.0493
1221	0.184500	0.1352	0.8648	0.1352	0.0493
1222	0.184500	0.1352	0.8648	0.1352	0.0493
1223	0.184500	0.1352	0.8648	0.1352	0.0493
1224	0.184500	0.1352	0.8648	0.1352	0.0493
1225	0.184500	0.1352	0.8648	0.1352	0.0493
1226	0.184500	0.1352	0.8648	0.1352	0.0493
1227	0.184500	0.1352	0.8648	0.1352	0.0493
1228	0.184500	0.1352	0.8648	0.1352	0.0493
1229	0.184500	0.1352	0.8648	0.1352	0.0493
1230	0.184500	0.1352	0.8648	0.1352	0.0493
1231	0.184500	0.1352	0.8648	0.1352	0.0493
1232	0.184500	0.1352	0.8648	0.1352	0.0493
1233	0.184500	0.1352	0.8648	0.1352	0.0493
1234	0.184500	0.1352	0.8648	0.1352	0.0493
1235	0.184500	0.1352	0.8648	0.1352	0.0493
1236	0.184500	0.1352	0.8648	0.1352	0.0493
1237	0.184500	0.1352	0.8648	0.1352	0.0493
1238	0.184500	0.1352	0.8648	0.1352	0.0493
1239	0.184500	0.1352	0.8648	0.1352	0.0493
1240	0.184500	0.1352	0.8648	0.1352	0.0493
1241	0.184500	0.1352	0.8648	0.1352	0.0493
1242	0.184500	0.1352	0.8648	0.1352	0.0493
1243	0.184500	0.1352	0.8648	0.1352	0.0493
1244	0.184500	0.1352	0.8648	0.1352	0.0493
1245	0.184500	0.1352	0.8648	0.1352	0.0493
1246	0.184500	0.1352	0.8648	0.1352	0.0493
1247	0.184500	0.1352	0.8648	0.1352	0.0493
1248	0.184500	0.1352	0.8648	0.1352	0.0493
1249	0.184500	0.1352	0.8648	0.1352	0.0493
1250	0.184500	0.1352	0.8648	0.1352	0.0493
1251	0.184500	0.1352	0.8648	0.1352	0.0493
1252	0.184500	0.1352	0.8648	0.1352	0.0493
1253	0.184500	0.1352	0.8648	0.1352	0.0493
1254	0.184500	0.1352	0.8648	0.1352	0.0493
1255	0.184500	0.1352	0.8648	0.1352	0.0493
1256	0.184500	0.1352	0.8648	0.1352	0.0493
1257	0.184500	0.1352	0.8648	0.1352	0.0493
1258	0.184500	0.1352	0.8648	0.1352	0.0493
1259	0.184500	0.1352	0.8648	0.1352	0.0493
1260	0.184500	0.1352	0.8648	0.1352	0.0493
1261	0.184500	0.1352	0.8648	0.1352	0.0493
1262	0.184500	0.1352	0.8648	0.1352	0.0493
1263	0.184500	0.1352	0.8648	0.1352	0.0493
1264	0.184500	0.1352	0.8648	0.1352	0.0493
1265	0.184500	0.1352	0.8648	0.1352	0.0493
1266	0.184500	0.1352	0.8648	0.1352	0.0493
1267	0.184500	0.1352	0.8648	0.1352	0.0493
1268	0.184500	0.1352	0.8648	0.1352	0.0493
1269	0.184500	0.1352	0.8648	0.1352	0.0493
1270	0.184500	0.1352	0.8648	0.1352	0.0493
1271	0.184500	0.1352	0.8648	0.1352	0.0493
1272	0.184500	0.1352	0.8648	0.1352	0.0493
1273	0.184500	0.1352	0.8648	0.1352	0.0493
1274	0.184500	0.1352	0.8648	0.1352	0.0493
1275	0.184500	0.1352	0.8648	0.1352	0.0493
1276	0.184500	0.1352	0.8648	0.1352	0.0493
1277	0.184500	0.1352	0.8648	0.1352	0.0493
1278	0.184500	0.1352	0.8648	0.1352	0.0493
1279	0.184500	0.1352	0.8648	0.1352	0.0493
1280	0.184500	0.1352	0.8648	0.1352	0.0493
1281	0.184500	0.1352	0.8648	0.1352	0.0493
1282	0.184500	0.1352	0.8648	0.1352	0.0493
1283	0.184500	0.1352	0.8648	0.1352	0.0493
1284	0.184500	0.1352	0.8648	0.1352	0.0493
1285	0.184500	0.1352	0.8648	0.1352	0.0493
1286	0.184500	0.1352	0.8648	0.1352	0.0493
1287	0.184500	0.1352	0.8648	0.1352	0.0493
1288	0.184500	0.1352	0.8648	0.1352	0.0493
1289	0.184500	0.1352	0.8648	0.1352	0.0493
1290	0.184500	0.1352	0.8648	0.1352	0.0493
1291	0.184500	0.1352	0.8648	0.1352	0.0493
1292	0.184500	0.1352	0.8648	0.1352	0.0493
1293	0.184500	0.1352	0.8648	0.1352	0.0493
1294	0.184500	0.1352	0.8648	0.1352	0.0493
1295	0.184500	0.1352	0.8648	0.1352	0.0493
1296	0.184500	0.1352	0.8648	0.1352	0.0493
1297	0.184500	0.1352	0.8648	0.1352	0.0493
1298	0.184500	0.1352	0.8648	0.1352	0.0493
1299	0.184500	0.1352	0.8648	0.1352	0.0493
1300	0.184500	0.1352	0.8648	0.1352	0.0493
1301	0.184500	0.1352	0.8648	0.1352	0.0493
1302	0.184500	0.1352	0.8648	0.1352	0.0493
1303	0.184500	0.1352	0.8648	0.1352	0.0493
1304	0.184500	0.1352	0.8648	0.1352	0.0493
1305	0.184500	0.1352	0.8648	0.1352	0.0493
1306	0.184500	0.1352	0.8648	0.1352	0.0493
1307	0.184500	0.1352	0.8648	0.1352	0.0493
1308	0.184500	0.1352	0.8648	0.1352	0.0493
1309	0.184500	0.1352	0.8648	0.1352	0.0493
1310	0.184500	0.1352	0.8648	0.1352	0.0493
1311	0.184500	0.1352	0.8648	0.1352	0.0493
1312	0.184500	0.1352	0.8648	0.1352	0.0493
1313	0.184500	0.1352	0.8648	0.1352	0.0493
1314	0.184500	0.1352	0.8648	0.1352	0.0493
1315	0.184500	0.1352	0.8648	0.1352	0.0493
1316	0.184500	0.1352	0.8648	0.1352	0.0493
1317	0.184500	0.1352	0.8648	0.1352	0.0493
1318	0.184500	0.1352	0.8648	0.1352	0.0493
1319	0.184500	0.1352	0.8648	0.1352	0.0493
1320	0.184500	0.1352	0.8648	0.1352	0.0493
1321	0.184500	0.1352	0.8648	0.1352	0.0493
1322	0.184500	0.1352	0.8648	0.1352	0.0493
1323	0.184500	0.1352	0.8648	0.1352	0.0493
1324	0.184500	0.1352	0.8648	0.1352	0.0493
1325	0.184500	0.1352	0.8648	0.1352	0.0493
1326	0.184500	0.1352	0.8648	0.1352	0.0493
1327	0.184500	0.1352	0.8648	0.1352	0.0493
1328	0.184500	0.1352	0.8648	0.1352	0.0493
1329	0.184500	0.1352	0.8648	0.1352	0.0493
1330	0.184500	0.1352	0.8648	0.1352	0.0493
1331	0.184500	0.1352	0.8648	0.1352	0.0493
1332	0.184500	0.1352	0.8648	0.1352	0.0493
1333	0.184500	0.1352	0.8648	0.1352	0.0493
1334	0.184500	0.1352	0.8648	0.1352	0.0493
1335	0.184500	0.1352	0.8648	0.1352	0.0493
1336	0.184500	0.1352	0.8648	0.1352	0.0493
1337	0.184500	0.1352	0.8648	0.1352	0.0493
1338	0.184500	0.1352	0.8648	0.1352	0.0493
1339	0.184500	0.1352	0.8648	0.1352	0.0493
1340	0.184500	0.1352	0.8648	0.1352	0.0493
1341	0.184500	0.1352	0.8648	0.1352	0.0493
1342	0.184500	0.1352	0.8648	0.1352	0.0493
1343	0.184500	0.1352	0.8648	0.1352	0.0493
1344	0.184500	0.1352	0.8648	0.1352	0.0493
1345	0.184500	0.1352	0.8648	0.1352	0.0493
1346	0.184500	0.1352	0.8648	0.1352	0.0493
1347	0.184500	0.1352	0.8648	0.1352	0.0493
1348	0.184500	0.1352	0.8648	0.1352	0.0493
1349	0.184500	0.1352	0.8648	0.1352	0.0493
1350	0.184500	0.1352	0.8648	0.1352	0.0493
1351	0.184500	0.1352	0.8648	0.1352	0.0493
1352	0.184500	0.1352	0.8648	0.1352	0.0493
1353	0.184500	0.1352	0.8648	0.1352	0.0493
1354	0.184500	0.1352	0.8648	0.1352	0.0493
1355	0.184500	0.1352	0.8648	0.1352	0.0493
1356	0.184500	0.1352	0.8648	0.1352	0.0493
1357	0.184500	0.1352	0.8648	0.1352	0.0493
1358	0.184500	0.1352	0.8648	0.1352	0.0493
1359	0.184500	0.1352	0.8648	0.1352	0.0493
1360	0.184500	0.1352	0.8648	0.1352	0.0493
1361	0.184500	0.1352	0.8648	0.1352	0.0493
1362	0.184500	0.1352	0.8648	0.1352	0.0493
1363	0.184500	0.1352	0.8648	0.1352	0.0493
1364	0.184500	0.1352	0.8648	0.1352	0.0493
1365	0.184500	0.1352	0.8648	0.1352	0.0493
1366	0.184500	0.1352	0.8648	0.1352	0.0493
1367	0.184500	0.1352	0.8648	0.1352	0.0493
1368	0.184500	0.1352	0.8648	0.1352	0.0493
1369	0.184500	0.1352	0.8648	0.1352	0.0493
1370	0.184500	0.1352	0.8648	0.1352	0.0493
1371	0.184500	0.1352	0.8648	0.1352	0.0493
1372	0.184500	0.1352	0.8648	0.1352	0.0493
1373	0.184500	0.1352	0.8648	0.1352	0.0493
1374	0.184500	0.1352	0.8648	0.1352	0.0493
1375	0.184500	0.1352	0.8648	0.1352	0.0493
1376	0.184500	0.1352	0.8648	0.1352	0.0493
1377	0.184500	0.1352	0.8648	0.1352	0.0493
1378	0.184500	0.1352	0.8648	0.1352	0.0493
1379	0.184500	0.1352	0.8648	0.1352	0.0493
1380	0.184500	0.1352	0.8648	0.1352	0.0493
1381	0.184500	0.1352	0.8648	0.1352	0.0493
1382	0.184500	0.1352	0.8648	0.1352	0.0493
1383	0.184500	0.1352	0.8648	0.1352	0.0493
1384	0.184500	0.1352	0.8648	0.1352	0.0493
1385	0.184500	0.1352	0.8648	0.1352	0.0493
1386	0.184500	0.1352	0.8648	0.1352	0.0493
1387	0.184500	0.1352	0.8648	0.1352	0.0493
1388	0.184500	0.1352	0.8648	0.1352	0.0493
1389	0.184500	0.1352	0.8648	0.1352	0.0493
1390	0.184500	0.1352	0.8648	0.1352	0.0493
1391	0.184500	0.1352	0.8648	0.1352	0.0493
1392	0.184500	0.1352	0.8648	0.1352	0.0493
1393	0.184500	0.1352	0.8648	0.1352	0.0493
1394	0.184500	0.1352	0.8648	0.1352	0.0493
1395	0.184500	0.1352	0.8648	0.1352	0.0493
1396	0.184500	0.1352	0.8648	0.1352	0.0493
1397	0.184500	0.1352	0.8648	0.1352	0.0493
1398	0.184500	0.1352	0.8648	0.1352	0.0493
1399	0.184500	0.1352	0.8648	0.1352	0.0493
1400	0.184500	0.1352	0.8648	0.1352	0.0493
1401	0.184500	0.1352	0.8648	0.1352	0.0493
1402	0.184500	0.1352	0.8648	0.1352	0.0493
1403	0.184500	0.1352	0.8648	0.1352	0.0493
1404	0.184500	0.1352	0.8648	0.1352	0.0493
1405	0.184500	0.1352	0.8648	0.1352	0.0493
1406	0.184500	0.1352	0.8648	0.1352	0.0493
1407	0.184500	0.1352	0.8648	0.1352	0.0493
1408	0.184500	0.1352	0.8648	0.1352	0.0493
1409	0.184500	0.1352	0.8648	0.1352	0.0493
1410	0.184500	0.1352	0.8648	0.1352	0.0493
1411	0.184500	0.1352	0.8648	0.1352	0.0493
1412	0.184500	0.1352	0.8648	0.1352	0.0493
1413	0.184500	0.1352	0.8648	0.1352	0.0493
1414	0.184500	0.1352	0.8648	0.1352	0.0493
1415	0.184500	0.1352	0.8648	0.1352	0.0493
1416	0.184500	0.1352	0.8648	0.1352	0.0493
1417	0.184500	0.1352	0.8648	0.1352	0.0493
1418	0.184500	0.1352	0.8648	0.1352	0.0493
1419	0.184500	0.1352	0.8648	0.1352	0.0493
1420	0.184500	0.1352	0.8648	0.1352	0.0493
1421	0.184500	0.1352	0.8648	0.1352	0.0493
1422	0.184500	0.1352	0.8648	0.1352	0.0493
1423	0.184500	0.1352	0.8648	0.1352	0.0493
1424	0.184500	0.1352	0.8648	0.1352	0.0493
1425	0.184500	0.1352	0.8648	0.1352	0.0493
1426	0.184500	0.1352	0.8648	0.1352	0.0493
1427	0.184500	0.1352	0.8648	0.1352	0.0493
1428	0.184500	0.1352	0.8648	0.1352	0.0493
1429	0.184500	0.1352	0.8648	0.1352	0.0493
1430	0.184500	0.1352	0.8648	0.1352	0.0493
1431	0.184500	0.1352	0.8648	0.1352	0.0493
1432	0.184500	0.1352	0.8648	0.1352	0.0493
1433	0.184500	0.1352	0.8648	0.1352	0.0493
1434	0.184500	0.1352	0.8648	0.1352	0.0493
1435	0.184500	0.1352	0.8648	0.1352	0.0493
1436	0.184500	0.1352	0.8648	0.1352	0.0493
1437	0.184500	0.1352	0.8648	0.1352	0.0493
1438	0.184500	0.1352	0.8648	0.1352	0.0493
1439	0.184500	0.1352	0.8648	0.1352	0.0493
1440	0.184500	0.1352	0.8648	0.1352	0.0493
1441	0.184500	0.1352	0.8648	0.1352	0.0493
1442	0.184500	0.1352	0.8648	0.1352	0.0493
1443	0.184500	0.1352	0.8648	0.1352	0.0493
1444	0.184500	0.1352	0.8648	0.1352	0.0493
1445	0.184500	0.1352	0.8648	0.1352	0.0493
1446	0.184500	0.1352	0.8648	0.1352	0.0493
1447	0.184500	0.1352	0.8648	0.1352	0.0493
1448	0.184500	0.1352	0.8648	0.1352	0.0493
1449	0.184500	0.1352	0.8648	0.1352	0.0493
1450	0.184500	0.1352	0.8648	0.1352	0.0493
1451	0.184500	0.1352	0.8648	0.1352	0.0493
1452	0.184500	0.1352	0.8648	0.1352	0.0493
1453	0.184500	0.1352	0.8648	0.1352	0.0493
1454	0.184500	0.1352	0.8648	0.1352	0.0493
1455	0.184500	0.1352	0.8648	0.1352	0.0493
1456	0.184500	0.1352	0.8648	0.1352	0.0493
1457	0.184500	0.1352	0.8648	0.1352	0.0493
1458	0.184500	0.1352	0.8648	0.1352	0.0493
1459	0.184500	0.1352	0.8648	0.1352	0.0493
1460	0.184500	0.1352	0.8648	0.1352	0.0493
1461	0.184500	0.1352	0.8648	0.1352	0.0493
1462	0.184500	0.1352	0.8648	0.1352	0.0493
1463	0.184500	0.1352	0.8648	0.1352	0.0493
1464	0.184500	0.1352	0.8648	0.1352	0.0493
1465	0.184500	0.1352	0.8648	0.1352	0.0493
1466	0.184500	0.1352	0.8648	0.1352	0.0493
1467	0.184500	0.1352	0.8648	0.1352	0.0493
1468	0.184500	0.1352	0.8648	0.1352	0.0493
1469	0.184500	0.1352	0.8648	0.1352	0.0493
1470	0.184500	0.1352	0.8648	0.1352	0.0493
1471	0.184500	0.1352	0.8648	0.1352	0.0493
1472	0.184500	0.1352	0.8648	0.1352	0.0493
1473	0.184500	0.1352	0.8648	0.1352	0.0493
1474	0.184500	0.1352	0.8648	0.1352	0.0493
1475	0.184500	0.1352	0.8648	0.1352	0.0493
1476	0.184500	0.1352	0.8648	0.1352	0.0493
1477	0.184500	0.1352	0.8648	0.1352	0.0493
1478	0.184500	0.1352	0.8648	0.1352	0.0493
1479	0.184500	0.1352	0.8648	0.1352	0.0493
1480	0.184500	0.1352	0.8648	0.1352	0.0493
1481	0.184500	0.1352	0.8648	0.1352	0.0493
1482	0.184500	0.1352	0.8648	0.1352	0.0493
1483	0.184500	0.1352	0.8648	0.1352	0.0493
1484	0.184500	0.1352	0.8648	0.1352	0.0493
1485	0.184500	0.1352	0.8648	0.1352	0.0493
1486	0.184500	0.1352	0.8648	0.1352	0.0493
1487	0.184500	0.1352	0.8648	0.1352	0.0493
1488	0.184500	0.1352	0.8648	0.1352	0.0493
1489	0.184500	0.1352	0.8648	0.1352	0.0493
1490	0.184500	0.1352	0.8648	0.1352	0.0493
1491	0.184500	0.1352	0.8648	0.1352	0.0493
1492	0.184500	0.1352	0.8648	0.1352	0.0493
1493	0.184500	0.1352	0.8648	0.1352	0.0493
1494	0.184500	0.1352	0.8648	0.1352	0.0493
1495	0.184500	0.1352	0.8648	0.1352	0.0493
1496	0.184500	0.1352	0.8648	0.1352	0.0493
1497	0.184500	0.1352	0.8648	0.1352	0.0493
1498	0.184500	0.1352	0.8648	0.1352	0.0493
1499	0.184500	0.1352	0.8648	0.1352	0.0493
1500	0.184500	0.1352	0.8648	0.1352	0.0493
1501	0.184500	0.1352	0.8648	0.1352	0.0493
1502	0.184500	0.1352	0.8648	0.1352	0.0493
1503	0.184500	0.1352	0.8648	0.1352	0.0493
1504	0.184500	0.1352	0.8648	0.1352	0.0493
1505	0.184500	0.1352	0.8648	0.1352	0.0493
1506	0.184500	0.1352	0.8648	0.1352	0.0493
1507	0.184500	0.1352	0.8648	0.1352	0.0493
1508	0.184500	0.1352	0.8648	0.1352	0.0493
1509	0.184500	0.1352	0.8648	0.1352	0.0493
1510	0.184500	0.1352	0.8648	0.1352	0.0493
1511	0.184500	0.1352	0.8648	0.1352	0.0493
1512	0.184500	0.1352	0.8648	0.1352	0.0493
1513	0.184500	0.1352	0.8648	0.1352	0.0493
1514	0.184500	0.1352	0.8648	0.1352	0.0493
1515	0.184500	0.1352	0.8648	0.1352	0.0493
1516	0.184500	0.1352	0.8648	0.1352	0.0493
1517	0.184500	0.1352	0.8648	0.1352	0.0493
1518	0.184500	0.1352	0.8648	0.1352	0.0493
1519	0.184500	0.1352	0.8648	0.1352	0.0493
1520	0.184500	0.1352	0.8648	0.1352	0.0493
1521	0.184500	0.1352	0.8648	0.1352	0.0493
1522	0.184500	0.1352	0.8648	0.1352	0.0493
1523	0.184500	0.1352	0.8648	0.1352	0.0493
1524	0.184500	0.1352	0.8648	0.1352	0.0493
1525	0.184500	0.1352	0.8648	0.1352	0.0493
1526	0.184500	0.1352	0.8648	0.1352	0.0493
1527	0.184500	0.1352	0.8648	0.1352	0.0493
1528	0.184500	0.1352	0.8648	0.1352	0.0493
1529	0.184500	0.1352	0.8648	0.1352	0.0493
1530	0.184500	0.1352	0.8648	0.1352	0.0493
1531	0.184500	0.1352	0.8648	0.1352	0.0493
1532	0.184500	0.1352	0.8648	0.1352	0.0493
1533	0.184500	0.1352	0.8648	0.1352	0.0493
1534	0.184500	0.1352	0.8648	0.1352	0.0493
1535	0.184500	0.1352	0.8648	0.1352	0.0493
1536	0.184500	0.1352	0.8648	0.1352	0.0493
1537	0.184500	0.1352	0.8648	0.1352	0.0493
1538	0.184500	0.1352	0.8648	0.1352	0.0493
1539	0.184500	0.1352	0.8648	0.1352	0.0493
1540	0.184500	0.1352	0.8648	0.1352	0.0493
1541	0.184500	0.1352	0.8648	0.1352	0.0493
1542	0.184500	0.1352	0.8648	0.1352	0.0493
1543	0.184500	0.1352	0.8648	0.1352	0.0493
1544	0.184500	0.1352	0.8648	0.1352	0.0493
1545	0.184500	0.1352	0.8648	0.1352	0.0493
1546	0.184500	0.1352	0.8648	0.1352	0.0493
1547	0.184500	0.1352	0.8648	0.1352	0.0493
1548	0.184500	0.1352	0.8648	0.1352	0.0493
1549	0.184500	0.1352	0.8648	0.1352	0.0493
1550	0.184500	0.1352	0.8648	0.1352	0.0493
1551	0.184500	0.1352	0.8648	0.1352	0.0493
1552	0.184500	0.1352	0.8648	0.1352	0.0493
1553	0.184500	0.1352	0.8648	0.1352	0.0493
1554	0.184500	0.1352	0.8648	0.1352	0.0493
1555	0.184500	0.1352	0.8648	0.1352	0.0493
1556	0.184500	0.1352	0.8648	0.1352	0.0493
1557	0.184500	0.1352	0.8648	0.1352	0.0493
1558	0.184500	0.1352	0.8648	0.1352	0.0493
1559	0.184500	0.1352	0.8648	0.1352	0.0493
1560	0.184500	0.1352	0.8648	0.1352	0.0493
1561	0.184500	0.1352	0.8648	0.1352	0.0493
1562	0.184500	0.1352	0.8648	0.1352	0.0493
1563	0.184500	0.1352	0.8648	0.1352	0.0493
1564	0.184500	0.1352	0.8648	0.1352	0.0493
1565	0.184500	0.1352	0.8648	0.1352	0.0493
1566	0.184500	0.1352	0.8648	0.1352	0.0493
1567	0.184500	0.1352	0.8648	0.1352	0.0493
1568	0.184500	0.1352	0.8648	0.1352	0.0493
1569	0.184500	0.1352	0.8648	0.1352	0.0493
1570	0.184500	0.1352	0.8648	0.1352	0.0493
1571	0.184500	0.1352	0.8648	0.1352	0.0493
1572	0.184500	0.1352	0.8648	0.1352	0.0493
1573	0.184500	0.1352	0.8648	0.1352	0.0493
1574	0.184500	0.1352	0.8648	0.1352	0.0493
1575	0.184500	0.1352	0.8648	0.1352	0.0493
1576	0.184500	0.1352	0.8648	0.1352	0.0493
1577	0.184500	0.1352	0.8648	0.1352	0.0493
1578	0.184500	0.1352	0.8648	0.1352	0.0493
1579	0.184500	0.1352	0.8648	0.1352	0.0493
1580	0.184500	0.1352	0.8648	0.1352	0.0493
1581	0.184500	0.1352	0.8648	0.1352	0.0493
1582	0.184500	0.1352	0.8648	0.1352	0.0493
1583	0.184500	0.1352	0.8648	0.1352	0.0493
1584	0.184500	0.1352	0.8648	0.1352	0.0493
1585	0.184500	0.1352	0.8648	0.1352	0.0493
1586	0.184500	0.1352	0.8648	0.1352	0.0493
1587	0.184500	0.1352	0.8648	0.1352	0.0493
1588	0.184500	0.1352	0.8648	0.1352	0.0493
1589	0.184500	0.1352	0.8648	0.1352	0.0493
1590	0.184500	0.1352	0.8648	0.1352	0.0493
1591	0.184500	0.1352	0.8648	0.1352	0.0493
1592	0.184500	0.1352	0.8648	0.1352	0.0493
1593	0.184500	0.1352	0.8648	0.1352	0.0493
1594	0.184500	0.1352	0.8648	0.1352	0.0493
1595	0.184500	0.1352	0.8648	0.1352	0.0493
1596	0.184500	0.1352	0.8648	0.1352	0.0493
1597	0.184500	0.1352	0.8648	0.1352	0.0493
1598	0.184500	0.1352	0.8648	0.1352	0.0493
1599	0.184500	0.1352	0.8648	0.1352	0.0493
1600	0.184500	0.1352	0.8648	0.1352	0.0493
1601	0.184500	0.1352	0.8648	0.1352	0.0493
1602	0.184500	0.1352	0.8648	0.1352	0.0493
1603	0.184500	0.1352	0.8648	0.1352	0.0493
1604	0.184500	0.1352	0.8648	0.1352	0.0493
1605	0.184500	0.1352	0.8648	0.1352	0.0493
1606	0.184500	0.1352	0.8648	0.1352	0.0493
1607	0.184500	0.1352	0.8648	0.1352	0.0493
1608	0.184500	0.1352	0.8648	0.1352	0.0493
1609	0.184500	0.1352	0.8648	0.1352	0.0493
1610	0.184500	0.1352	0.8648	0.1352	0.0493
1611	0.184500	0.1352	0.8648	0.1352	0.0493
1612	0.184500	0.1352	0.8648	0.1352	0.0493
1613	0.184500	0.1352	0.8648	0.1352	0.0493
1614	0.184500	0.1352	0.8648	0.1352	0.0493
1615	0.184500	0.1352	0.8648	0.1352	0.0493
1616	0.184500	0.1352	0.8648	0.1352	0.0493
1617	0.184500	0.1352	0.8648	0.1352	0.0493
1618	0.184500	0.1352	0.8648	0.1352	0.0493
1619	0.184500	0.1352	0.8648	0.1352	0.0493
1620	0.184500	0.1352	0.8648	0.1352	0.0493
1621	0.184500	0.1352	0.8648	0.1352	0.0493
1622	0.184500	0.1352	0.8648	0.1352	0.0493
1623	0.184500	0.1352	0.8648	0.1352	0.0493
1624	0.184500	0.1352	0.8648	0.1352	0.0493
1625	0.184500	0.1352	0.8648	0.1352	0.0493
1626	0.184500	0.1352	0.8648	0.1352	0.0493
1627	0.184500	0.1352	0.8648	0.1352	0.0493
1628	0.184500	0.1352	0.8648	0.1352	0.0493
1629	0.184500	0.1352	0.8648	0.1352	0.0493
1630	0.184500	0.1352	0.8648	0.1352	0.0493
1631	0.184500	0.1352	0.8648	0.1352	0.0493
1632	0.184500	0.1352	0.8648	0.1352	0.0493
1633	0.184500	0.1352	0.8648	0.1352	0.0493
1634	0.184500	0.1352	0.8648	0.1352	0.0493
1635	0.184500	0.1352	0.8648	0.1352	0.0493
1636	0.184500	0.1352	0.8648	0.1352	0.0493
1637	0.184500	0.1352	0.8648	0.1352	0.0493
1638	0.184500	0.1352	0.8648	0.1352	0.0493
1639	0.184500	0.1352	0.8648	0.1352	0.0493
1640	0.184500	0.1352	0.8648	0.1352	0.0493
1641	0.184500	0.1352	0.8648	0.1352	0.0493
1642	0.184500	0.1352	0.8648	0.1352	0.0493
1643	0.184500	0.1352	0.8648	0.1352	0.0493
1644	0.184500	0.1352	0.8648	0.1352	0.0493
1645	0.184500	0.1352	0.8648	0.1352	0.0493
1646	0.184500	0.1352	0.8648	0.1352	0.0493
1647	0.184500	0.1352	0.8648	0.1352	0.0493
1648	0.184500	0.1352	0.8648	0.1352	0.0493
1649	0.184500	0.1352	0.8648	0.1352	0.0493
1650	0.184500	0.1352	0.8648	0.1352	0.0493
1651	0.184500	0.1352	0.8648	0.1352	0.0493
1652	0.184500	0.1352	0.8648	0.1352	0.0493
1653	0.184500	0.1352	0.8648	0.1352	0.0493
1654	0.184500	0.1352	0.8648	0.1352	0.0493
1655	0.184500	0.1352	0.8648	0.1352	0.0493
1656	0.184500	0.1352	0.8648	0.1352	0.0493
1657	0.184500	0.1352	0.8648	0.1352	0.0493
1658	0.184500	0.1352	0.8648	0.1352	0.0493
1659	0.184500	0.1352	0.8648	0.1352	0.0493
1660	0.184500	0.1352	0.8648	0.1352	0.0493
1661	0.184500	0.1352	0.8648	0.1352	0.0493
1662	0.184500	0.1352	0.8648	0.1352	0.0493
1663	0.184500	0.1352	0.8648	0.1352	0.0493
1664	0.184500	0.1352	0.8648	0.1352	0.0493
1665	0.184500	0.1352	0.8648	0.1352	0.0493
1666	0.184500	0.1352	0.8648	0.1352	0.0493
1667	0.184500	0.1352	0.8648	0.1352	0.0493
1668	0.184500	0.1352	0.8648	0.1352	0.0493
1669	0.184500	0.1352	0.8648	0.1352	0.0493
1670	0.184500	0.1352	0.8648	0.1352	0.0493
1671	0.184500	0.1352	0.8648	0.1352	0.0493
1672	0.184500	0.1352	0.8648	0.1352	0.0493
1673	0.184500	0.1352	0.8648	0.1352	0.0493
1674	0.184500	0.1352	0.8648	0.1352	0.0493
1675	0.184500	0.1352	0.8648	0.1352	0.0493
1676	0.184500	0.1352	0.8648	0.1352	0.0493
1677	0.184500	0.1352	0.8648	0.1352	0.0493
1678	0.184500	0.1352	0.8648	0.1352	0.0493
1679	0.184500	0.1352	0.8648	0.1352	0.0493
1680	0.184500	0.1352	0.8648	0.1352	0.0493
1681	0.184500	0.1352	0.8648	0.1352	0.0493
1682	0.184500	0.1352	0.8648	0.1352	0.0493
1683	0.184500	0.1352	0.8648	0.1352	0.0493
1684	0.184500	0.1352	0.8648	0.1352	0.0493
1685	0.184500	0.1352	0.8648	0.1352	0.0493
1686	0.184500	0.1352	0.8648	0.1352	0.0493
1687	0.184500	0.1352	0.8648	0.1352	0.0493
1688	0.184500	0.1352	0.8648	0.1352	0.0493
1689	0.184500	0.1352	0.8648	0.1352	0.0493
1690	0.184500	0.1352	0.8648	0.1352	0.0493
1691	0.184500	0.1352	0.8648	0.1352	0.0493
1692	0.184500	0.1352	0.8648	0.1352	0.0493
1693	0.184500	0.1352	0.8648	0.1352	0.0493
1694	0.184500	0.1352	0.8648	0.1352	0.0493
1695	0.184500	0.1352	0.8648	0.1352	0.0493
1696	0.184500	0.1352	0.8648	0.1352	0.0493
1697	0.184500	0.1352	0.8648	0.1352	0.0493
1698	0.184500	0.1352	0.8648	0.1352	0.0493
1699	0.184500	0.1352	0.8648	0.1352	0.0493
1700	0.184500	0.1352	0.8648	0.1352	0.0493
1701	0.184500	0.1352	0.8648	0.1352	0.0493
1702	0.184500	0.1352	0.8648	0.1352	0.0493
1703	0.184500	0.1352	0.8648	0.1352	0.0493
1704	0.184500	0.1352	0.8648	0.1352	0.0493
1705	0.184500	0.1352	0.8648	0.1352	0.0493
1706	0.184500	0.1352	0.8648	0.1352	0.0493
1707	0.184500	0.1352	0.8648	0.1352	0.0493
1708	0.184500	0.1352	0.8648	0.1352	0.0493
1709	0.184500	0.1352	0.8648	0.1352	0.0493
1710	0.184500	0.1352	0.8648	0.1352	0.0493
1711	0.184500	0.1352	0.8648	0.1352	0.0493
1712	0.184500	0.1352	0.8648	0.1352	0.0493
1713	0.184500	0.1352	0.8648	0.1352	0.0493
1714	0.184500	0.1352	0.8648	0.1352	0.0493
1715	0.184500	0.1352	0.8648	0.1352	0.0493
1716	0.184500	0.1352	0.8648	0.1352	0.0493
1717	0.184500	0.1352	0.8648	0.1352	0.0493
1718	0.184500	0.1352	0.8648	0.1352	0.0493
1719	0.184500	0.1352	0.8648	0.1352	0.0493
1720	0.184500	0.1352	0.8648	0.1352	0.0493
1721	0.184500	0.1352	0.8648	0.1352	0.0493
1722	0.184500	0.1352	0.8648	0.1352	0.0493
1723	0.184500	0.1352	0.8648	0.1352	0.0493
1724	0.184500	0.1352	0.8648	0.1352	0.0493
1725	0.184500	0.1352	0.8648	0.1352	0.0493
1726	0.184500	0.1352	0.8648	0.1352	0.0493
1727	0.184500	0.1352	0.8648	0.1352	0.0493
1728	0.184500	0.1352	0.8648	0.1352	0.0493
1729	0.184500	0.1352	0.8648	0.1352	0.0493
1730	0.184500	0.1352	0.8648	0.1352	0.0493
1731	0.184500	0.1352	0.8648	0.1352	0.0493
1732	0.184500	0.1352	0.8648	0.1352	0.0493
1733	0.184500	0.1352	0.8648	0.1352	0.0493
1734	0.184500	0.1352	0.8648	0.1352	0.0493
1735	0.184500	0.1352	0.8648	0.1352	0.0493
1736	0.184500	0.1352	0.8648	0.1352	0.0493
1737	0.184500	0.1352	0.8648	0.1352	0.0493
1738	0.184500	0.1352	0.8648	0.1352	0.0493
1739	0.184500	0.1352	0.8648	0.1352	0.0493
1740	0.184500	0.1352	0.8648	0.1352	0.0493
1741	0.184500	0.1352	0.8648	0.1352	0.0493
1742	0.184500	0.1352	0.8648	0.1352	0.0493
1743	0.184500	0.1352	0.8648	0.1352	0.0493
1744	0.184500	0.1352	0.8648	0.1352	0.0493
1745	0.184500	0.1352	0.8648	0.1352	0.0493
1746	0.184500	0.1352	0.8648	0.1352	0.0493
1747	0.184500	0.1352	0.8648	0.1352	0.0493
1748	0.184500	0.1352	0.8648	0.1352	0.0493
1749	0.184500	0.1352	0.8648	0.1352	0.0493
1750	0.184500	0.1352	0.8648	0.1352	0.0493
1751	0.184500	0.1352	0.8648	0.1352	0.0493
1752	0.184500	0.1352	0.8648	0.1352	0.0493
1753	0.184500	0.1352	0.8648	0.1352	0.0493
1754	0.184500	0.1352	0.8648	0.1352	0.0493
1755	0.184500	0.1352	0.8648	0.1352	0.0493
1756	0.184500	0.1352	0.8648	0.1352	0.0493
1757	0.184500	0.1352	0.8648	0.1352	0.0493
1758	0.184500	0.1352	0.8648	0.1352	0.0493
1759	0.184500	0.1352	0.8648	0.1352	0.0493
1760	0.184500	0.1352	0.8648	0.1352	0.0493
1761	0.184500	0.1352	0.8648	0.1352	0.0493
1762	0.184500	0.1352	0.8648	0.1352	0.0493
1763	0.184500	0.1352	0.8648	0.1352	0.0493
1764	0.184500	0.1352	0.8648	0.1352	0.0493
1765	0.184500	0.1352	0.8648	0.1352	0.0493
1766	0.184500	0.1352	0.8648	0.1352	0.0493
1767	0.184500	0.1352	0.8648	0.1352	0.0493
1768	0.184500	0.1352	0.8648	0.1352	0.0493
1769	0.184500	0.1352	0.8648	0.1352	0.0493
1770	0.184500	0.1352	0.8648	0.1352	0.0493
1771	0.184500	0.1352	0.8648	0.1352	0.0493
1772	0.184500	0.1352	0.8648	0.1352	0.0493
1773	0.184500	0.1352	0.8648	0.1352	0.0493
1774	0.184500	0.1352	0.8648	0.1352	0.0493
1775	0.184500	0.1352	0.8648	0.1352	0.0493
1776	0.184500	0.1352	0.8648	0.1352	0.0493
1777	0.184500	0.1352	0.8648	0.1352	0.0493
1778	0.184500	0.1352	0.8648	0.1352	0.0493
1779	0.184500	0.1352	0.8648	0.1352	0.0493
1780	0.184500	0.1352	0.8648	0.1352	0.0493
1781	0.184500	0.1352	0.8648	0.1352	0.0493
1782	0.184500	0.1352	0.8648	0.1352	0.0493
1783	0.184500	0.1352	0.8648	0.1352	0.0493
1784	0.184500	0.1352	0.8648	0.1352	0.0493
1785	0.184500	0.1352	0.8648	0.1352	0.0493
1786	0.184500	0.1352	0.8648	0.1352	0.0493
1787	0.184500	0.1352	0.8648	0.1352	0.0493
1788	0.184500	0.1352	0.8648	0.1352	0.0493
1789	0.184500	0.1352	0.8648	0.1352	0.0493
1790	0.184500	0.1352	0.8648	0.1352	0.0493
1791	0.184500	0.1352	0.8648	0.1352	0.0493
1792	0.184500	0.1352	0.8648	0.1352	0.0493
1793	0.184500	0.1352	0.8648	0.1352	0.0493
1794	0.184500	0.1352	0.8648	0.1352	0.0493
1795	0.184500	0.1352	0.8648	0.1352	0.0493
1796	0.184500	0.1352	0.8648	0.1352	0.0493
1797	0.184500	0.1352	0.8648	0.1352	0.0493
1798	0.184500	0.1352	0.8648	0.1352	0.0493
1799	0.184500	0.1352	0.8648	0.1352	0.0493
1800	0.184500	0.1352	0.8648	0.1352	0.0493
1801	0.184500	0.1352	0.8648	0.1352	0.0493
1802	0.184500	0.1352	0.8648	0.1352	0.0493
1803	0.184500	0.1352	0.8648	0.1352	0.0493
1804	0.184500	0.1352	0.8648	0.1352	0.0493
1805	0.184500	0.1352	0.8648	0.1352	0.0493
1806	0.184500	0.1352	0.8648	0.1352	0.0493
1807	0.184500	0.1352	0.8648	0.1352	0.0493
1808	0.184500	0.1352	0.8648	0.1352	0.0493
1809	0.184500	0.1352	0.8648	0.1352	0.0493
1810	0.184500	0.1352	0.8648	0.1352	0.0493
1811	0.184500	0.1352	0.8648	0.1352	0.0493
1812	0.184500	0.1352	0.8648	0.1352	0.0493
1813	0.184500	0.1352	0.8648	0.1352	0.0493
1814	0.184500	0.1352	0.8648	0.1352	0.0493
1815	0.184500	0.1352	0.8648	0.1352	0.0493
1816	0.184500	0.1352	0.8648	0.1352	0.0493
1817	0.184500	0.1352	0.8648	0.1352	0.0493
1818	0.184500	0.1352	0.8648	0.1352	0.0493
1819	0.184500	0.1352	0.8648	0.1352	0.0493
1820	0.184500	0.1352	0.8648	0.1352	0.0493
1821	0.184500	0.1352	0.8648	0.1352	0.0493
1822	0.184500	0.1352	0.8648	0.1352	0.0493
1823	0.184500	0.1352	0.8648	0.1352	0.0493
1824	0.184500	0.1352	0.8648	0.1352	0.0493
1825	0.184500	0.1352	0.8648	0.1352	0.0493
1826	0.184500	0.1352	0.8648	0.1352	0.0493
1827	0.184500	0.1352	0.8648	0.1352	0.0493
1828	0.184500	0.1352	0.8648	0.1352	0.0493
1829	0.184500	0.1352	0.8648	0.1352	0.0493
1830	0.184500	0.1352	0.8648	0.1352	0.0493
1831	0.184500	0.1352	0.8648	0.1352	0.0493
1832	0.184500	0.1352	0.8648	0.1352	0.0493
1833	0.184500	0.1352	0.8648	0.1352	0.0493
1834	0.184500	0.1352	0.8648	0.1352	0.0493
1835	0.184500	0.1352	0.8648	0.1352	0.0493
1836	0.184500	0.1352	0.8648	0.1352	0.0493
1837	0.184500	0.1352	0.8648	0.1352	0.0493
1838	0.184500	0.1352	0.8648	0.1352	0.0493
1839	0.184500	0.1352	0.8648	0.1352	0.0493
1840	0.184500	0.1352	0.8648	0.1352	0.0493
1841	0.184500	0.1352	0.8648	0.1352	0.0493
1842	0.184500	0.1352	0.8648	0.1352	0.0493
1843	0.184500	0.1352	0.8648	0.1352	0.0493
1844	0.184500	0.1352	0.8648	0.1352	0.0493
1845	0.184500	0.1352	0.8648	0.1352	0.0493
1846	0.184500	0.1352	0.8648	0.1352	0.0493
1847	0.184500	0.1352	0.8648	0.1352	0.0493
1848	0.184500	0.1352	0.8648	0.1352	0.0493
1849	0.184500	0.1352	0.8648	0.1352	0.0493
1850	0.184500	0.1352	0.8648	0.1352	0.0493
1851	0.184500	0.1352	0.8648	0.1352	0.0493
1852	0.184500	0.1352	0.8648	0.1352	0.0493
1853	0.184500	0.1352	0.8648	0.1352	0.0493
1854	0.184500	0.1352	0.8648	0.1352	0.0493
1855	0.184500	0.1352	0.8648	0.1352	0.0493
1856	0.184500	0.1352	0.8648	0.1352	0.0493
1857	0.184500	0.1352	0.8648	0.1352	0.0493
1858	0.184500	0.1352	0.8648	0.1352	0.0493
1859	0.184500	0.1352	0.8648	0.1352	0.0493
1860	0.184500	0.1352	0.8648	0.1352	0.0493
1861	0.184500	0.1352	0.8648	0.1352	0.0493
1862	0.184500	0.1352	0.8648	0.1352	0.0493
1863	0.184500	0.1352	0.8648	0.1352	0.0493
1864	0.184500	0.1352	0.8648	0.1352	0.0493
1865	0.184500	0.1352	0.8648	0.1352	0.0493
1866	0.184500	0.1352	0.8648	0.1352	0.0493
1867	0.184500	0.1352	0.8648	0.1352	0.0493
1868	0.184500	0.1352	0.8648	0.1352	0.0493
1869	0.184500	0.1352	0.8648	0.1352	0.0493
1870	0.184500	0.1352	0.8648	0.1352	0.0493
1871	0.184500	0.1352	0.8648	0.1352	0.0493
1872	0.184500	0.1352	0.8648	0.1352	0.0493
1873	0.184500	0.1352	0.8648	0.1352	0.0493
1874	0.184500	0.1352	0.8648	0.1352	0.0493
1875	0.184500	0.1352	0.8648	0.1352	0.0493
1876	0.184500	0.1352	0.8648	0.1352	0.0493
1877	0.184500	0.1352	0.8648	0.1352	0.0493
1878	0.184500	0.1352	0.8648	0.1352	0.0493
1879	0.184500	0.1352	0.8648	0.1352	0.0493
1880	0.184500	0.1352	0.8648	0.1352	0.0493
1881	0.184500	0.1352	0.8648	0.1352	0.0493
1882	0.184500	0.1352	0.8648	0.1352	0.0493
1883	0.184500	0.1352	0.8648	0.1352	0.0493
1884	0.184500	0.1352	0.8648	0.1352	0.0493
1885	0.184500	0.1352	0.8648	0.1352	0.0493
1886	0.184500	0.1352	0.8648	0.1352	0.0493
1887	0.184500	0.1352	0.8648	0.1352	0.0493
1888	0.184500	0.1352	0.8648	0.1352	0.0493
1889	0.184500	0.1352	0.8648	0.1352	0.0493
1890	0.184500	0.1352	0.8648	0.1352	0.0493
1891	0.184500	0.1352	0.8648	0.1352	0.0493
1892	0.184500	0.1352	0.8648	0.1352	0.0493
1893	0.184500	0.1352	0.8648	0.1352	0.0493
1894	0.184500	0.1352	0.8648	0.1352	0.0493
1895	0.184500	0.1352	0.8648	0.1352	0.0493
1896	0.184500	0.1352	0.8648	0.1352	0.0493
1897	0.184500	0.1352	0.8648	0.1352	0.0493
1898	0.184500	0.1352	0.8648	0.1352	0.0493
1899	0.184500	0.1352	0.8648	0.1352	0.0493
1900	0.184500	0.1352	0.8648	0.1352	0.0493
1901	0.184500	0.1352	0.8648	0.1352	0.0493
1902	0.184500	0.1352	0.8648	0.1352	0.0493
1903	0.184500	0.1352	0.8648	0.1352	0.0493
1904	0.184500	0.1352	0.8648	0.1352	0.0493
1905	0.184500	0.1352	0.8648	0.1352	0.0493
1906	0.184500	0.1352	0.8648	0.1352	0.0493
1907	0.184500	0.1352	0.8648	0.1352	0.0493
1908	0.184500	0.1352	0.8648	0.1352	0.0493
1909	0.184500	0.1352	0.8648	0.1352	0.0493
1910	0.184500	0.1352	0.8648	0.1352	0.0493
1911	0.184500	0.1352	0.8648	0.1352	0.0493
1912	0.184500	0.1352	0.8648	0.1352	0.0493
1913	0.184500	0.1352	0.8648	0.1352	0.0493
1914	0.184500	0.1352	0.8648	0.1352	0.0493
1915	0.184500	0.1352	0.8648	0.1352	0.0493
1916	0.184500	0.1352	0.8648	0.1352	0.0493
1917	0.184500	0.1352	0.8648	0.1352	0.0493
1918	0.184500	0.1352	0.8648	0.1352	0.0493
1919	0.184500	0.1352	0.8648	0.1352	0.0493
1920	0.184500	0.1352	0.8648	0.1352	0.0493
1921	0.184500	0.1352	0.8648	0.1352	0.0493
1922	0.184500	0.1352	0.8648	0.1352	0.0493
1923	0.184500	0.1352	0.8648	0.1352	0.0493
1924	0.184500	0.1352	0.8648	0.1352	0.0493
1925	0.184500	0.1352	0.8648	0.1352	0.0493
1926	0.184500	0.1352	0.8648	0.1352	0.0493
1927	0.184500	0.1352	0.8648	0.1352	0.0493
1928	0.184500	0.1352	0.8648	0.1352	0.0493
1929	0.184500	0.1352	0.8648	0.1352	0.0493
1930	0.184500	0.1352	0.8648	0.1352	0.0493
1931	0.184500	0.1352	0.8648	0.1352	0.0493
1932	0.184500	0.1352	0.8648	0.1352	0.0493
1933	0.184500	0.1352	0.8648	0.1352	0.0493
1934	0.184500	0.1352	0.8648	0.1352	0.0493
1935	0.184500	0.1352	0.8648	0.1352	0.0493
1936	0.184500	0.1352	0.8648	0.1352	0.0493
1937	0.184500	0.1352	0.8648	0.1352	0.0493
1938	0.184500	0.1352	0.8648	0.1352	0.0493
1939	0.184500	0.1352	0.8648	0.1352	0.0493
1940	0.184500	0.1352	0.8648	0.1352	0.0493
1941	0.184500	0.1352	0.8648	0.1352	0.0493
1942	0.184500	0.1352	0.8648	0.1352	0.0493
1943	0.184500	0.1352	0.8648	0.1352	0.0493
1944	0.184500	0.1352	0.8648	0.1352	0.0493
1945	0.184500	0.1352	0.8648	0.1352	0.0493
1946	0.184500	0.1352	0.8648	0.1352	0.0493
1947	0.184500	0.1352	0.8648	0.1352	0.0493
1948	0.184500	0.1352	0.8648	0.1352	0.0493
1949	0.184500	0.1352	0.8648	0.1352	0.0493
1950	0.184500	0.1352	0.8648	0.1352	0.0493
1951	0.184500	0.1352	0.8648	0.1352	0.0493
1952	0.184500	0.1352	0.8648	0.1352	0.0493
1953	0.184500	0.1352	0.8648	0.1352	0.0493
1954	0.184500	0.1352	0.8648	0.1352	0.0493
1955	0.184500	0.1352	0.8648	0.1352	0.0493
1956	0.184500	0.1352	0.8648	0.1352	0.0493
1957	0.184500	0.1352	0.8648	0.1352	0.0493
1958	0.184500	0.1352	0.8648	0.1352	0.0493
1959	0.184500	0.1352	0.8648	0.1352	0.0493
1960	0.184500	0.1352	0.8648	0.1352	0.0493
1961	0.184500	0.1352	0.8648	0.1352	0.0493
1962	0.184500	0.1352	0.8648	0.1352	0.0493
1963	0.184500	0.1352	0.8648	0.1352	0.0493
1964	0.184500	0.1352	0.8648	0.1352	0.0493
1965	0.184500	0.1352	0.8648	0.1352	0.0493
1966	0.184500	0.1352	0.8648	0.1352	0.0493
1967	0.184500	0.1352	0.8648	0.1352	0.0493
1968	0.184500	0.1352	0.8648	0.1352	0.0493
1969	0.184500	0.1352	0.8648	0.1352	0.0493
1970	0.184500	0.1352	0.8648	0.1352	0.0493
1971	0.184500	0.1352	0.8648	0.1352	0.0493
1972	0.184500	0.1352	0.8648	0.1352	0.0493
1973	0.184500	0.1352	0.8648	0.1352	0.0493
1974	0.184500	0.1352	0.8648	0.1352	0.0493
1975	0.184500	0.1352	0.8648	0.1352	0.0493
1976	0.184500	0.1352	0.8648	0.1352	0.0493
1977	0.184500	0.1352	0.8648	0.1352	0.0493
1978	0.184500	0.1352	0.8648	0.1352	0.0493
1979	0.184500	0.1352	0.8648	0.1352	0.0493
1980	0.184500	0.1352	0.8648	0.1352	0.0493
1981	0.184500	0.1352	0.8648	0.1352	0.0493
1982	0.184500	0.1352	0.8648	0.1352	0.0493
1983	0.184500	0.1352	0.8648	0.1352	0.0493
1984	0.184500	0.1352	0.8648	0.1352	0.0493
1985	0.184500	0.1352	0.8648	0.1352	0.0493
1986	0.184500	0.1352	0.8648	0.1352	0.0493
1987	0.184500	0.1352	0.8648	0.1352	0.0493
1988	0.184500	0.1352	0.8648	0.1352	0.0493
1989	0.184500	0.1352	0.8648	0.1352	0.0493
1990	0.184500	0.1352	0.8648	0.1352	0.0493
1991	0.184500	0.1352	0.8648	0.1352	0.0493
1992	0.184500	0.1352	0.8648	0.1352	0.0493
1993	0.184500	0.1352	0.8648	0.1352	0.0493
1994	0.184500	0.1352	0.8648	0.1352	0.0493
1995	0.184500	0.1352	0.8648	0.1352	0.0493
1996	0.184500	0.1352	0.8648	0.1352	0.0493
1997	0.184500	0.1352	0.8648	0.1352	0.0493
1998	0.184500	0.1352	0.8648	0.1352	0.0493
1999	0.184500	0.1352	0.8648	0.1352	0.0493
2000	0.184500	0.1352	0.8648	0.1352	0.0493
[truncated: 3,001 more rows]
