# Supplementary material for: Aspiration-driven co-evolution of cooperation with individual behavioral diversity
Source: PLoS One. 2023 Sep 15;18(9):e0291134. doi: 10.1371/journal.pone.0291134 (PMC10503719; doi:10.1371/journal.pone.0291134)
Supplement: S1 Data — (ZIP) [file pone.0291134.s001.zip › M1/v2-L=200/data/tolerate=1_b=1.27_frequency.txt]

1	0.500275	1	0	0.500275	0
2	0.349669	0.919375	0.080625	0.3494	0.00026875
3	0.249837	0.78395	0.21605	0.248	0.0018375
4	0.184606	0.6253	0.3747	0.179075	0.00553125
5	0.142750	0.4806	0.5194	0.134425	0.008325
6	0.113194	0.3601	0.6399	0.102675	0.0105188
7	0.095787	0.272375	0.727625	0.08335	0.0124375
8	0.086644	0.21405	0.78595	0.073525	0.0131188
9	0.080013	0.17495	0.82505	0.0665	0.0135125
10	0.078500	0.151575	0.848425	0.0638	0.0147
11	0.077581	0.1367	0.8633	0.0622	0.0153813
12	0.077738	0.126925	0.873075	0.0613	0.0164375
13	0.077100	0.120525	0.879475	0.060375	0.016725
14	0.077206	0.113975	0.886025	0.0593	0.0179062
15	0.077994	0.11035	0.88965	0.059275	0.0187187
16	0.078731	0.107725	0.892275	0.059525	0.0192063
17	0.079881	0.10625	0.89375	0.059825	0.0200563
18	0.080713	0.10455	0.89545	0.059875	0.0208375
19	0.081431	0.10285	0.89715	0.0603	0.0211313
20	0.083038	0.10095	0.89905	0.061225	0.0218125
21	0.083263	0.1	0.9	0.061375	0.0218875
22	0.084431	0.098425	0.901575	0.0613	0.0231312
23	0.084856	0.097775	0.902225	0.060925	0.0239313
24	0.085531	0.09595	0.90405	0.06155	0.0239812
25	0.086106	0.094575	0.905425	0.061475	0.0246313
26	0.086138	0.0933	0.9067	0.0613	0.0248375
27	0.086881	0.091575	0.908425	0.06135	0.0255312
28	0.088100	0.092225	0.907775	0.06245	0.02565
29	0.088769	0.09255	0.90745	0.063125	0.0256438
30	0.090688	0.09385	0.90615	0.0647	0.0259875
31	0.091494	0.095	0.905	0.06575	0.0257437
32	0.092406	0.096375	0.903625	0.0662	0.0262063
33	0.092600	0.09625	0.90375	0.066275	0.026325
34	0.093875	0.09645	0.90355	0.06735	0.026525
35	0.095581	0.098325	0.901675	0.068925	0.0266562
36	0.096031	0.099625	0.900375	0.069375	0.0266562
37	0.096081	0.098925	0.901075	0.068475	0.0276062
38	0.096912	0.0987	0.9013	0.06865	0.0282625
39	0.097769	0.09845	0.90155	0.069275	0.0284938
40	0.098044	0.098125	0.901875	0.069725	0.0283188
41	0.098319	0.0984	0.9016	0.0699	0.0284188
42	0.099087	0.097975	0.902025	0.070525	0.0285625
43	0.099250	0.09695	0.90305	0.07025	0.029
44	0.100369	0.0972	0.9028	0.07115	0.0292188
45	0.100806	0.09735	0.90265	0.071175	0.0296313
46	0.101938	0.0986	0.9014	0.072575	0.0293625
47	0.103387	0.100175	0.899825	0.073775	0.0296125
48	0.103450	0.1013	0.8987	0.0739	0.02955
49	0.103663	0.100375	0.899625	0.07395	0.0297125
50	0.104325	0.100575	0.899425	0.07405	0.030275
51	0.104256	0.099925	0.900075	0.07365	0.0306063
52	0.105544	0.099875	0.900125	0.074675	0.0308688
53	0.105594	0.100275	0.899725	0.074675	0.0309187
54	0.105775	0.09975	0.90025	0.07505	0.030725
55	0.106344	0.0985	0.9015	0.0749	0.0314437
56	0.107325	0.098125	0.901875	0.07605	0.031275
57	0.108513	0.09915	0.90085	0.0774	0.0311125
58	0.108419	0.10075	0.89925	0.07765	0.0307688
59	0.109544	0.102075	0.897925	0.07875	0.0307938
60	0.109169	0.1012	0.8988	0.078025	0.0311438
61	0.109619	0.1009	0.8991	0.078025	0.0315937
62	0.109975	0.1001	0.8999	0.078025	0.03195
63	0.110400	0.100375	0.899625	0.078225	0.032175
64	0.110319	0.10005	0.89995	0.077975	0.0323437
65	0.110781	0.0987	0.9013	0.07825	0.0325312
66	0.111375	0.099425	0.900575	0.07915	0.032225
67	0.111681	0.09855	0.90145	0.07915	0.0325312
68	0.112331	0.09865	0.90135	0.07905	0.0332812
69	0.112356	0.0978	0.9022	0.079075	0.0332812
70	0.112913	0.0978	0.9022	0.07955	0.0333625
71	0.113500	0.098475	0.901525	0.08025	0.03325
72	0.113563	0.09855	0.90145	0.080425	0.0331375
73	0.114225	0.09865	0.90135	0.08105	0.033175
74	0.114688	0.098675	0.901325	0.08155	0.0331375
75	0.115325	0.099375	0.900625	0.0821	0.033225
76	0.115575	0.100425	0.899575	0.08255	0.033025
77	0.116244	0.0998	0.9002	0.08295	0.0332937
78	0.116688	0.099375	0.900625	0.083125	0.0335625
79	0.117344	0.100625	0.899375	0.083375	0.0339687
80	0.118219	0.101725	0.898275	0.0841	0.0341188
81	0.118631	0.102275	0.897725	0.0847	0.0339313
82	0.119238	0.1024	0.8976	0.085475	0.0337625
83	0.119300	0.103	0.897	0.085525	0.033775
84	0.119969	0.103075	0.896925	0.086325	0.0336438
85	0.120288	0.1035	0.8965	0.086775	0.0335125
86	0.120544	0.102575	0.897425	0.08655	0.0339938
87	0.121219	0.1029	0.8971	0.087125	0.0340937
88	0.121456	0.1031	0.8969	0.086875	0.0345813
89	0.121769	0.102875	0.897125	0.086975	0.0347937
90	0.122113	0.10315	0.89685	0.087075	0.0350375
91	0.122912	0.1041	0.8959	0.087875	0.0350375
92	0.123319	0.10425	0.89575	0.088325	0.0349937
93	0.123819	0.104525	0.895475	0.088875	0.0349438
94	0.124219	0.104575	0.895425	0.089125	0.0350938
95	0.124531	0.10395	0.89605	0.089175	0.0353562
96	0.124894	0.1045	0.8955	0.089175	0.0357188
97	0.125200	0.10495	0.89505	0.089875	0.035325
98	0.125238	0.105225	0.894775	0.09015	0.0350875
99	0.125556	0.105325	0.894675	0.090575	0.0349812
100	0.125944	0.10515	0.89485	0.090775	0.0351687
101	0.126219	0.1049	0.8951	0.0905	0.0357188
102	0.126556	0.1047	0.8953	0.090825	0.0357312
103	0.126919	0.104625	0.895375	0.09105	0.0358687
104	0.127062	0.104525	0.895475	0.0909	0.0361625
105	0.127694	0.104625	0.895375	0.0916	0.0360938
106	0.128050	0.10565	0.89435	0.091975	0.036075
107	0.128213	0.10545	0.89455	0.09205	0.0361625
108	0.128350	0.104375	0.895625	0.091575	0.036775
109	0.128406	0.104275	0.895725	0.091425	0.0369813
110	0.128775	0.104175	0.895825	0.0919	0.036875
111	0.128913	0.104225	0.895775	0.091575	0.0373375
112	0.129194	0.104575	0.895425	0.09195	0.0372437
113	0.129600	0.1041	0.8959	0.092125	0.037475
114	0.129806	0.104425	0.895575	0.092775	0.0370313
115	0.130738	0.10515	0.89485	0.09355	0.0371875
116	0.131763	0.106525	0.893475	0.09445	0.0373125
117	0.132019	0.106475	0.893525	0.094575	0.0374437
118	0.132475	0.10665	0.89335	0.094675	0.0378
119	0.132394	0.107425	0.892575	0.09485	0.0375438
120	0.133187	0.1079	0.8921	0.0956	0.0375875
121	0.133194	0.108425	0.891575	0.095775	0.0374188
122	0.133306	0.1073	0.8927	0.0956	0.0377062
123	0.133675	0.10795	0.89205	0.096125	0.03755
124	0.134200	0.1079	0.8921	0.096575	0.037625
125	0.134425	0.10825	0.89175	0.0967	0.037725
126	0.134825	0.108375	0.891625	0.097075	0.03775
127	0.135038	0.10835	0.89165	0.0971	0.0379375
128	0.135094	0.109	0.891	0.097425	0.0376688
129	0.135550	0.109	0.891	0.09765	0.0379
130	0.135838	0.109375	0.890625	0.09785	0.0379875
131	0.136625	0.10965	0.89035	0.0987	0.037925
132	0.137069	0.110625	0.889375	0.09915	0.0379188
133	0.137200	0.111	0.889	0.099575	0.037625
134	0.137144	0.11105	0.88895	0.098975	0.0381688
135	0.137025	0.1097	0.8903	0.098325	0.0387
136	0.137569	0.109775	0.890225	0.098725	0.0388438
137	0.137656	0.109875	0.890125	0.098775	0.0388812
138	0.137731	0.110275	0.889725	0.098825	0.0389063
139	0.138075	0.1099	0.8901	0.099	0.039075
140	0.138263	0.110025	0.889975	0.09915	0.0391125
141	0.138075	0.1097	0.8903	0.0987	0.039375
142	0.138425	0.109225	0.890775	0.09895	0.039475
143	0.138131	0.108725	0.891275	0.0989	0.0392313
144	0.138356	0.10815	0.89185	0.09905	0.0393063
145	0.138975	0.10805	0.89195	0.099325	0.03965
146	0.139350	0.108775	0.891225	0.09995	0.0394
147	0.139875	0.109275	0.890725	0.10055	0.039325
148	0.140100	0.10935	0.89065	0.100675	0.039425
149	0.140300	0.110925	0.889075	0.101275	0.039025
150	0.141413	0.111475	0.888525	0.102275	0.0391375
151	0.141469	0.11175	0.88825	0.10215	0.0393188
152	0.141769	0.112475	0.887525	0.1026	0.0391688
153	0.141744	0.112075	0.887925	0.102325	0.0394188
154	0.141825	0.112	0.888	0.1022	0.039625
155	0.142006	0.111875	0.888125	0.102375	0.0396313
156	0.142094	0.11185	0.88815	0.10255	0.0395438
157	0.142375	0.1119	0.8881	0.102875	0.0395
158	0.142788	0.111875	0.888125	0.103175	0.0396125
159	0.143106	0.11255	0.88745	0.1034	0.0397062
160	0.143044	0.112275	0.887725	0.10325	0.0397938
161	0.143581	0.1124	0.8876	0.103475	0.0401063
162	0.143688	0.112075	0.887925	0.1033	0.0403875
163	0.144119	0.112275	0.887725	0.104075	0.0400438
164	0.143956	0.112275	0.887725	0.103875	0.0400812
165	0.144638	0.1122	0.8878	0.1044	0.0402375
166	0.144950	0.113025	0.886975	0.104925	0.040025
167	0.145138	0.113125	0.886875	0.10495	0.0401875
168	0.145613	0.113525	0.886475	0.105425	0.0401875
169	0.146000	0.113775	0.886225	0.105775	0.040225
170	0.146000	0.113925	0.886075	0.105475	0.040525
171	0.146206	0.1144	0.8856	0.10595	0.0402563
172	0.146419	0.1144	0.8856	0.10605	0.0403688
173	0.146531	0.114725	0.885275	0.10625	0.0402812
174	0.146544	0.11455	0.88545	0.106175	0.0403688
175	0.146888	0.114025	0.885975	0.106275	0.0406125
176	0.146969	0.114475	0.885525	0.106475	0.0404938
177	0.147200	0.1145	0.8855	0.1066	0.0406
178	0.147044	0.114	0.886	0.106225	0.0408188
179	0.147188	0.114025	0.885975	0.1065	0.0406875
180	0.147388	0.113825	0.886175	0.1067	0.0406875
181	0.147563	0.1141	0.8859	0.10695	0.0406125
182	0.147831	0.11425	0.88575	0.106925	0.0409062
183	0.148125	0.11405	0.88595	0.10715	0.040975
184	0.148375	0.1148	0.8852	0.107525	0.04085
185	0.148500	0.115075	0.884925	0.107675	0.040825
186	0.148638	0.114775	0.885225	0.107625	0.0410125
187	0.148756	0.11515	0.88485	0.107825	0.0409313
188	0.149200	0.115325	0.884675	0.10825	0.04095
189	0.149244	0.114975	0.885025	0.1081	0.0411438
190	0.149544	0.115225	0.884775	0.1086	0.0409438
191	0.149794	0.11575	0.88425	0.108875	0.0409187
192	0.149388	0.11565	0.88435	0.108425	0.0409625
193	0.149488	0.115175	0.884825	0.108225	0.0412625
194	0.150012	0.11505	0.88495	0.108625	0.0413875
195	0.150488	0.1156	0.8844	0.109125	0.0413625
196	0.151037	0.115975	0.884025	0.109775	0.0412625
197	0.150919	0.116375	0.883625	0.1099	0.0410188
198	0.151200	0.11635	0.88365	0.11005	0.04115
199	0.151269	0.116325	0.883675	0.109675	0.0415937
200	0.151425	0.11605	0.88395	0.109575	0.04185
201	0.151606	0.1158	0.8842	0.1098	0.0418063
202	0.151769	0.116375	0.883625	0.11	0.0417688
203	0.151500	0.1158	0.8842	0.109475	0.042025
204	0.151338	0.115575	0.884425	0.10935	0.0419875
205	0.151444	0.115125	0.884875	0.109425	0.0420188
206	0.151869	0.115475	0.884525	0.10995	0.0419187
207	0.151881	0.115675	0.884325	0.110025	0.0418562
208	0.152350	0.11575	0.88425	0.110425	0.041925
209	0.152806	0.116225	0.883775	0.111125	0.0416813
210	0.152875	0.117125	0.882875	0.111325	0.04155
211	0.153269	0.117025	0.882975	0.111225	0.0420437
212	0.153731	0.117975	0.882025	0.11185	0.0418813
213	0.153613	0.11835	0.88165	0.11175	0.0418625
214	0.153863	0.118	0.882	0.11155	0.0423125
215	0.153906	0.118375	0.881625	0.111575	0.0423313
216	0.154094	0.11835	0.88165	0.111825	0.0422688
217	0.153925	0.1182	0.8818	0.11145	0.042475
218	0.153925	0.117775	0.882225	0.11155	0.042375
219	0.154575	0.118075	0.881925	0.112375	0.0422
220	0.154931	0.11835	0.88165	0.112725	0.0422063
221	0.154844	0.11875	0.88125	0.112975	0.0418688
222	0.155112	0.11885	0.88115	0.1131	0.0420125
223	0.155481	0.118975	0.881025	0.11335	0.0421313
224	0.155663	0.119025	0.880975	0.113125	0.0425375
225	0.155850	0.119025	0.880975	0.113325	0.042525
226	0.155763	0.11945	0.88055	0.113275	0.0424875
227	0.155706	0.11935	0.88065	0.1132	0.0425063
228	0.156081	0.1189	0.8811	0.1134	0.0426812
229	0.156163	0.11915	0.88085	0.113675	0.0424875
230	0.156481	0.119575	0.880425	0.113975	0.0425063
231	0.156456	0.11945	0.88055	0.113975	0.0424812
232	0.156713	0.11965	0.88035	0.1142	0.0425125
233	0.156750	0.119625	0.880375	0.114175	0.042575
234	0.157069	0.1202	0.8798	0.1145	0.0425688
235	0.157156	0.1199	0.8801	0.1144	0.0427563
236	0.157581	0.1206	0.8794	0.1151	0.0424812
237	0.157844	0.12065	0.87935	0.11515	0.0426938
238	0.158075	0.121375	0.878625	0.115675	0.0424
239	0.158369	0.12145	0.87855	0.115825	0.0425437
240	0.158194	0.121525	0.878475	0.115725	0.0424688
241	0.158362	0.121475	0.878525	0.11585	0.0425125
242	0.158500	0.1214	0.8786	0.1158	0.0427
243	0.158738	0.12125	0.87875	0.1159	0.0428375
244	0.158994	0.121225	0.878775	0.115875	0.0431187
245	0.158706	0.121525	0.878475	0.115875	0.0428313
246	0.158825	0.12105	0.87895	0.11575	0.043075
247	0.158856	0.120775	0.879225	0.11555	0.0433062
248	0.158869	0.12085	0.87915	0.11565	0.0432188
249	0.159344	0.121075	0.878925	0.116075	0.0432688
250	0.159463	0.121375	0.878625	0.116175	0.0432875
251	0.159469	0.121625	0.878375	0.11645	0.0430188
252	0.159725	0.121925	0.878075	0.116575	0.04315
253	0.159750	0.122075	0.877925	0.1167	0.04305
254	0.159938	0.1221	0.8779	0.1168	0.0431375
255	0.159894	0.12165	0.87835	0.11645	0.0434438
256	0.159956	0.121475	0.878525	0.116375	0.0435813
257	0.160081	0.121025	0.878975	0.116475	0.0436062
258	0.160225	0.121375	0.878625	0.11685	0.043375
259	0.160244	0.121625	0.878375	0.11695	0.0432937
260	0.160206	0.1212	0.8788	0.1167	0.0435063
261	0.160200	0.12085	0.87915	0.1166	0.0436
262	0.160013	0.12085	0.87915	0.116575	0.0434375
263	0.160244	0.12055	0.87945	0.11665	0.0435938
264	0.160606	0.120625	0.879375	0.11705	0.0435562
265	0.160631	0.120725	0.879275	0.117025	0.0436062
266	0.160769	0.12095	0.87905	0.1172	0.0435688
267	0.160725	0.121025	0.878975	0.11705	0.043675
268	0.161350	0.121525	0.878475	0.117725	0.043625
269	0.161144	0.12175	0.87825	0.117625	0.0435188
270	0.161419	0.121775	0.878225	0.1179	0.0435188
271	0.161438	0.12225	0.87775	0.117925	0.0435125
272	0.161244	0.121925	0.878075	0.1176	0.0436438
273	0.161381	0.121725	0.878275	0.1175	0.0438812
274	0.161444	0.12165	0.87835	0.11745	0.0439937
275	0.161619	0.1216	0.8784	0.117475	0.0441438
276	0.161813	0.12185	0.87815	0.117675	0.0441375
277	0.161906	0.121975	0.878025	0.1179	0.0440062
278	0.161963	0.121975	0.878025	0.11805	0.0439125
279	0.162213	0.121975	0.878025	0.11835	0.0438625
280	0.162250	0.1221	0.8779	0.118325	0.043925
281	0.162331	0.122425	0.877575	0.118575	0.0437562
282	0.162425	0.122575	0.877425	0.118725	0.0437
283	0.162525	0.122625	0.877375	0.118625	0.0439
284	0.162744	0.122525	0.877475	0.118825	0.0439187
285	0.163006	0.1231	0.8769	0.1191	0.0439063
286	0.162994	0.12315	0.87685	0.119025	0.0439688
287	0.162656	0.12275	0.87725	0.118575	0.0440813
288	0.162944	0.12265	0.87735	0.118975	0.0439688
289	0.163306	0.12285	0.87715	0.11925	0.0440562
290	0.163406	0.122975	0.877025	0.1193	0.0441063
291	0.163519	0.123325	0.876675	0.1197	0.0438187
292	0.163788	0.1235	0.8765	0.119775	0.0440125
293	0.163637	0.12325	0.87675	0.11955	0.0440875
294	0.163738	0.123475	0.876525	0.119575	0.0441625
295	0.164044	0.12365	0.87635	0.119825	0.0442188
296	0.164050	0.12385	0.87615	0.119875	0.044175
297	0.164125	0.123625	0.876375	0.119875	0.04425
298	0.164250	0.12375	0.87625	0.1199	0.04435
299	0.164394	0.1235	0.8765	0.11985	0.0445438
300	0.164612	0.12355	0.87645	0.119975	0.0446375
301	0.164394	0.1234	0.8766	0.1199	0.0444937
302	0.164437	0.1232	0.8768	0.12	0.0444375
303	0.164313	0.123025	0.876975	0.119775	0.0445375
304	0.164356	0.12265	0.87735	0.119775	0.0445813
305	0.164569	0.122925	0.877075	0.119925	0.0446438
306	0.164644	0.122725	0.877275	0.119875	0.0447688
307	0.164750	0.123025	0.876975	0.12005	0.0447
308	0.164619	0.122925	0.877075	0.12	0.0446187
309	0.164731	0.12285	0.87715	0.12015	0.0445813
310	0.164931	0.123	0.877	0.12025	0.0446812
311	0.164731	0.123125	0.876875	0.120175	0.0445562
312	0.164850	0.1229	0.8771	0.12025	0.0446
313	0.164869	0.122875	0.877125	0.120125	0.0447437
314	0.165100	0.122875	0.877125	0.12025	0.04485
315	0.165050	0.1232	0.8768	0.120425	0.044625
316	0.165113	0.1232	0.8768	0.120525	0.0445875
317	0.165206	0.123325	0.876675	0.120525	0.0446812
318	0.165194	0.123175	0.876825	0.120375	0.0448187
319	0.165256	0.1232	0.8768	0.120425	0.0448313
320	0.165306	0.1232	0.8768	0.120475	0.0448313
321	0.165431	0.123475	0.876525	0.120875	0.0445562
322	0.165431	0.123325	0.876675	0.120775	0.0446563
323	0.165719	0.123375	0.876625	0.121	0.0447188
324	0.165588	0.1233	0.8767	0.120925	0.0446625
325	0.165700	0.1233	0.8767	0.121	0.0447
326	0.165694	0.123475	0.876525	0.121	0.0446937
327	0.165656	0.123625	0.876375	0.121025	0.0446312
328	0.165775	0.123675	0.876325	0.1211	0.044675
329	0.165806	0.123575	0.876425	0.1212	0.0446063
330	0.165994	0.12365	0.87635	0.1211	0.0448938
331	0.165869	0.12365	0.87635	0.120925	0.0449437
332	0.165838	0.123325	0.876675	0.120925	0.0449125
333	0.165931	0.12335	0.87665	0.121	0.0449312
334	0.166156	0.1234	0.8766	0.12125	0.0449063
335	0.166206	0.123325	0.876675	0.121175	0.0450313
336	0.166156	0.123675	0.876325	0.1212	0.0449563
337	0.166225	0.1238	0.8762	0.12115	0.045075
338	0.166269	0.1235	0.8765	0.121025	0.0452437
339	0.166281	0.123425	0.876575	0.12105	0.0452313
340	0.166531	0.1237	0.8763	0.12145	0.0450813
341	0.166563	0.123875	0.876125	0.121425	0.0451375
342	0.166456	0.123625	0.876375	0.12135	0.0451063
343	0.166412	0.123225	0.876775	0.121175	0.0452375
344	0.166437	0.12335	0.87665	0.12135	0.0450875
345	0.166694	0.123475	0.876525	0.12175	0.0449437
346	0.167031	0.1235	0.8765	0.12195	0.0450813
347	0.166937	0.123875	0.876125	0.12205	0.0448875
348	0.166875	0.1238	0.8762	0.12205	0.044825
349	0.166956	0.12365	0.87635	0.122	0.0449563
350	0.166919	0.1236	0.8764	0.121875	0.0450438
351	0.167025	0.123625	0.876375	0.122075	0.04495
352	0.166931	0.12355	0.87645	0.12195	0.0449813
353	0.167031	0.123425	0.876575	0.1219	0.0451312
354	0.166988	0.1236	0.8764	0.1219	0.0450875
355	0.167256	0.123725	0.876275	0.122175	0.0450813
356	0.167250	0.123775	0.876225	0.1222	0.04505
357	0.167306	0.1237	0.8763	0.122225	0.0450813
358	0.167419	0.123825	0.876175	0.122375	0.0450438
359	0.167444	0.123975	0.876025	0.122425	0.0450188
360	0.167475	0.123875	0.876125	0.122375	0.0451
361	0.167644	0.124125	0.875875	0.12255	0.0450938
362	0.167556	0.124125	0.875875	0.122325	0.0452313
363	0.167556	0.124075	0.875925	0.1223	0.0452562
364	0.167469	0.123675	0.876325	0.12215	0.0453187
365	0.167544	0.12345	0.87655	0.122225	0.0453187
366	0.167725	0.123725	0.876275	0.122425	0.0453
367	0.167675	0.123825	0.876175	0.1224	0.045275
368	0.167881	0.12375	0.87625	0.122575	0.0453062
369	0.168063	0.123975	0.876025	0.12275	0.0453125
370	0.168031	0.124125	0.875875	0.1228	0.0452313
371	0.167994	0.1242	0.8758	0.1227	0.0452938
372	0.168200	0.1243	0.8757	0.122825	0.045375
373	0.168100	0.1243	0.8757	0.12265	0.04545
374	0.168356	0.124175	0.875825	0.122875	0.0454813
375	0.168462	0.12475	0.87525	0.1232	0.0452625
376	0.168519	0.1248	0.8752	0.123225	0.0452938
377	0.168450	0.1246	0.8754	0.123175	0.045275
378	0.168475	0.12495	0.87505	0.12335	0.045125
379	0.168781	0.125425	0.874575	0.123725	0.0450562
380	0.169106	0.1256	0.8744	0.12395	0.0451563
381	0.169013	0.125875	0.874125	0.12385	0.0451625
382	0.169281	0.12615	0.87385	0.124075	0.0452063
383	0.169400	0.126125	0.873875	0.124075	0.045325
384	0.169338	0.126	0.874	0.123925	0.0454125
385	0.169288	0.126075	0.873925	0.123875	0.0454125
386	0.169556	0.1262	0.8738	0.1242	0.0453563
387	0.169644	0.126375	0.873625	0.124275	0.0453687
388	0.169538	0.126525	0.873475	0.124175	0.0453625
389	0.169569	0.126575	0.873425	0.12405	0.0455187
390	0.169750	0.126475	0.873525	0.124175	0.045575
391	0.169662	0.126425	0.873575	0.124	0.0456625
392	0.169525	0.126225	0.873775	0.123775	0.04575
393	0.169381	0.126125	0.873875	0.1237	0.0456813
394	0.169363	0.1255	0.8745	0.1236	0.0457625
395	0.169700	0.1256	0.8744	0.124	0.0457
396	0.169863	0.126075	0.873925	0.1242	0.0456625
397	0.169944	0.12615	0.87385	0.12415	0.0457938
398	0.170150	0.12645	0.87355	0.124425	0.045725
399	0.169856	0.12645	0.87355	0.124125	0.0457313
400	0.169869	0.12595	0.87405	0.123975	0.0458937
401	0.169919	0.12575	0.87425	0.12395	0.0459688
402	0.170056	0.1257	0.8743	0.124175	0.0458812
403	0.170119	0.12555	0.87445	0.1242	0.0459188
404	0.170300	0.1258	0.8742	0.1244	0.0459
405	0.170319	0.126075	0.873925	0.12445	0.0458688
406	0.170431	0.12615	0.87385	0.124675	0.0457562
407	0.170381	0.126	0.874	0.124475	0.0459063
408	0.170469	0.126275	0.873725	0.124675	0.0457938
409	0.170456	0.1262	0.8738	0.12465	0.0458063
410	0.170781	0.126375	0.873625	0.125025	0.0457562
411	0.170756	0.126525	0.873475	0.125025	0.0457313
412	0.171044	0.126675	0.873325	0.1252	0.0458438
413	0.171013	0.126975	0.873025	0.1253	0.0457125
414	0.171150	0.1269	0.8731	0.1253	0.04585
415	0.171125	0.12705	0.87295	0.125325	0.0458
416	0.171031	0.12715	0.87285	0.12525	0.0457813
417	0.171094	0.1268	0.8732	0.12515	0.0459437
418	0.171225	0.1268	0.8732	0.12525	0.045975
419	0.171469	0.127125	0.872875	0.1256	0.0458688
420	0.171569	0.12725	0.87275	0.12565	0.0459188
421	0.171613	0.127375	0.872625	0.125625	0.0459875
422	0.171712	0.127525	0.872475	0.12565	0.0460625
423	0.171631	0.127325	0.872675	0.12555	0.0460812
424	0.171625	0.1274	0.8726	0.125675	0.04595
425	0.172044	0.127625	0.872375	0.126125	0.0459188
426	0.171831	0.127575	0.872425	0.12605	0.0457813
427	0.172056	0.127575	0.872425	0.1262	0.0458563
428	0.171919	0.127625	0.872375	0.126125	0.0457938
429	0.172050	0.127725	0.872275	0.12635	0.0457
430	0.172100	0.127825	0.872175	0.1263	0.0458
431	0.172056	0.128	0.872	0.126425	0.0456312
432	0.172237	0.127875	0.872125	0.1266	0.0456375
433	0.172306	0.12815	0.87185	0.126625	0.0456813
434	0.172250	0.12805	0.87195	0.126525	0.045725
435	0.172212	0.12775	0.87225	0.126325	0.0458875
436	0.172344	0.12785	0.87215	0.126525	0.0458187
437	0.172306	0.127875	0.872125	0.126475	0.0458312
438	0.172469	0.127775	0.872225	0.1265	0.0459688
439	0.172375	0.12765	0.87235	0.126475	0.0459
440	0.172575	0.1275	0.8725	0.1266	0.045975
441	0.172663	0.127575	0.872425	0.126775	0.0458875
442	0.172669	0.1278	0.8722	0.12685	0.0458187
443	0.172794	0.127875	0.872125	0.12695	0.0458438
444	0.172700	0.1279	0.8721	0.12685	0.04585
445	0.172744	0.128025	0.871975	0.12695	0.0457938
446	0.172694	0.127925	0.872075	0.126825	0.0458688
447	0.172706	0.127925	0.872075	0.126825	0.0458812
448	0.172800	0.127875	0.872125	0.1268	0.046
449	0.172969	0.128	0.872	0.126975	0.0459938
450	0.173056	0.12825	0.87175	0.1271	0.0459562
451	0.172962	0.128225	0.871775	0.12695	0.0460125
452	0.172931	0.128275	0.871725	0.1269	0.0460313
453	0.173063	0.12825	0.87175	0.126925	0.0461375
454	0.173000	0.12835	0.87165	0.12685	0.04615
455	0.172900	0.1282	0.8718	0.12655	0.04635
456	0.172969	0.12795	0.87205	0.12665	0.0463187
457	0.172869	0.127975	0.872025	0.126675	0.0461937
458	0.172944	0.127875	0.872125	0.12685	0.0460938
459	0.173013	0.128	0.872	0.12695	0.0460625
460	0.173050	0.128	0.872	0.126925	0.046125
461	0.173056	0.127925	0.872075	0.126875	0.0461813
462	0.172987	0.127875	0.872125	0.126875	0.0461125
463	0.173000	0.12775	0.87225	0.12685	0.04615
464	0.172994	0.127525	0.872475	0.126875	0.0461188
465	0.172994	0.1275	0.8725	0.126775	0.0462188
466	0.172975	0.127525	0.872475	0.12675	0.046225
467	0.172937	0.12755	0.87245	0.1267	0.0462375
468	0.172994	0.12745	0.87255	0.12665	0.0463438
469	0.173025	0.127425	0.872575	0.126775	0.04625
470	0.173050	0.1275	0.8725	0.126825	0.046225
471	0.173006	0.127475	0.872525	0.126825	0.0461813
472	0.173013	0.127425	0.872575	0.12685	0.0461625
473	0.173125	0.1273	0.8727	0.1269	0.046225
474	0.173063	0.12745	0.87255	0.126825	0.0462375
475	0.173131	0.12745	0.87255	0.12685	0.0462813
476	0.173106	0.127325	0.872675	0.12685	0.0462562
477	0.173119	0.127375	0.872625	0.126925	0.0461937
478	0.173275	0.127475	0.872525	0.1271	0.046175
479	0.173281	0.1276	0.8724	0.1271	0.0461813
480	0.173331	0.127675	0.872325	0.127125	0.0462062
481	0.173369	0.12785	0.87215	0.127225	0.0461437
482	0.173400	0.127875	0.872125	0.127175	0.046225
483	0.173206	0.12775	0.87225	0.127	0.0462062
484	0.173181	0.127525	0.872475	0.126975	0.0462062
485	0.173163	0.127475	0.872525	0.12695	0.0462125
486	0.173225	0.12755	0.87245	0.126975	0.04625
487	0.173244	0.1275	0.8725	0.12695	0.0462938
488	0.173212	0.127375	0.872625	0.12685	0.0463625
489	0.173319	0.12755	0.87245	0.127025	0.0462938
490	0.173369	0.127675	0.872325	0.1271	0.0462687
491	0.173419	0.1277	0.8723	0.127125	0.0462938
492	0.173388	0.1278	0.8722	0.12715	0.0462375
493	0.173456	0.127575	0.872425	0.12715	0.0463063
494	0.173425	0.127725	0.872275	0.127175	0.04625
495	0.173413	0.12765	0.87235	0.127175	0.0462375
496	0.173475	0.127825	0.872175	0.127325	0.04615
497	0.173606	0.12795	0.87205	0.127375	0.0462313
498	0.173606	0.127925	0.872075	0.1273	0.0463063
499	0.173500	0.128025	0.871975	0.127275	0.046225
500	0.173650	0.128	0.872	0.127425	0.046225
501	0.173838	0.128175	0.871825	0.127575	0.0462625
502	0.173875	0.128225	0.871775	0.127575	0.0463
503	0.173913	0.128375	0.871625	0.12765	0.0462625
504	0.173875	0.1285	0.8715	0.12765	0.046225
505	0.173913	0.128425	0.871575	0.1277	0.0462125
506	0.173975	0.128375	0.871625	0.12775	0.046225
507	0.173888	0.12835	0.87165	0.127675	0.0462125
508	0.173944	0.128325	0.871675	0.12765	0.0462938
509	0.173913	0.1284	0.8716	0.12765	0.0462625
510	0.173894	0.128375	0.871625	0.127675	0.0462188
511	0.173969	0.1283	0.8717	0.127725	0.0462438
512	0.173813	0.128275	0.871725	0.127625	0.0461875
513	0.173838	0.128175	0.871825	0.127625	0.0462125
514	0.173844	0.128175	0.871825	0.127625	0.0462188
515	0.173844	0.128	0.872	0.127575	0.0462687
516	0.173875	0.1279	0.8721	0.12765	0.046225
517	0.173881	0.12795	0.87205	0.12765	0.0462313
518	0.173875	0.128	0.872	0.127675	0.0462
519	0.173838	0.12785	0.87215	0.1276	0.0462375
520	0.173913	0.127875	0.872125	0.127675	0.0462375
521	0.173856	0.12795	0.87205	0.1276	0.0462562
522	0.173856	0.127875	0.872125	0.1276	0.0462562
523	0.173956	0.1279	0.8721	0.12765	0.0463063
524	0.173981	0.12805	0.87195	0.1277	0.0462813
525	0.174019	0.12815	0.87185	0.12775	0.0462687
526	0.174038	0.128225	0.871775	0.1278	0.0462375
527	0.174012	0.12815	0.87185	0.1277	0.0463125
528	0.173919	0.12785	0.87215	0.12755	0.0463688
529	0.173863	0.12785	0.87215	0.1275	0.0463625
530	0.173956	0.12785	0.87215	0.127625	0.0463312
531	0.173987	0.127875	0.872125	0.127675	0.0463125
532	0.173962	0.127825	0.872175	0.127675	0.0462875
533	0.174025	0.12785	0.87215	0.127725	0.0463
534	0.173975	0.127825	0.872175	0.127675	0.0463
535	0.174006	0.127925	0.872075	0.12775	0.0462562
536	0.174050	0.128	0.872	0.1278	0.04625
537	0.174069	0.128	0.872	0.1278	0.0462687
538	0.174050	0.128025	0.871975	0.1278	0.04625
539	0.174050	0.128075	0.871925	0.127825	0.046225
540	0.174044	0.128075	0.871925	0.127775	0.0462687
541	0.174050	0.12795	0.87205	0.127725	0.046325
542	0.174106	0.128025	0.871975	0.1278	0.0463063
543	0.174050	0.128	0.872	0.127725	0.046325
544	0.174000	0.1279	0.8721	0.12765	0.04635
545	0.174006	0.12785	0.87215	0.127675	0.0463312
546	0.174100	0.128025	0.871975	0.127775	0.046325
547	0.174169	0.12815	0.87185	0.127875	0.0462938
548	0.174156	0.1282	0.8718	0.127825	0.0463312
549	0.174175	0.1282	0.8718	0.127825	0.04635
550	0.174113	0.128225	0.871775	0.127775	0.0463375
551	0.174181	0.128175	0.871825	0.1278	0.0463812
552	0.174113	0.128125	0.871875	0.1277	0.0464125
553	0.174012	0.12815	0.87185	0.127675	0.0463375
554	0.174038	0.128025	0.871975	0.127625	0.0464125
555	0.174063	0.1279	0.8721	0.12765	0.0464125
556	0.174088	0.12785	0.87215	0.1277	0.0463875
557	0.174156	0.127925	0.872075	0.1278	0.0463563
558	0.174175	0.128	0.872	0.127775	0.0464
559	0.174175	0.12815	0.87185	0.12785	0.046325
560	0.174262	0.128175	0.871825	0.12795	0.0463125
561	0.174300	0.128275	0.871725	0.128025	0.046275
562	0.174331	0.12835	0.87165	0.12805	0.0462813
563	0.174313	0.12835	0.87165	0.128025	0.0462875
564	0.174319	0.1284	0.8716	0.128025	0.0462938
565	0.174331	0.128425	0.871575	0.128025	0.0463063
566	0.174331	0.12845	0.87155	0.128	0.0463312
567	0.174388	0.128475	0.871525	0.128	0.0463875
568	0.174444	0.128425	0.871575	0.128	0.0464437
569	0.174356	0.12845	0.87155	0.12795	0.0464063
570	0.174375	0.128425	0.871575	0.128	0.046375
571	0.174438	0.1285	0.8715	0.12805	0.0463875
572	0.174481	0.128475	0.871525	0.12805	0.0464313
573	0.174475	0.1285	0.8715	0.128075	0.0464
574	0.174388	0.128425	0.871575	0.127975	0.0464125
575	0.174388	0.128325	0.871675	0.127925	0.0464625
576	0.174506	0.12835	0.87165	0.128	0.0465062
577	0.174563	0.128575	0.871425	0.1281	0.0464625
578	0.174625	0.1287	0.8713	0.128225	0.0464
579	0.174575	0.1286	0.8714	0.12815	0.046425
580	0.174550	0.12855	0.87145	0.128125	0.046425
581	0.174525	0.1285	0.8715	0.128075	0.04645
582	0.174550	0.1285	0.8715	0.1281	0.04645
583	0.174525	0.128475	0.871525	0.128125	0.0464
584	0.174606	0.128475	0.871525	0.1281	0.0465062
585	0.174606	0.128625	0.871375	0.128175	0.0464313
586	0.174663	0.128675	0.871325	0.128225	0.0464375
587	0.174669	0.12865	0.87135	0.128225	0.0464437
588	0.174737	0.128675	0.871325	0.1283	0.0464375
589	0.174694	0.1287	0.8713	0.128275	0.0464188
590	0.174800	0.128775	0.871225	0.128375	0.046425
591	0.174762	0.128775	0.871225	0.128375	0.0463875
592	0.174825	0.12875	0.87125	0.128375	0.04645
593	0.174900	0.12885	0.87115	0.128475	0.046425
594	0.174906	0.1288	0.8712	0.12845	0.0464562
595	0.174838	0.128825	0.871175	0.128425	0.0464125
596	0.174938	0.128975	0.871025	0.12855	0.0463875
597	0.174987	0.129	0.871	0.1286	0.0463875
598	0.174969	0.129025	0.870975	0.128575	0.0463937
599	0.174950	0.129025	0.870975	0.128575	0.046375
600	0.174900	0.128925	0.871075	0.12845	0.04645
601	0.174844	0.128725	0.871275	0.128325	0.0465187
602	0.174844	0.128775	0.871225	0.128375	0.0464688
603	0.174856	0.128725	0.871275	0.128375	0.0464813
604	0.174831	0.128775	0.871225	0.128375	0.0464562
605	0.174819	0.1287	0.8713	0.128325	0.0464938
606	0.174725	0.1284	0.8716	0.128125	0.0466
607	0.174719	0.128275	0.871725	0.1281	0.0466188
608	0.174744	0.128275	0.871725	0.128175	0.0465687
609	0.174806	0.128425	0.871575	0.1283	0.0465062
610	0.174794	0.128375	0.871625	0.1283	0.0464938
611	0.174794	0.128375	0.871625	0.1283	0.0464938
612	0.174794	0.128375	0.871625	0.1283	0.0464938
613	0.174800	0.128375	0.871625	0.1283	0.0465
614	0.174775	0.12835	0.87165	0.128275	0.0465
615	0.174781	0.1283	0.8717	0.12825	0.0465313
616	0.174850	0.1283	0.8717	0.1283	0.04655
617	0.174819	0.12835	0.87165	0.128275	0.0465438
618	0.174788	0.128275	0.871725	0.128175	0.0466125
619	0.174813	0.128325	0.871675	0.128225	0.0465875
620	0.174806	0.128375	0.871625	0.12825	0.0465563
621	0.174806	0.1284	0.8716	0.128225	0.0465812
622	0.174762	0.12835	0.87165	0.1282	0.0465625
623	0.174744	0.128225	0.871775	0.128125	0.0466188
624	0.174775	0.128225	0.871775	0.128175	0.0466
625	0.174813	0.12835	0.87165	0.128275	0.0465375
626	0.174856	0.1284	0.8716	0.12835	0.0465062
627	0.174881	0.128425	0.871575	0.128375	0.0465062
628	0.174881	0.1285	0.8715	0.1284	0.0464813
629	0.174881	0.12855	0.87145	0.1284	0.0464813
630	0.174944	0.128625	0.871375	0.128475	0.0464688
631	0.174894	0.128675	0.871325	0.128425	0.0464688
632	0.174956	0.128725	0.871275	0.128475	0.0464813
633	0.175000	0.128725	0.871275	0.1285	0.0465
634	0.175069	0.128875	0.871125	0.128575	0.0464938
635	0.174969	0.1289	0.8711	0.12845	0.0465187
636	0.174994	0.128825	0.871175	0.128425	0.0465687
637	0.175038	0.128875	0.871125	0.1285	0.0465375
638	0.175100	0.1289	0.8711	0.128575	0.046525
639	0.175056	0.12895	0.87105	0.128525	0.0465313
640	0.175181	0.129025	0.870975	0.12865	0.0465313
641	0.175237	0.1292	0.8708	0.12875	0.0464875
642	0.175194	0.1293	0.8707	0.128725	0.0464688
643	0.175219	0.1292	0.8708	0.1287	0.0465187
644	0.175175	0.12915	0.87085	0.12865	0.046525
645	0.175119	0.1291	0.8709	0.128575	0.0465438
646	0.175069	0.12895	0.87105	0.1285	0.0465687
647	0.175038	0.128825	0.871175	0.1284	0.0466375
648	0.175088	0.1288	0.8712	0.12845	0.0466375
649	0.175063	0.12875	0.87125	0.128425	0.0466375
650	0.175150	0.12885	0.87115	0.1286	0.04655
651	0.175088	0.12885	0.87115	0.12855	0.0465375
652	0.175025	0.1288	0.8712	0.128475	0.04655
653	0.175075	0.128675	0.871325	0.1285	0.046575
654	0.175069	0.128675	0.871325	0.1285	0.0465687
655	0.175075	0.12865	0.87135	0.1285	0.046575
656	0.175063	0.12865	0.87135	0.1285	0.0465625
657	0.175131	0.12865	0.87135	0.128575	0.0465563
658	0.175125	0.12875	0.87125	0.128625	0.0465
659	0.175100	0.128725	0.871275	0.128575	0.046525
660	0.175106	0.1287	0.8713	0.12855	0.0465563
661	0.175106	0.1287	0.8713	0.12855	0.0465563
662	0.175106	0.1287	0.8713	0.12855	0.0465563
663	0.175081	0.1287	0.8713	0.128525	0.0465563
664	0.175106	0.1287	0.8713	0.12855	0.0465563
665	0.175088	0.128675	0.871325	0.128525	0.0465625
666	0.175113	0.128675	0.871325	0.12855	0.0465625
667	0.175138	0.1287	0.8713	0.1286	0.0465375
668	0.175138	0.12865	0.87135	0.128575	0.0465625
669	0.175138	0.128675	0.871325	0.128575	0.0465625
670	0.175113	0.1286	0.8714	0.12855	0.0465625
671	0.175113	0.1286	0.8714	0.12855	0.0465625
672	0.175119	0.1286	0.8714	0.12855	0.0465687
673	0.175119	0.1286	0.8714	0.12855	0.0465687
674	0.175119	0.1286	0.8714	0.12855	0.0465687
675	0.175119	0.1286	0.8714	0.12855	0.0465687
676	0.175144	0.128575	0.871425	0.12855	0.0465938
677	0.175125	0.1286	0.8714	0.12855	0.046575
678	0.175138	0.128575	0.871425	0.128575	0.0465625
679	0.175138	0.128575	0.871425	0.128575	0.0465625
680	0.175138	0.128575	0.871425	0.128575	0.0465625
681	0.175138	0.128575	0.871425	0.128575	0.0465625
682	0.175138	0.128575	0.871425	0.128575	0.0465625
683	0.175138	0.128575	0.871425	0.128575	0.0465625
684	0.175138	0.128575	0.871425	0.128575	0.0465625
685	0.175138	0.128575	0.871425	0.128575	0.0465625
686	0.175138	0.128575	0.871425	0.128575	0.0465625
687	0.175138	0.128575	0.871425	0.128575	0.0465625
688	0.175138	0.128575	0.871425	0.128575	0.0465625
689	0.175138	0.128575	0.871425	0.128575	0.0465625
690	0.175138	0.128575	0.871425	0.128575	0.0465625
691	0.175138	0.128575	0.871425	0.128575	0.0465625
692	0.175138	0.128575	0.871425	0.128575	0.0465625
693	0.175138	0.128575	0.871425	0.128575	0.0465625
694	0.175138	0.128575	0.871425	0.128575	0.0465625
695	0.175138	0.128575	0.871425	0.128575	0.0465625
696	0.175138	0.128575	0.871425	0.128575	0.0465625
697	0.175138	0.128575	0.871425	0.128575	0.0465625
698	0.175138	0.128575	0.871425	0.128575	0.0465625
699	0.175138	0.128575	0.871425	0.128575	0.0465625
700	0.175138	0.128575	0.871425	0.128575	0.0465625
701	0.175138	0.128575	0.871425	0.128575	0.0465625
702	0.175138	0.128575	0.871425	0.128575	0.0465625
703	0.175138	0.128575	0.871425	0.128575	0.0465625
704	0.175138	0.128575	0.871425	0.128575	0.0465625
705	0.175138	0.128575	0.871425	0.128575	0.0465625
706	0.175138	0.128575	0.871425	0.128575	0.0465625
707	0.175138	0.128575	0.871425	0.128575	0.0465625
708	0.175138	0.128575	0.871425	0.128575	0.0465625
709	0.175138	0.128575	0.871425	0.128575	0.0465625
710	0.175138	0.128575	0.871425	0.128575	0.0465625
711	0.175138	0.128575	0.871425	0.128575	0.0465625
712	0.175138	0.128575	0.871425	0.128575	0.0465625
713	0.175138	0.128575	0.871425	0.128575	0.0465625
714	0.175138	0.128575	0.871425	0.128575	0.0465625
715	0.175138	0.128575	0.871425	0.128575	0.0465625
716	0.175138	0.128575	0.871425	0.128575	0.0465625
717	0.175138	0.128575	0.871425	0.128575	0.0465625
718	0.175138	0.128575	0.871425	0.128575	0.0465625
719	0.175138	0.128575	0.871425	0.128575	0.0465625
720	0.175138	0.128575	0.871425	0.128575	0.0465625
721	0.175138	0.128575	0.871425	0.128575	0.0465625
722	0.175138	0.128575	0.871425	0.128575	0.0465625
723	0.175138	0.128575	0.871425	0.128575	0.0465625
724	0.175138	0.128575	0.871425	0.128575	0.0465625
725	0.175138	0.128575	0.871425	0.128575	0.0465625
726	0.175138	0.128575	0.871425	0.128575	0.0465625
727	0.175138	0.128575	0.871425	0.128575	0.0465625
728	0.175138	0.128575	0.871425	0.128575	0.0465625
729	0.175138	0.128575	0.871425	0.128575	0.0465625
730	0.175138	0.128575	0.871425	0.128575	0.0465625
731	0.175138	0.128575	0.871425	0.128575	0.0465625
732	0.175138	0.128575	0.871425	0.128575	0.0465625
733	0.175138	0.128575	0.871425	0.128575	0.0465625
734	0.175138	0.128575	0.871425	0.128575	0.0465625
735	0.175138	0.128575	0.871425	0.128575	0.0465625
736	0.175138	0.128575	0.871425	0.128575	0.0465625
737	0.175138	0.128575	0.871425	0.128575	0.0465625
738	0.175138	0.128575	0.871425	0.128575	0.0465625
739	0.175138	0.128575	0.871425	0.128575	0.0465625
740	0.175138	0.128575	0.871425	0.128575	0.0465625
741	0.175138	0.128575	0.871425	0.128575	0.0465625
742	0.175138	0.128575	0.871425	0.128575	0.0465625
743	0.175138	0.128575	0.871425	0.128575	0.0465625
744	0.175138	0.128575	0.871425	0.128575	0.0465625
745	0.175138	0.128575	0.871425	0.128575	0.0465625
746	0.175138	0.128575	0.871425	0.128575	0.0465625
747	0.175138	0.128575	0.871425	0.128575	0.0465625
748	0.175138	0.128575	0.871425	0.128575	0.0465625
749	0.175138	0.128575	0.871425	0.128575	0.0465625
750	0.175138	0.128575	0.871425	0.128575	0.0465625
751	0.175138	0.128575	0.871425	0.128575	0.0465625
752	0.175138	0.128575	0.871425	0.128575	0.0465625
753	0.175138	0.128575	0.871425	0.128575	0.0465625
754	0.175138	0.128575	0.871425	0.128575	0.0465625
755	0.175138	0.128575	0.871425	0.128575	0.0465625
756	0.175138	0.128575	0.871425	0.128575	0.0465625
757	0.175138	0.128575	0.871425	0.128575	0.0465625
758	0.175138	0.128575	0.871425	0.128575	0.0465625
759	0.175138	0.128575	0.871425	0.128575	0.0465625
760	0.175138	0.128575	0.871425	0.128575	0.0465625
761	0.175138	0.128575	0.871425	0.128575	0.0465625
762	0.175138	0.128575	0.871425	0.128575	0.0465625
763	0.175138	0.128575	0.871425	0.128575	0.0465625
764	0.175138	0.128575	0.871425	0.128575	0.0465625
765	0.175138	0.128575	0.871425	0.128575	0.0465625
766	0.175138	0.128575	0.871425	0.128575	0.0465625
767	0.175138	0.128575	0.871425	0.128575	0.0465625
768	0.175138	0.128575	0.871425	0.128575	0.0465625
769	0.175138	0.128575	0.871425	0.128575	0.0465625
770	0.175138	0.128575	0.871425	0.128575	0.0465625
771	0.175138	0.128575	0.871425	0.128575	0.0465625
772	0.175138	0.128575	0.871425	0.128575	0.0465625
773	0.175138	0.128575	0.871425	0.128575	0.0465625
774	0.175138	0.128575	0.871425	0.128575	0.0465625
775	0.175138	0.128575	0.871425	0.128575	0.0465625
776	0.175138	0.128575	0.871425	0.128575	0.0465625
777	0.175138	0.128575	0.871425	0.128575	0.0465625
778	0.175138	0.128575	0.871425	0.128575	0.0465625
779	0.175138	0.128575	0.871425	0.128575	0.0465625
780	0.175138	0.128575	0.871425	0.128575	0.0465625
781	0.175138	0.128575	0.871425	0.128575	0.0465625
782	0.175138	0.128575	0.871425	0.128575	0.0465625
783	0.175138	0.128575	0.871425	0.128575	0.0465625
784	0.175138	0.128575	0.871425	0.128575	0.0465625
785	0.175138	0.128575	0.871425	0.128575	0.0465625
786	0.175138	0.128575	0.871425	0.128575	0.0465625
787	0.175138	0.128575	0.871425	0.128575	0.0465625
788	0.175138	0.128575	0.871425	0.128575	0.0465625
789	0.175138	0.128575	0.871425	0.128575	0.0465625
790	0.175138	0.128575	0.871425	0.128575	0.0465625
791	0.175138	0.128575	0.871425	0.128575	0.0465625
792	0.175138	0.128575	0.871425	0.128575	0.0465625
793	0.175138	0.128575	0.871425	0.128575	0.0465625
794	0.175138	0.128575	0.871425	0.128575	0.0465625
795	0.175138	0.128575	0.871425	0.128575	0.0465625
796	0.175138	0.128575	0.871425	0.128575	0.0465625
797	0.175138	0.128575	0.871425	0.128575	0.0465625
798	0.175138	0.128575	0.871425	0.128575	0.0465625
799	0.175138	0.128575	0.871425	0.128575	0.0465625
800	0.175138	0.128575	0.871425	0.128575	0.0465625
801	0.175138	0.128575	0.871425	0.128575	0.0465625
802	0.175138	0.128575	0.871425	0.128575	0.0465625
803	0.175138	0.128575	0.871425	0.128575	0.0465625
804	0.175138	0.128575	0.871425	0.128575	0.0465625
805	0.175138	0.128575	0.871425	0.128575	0.0465625
806	0.175138	0.128575	0.871425	0.128575	0.0465625
807	0.175138	0.128575	0.871425	0.128575	0.0465625
808	0.175138	0.128575	0.871425	0.128575	0.0465625
809	0.175138	0.128575	0.871425	0.128575	0.0465625
810	0.175138	0.128575	0.871425	0.128575	0.0465625
811	0.175138	0.128575	0.871425	0.128575	0.0465625
812	0.175138	0.128575	0.871425	0.128575	0.0465625
813	0.175138	0.128575	0.871425	0.128575	0.0465625
814	0.175138	0.128575	0.871425	0.128575	0.0465625
815	0.175138	0.128575	0.871425	0.128575	0.0465625
816	0.175138	0.128575	0.871425	0.128575	0.0465625
817	0.175138	0.128575	0.871425	0.128575	0.0465625
818	0.175138	0.128575	0.871425	0.128575	0.0465625
819	0.175138	0.128575	0.871425	0.128575	0.0465625
820	0.175138	0.128575	0.871425	0.128575	0.0465625
821	0.175138	0.128575	0.871425	0.128575	0.0465625
822	0.175138	0.128575	0.871425	0.128575	0.0465625
823	0.175138	0.128575	0.871425	0.128575	0.0465625
824	0.175138	0.128575	0.871425	0.128575	0.0465625
825	0.175138	0.128575	0.871425	0.128575	0.0465625
826	0.175138	0.128575	0.871425	0.128575	0.0465625
827	0.175138	0.128575	0.871425	0.128575	0.0465625
828	0.175138	0.128575	0.871425	0.128575	0.0465625
829	0.175138	0.128575	0.871425	0.128575	0.0465625
830	0.175138	0.128575	0.871425	0.128575	0.0465625
831	0.175138	0.128575	0.871425	0.128575	0.0465625
832	0.175138	0.128575	0.871425	0.128575	0.0465625
833	0.175138	0.128575	0.871425	0.128575	0.0465625
834	0.175138	0.128575	0.871425	0.128575	0.0465625
835	0.175138	0.128575	0.871425	0.128575	0.0465625
836	0.175138	0.128575	0.871425	0.128575	0.0465625
837	0.175138	0.128575	0.871425	0.128575	0.0465625
838	0.175138	0.128575	0.871425	0.128575	0.0465625
839	0.175138	0.128575	0.871425	0.128575	0.0465625
840	0.175138	0.128575	0.871425	0.128575	0.0465625
841	0.175138	0.128575	0.871425	0.128575	0.0465625
842	0.175138	0.128575	0.871425	0.128575	0.0465625
843	0.175138	0.128575	0.871425	0.128575	0.0465625
844	0.175138	0.128575	0.871425	0.128575	0.0465625
845	0.175138	0.128575	0.871425	0.128575	0.0465625
846	0.175138	0.128575	0.871425	0.128575	0.0465625
847	0.175138	0.128575	0.871425	0.128575	0.0465625
848	0.175138	0.128575	0.871425	0.128575	0.0465625
849	0.175138	0.128575	0.871425	0.128575	0.0465625
850	0.175138	0.128575	0.871425	0.128575	0.0465625
851	0.175138	0.128575	0.871425	0.128575	0.0465625
852	0.175138	0.128575	0.871425	0.128575	0.0465625
853	0.175138	0.128575	0.871425	0.128575	0.0465625
854	0.175138	0.128575	0.871425	0.128575	0.0465625
855	0.175138	0.128575	0.871425	0.128575	0.0465625
856	0.175138	0.128575	0.871425	0.128575	0.0465625
857	0.175138	0.128575	0.871425	0.128575	0.0465625
858	0.175138	0.128575	0.871425	0.128575	0.0465625
859	0.175138	0.128575	0.871425	0.128575	0.0465625
860	0.175138	0.128575	0.871425	0.128575	0.0465625
861	0.175138	0.128575	0.871425	0.128575	0.0465625
862	0.175138	0.128575	0.871425	0.128575	0.0465625
863	0.175138	0.128575	0.871425	0.128575	0.0465625
864	0.175138	0.128575	0.871425	0.128575	0.0465625
865	0.175138	0.128575	0.871425	0.128575	0.0465625
866	0.175138	0.128575	0.871425	0.128575	0.0465625
867	0.175138	0.128575	0.871425	0.128575	0.0465625
868	0.175138	0.128575	0.871425	0.128575	0.0465625
869	0.175138	0.128575	0.871425	0.128575	0.0465625
870	0.175138	0.128575	0.871425	0.128575	0.0465625
871	0.175138	0.128575	0.871425	0.128575	0.0465625
872	0.175138	0.128575	0.871425	0.128575	0.0465625
873	0.175138	0.128575	0.871425	0.128575	0.0465625
874	0.175138	0.128575	0.871425	0.128575	0.0465625
875	0.175138	0.128575	0.871425	0.128575	0.0465625
876	0.175138	0.128575	0.871425	0.128575	0.0465625
877	0.175138	0.128575	0.871425	0.128575	0.0465625
878	0.175138	0.128575	0.871425	0.128575	0.0465625
879	0.175138	0.128575	0.871425	0.128575	0.0465625
880	0.175138	0.128575	0.871425	0.128575	0.0465625
881	0.175138	0.128575	0.871425	0.128575	0.0465625
882	0.175138	0.128575	0.871425	0.128575	0.0465625
883	0.175138	0.128575	0.871425	0.128575	0.0465625
884	0.175138	0.128575	0.871425	0.128575	0.0465625
885	0.175138	0.128575	0.871425	0.128575	0.0465625
886	0.175138	0.128575	0.871425	0.128575	0.0465625
887	0.175138	0.128575	0.871425	0.128575	0.0465625
888	0.175138	0.128575	0.871425	0.128575	0.0465625
889	0.175138	0.128575	0.871425	0.128575	0.0465625
890	0.175138	0.128575	0.871425	0.128575	0.0465625
891	0.175138	0.128575	0.871425	0.128575	0.0465625
892	0.175138	0.128575	0.871425	0.128575	0.0465625
893	0.175138	0.128575	0.871425	0.128575	0.0465625
894	0.175138	0.128575	0.871425	0.128575	0.0465625
895	0.175138	0.128575	0.871425	0.128575	0.0465625
896	0.175138	0.128575	0.871425	0.128575	0.0465625
897	0.175138	0.128575	0.871425	0.128575	0.0465625
898	0.175138	0.128575	0.871425	0.128575	0.0465625
899	0.175138	0.128575	0.871425	0.128575	0.0465625
900	0.175138	0.128575	0.871425	0.128575	0.0465625
901	0.175138	0.128575	0.871425	0.128575	0.0465625
902	0.175138	0.128575	0.871425	0.128575	0.0465625
903	0.175138	0.128575	0.871425	0.128575	0.0465625
904	0.175138	0.128575	0.871425	0.128575	0.0465625
905	0.175138	0.128575	0.871425	0.128575	0.0465625
906	0.175138	0.128575	0.871425	0.128575	0.0465625
907	0.175138	0.128575	0.871425	0.128575	0.0465625
908	0.175138	0.128575	0.871425	0.128575	0.0465625
909	0.175138	0.128575	0.871425	0.128575	0.0465625
910	0.175138	0.128575	0.871425	0.128575	0.0465625
911	0.175138	0.128575	0.871425	0.128575	0.0465625
912	0.175138	0.128575	0.871425	0.128575	0.0465625
913	0.175138	0.128575	0.871425	0.128575	0.0465625
914	0.175138	0.128575	0.871425	0.128575	0.0465625
915	0.175138	0.128575	0.871425	0.128575	0.0465625
916	0.175138	0.128575	0.871425	0.128575	0.0465625
917	0.175138	0.128575	0.871425	0.128575	0.0465625
918	0.175138	0.128575	0.871425	0.128575	0.0465625
919	0.175138	0.128575	0.871425	0.128575	0.0465625
920	0.175138	0.128575	0.871425	0.128575	0.0465625
921	0.175138	0.128575	0.871425	0.128575	0.0465625
922	0.175138	0.128575	0.871425	0.128575	0.0465625
923	0.175138	0.128575	0.871425	0.128575	0.0465625
924	0.175138	0.128575	0.871425	0.128575	0.0465625
925	0.175138	0.128575	0.871425	0.128575	0.0465625
926	0.175138	0.128575	0.871425	0.128575	0.0465625
927	0.175138	0.128575	0.871425	0.128575	0.0465625
928	0.175138	0.128575	0.871425	0.128575	0.0465625
929	0.175138	0.128575	0.871425	0.128575	0.0465625
930	0.175138	0.128575	0.871425	0.128575	0.0465625
931	0.175138	0.128575	0.871425	0.128575	0.0465625
932	0.175138	0.128575	0.871425	0.128575	0.0465625
933	0.175138	0.128575	0.871425	0.128575	0.0465625
934	0.175138	0.128575	0.871425	0.128575	0.0465625
935	0.175138	0.128575	0.871425	0.128575	0.0465625
936	0.175138	0.128575	0.871425	0.128575	0.0465625
937	0.175138	0.128575	0.871425	0.128575	0.0465625
938	0.175138	0.128575	0.871425	0.128575	0.0465625
939	0.175138	0.128575	0.871425	0.128575	0.0465625
940	0.175138	0.128575	0.871425	0.128575	0.0465625
941	0.175138	0.128575	0.871425	0.128575	0.0465625
942	0.175138	0.128575	0.871425	0.128575	0.0465625
943	0.175138	0.128575	0.871425	0.128575	0.0465625
944	0.175138	0.128575	0.871425	0.128575	0.0465625
945	0.175138	0.128575	0.871425	0.128575	0.0465625
946	0.175138	0.128575	0.871425	0.128575	0.0465625
947	0.175138	0.128575	0.871425	0.128575	0.0465625
948	0.175138	0.128575	0.871425	0.128575	0.0465625
949	0.175138	0.128575	0.871425	0.128575	0.0465625
950	0.175138	0.128575	0.871425	0.128575	0.0465625
951	0.175138	0.128575	0.871425	0.128575	0.0465625
952	0.175138	0.128575	0.871425	0.128575	0.0465625
953	0.175138	0.128575	0.871425	0.128575	0.0465625
954	0.175138	0.128575	0.871425	0.128575	0.0465625
955	0.175138	0.128575	0.871425	0.128575	0.0465625
956	0.175138	0.128575	0.871425	0.128575	0.0465625
957	0.175138	0.128575	0.871425	0.128575	0.0465625
958	0.175138	0.128575	0.871425	0.128575	0.0465625
959	0.175138	0.128575	0.871425	0.128575	0.0465625
960	0.175138	0.128575	0.871425	0.128575	0.0465625
961	0.175138	0.128575	0.871425	0.128575	0.0465625
962	0.175138	0.128575	0.871425	0.128575	0.0465625
963	0.175138	0.128575	0.871425	0.128575	0.0465625
964	0.175138	0.128575	0.871425	0.128575	0.0465625
965	0.175138	0.128575	0.871425	0.128575	0.0465625
966	0.175138	0.128575	0.871425	0.128575	0.0465625
967	0.175138	0.128575	0.871425	0.128575	0.0465625
968	0.175138	0.128575	0.871425	0.128575	0.0465625
969	0.175138	0.128575	0.871425	0.128575	0.0465625
970	0.175138	0.128575	0.871425	0.128575	0.0465625
971	0.175138	0.128575	0.871425	0.128575	0.0465625
972	0.175138	0.128575	0.871425	0.128575	0.0465625
973	0.175138	0.128575	0.871425	0.128575	0.0465625
974	0.175138	0.128575	0.871425	0.128575	0.0465625
975	0.175138	0.128575	0.871425	0.128575	0.0465625
976	0.175138	0.128575	0.871425	0.128575	0.0465625
977	0.175138	0.128575	0.871425	0.128575	0.0465625
978	0.175138	0.128575	0.871425	0.128575	0.0465625
979	0.175138	0.128575	0.871425	0.128575	0.0465625
980	0.175138	0.128575	0.871425	0.128575	0.0465625
981	0.175138	0.128575	0.871425	0.128575	0.0465625
982	0.175138	0.128575	0.871425	0.128575	0.0465625
983	0.175138	0.128575	0.871425	0.128575	0.0465625
984	0.175138	0.128575	0.871425	0.128575	0.0465625
985	0.175138	0.128575	0.871425	0.128575	0.0465625
986	0.175138	0.128575	0.871425	0.128575	0.0465625
987	0.175138	0.128575	0.871425	0.128575	0.0465625
988	0.175138	0.128575	0.871425	0.128575	0.0465625
989	0.175138	0.128575	0.871425	0.128575	0.0465625
990	0.175138	0.128575	0.871425	0.128575	0.0465625
991	0.175138	0.128575	0.871425	0.128575	0.0465625
992	0.175138	0.128575	0.871425	0.128575	0.0465625
993	0.175138	0.128575	0.871425	0.128575	0.0465625
994	0.175138	0.128575	0.871425	0.128575	0.0465625
995	0.175138	0.128575	0.871425	0.128575	0.0465625
996	0.175138	0.128575	0.871425	0.128575	0.0465625
997	0.175138	0.128575	0.871425	0.128575	0.0465625
998	0.175138	0.128575	0.871425	0.128575	0.0465625
999	0.175138	0.128575	0.871425	0.128575	0.0465625
1000	0.175138	0.128575	0.871425	0.128575	0.0465625
1001	0.175138	0.128575	0.871425	0.128575	0.0465625
1002	0.175138	0.128575	0.871425	0.128575	0.0465625
1003	0.175138	0.128575	0.871425	0.128575	0.0465625
1004	0.175138	0.128575	0.871425	0.128575	0.0465625
1005	0.175138	0.128575	0.871425	0.128575	0.0465625
1006	0.175138	0.128575	0.871425	0.128575	0.0465625
1007	0.175138	0.128575	0.871425	0.128575	0.0465625
1008	0.175138	0.128575	0.871425	0.128575	0.0465625
1009	0.175138	0.128575	0.871425	0.128575	0.0465625
1010	0.175138	0.128575	0.871425	0.128575	0.0465625
1011	0.175138	0.128575	0.871425	0.128575	0.0465625
1012	0.175138	0.128575	0.871425	0.128575	0.0465625
1013	0.175138	0.128575	0.871425	0.128575	0.0465625
1014	0.175138	0.128575	0.871425	0.128575	0.0465625
1015	0.175138	0.128575	0.871425	0.128575	0.0465625
1016	0.175138	0.128575	0.871425	0.128575	0.0465625
1017	0.175138	0.128575	0.871425	0.128575	0.0465625
1018	0.175138	0.128575	0.871425	0.128575	0.0465625
1019	0.175138	0.128575	0.871425	0.128575	0.0465625
1020	0.175138	0.128575	0.871425	0.128575	0.0465625
1021	0.175138	0.128575	0.871425	0.128575	0.0465625
1022	0.175138	0.128575	0.871425	0.128575	0.0465625
1023	0.175138	0.128575	0.871425	0.128575	0.0465625
1024	0.175138	0.128575	0.871425	0.128575	0.0465625
1025	0.175138	0.128575	0.871425	0.128575	0.0465625
1026	0.175138	0.128575	0.871425	0.128575	0.0465625
1027	0.175138	0.128575	0.871425	0.128575	0.0465625
1028	0.175138	0.128575	0.871425	0.128575	0.0465625
1029	0.175138	0.128575	0.871425	0.128575	0.0465625
1030	0.175138	0.128575	0.871425	0.128575	0.0465625
1031	0.175138	0.128575	0.871425	0.128575	0.0465625
1032	0.175138	0.128575	0.871425	0.128575	0.0465625
1033	0.175138	0.128575	0.871425	0.128575	0.0465625
1034	0.175138	0.128575	0.871425	0.128575	0.0465625
1035	0.175138	0.128575	0.871425	0.128575	0.0465625
1036	0.175138	0.128575	0.871425	0.128575	0.0465625
1037	0.175138	0.128575	0.871425	0.128575	0.0465625
1038	0.175138	0.128575	0.871425	0.128575	0.0465625
1039	0.175138	0.128575	0.871425	0.128575	0.0465625
1040	0.175138	0.128575	0.871425	0.128575	0.0465625
1041	0.175138	0.128575	0.871425	0.128575	0.0465625
1042	0.175138	0.128575	0.871425	0.128575	0.0465625
1043	0.175138	0.128575	0.871425	0.128575	0.0465625
1044	0.175138	0.128575	0.871425	0.128575	0.0465625
1045	0.175138	0.128575	0.871425	0.128575	0.0465625
1046	0.175138	0.128575	0.871425	0.128575	0.0465625
1047	0.175138	0.128575	0.871425	0.128575	0.0465625
1048	0.175138	0.128575	0.871425	0.128575	0.0465625
1049	0.175138	0.128575	0.871425	0.128575	0.0465625
1050	0.175138	0.128575	0.871425	0.128575	0.0465625
1051	0.175138	0.128575	0.871425	0.128575	0.0465625
1052	0.175138	0.128575	0.871425	0.128575	0.0465625
1053	0.175138	0.128575	0.871425	0.128575	0.0465625
1054	0.175138	0.128575	0.871425	0.128575	0.0465625
1055	0.175138	0.128575	0.871425	0.128575	0.0465625
1056	0.175138	0.128575	0.871425	0.128575	0.0465625
1057	0.175138	0.128575	0.871425	0.128575	0.0465625
1058	0.175138	0.128575	0.871425	0.128575	0.0465625
1059	0.175138	0.128575	0.871425	0.128575	0.0465625
1060	0.175138	0.128575	0.871425	0.128575	0.0465625
1061	0.175138	0.128575	0.871425	0.128575	0.0465625
1062	0.175138	0.128575	0.871425	0.128575	0.0465625
1063	0.175138	0.128575	0.871425	0.128575	0.0465625
1064	0.175138	0.128575	0.871425	0.128575	0.0465625
1065	0.175138	0.128575	0.871425	0.128575	0.0465625
1066	0.175138	0.128575	0.871425	0.128575	0.0465625
1067	0.175138	0.128575	0.871425	0.128575	0.0465625
1068	0.175138	0.128575	0.871425	0.128575	0.0465625
1069	0.175138	0.128575	0.871425	0.128575	0.0465625
1070	0.175138	0.128575	0.871425	0.128575	0.0465625
1071	0.175138	0.128575	0.871425	0.128575	0.0465625
1072	0.175138	0.128575	0.871425	0.128575	0.0465625
1073	0.175138	0.128575	0.871425	0.128575	0.0465625
1074	0.175138	0.128575	0.871425	0.128575	0.0465625
1075	0.175138	0.128575	0.871425	0.128575	0.0465625
1076	0.175138	0.128575	0.871425	0.128575	0.0465625
1077	0.175138	0.128575	0.871425	0.128575	0.0465625
1078	0.175138	0.128575	0.871425	0.128575	0.0465625
1079	0.175138	0.128575	0.871425	0.128575	0.0465625
1080	0.175138	0.128575	0.871425	0.128575	0.0465625
1081	0.175138	0.128575	0.871425	0.128575	0.0465625
1082	0.175138	0.128575	0.871425	0.128575	0.0465625
1083	0.175138	0.128575	0.871425	0.128575	0.0465625
1084	0.175138	0.128575	0.871425	0.128575	0.0465625
1085	0.175138	0.128575	0.871425	0.128575	0.0465625
1086	0.175138	0.128575	0.871425	0.128575	0.0465625
1087	0.175138	0.128575	0.871425	0.128575	0.0465625
1088	0.175138	0.128575	0.871425	0.128575	0.0465625
1089	0.175138	0.128575	0.871425	0.128575	0.0465625
1090	0.175138	0.128575	0.871425	0.128575	0.0465625
1091	0.175138	0.128575	0.871425	0.128575	0.0465625
1092	0.175138	0.128575	0.871425	0.128575	0.0465625
1093	0.175138	0.128575	0.871425	0.128575	0.0465625
1094	0.175138	0.128575	0.871425	0.128575	0.0465625
1095	0.175138	0.128575	0.871425	0.128575	0.0465625
1096	0.175138	0.128575	0.871425	0.128575	0.0465625
1097	0.175138	0.128575	0.871425	0.128575	0.0465625
1098	0.175138	0.128575	0.871425	0.128575	0.0465625
1099	0.175138	0.128575	0.871425	0.128575	0.0465625
1100	0.175138	0.128575	0.871425	0.128575	0.0465625
1101	0.175138	0.128575	0.871425	0.128575	0.0465625
1102	0.175138	0.128575	0.871425	0.128575	0.0465625
1103	0.175138	0.128575	0.871425	0.128575	0.0465625
1104	0.175138	0.128575	0.871425	0.128575	0.0465625
1105	0.175138	0.128575	0.871425	0.128575	0.0465625
1106	0.175138	0.128575	0.871425	0.128575	0.0465625
1107	0.175138	0.128575	0.871425	0.128575	0.0465625
1108	0.175138	0.128575	0.871425	0.128575	0.0465625
1109	0.175138	0.128575	0.871425	0.128575	0.0465625
1110	0.175138	0.128575	0.871425	0.128575	0.0465625
1111	0.175138	0.128575	0.871425	0.128575	0.0465625
1112	0.175138	0.128575	0.871425	0.128575	0.0465625
1113	0.175138	0.128575	0.871425	0.128575	0.0465625
1114	0.175138	0.128575	0.871425	0.128575	0.0465625
1115	0.175138	0.128575	0.871425	0.128575	0.0465625
1116	0.175138	0.128575	0.871425	0.128575	0.0465625
1117	0.175138	0.128575	0.871425	0.128575	0.0465625
1118	0.175138	0.128575	0.871425	0.128575	0.0465625
1119	0.175138	0.128575	0.871425	0.128575	0.0465625
1120	0.175138	0.128575	0.871425	0.128575	0.0465625
1121	0.175138	0.128575	0.871425	0.128575	0.0465625
1122	0.175138	0.128575	0.871425	0.128575	0.0465625
1123	0.175138	0.128575	0.871425	0.128575	0.0465625
1124	0.175138	0.128575	0.871425	0.128575	0.0465625
1125	0.175138	0.128575	0.871425	0.128575	0.0465625
1126	0.175138	0.128575	0.871425	0.128575	0.0465625
1127	0.175138	0.128575	0.871425	0.128575	0.0465625
1128	0.175138	0.128575	0.871425	0.128575	0.0465625
1129	0.175138	0.128575	0.871425	0.128575	0.0465625
1130	0.175138	0.128575	0.871425	0.128575	0.0465625
1131	0.175138	0.128575	0.871425	0.128575	0.0465625
1132	0.175138	0.128575	0.871425	0.128575	0.0465625
1133	0.175138	0.128575	0.871425	0.128575	0.0465625
1134	0.175138	0.128575	0.871425	0.128575	0.0465625
1135	0.175138	0.128575	0.871425	0.128575	0.0465625
1136	0.175138	0.128575	0.871425	0.128575	0.0465625
1137	0.175138	0.128575	0.871425	0.128575	0.0465625
1138	0.175138	0.128575	0.871425	0.128575	0.0465625
1139	0.175138	0.128575	0.871425	0.128575	0.0465625
1140	0.175138	0.128575	0.871425	0.128575	0.0465625
1141	0.175138	0.128575	0.871425	0.128575	0.0465625
1142	0.175138	0.128575	0.871425	0.128575	0.0465625
1143	0.175138	0.128575	0.871425	0.128575	0.0465625
1144	0.175138	0.128575	0.871425	0.128575	0.0465625
1145	0.175138	0.128575	0.871425	0.128575	0.0465625
1146	0.175138	0.128575	0.871425	0.128575	0.0465625
1147	0.175138	0.128575	0.871425	0.128575	0.0465625
1148	0.175138	0.128575	0.871425	0.128575	0.0465625
1149	0.175138	0.128575	0.871425	0.128575	0.0465625
1150	0.175138	0.128575	0.871425	0.128575	0.0465625
1151	0.175138	0.128575	0.871425	0.128575	0.0465625
1152	0.175138	0.128575	0.871425	0.128575	0.0465625
1153	0.175138	0.128575	0.871425	0.128575	0.0465625
1154	0.175138	0.128575	0.871425	0.128575	0.0465625
1155	0.175138	0.128575	0.871425	0.128575	0.0465625
1156	0.175138	0.128575	0.871425	0.128575	0.0465625
1157	0.175138	0.128575	0.871425	0.128575	0.0465625
1158	0.175138	0.128575	0.871425	0.128575	0.0465625
1159	0.175138	0.128575	0.871425	0.128575	0.0465625
1160	0.175138	0.128575	0.871425	0.128575	0.0465625
1161	0.175138	0.128575	0.871425	0.128575	0.0465625
1162	0.175138	0.128575	0.871425	0.128575	0.0465625
1163	0.175138	0.128575	0.871425	0.128575	0.0465625
1164	0.175138	0.128575	0.871425	0.128575	0.0465625
1165	0.175138	0.128575	0.871425	0.128575	0.0465625
1166	0.175138	0.128575	0.871425	0.128575	0.0465625
1167	0.175138	0.128575	0.871425	0.128575	0.0465625
1168	0.175138	0.128575	0.871425	0.128575	0.0465625
1169	0.175138	0.128575	0.871425	0.128575	0.0465625
1170	0.175138	0.128575	0.871425	0.128575	0.0465625
1171	0.175138	0.128575	0.871425	0.128575	0.0465625
1172	0.175138	0.128575	0.871425	0.128575	0.0465625
1173	0.175138	0.128575	0.871425	0.128575	0.0465625
1174	0.175138	0.128575	0.871425	0.128575	0.0465625
1175	0.175138	0.128575	0.871425	0.128575	0.0465625
1176	0.175138	0.128575	0.871425	0.128575	0.0465625
1177	0.175138	0.128575	0.871425	0.128575	0.0465625
1178	0.175138	0.128575	0.871425	0.128575	0.0465625
1179	0.175138	0.128575	0.871425	0.128575	0.0465625
1180	0.175138	0.128575	0.871425	0.128575	0.0465625
1181	0.175138	0.128575	0.871425	0.128575	0.0465625
1182	0.175138	0.128575	0.871425	0.128575	0.0465625
1183	0.175138	0.128575	0.871425	0.128575	0.0465625
1184	0.175138	0.128575	0.871425	0.128575	0.0465625
1185	0.175138	0.128575	0.871425	0.128575	0.0465625
1186	0.175138	0.128575	0.871425	0.128575	0.0465625
1187	0.175138	0.128575	0.871425	0.128575	0.0465625
1188	0.175138	0.128575	0.871425	0.128575	0.0465625
1189	0.175138	0.128575	0.871425	0.128575	0.0465625
1190	0.175138	0.128575	0.871425	0.128575	0.0465625
1191	0.175138	0.128575	0.871425	0.128575	0.0465625
1192	0.175138	0.128575	0.871425	0.128575	0.0465625
1193	0.175138	0.128575	0.871425	0.128575	0.0465625
1194	0.175138	0.128575	0.871425	0.128575	0.0465625
1195	0.175138	0.128575	0.871425	0.128575	0.0465625
1196	0.175138	0.128575	0.871425	0.128575	0.0465625
1197	0.175138	0.128575	0.871425	0.128575	0.0465625
1198	0.175138	0.128575	0.871425	0.128575	0.0465625
1199	0.175138	0.128575	0.871425	0.128575	0.0465625
1200	0.175138	0.128575	0.871425	0.128575	0.0465625
1201	0.175138	0.128575	0.871425	0.128575	0.0465625
1202	0.175138	0.128575	0.871425	0.128575	0.0465625
1203	0.175138	0.128575	0.871425	0.128575	0.0465625
1204	0.175138	0.128575	0.871425	0.128575	0.0465625
1205	0.175138	0.128575	0.871425	0.128575	0.0465625
1206	0.175138	0.128575	0.871425	0.128575	0.0465625
1207	0.175138	0.128575	0.871425	0.128575	0.0465625
1208	0.175138	0.128575	0.871425	0.128575	0.0465625
1209	0.175138	0.128575	0.871425	0.128575	0.0465625
1210	0.175138	0.128575	0.871425	0.128575	0.0465625
1211	0.175138	0.128575	0.871425	0.128575	0.0465625
1212	0.175138	0.128575	0.871425	0.128575	0.0465625
1213	0.175138	0.128575	0.871425	0.128575	0.0465625
1214	0.175138	0.128575	0.871425	0.128575	0.0465625
1215	0.175138	0.128575	0.871425	0.128575	0.0465625
1216	0.175138	0.128575	0.871425	0.128575	0.0465625
1217	0.175138	0.128575	0.871425	0.128575	0.0465625
1218	0.175138	0.128575	0.871425	0.128575	0.0465625
1219	0.175138	0.128575	0.871425	0.128575	0.0465625
1220	0.175138	0.128575	0.871425	0.128575	0.0465625
1221	0.175138	0.128575	0.871425	0.128575	0.0465625
1222	0.175138	0.128575	0.871425	0.128575	0.0465625
1223	0.175138	0.128575	0.871425	0.128575	0.0465625
1224	0.175138	0.128575	0.871425	0.128575	0.0465625
1225	0.175138	0.128575	0.871425	0.128575	0.0465625
1226	0.175138	0.128575	0.871425	0.128575	0.0465625
1227	0.175138	0.128575	0.871425	0.128575	0.0465625
1228	0.175138	0.128575	0.871425	0.128575	0.0465625
1229	0.175138	0.128575	0.871425	0.128575	0.0465625
1230	0.175138	0.128575	0.871425	0.128575	0.0465625
1231	0.175138	0.128575	0.871425	0.128575	0.0465625
1232	0.175138	0.128575	0.871425	0.128575	0.0465625
1233	0.175138	0.128575	0.871425	0.128575	0.0465625
1234	0.175138	0.128575	0.871425	0.128575	0.0465625
1235	0.175138	0.128575	0.871425	0.128575	0.0465625
1236	0.175138	0.128575	0.871425	0.128575	0.0465625
1237	0.175138	0.128575	0.871425	0.128575	0.0465625
1238	0.175138	0.128575	0.871425	0.128575	0.0465625
1239	0.175138	0.128575	0.871425	0.128575	0.0465625
1240	0.175138	0.128575	0.871425	0.128575	0.0465625
1241	0.175138	0.128575	0.871425	0.128575	0.0465625
1242	0.175138	0.128575	0.871425	0.128575	0.0465625
1243	0.175138	0.128575	0.871425	0.128575	0.0465625
1244	0.175138	0.128575	0.871425	0.128575	0.0465625
1245	0.175138	0.128575	0.871425	0.128575	0.0465625
1246	0.175138	0.128575	0.871425	0.128575	0.0465625
1247	0.175138	0.128575	0.871425	0.128575	0.0465625
1248	0.175138	0.128575	0.871425	0.128575	0.0465625
1249	0.175138	0.128575	0.871425	0.128575	0.0465625
1250	0.175138	0.128575	0.871425	0.128575	0.0465625
1251	0.175138	0.128575	0.871425	0.128575	0.0465625
1252	0.175138	0.128575	0.871425	0.128575	0.0465625
1253	0.175138	0.128575	0.871425	0.128575	0.0465625
1254	0.175138	0.128575	0.871425	0.128575	0.0465625
1255	0.175138	0.128575	0.871425	0.128575	0.0465625
1256	0.175138	0.128575	0.871425	0.128575	0.0465625
1257	0.175138	0.128575	0.871425	0.128575	0.0465625
1258	0.175138	0.128575	0.871425	0.128575	0.0465625
1259	0.175138	0.128575	0.871425	0.128575	0.0465625
1260	0.175138	0.128575	0.871425	0.128575	0.0465625
1261	0.175138	0.128575	0.871425	0.128575	0.0465625
1262	0.175138	0.128575	0.871425	0.128575	0.0465625
1263	0.175138	0.128575	0.871425	0.128575	0.0465625
1264	0.175138	0.128575	0.871425	0.128575	0.0465625
1265	0.175138	0.128575	0.871425	0.128575	0.0465625
1266	0.175138	0.128575	0.871425	0.128575	0.0465625
1267	0.175138	0.128575	0.871425	0.128575	0.0465625
1268	0.175138	0.128575	0.871425	0.128575	0.0465625
1269	0.175138	0.128575	0.871425	0.128575	0.0465625
1270	0.175138	0.128575	0.871425	0.128575	0.0465625
1271	0.175138	0.128575	0.871425	0.128575	0.0465625
1272	0.175138	0.128575	0.871425	0.128575	0.0465625
1273	0.175138	0.128575	0.871425	0.128575	0.0465625
1274	0.175138	0.128575	0.871425	0.128575	0.0465625
1275	0.175138	0.128575	0.871425	0.128575	0.0465625
1276	0.175138	0.128575	0.871425	0.128575	0.0465625
1277	0.175138	0.128575	0.871425	0.128575	0.0465625
1278	0.175138	0.128575	0.871425	0.128575	0.0465625
1279	0.175138	0.128575	0.871425	0.128575	0.0465625
1280	0.175138	0.128575	0.871425	0.128575	0.0465625
1281	0.175138	0.128575	0.871425	0.128575	0.0465625
1282	0.175138	0.128575	0.871425	0.128575	0.0465625
1283	0.175138	0.128575	0.871425	0.128575	0.0465625
1284	0.175138	0.128575	0.871425	0.128575	0.0465625
1285	0.175138	0.128575	0.871425	0.128575	0.0465625
1286	0.175138	0.128575	0.871425	0.128575	0.0465625
1287	0.175138	0.128575	0.871425	0.128575	0.0465625
1288	0.175138	0.128575	0.871425	0.128575	0.0465625
1289	0.175138	0.128575	0.871425	0.128575	0.0465625
1290	0.175138	0.128575	0.871425	0.128575	0.0465625
1291	0.175138	0.128575	0.871425	0.128575	0.0465625
1292	0.175138	0.128575	0.871425	0.128575	0.0465625
1293	0.175138	0.128575	0.871425	0.128575	0.0465625
1294	0.175138	0.128575	0.871425	0.128575	0.0465625
1295	0.175138	0.128575	0.871425	0.128575	0.0465625
1296	0.175138	0.128575	0.871425	0.128575	0.0465625
1297	0.175138	0.128575	0.871425	0.128575	0.0465625
1298	0.175138	0.128575	0.871425	0.128575	0.0465625
1299	0.175138	0.128575	0.871425	0.128575	0.0465625
1300	0.175138	0.128575	0.871425	0.128575	0.0465625
1301	0.175138	0.128575	0.871425	0.128575	0.0465625
1302	0.175138	0.128575	0.871425	0.128575	0.0465625
1303	0.175138	0.128575	0.871425	0.128575	0.0465625
1304	0.175138	0.128575	0.871425	0.128575	0.0465625
1305	0.175138	0.128575	0.871425	0.128575	0.0465625
1306	0.175138	0.128575	0.871425	0.128575	0.0465625
1307	0.175138	0.128575	0.871425	0.128575	0.0465625
1308	0.175138	0.128575	0.871425	0.128575	0.0465625
1309	0.175138	0.128575	0.871425	0.128575	0.0465625
1310	0.175138	0.128575	0.871425	0.128575	0.0465625
1311	0.175138	0.128575	0.871425	0.128575	0.0465625
1312	0.175138	0.128575	0.871425	0.128575	0.0465625
1313	0.175138	0.128575	0.871425	0.128575	0.0465625
1314	0.175138	0.128575	0.871425	0.128575	0.0465625
1315	0.175138	0.128575	0.871425	0.128575	0.0465625
1316	0.175138	0.128575	0.871425	0.128575	0.0465625
1317	0.175138	0.128575	0.871425	0.128575	0.0465625
1318	0.175138	0.128575	0.871425	0.128575	0.0465625
1319	0.175138	0.128575	0.871425	0.128575	0.0465625
1320	0.175138	0.128575	0.871425	0.128575	0.0465625
1321	0.175138	0.128575	0.871425	0.128575	0.0465625
1322	0.175138	0.128575	0.871425	0.128575	0.0465625
1323	0.175138	0.128575	0.871425	0.128575	0.0465625
1324	0.175138	0.128575	0.871425	0.128575	0.0465625
1325	0.175138	0.128575	0.871425	0.128575	0.0465625
1326	0.175138	0.128575	0.871425	0.128575	0.0465625
1327	0.175138	0.128575	0.871425	0.128575	0.0465625
1328	0.175138	0.128575	0.871425	0.128575	0.0465625
1329	0.175138	0.128575	0.871425	0.128575	0.0465625
1330	0.175138	0.128575	0.871425	0.128575	0.0465625
1331	0.175138	0.128575	0.871425	0.128575	0.0465625
1332	0.175138	0.128575	0.871425	0.128575	0.0465625
1333	0.175138	0.128575	0.871425	0.128575	0.0465625
1334	0.175138	0.128575	0.871425	0.128575	0.0465625
1335	0.175138	0.128575	0.871425	0.128575	0.0465625
1336	0.175138	0.128575	0.871425	0.128575	0.0465625
1337	0.175138	0.128575	0.871425	0.128575	0.0465625
1338	0.175138	0.128575	0.871425	0.128575	0.0465625
1339	0.175138	0.128575	0.871425	0.128575	0.0465625
1340	0.175138	0.128575	0.871425	0.128575	0.0465625
1341	0.175138	0.128575	0.871425	0.128575	0.0465625
1342	0.175138	0.128575	0.871425	0.128575	0.0465625
1343	0.175138	0.128575	0.871425	0.128575	0.0465625
1344	0.175138	0.128575	0.871425	0.128575	0.0465625
1345	0.175138	0.128575	0.871425	0.128575	0.0465625
1346	0.175138	0.128575	0.871425	0.128575	0.0465625
1347	0.175138	0.128575	0.871425	0.128575	0.0465625
1348	0.175138	0.128575	0.871425	0.128575	0.0465625
1349	0.175138	0.128575	0.871425	0.128575	0.0465625
1350	0.175138	0.128575	0.871425	0.128575	0.0465625
1351	0.175138	0.128575	0.871425	0.128575	0.0465625
1352	0.175138	0.128575	0.871425	0.128575	0.0465625
1353	0.175138	0.128575	0.871425	0.128575	0.0465625
1354	0.175138	0.128575	0.871425	0.128575	0.0465625
1355	0.175138	0.128575	0.871425	0.128575	0.0465625
1356	0.175138	0.128575	0.871425	0.128575	0.0465625
1357	0.175138	0.128575	0.871425	0.128575	0.0465625
1358	0.175138	0.128575	0.871425	0.128575	0.0465625
1359	0.175138	0.128575	0.871425	0.128575	0.0465625
1360	0.175138	0.128575	0.871425	0.128575	0.0465625
1361	0.175138	0.128575	0.871425	0.128575	0.0465625
1362	0.175138	0.128575	0.871425	0.128575	0.0465625
1363	0.175138	0.128575	0.871425	0.128575	0.0465625
1364	0.175138	0.128575	0.871425	0.128575	0.0465625
1365	0.175138	0.128575	0.871425	0.128575	0.0465625
1366	0.175138	0.128575	0.871425	0.128575	0.0465625
1367	0.175138	0.128575	0.871425	0.128575	0.0465625
1368	0.175138	0.128575	0.871425	0.128575	0.0465625
1369	0.175138	0.128575	0.871425	0.128575	0.0465625
1370	0.175138	0.128575	0.871425	0.128575	0.0465625
1371	0.175138	0.128575	0.871425	0.128575	0.0465625
1372	0.175138	0.128575	0.871425	0.128575	0.0465625
1373	0.175138	0.128575	0.871425	0.128575	0.0465625
1374	0.175138	0.128575	0.871425	0.128575	0.0465625
1375	0.175138	0.128575	0.871425	0.128575	0.0465625
1376	0.175138	0.128575	0.871425	0.128575	0.0465625
1377	0.175138	0.128575	0.871425	0.128575	0.0465625
1378	0.175138	0.128575	0.871425	0.128575	0.0465625
1379	0.175138	0.128575	0.871425	0.128575	0.0465625
1380	0.175138	0.128575	0.871425	0.128575	0.0465625
1381	0.175138	0.128575	0.871425	0.128575	0.0465625
1382	0.175138	0.128575	0.871425	0.128575	0.0465625
1383	0.175138	0.128575	0.871425	0.128575	0.0465625
1384	0.175138	0.128575	0.871425	0.128575	0.0465625
1385	0.175138	0.128575	0.871425	0.128575	0.0465625
1386	0.175138	0.128575	0.871425	0.128575	0.0465625
1387	0.175138	0.128575	0.871425	0.128575	0.0465625
1388	0.175138	0.128575	0.871425	0.128575	0.0465625
1389	0.175138	0.128575	0.871425	0.128575	0.0465625
1390	0.175138	0.128575	0.871425	0.128575	0.0465625
1391	0.175138	0.128575	0.871425	0.128575	0.0465625
1392	0.175138	0.128575	0.871425	0.128575	0.0465625
1393	0.175138	0.128575	0.871425	0.128575	0.0465625
1394	0.175138	0.128575	0.871425	0.128575	0.0465625
1395	0.175138	0.128575	0.871425	0.128575	0.0465625
1396	0.175138	0.128575	0.871425	0.128575	0.0465625
1397	0.175138	0.128575	0.871425	0.128575	0.0465625
1398	0.175138	0.128575	0.871425	0.128575	0.0465625
1399	0.175138	0.128575	0.871425	0.128575	0.0465625
1400	0.175138	0.128575	0.871425	0.128575	0.0465625
1401	0.175138	0.128575	0.871425	0.128575	0.0465625
1402	0.175138	0.128575	0.871425	0.128575	0.0465625
1403	0.175138	0.128575	0.871425	0.128575	0.0465625
1404	0.175138	0.128575	0.871425	0.128575	0.0465625
1405	0.175138	0.128575	0.871425	0.128575	0.0465625
1406	0.175138	0.128575	0.871425	0.128575	0.0465625
1407	0.175138	0.128575	0.871425	0.128575	0.0465625
1408	0.175138	0.128575	0.871425	0.128575	0.0465625
1409	0.175138	0.128575	0.871425	0.128575	0.0465625
1410	0.175138	0.128575	0.871425	0.128575	0.0465625
1411	0.175138	0.128575	0.871425	0.128575	0.0465625
1412	0.175138	0.128575	0.871425	0.128575	0.0465625
1413	0.175138	0.128575	0.871425	0.128575	0.0465625
1414	0.175138	0.128575	0.871425	0.128575	0.0465625
1415	0.175138	0.128575	0.871425	0.128575	0.0465625
1416	0.175138	0.128575	0.871425	0.128575	0.0465625
1417	0.175138	0.128575	0.871425	0.128575	0.0465625
1418	0.175138	0.128575	0.871425	0.128575	0.0465625
1419	0.175138	0.128575	0.871425	0.128575	0.0465625
1420	0.175138	0.128575	0.871425	0.128575	0.0465625
1421	0.175138	0.128575	0.871425	0.128575	0.0465625
1422	0.175138	0.128575	0.871425	0.128575	0.0465625
1423	0.175138	0.128575	0.871425	0.128575	0.0465625
1424	0.175138	0.128575	0.871425	0.128575	0.0465625
1425	0.175138	0.128575	0.871425	0.128575	0.0465625
1426	0.175138	0.128575	0.871425	0.128575	0.0465625
1427	0.175138	0.128575	0.871425	0.128575	0.0465625
1428	0.175138	0.128575	0.871425	0.128575	0.0465625
1429	0.175138	0.128575	0.871425	0.128575	0.0465625
1430	0.175138	0.128575	0.871425	0.128575	0.0465625
1431	0.175138	0.128575	0.871425	0.128575	0.0465625
1432	0.175138	0.128575	0.871425	0.128575	0.0465625
1433	0.175138	0.128575	0.871425	0.128575	0.0465625
1434	0.175138	0.128575	0.871425	0.128575	0.0465625
1435	0.175138	0.128575	0.871425	0.128575	0.0465625
1436	0.175138	0.128575	0.871425	0.128575	0.0465625
1437	0.175138	0.128575	0.871425	0.128575	0.0465625
1438	0.175138	0.128575	0.871425	0.128575	0.0465625
1439	0.175138	0.128575	0.871425	0.128575	0.0465625
1440	0.175138	0.128575	0.871425	0.128575	0.0465625
1441	0.175138	0.128575	0.871425	0.128575	0.0465625
1442	0.175138	0.128575	0.871425	0.128575	0.0465625
1443	0.175138	0.128575	0.871425	0.128575	0.0465625
1444	0.175138	0.128575	0.871425	0.128575	0.0465625
1445	0.175138	0.128575	0.871425	0.128575	0.0465625
1446	0.175138	0.128575	0.871425	0.128575	0.0465625
1447	0.175138	0.128575	0.871425	0.128575	0.0465625
1448	0.175138	0.128575	0.871425	0.128575	0.0465625
1449	0.175138	0.128575	0.871425	0.128575	0.0465625
1450	0.175138	0.128575	0.871425	0.128575	0.0465625
1451	0.175138	0.128575	0.871425	0.128575	0.0465625
1452	0.175138	0.128575	0.871425	0.128575	0.0465625
1453	0.175138	0.128575	0.871425	0.128575	0.0465625
1454	0.175138	0.128575	0.871425	0.128575	0.0465625
1455	0.175138	0.128575	0.871425	0.128575	0.0465625
1456	0.175138	0.128575	0.871425	0.128575	0.0465625
1457	0.175138	0.128575	0.871425	0.128575	0.0465625
1458	0.175138	0.128575	0.871425	0.128575	0.0465625
1459	0.175138	0.128575	0.871425	0.128575	0.0465625
1460	0.175138	0.128575	0.871425	0.128575	0.0465625
1461	0.175138	0.128575	0.871425	0.128575	0.0465625
1462	0.175138	0.128575	0.871425	0.128575	0.0465625
1463	0.175138	0.128575	0.871425	0.128575	0.0465625
1464	0.175138	0.128575	0.871425	0.128575	0.0465625
1465	0.175138	0.128575	0.871425	0.128575	0.0465625
1466	0.175138	0.128575	0.871425	0.128575	0.0465625
1467	0.175138	0.128575	0.871425	0.128575	0.0465625
1468	0.175138	0.128575	0.871425	0.128575	0.0465625
1469	0.175138	0.128575	0.871425	0.128575	0.0465625
1470	0.175138	0.128575	0.871425	0.128575	0.0465625
1471	0.175138	0.128575	0.871425	0.128575	0.0465625
1472	0.175138	0.128575	0.871425	0.128575	0.0465625
1473	0.175138	0.128575	0.871425	0.128575	0.0465625
1474	0.175138	0.128575	0.871425	0.128575	0.0465625
1475	0.175138	0.128575	0.871425	0.128575	0.0465625
1476	0.175138	0.128575	0.871425	0.128575	0.0465625
1477	0.175138	0.128575	0.871425	0.128575	0.0465625
1478	0.175138	0.128575	0.871425	0.128575	0.0465625
1479	0.175138	0.128575	0.871425	0.128575	0.0465625
1480	0.175138	0.128575	0.871425	0.128575	0.0465625
1481	0.175138	0.128575	0.871425	0.128575	0.0465625
1482	0.175138	0.128575	0.871425	0.128575	0.0465625
1483	0.175138	0.128575	0.871425	0.128575	0.0465625
1484	0.175138	0.128575	0.871425	0.128575	0.0465625
1485	0.175138	0.128575	0.871425	0.128575	0.0465625
1486	0.175138	0.128575	0.871425	0.128575	0.0465625
1487	0.175138	0.128575	0.871425	0.128575	0.0465625
1488	0.175138	0.128575	0.871425	0.128575	0.0465625
1489	0.175138	0.128575	0.871425	0.128575	0.0465625
1490	0.175138	0.128575	0.871425	0.128575	0.0465625
1491	0.175138	0.128575	0.871425	0.128575	0.0465625
1492	0.175138	0.128575	0.871425	0.128575	0.0465625
1493	0.175138	0.128575	0.871425	0.128575	0.0465625
1494	0.175138	0.128575	0.871425	0.128575	0.0465625
1495	0.175138	0.128575	0.871425	0.128575	0.0465625
1496	0.175138	0.128575	0.871425	0.128575	0.0465625
1497	0.175138	0.128575	0.871425	0.128575	0.0465625
1498	0.175138	0.128575	0.871425	0.128575	0.0465625
1499	0.175138	0.128575	0.871425	0.128575	0.0465625
1500	0.175138	0.128575	0.871425	0.128575	0.0465625
1501	0.175138	0.128575	0.871425	0.128575	0.0465625
1502	0.175138	0.128575	0.871425	0.128575	0.0465625
1503	0.175138	0.128575	0.871425	0.128575	0.0465625
1504	0.175138	0.128575	0.871425	0.128575	0.0465625
1505	0.175138	0.128575	0.871425	0.128575	0.0465625
1506	0.175138	0.128575	0.871425	0.128575	0.0465625
1507	0.175138	0.128575	0.871425	0.128575	0.0465625
1508	0.175138	0.128575	0.871425	0.128575	0.0465625
1509	0.175138	0.128575	0.871425	0.128575	0.0465625
1510	0.175138	0.128575	0.871425	0.128575	0.0465625
1511	0.175138	0.128575	0.871425	0.128575	0.0465625
1512	0.175138	0.128575	0.871425	0.128575	0.0465625
1513	0.175138	0.128575	0.871425	0.128575	0.0465625
1514	0.175138	0.128575	0.871425	0.128575	0.0465625
1515	0.175138	0.128575	0.871425	0.128575	0.0465625
1516	0.175138	0.128575	0.871425	0.128575	0.0465625
1517	0.175138	0.128575	0.871425	0.128575	0.0465625
1518	0.175138	0.128575	0.871425	0.128575	0.0465625
1519	0.175138	0.128575	0.871425	0.128575	0.0465625
1520	0.175138	0.128575	0.871425	0.128575	0.0465625
1521	0.175138	0.128575	0.871425	0.128575	0.0465625
1522	0.175138	0.128575	0.871425	0.128575	0.0465625
1523	0.175138	0.128575	0.871425	0.128575	0.0465625
1524	0.175138	0.128575	0.871425	0.128575	0.0465625
1525	0.175138	0.128575	0.871425	0.128575	0.0465625
1526	0.175138	0.128575	0.871425	0.128575	0.0465625
1527	0.175138	0.128575	0.871425	0.128575	0.0465625
1528	0.175138	0.128575	0.871425	0.128575	0.0465625
1529	0.175138	0.128575	0.871425	0.128575	0.0465625
1530	0.175138	0.128575	0.871425	0.128575	0.0465625
1531	0.175138	0.128575	0.871425	0.128575	0.0465625
1532	0.175138	0.128575	0.871425	0.128575	0.0465625
1533	0.175138	0.128575	0.871425	0.128575	0.0465625
1534	0.175138	0.128575	0.871425	0.128575	0.0465625
1535	0.175138	0.128575	0.871425	0.128575	0.0465625
1536	0.175138	0.128575	0.871425	0.128575	0.0465625
1537	0.175138	0.128575	0.871425	0.128575	0.0465625
1538	0.175138	0.128575	0.871425	0.128575	0.0465625
1539	0.175138	0.128575	0.871425	0.128575	0.0465625
1540	0.175138	0.128575	0.871425	0.128575	0.0465625
1541	0.175138	0.128575	0.871425	0.128575	0.0465625
1542	0.175138	0.128575	0.871425	0.128575	0.0465625
1543	0.175138	0.128575	0.871425	0.128575	0.0465625
1544	0.175138	0.128575	0.871425	0.128575	0.0465625
1545	0.175138	0.128575	0.871425	0.128575	0.0465625
1546	0.175138	0.128575	0.871425	0.128575	0.0465625
1547	0.175138	0.128575	0.871425	0.128575	0.0465625
1548	0.175138	0.128575	0.871425	0.128575	0.0465625
1549	0.175138	0.128575	0.871425	0.128575	0.0465625
1550	0.175138	0.128575	0.871425	0.128575	0.0465625
1551	0.175138	0.128575	0.871425	0.128575	0.0465625
1552	0.175138	0.128575	0.871425	0.128575	0.0465625
1553	0.175138	0.128575	0.871425	0.128575	0.0465625
1554	0.175138	0.128575	0.871425	0.128575	0.0465625
1555	0.175138	0.128575	0.871425	0.128575	0.0465625
1556	0.175138	0.128575	0.871425	0.128575	0.0465625
1557	0.175138	0.128575	0.871425	0.128575	0.0465625
1558	0.175138	0.128575	0.871425	0.128575	0.0465625
1559	0.175138	0.128575	0.871425	0.128575	0.0465625
1560	0.175138	0.128575	0.871425	0.128575	0.0465625
1561	0.175138	0.128575	0.871425	0.128575	0.0465625
1562	0.175138	0.128575	0.871425	0.128575	0.0465625
1563	0.175138	0.128575	0.871425	0.128575	0.0465625
1564	0.175138	0.128575	0.871425	0.128575	0.0465625
1565	0.175138	0.128575	0.871425	0.128575	0.0465625
1566	0.175138	0.128575	0.871425	0.128575	0.0465625
1567	0.175138	0.128575	0.871425	0.128575	0.0465625
1568	0.175138	0.128575	0.871425	0.128575	0.0465625
1569	0.175138	0.128575	0.871425	0.128575	0.0465625
1570	0.175138	0.128575	0.871425	0.128575	0.0465625
1571	0.175138	0.128575	0.871425	0.128575	0.0465625
1572	0.175138	0.128575	0.871425	0.128575	0.0465625
1573	0.175138	0.128575	0.871425	0.128575	0.0465625
1574	0.175138	0.128575	0.871425	0.128575	0.0465625
1575	0.175138	0.128575	0.871425	0.128575	0.0465625
1576	0.175138	0.128575	0.871425	0.128575	0.0465625
1577	0.175138	0.128575	0.871425	0.128575	0.0465625
1578	0.175138	0.128575	0.871425	0.128575	0.0465625
1579	0.175138	0.128575	0.871425	0.128575	0.0465625
1580	0.175138	0.128575	0.871425	0.128575	0.0465625
1581	0.175138	0.128575	0.871425	0.128575	0.0465625
1582	0.175138	0.128575	0.871425	0.128575	0.0465625
1583	0.175138	0.128575	0.871425	0.128575	0.0465625
1584	0.175138	0.128575	0.871425	0.128575	0.0465625
1585	0.175138	0.128575	0.871425	0.128575	0.0465625
1586	0.175138	0.128575	0.871425	0.128575	0.0465625
1587	0.175138	0.128575	0.871425	0.128575	0.0465625
1588	0.175138	0.128575	0.871425	0.128575	0.0465625
1589	0.175138	0.128575	0.871425	0.128575	0.0465625
1590	0.175138	0.128575	0.871425	0.128575	0.0465625
1591	0.175138	0.128575	0.871425	0.128575	0.0465625
1592	0.175138	0.128575	0.871425	0.128575	0.0465625
1593	0.175138	0.128575	0.871425	0.128575	0.0465625
1594	0.175138	0.128575	0.871425	0.128575	0.0465625
1595	0.175138	0.128575	0.871425	0.128575	0.0465625
1596	0.175138	0.128575	0.871425	0.128575	0.0465625
1597	0.175138	0.128575	0.871425	0.128575	0.0465625
1598	0.175138	0.128575	0.871425	0.128575	0.0465625
1599	0.175138	0.128575	0.871425	0.128575	0.0465625
1600	0.175138	0.128575	0.871425	0.128575	0.0465625
1601	0.175138	0.128575	0.871425	0.128575	0.0465625
1602	0.175138	0.128575	0.871425	0.128575	0.0465625
1603	0.175138	0.128575	0.871425	0.128575	0.0465625
1604	0.175138	0.128575	0.871425	0.128575	0.0465625
1605	0.175138	0.128575	0.871425	0.128575	0.0465625
1606	0.175138	0.128575	0.871425	0.128575	0.0465625
1607	0.175138	0.128575	0.871425	0.128575	0.0465625
1608	0.175138	0.128575	0.871425	0.128575	0.0465625
1609	0.175138	0.128575	0.871425	0.128575	0.0465625
1610	0.175138	0.128575	0.871425	0.128575	0.0465625
1611	0.175138	0.128575	0.871425	0.128575	0.0465625
1612	0.175138	0.128575	0.871425	0.128575	0.0465625
1613	0.175138	0.128575	0.871425	0.128575	0.0465625
1614	0.175138	0.128575	0.871425	0.128575	0.0465625
1615	0.175138	0.128575	0.871425	0.128575	0.0465625
1616	0.175138	0.128575	0.871425	0.128575	0.0465625
1617	0.175138	0.128575	0.871425	0.128575	0.0465625
1618	0.175138	0.128575	0.871425	0.128575	0.0465625
1619	0.175138	0.128575	0.871425	0.128575	0.0465625
1620	0.175138	0.128575	0.871425	0.128575	0.0465625
1621	0.175138	0.128575	0.871425	0.128575	0.0465625
1622	0.175138	0.128575	0.871425	0.128575	0.0465625
1623	0.175138	0.128575	0.871425	0.128575	0.0465625
1624	0.175138	0.128575	0.871425	0.128575	0.0465625
1625	0.175138	0.128575	0.871425	0.128575	0.0465625
1626	0.175138	0.128575	0.871425	0.128575	0.0465625
1627	0.175138	0.128575	0.871425	0.128575	0.0465625
1628	0.175138	0.128575	0.871425	0.128575	0.0465625
1629	0.175138	0.128575	0.871425	0.128575	0.0465625
1630	0.175138	0.128575	0.871425	0.128575	0.0465625
1631	0.175138	0.128575	0.871425	0.128575	0.0465625
1632	0.175138	0.128575	0.871425	0.128575	0.0465625
1633	0.175138	0.128575	0.871425	0.128575	0.0465625
1634	0.175138	0.128575	0.871425	0.128575	0.0465625
1635	0.175138	0.128575	0.871425	0.128575	0.0465625
1636	0.175138	0.128575	0.871425	0.128575	0.0465625
1637	0.175138	0.128575	0.871425	0.128575	0.0465625
1638	0.175138	0.128575	0.871425	0.128575	0.0465625
1639	0.175138	0.128575	0.871425	0.128575	0.0465625
1640	0.175138	0.128575	0.871425	0.128575	0.0465625
1641	0.175138	0.128575	0.871425	0.128575	0.0465625
1642	0.175138	0.128575	0.871425	0.128575	0.0465625
1643	0.175138	0.128575	0.871425	0.128575	0.0465625
1644	0.175138	0.128575	0.871425	0.128575	0.0465625
1645	0.175138	0.128575	0.871425	0.128575	0.0465625
1646	0.175138	0.128575	0.871425	0.128575	0.0465625
1647	0.175138	0.128575	0.871425	0.128575	0.0465625
1648	0.175138	0.128575	0.871425	0.128575	0.0465625
1649	0.175138	0.128575	0.871425	0.128575	0.0465625
1650	0.175138	0.128575	0.871425	0.128575	0.0465625
1651	0.175138	0.128575	0.871425	0.128575	0.0465625
1652	0.175138	0.128575	0.871425	0.128575	0.0465625
1653	0.175138	0.128575	0.871425	0.128575	0.0465625
1654	0.175138	0.128575	0.871425	0.128575	0.0465625
1655	0.175138	0.128575	0.871425	0.128575	0.0465625
1656	0.175138	0.128575	0.871425	0.128575	0.0465625
1657	0.175138	0.128575	0.871425	0.128575	0.0465625
1658	0.175138	0.128575	0.871425	0.128575	0.0465625
1659	0.175138	0.128575	0.871425	0.128575	0.0465625
1660	0.175138	0.128575	0.871425	0.128575	0.0465625
1661	0.175138	0.128575	0.871425	0.128575	0.0465625
1662	0.175138	0.128575	0.871425	0.128575	0.0465625
1663	0.175138	0.128575	0.871425	0.128575	0.0465625
1664	0.175138	0.128575	0.871425	0.128575	0.0465625
1665	0.175138	0.128575	0.871425	0.128575	0.0465625
1666	0.175138	0.128575	0.871425	0.128575	0.0465625
1667	0.175138	0.128575	0.871425	0.128575	0.0465625
1668	0.175138	0.128575	0.871425	0.128575	0.0465625
1669	0.175138	0.128575	0.871425	0.128575	0.0465625
1670	0.175138	0.128575	0.871425	0.128575	0.0465625
1671	0.175138	0.128575	0.871425	0.128575	0.0465625
1672	0.175138	0.128575	0.871425	0.128575	0.0465625
1673	0.175138	0.128575	0.871425	0.128575	0.0465625
1674	0.175138	0.128575	0.871425	0.128575	0.0465625
1675	0.175138	0.128575	0.871425	0.128575	0.0465625
1676	0.175138	0.128575	0.871425	0.128575	0.0465625
1677	0.175138	0.128575	0.871425	0.128575	0.0465625
1678	0.175138	0.128575	0.871425	0.128575	0.0465625
1679	0.175138	0.128575	0.871425	0.128575	0.0465625
1680	0.175138	0.128575	0.871425	0.128575	0.0465625
1681	0.175138	0.128575	0.871425	0.128575	0.0465625
1682	0.175138	0.128575	0.871425	0.128575	0.0465625
1683	0.175138	0.128575	0.871425	0.128575	0.0465625
1684	0.175138	0.128575	0.871425	0.128575	0.0465625
1685	0.175138	0.128575	0.871425	0.128575	0.0465625
1686	0.175138	0.128575	0.871425	0.128575	0.0465625
1687	0.175138	0.128575	0.871425	0.128575	0.0465625
1688	0.175138	0.128575	0.871425	0.128575	0.0465625
1689	0.175138	0.128575	0.871425	0.128575	0.0465625
1690	0.175138	0.128575	0.871425	0.128575	0.0465625
1691	0.175138	0.128575	0.871425	0.128575	0.0465625
1692	0.175138	0.128575	0.871425	0.128575	0.0465625
1693	0.175138	0.128575	0.871425	0.128575	0.0465625
1694	0.175138	0.128575	0.871425	0.128575	0.0465625
1695	0.175138	0.128575	0.871425	0.128575	0.0465625
1696	0.175138	0.128575	0.871425	0.128575	0.0465625
1697	0.175138	0.128575	0.871425	0.128575	0.0465625
1698	0.175138	0.128575	0.871425	0.128575	0.0465625
1699	0.175138	0.128575	0.871425	0.128575	0.0465625
1700	0.175138	0.128575	0.871425	0.128575	0.0465625
1701	0.175138	0.128575	0.871425	0.128575	0.0465625
1702	0.175138	0.128575	0.871425	0.128575	0.0465625
1703	0.175138	0.128575	0.871425	0.128575	0.0465625
1704	0.175138	0.128575	0.871425	0.128575	0.0465625
1705	0.175138	0.128575	0.871425	0.128575	0.0465625
1706	0.175138	0.128575	0.871425	0.128575	0.0465625
1707	0.175138	0.128575	0.871425	0.128575	0.0465625
1708	0.175138	0.128575	0.871425	0.128575	0.0465625
1709	0.175138	0.128575	0.871425	0.128575	0.0465625
1710	0.175138	0.128575	0.871425	0.128575	0.0465625
1711	0.175138	0.128575	0.871425	0.128575	0.0465625
1712	0.175138	0.128575	0.871425	0.128575	0.0465625
1713	0.175138	0.128575	0.871425	0.128575	0.0465625
1714	0.175138	0.128575	0.871425	0.128575	0.0465625
1715	0.175138	0.128575	0.871425	0.128575	0.0465625
1716	0.175138	0.128575	0.871425	0.128575	0.0465625
1717	0.175138	0.128575	0.871425	0.128575	0.0465625
1718	0.175138	0.128575	0.871425	0.128575	0.0465625
1719	0.175138	0.128575	0.871425	0.128575	0.0465625
1720	0.175138	0.128575	0.871425	0.128575	0.0465625
1721	0.175138	0.128575	0.871425	0.128575	0.0465625
1722	0.175138	0.128575	0.871425	0.128575	0.0465625
1723	0.175138	0.128575	0.871425	0.128575	0.0465625
1724	0.175138	0.128575	0.871425	0.128575	0.0465625
1725	0.175138	0.128575	0.871425	0.128575	0.0465625
1726	0.175138	0.128575	0.871425	0.128575	0.0465625
1727	0.175138	0.128575	0.871425	0.128575	0.0465625
1728	0.175138	0.128575	0.871425	0.128575	0.0465625
1729	0.175138	0.128575	0.871425	0.128575	0.0465625
1730	0.175138	0.128575	0.871425	0.128575	0.0465625
1731	0.175138	0.128575	0.871425	0.128575	0.0465625
1732	0.175138	0.128575	0.871425	0.128575	0.0465625
1733	0.175138	0.128575	0.871425	0.128575	0.0465625
1734	0.175138	0.128575	0.871425	0.128575	0.0465625
1735	0.175138	0.128575	0.871425	0.128575	0.0465625
1736	0.175138	0.128575	0.871425	0.128575	0.0465625
1737	0.175138	0.128575	0.871425	0.128575	0.0465625
1738	0.175138	0.128575	0.871425	0.128575	0.0465625
1739	0.175138	0.128575	0.871425	0.128575	0.0465625
1740	0.175138	0.128575	0.871425	0.128575	0.0465625
1741	0.175138	0.128575	0.871425	0.128575	0.0465625
1742	0.175138	0.128575	0.871425	0.128575	0.0465625
1743	0.175138	0.128575	0.871425	0.128575	0.0465625
1744	0.175138	0.128575	0.871425	0.128575	0.0465625
1745	0.175138	0.128575	0.871425	0.128575	0.0465625
1746	0.175138	0.128575	0.871425	0.128575	0.0465625
1747	0.175138	0.128575	0.871425	0.128575	0.0465625
1748	0.175138	0.128575	0.871425	0.128575	0.0465625
1749	0.175138	0.128575	0.871425	0.128575	0.0465625
1750	0.175138	0.128575	0.871425	0.128575	0.0465625
1751	0.175138	0.128575	0.871425	0.128575	0.0465625
1752	0.175138	0.128575	0.871425	0.128575	0.0465625
1753	0.175138	0.128575	0.871425	0.128575	0.0465625
1754	0.175138	0.128575	0.871425	0.128575	0.0465625
1755	0.175138	0.128575	0.871425	0.128575	0.0465625
1756	0.175138	0.128575	0.871425	0.128575	0.0465625
1757	0.175138	0.128575	0.871425	0.128575	0.0465625
1758	0.175138	0.128575	0.871425	0.128575	0.0465625
1759	0.175138	0.128575	0.871425	0.128575	0.0465625
1760	0.175138	0.128575	0.871425	0.128575	0.0465625
1761	0.175138	0.128575	0.871425	0.128575	0.0465625
1762	0.175138	0.128575	0.871425	0.128575	0.0465625
1763	0.175138	0.128575	0.871425	0.128575	0.0465625
1764	0.175138	0.128575	0.871425	0.128575	0.0465625
1765	0.175138	0.128575	0.871425	0.128575	0.0465625
1766	0.175138	0.128575	0.871425	0.128575	0.0465625
1767	0.175138	0.128575	0.871425	0.128575	0.0465625
1768	0.175138	0.128575	0.871425	0.128575	0.0465625
1769	0.175138	0.128575	0.871425	0.128575	0.0465625
1770	0.175138	0.128575	0.871425	0.128575	0.0465625
1771	0.175138	0.128575	0.871425	0.128575	0.0465625
1772	0.175138	0.128575	0.871425	0.128575	0.0465625
1773	0.175138	0.128575	0.871425	0.128575	0.0465625
1774	0.175138	0.128575	0.871425	0.128575	0.0465625
1775	0.175138	0.128575	0.871425	0.128575	0.0465625
1776	0.175138	0.128575	0.871425	0.128575	0.0465625
1777	0.175138	0.128575	0.871425	0.128575	0.0465625
1778	0.175138	0.128575	0.871425	0.128575	0.0465625
1779	0.175138	0.128575	0.871425	0.128575	0.0465625
1780	0.175138	0.128575	0.871425	0.128575	0.0465625
1781	0.175138	0.128575	0.871425	0.128575	0.0465625
1782	0.175138	0.128575	0.871425	0.128575	0.0465625
1783	0.175138	0.128575	0.871425	0.128575	0.0465625
1784	0.175138	0.128575	0.871425	0.128575	0.0465625
1785	0.175138	0.128575	0.871425	0.128575	0.0465625
1786	0.175138	0.128575	0.871425	0.128575	0.0465625
1787	0.175138	0.128575	0.871425	0.128575	0.0465625
1788	0.175138	0.128575	0.871425	0.128575	0.0465625
1789	0.175138	0.128575	0.871425	0.128575	0.0465625
1790	0.175138	0.128575	0.871425	0.128575	0.0465625
1791	0.175138	0.128575	0.871425	0.128575	0.0465625
1792	0.175138	0.128575	0.871425	0.128575	0.0465625
1793	0.175138	0.128575	0.871425	0.128575	0.0465625
1794	0.175138	0.128575	0.871425	0.128575	0.0465625
1795	0.175138	0.128575	0.871425	0.128575	0.0465625
1796	0.175138	0.128575	0.871425	0.128575	0.0465625
1797	0.175138	0.128575	0.871425	0.128575	0.0465625
1798	0.175138	0.128575	0.871425	0.128575	0.0465625
1799	0.175138	0.128575	0.871425	0.128575	0.0465625
1800	0.175138	0.128575	0.871425	0.128575	0.0465625
1801	0.175138	0.128575	0.871425	0.128575	0.0465625
1802	0.175138	0.128575	0.871425	0.128575	0.0465625
1803	0.175138	0.128575	0.871425	0.128575	0.0465625
1804	0.175138	0.128575	0.871425	0.128575	0.0465625
1805	0.175138	0.128575	0.871425	0.128575	0.0465625
1806	0.175138	0.128575	0.871425	0.128575	0.0465625
1807	0.175138	0.128575	0.871425	0.128575	0.0465625
1808	0.175138	0.128575	0.871425	0.128575	0.0465625
1809	0.175138	0.128575	0.871425	0.128575	0.0465625
1810	0.175138	0.128575	0.871425	0.128575	0.0465625
1811	0.175138	0.128575	0.871425	0.128575	0.0465625
1812	0.175138	0.128575	0.871425	0.128575	0.0465625
1813	0.175138	0.128575	0.871425	0.128575	0.0465625
1814	0.175138	0.128575	0.871425	0.128575	0.0465625
1815	0.175138	0.128575	0.871425	0.128575	0.0465625
1816	0.175138	0.128575	0.871425	0.128575	0.0465625
1817	0.175138	0.128575	0.871425	0.128575	0.0465625
1818	0.175138	0.128575	0.871425	0.128575	0.0465625
1819	0.175138	0.128575	0.871425	0.128575	0.0465625
1820	0.175138	0.128575	0.871425	0.128575	0.0465625
1821	0.175138	0.128575	0.871425	0.128575	0.0465625
1822	0.175138	0.128575	0.871425	0.128575	0.0465625
1823	0.175138	0.128575	0.871425	0.128575	0.0465625
1824	0.175138	0.128575	0.871425	0.128575	0.0465625
1825	0.175138	0.128575	0.871425	0.128575	0.0465625
1826	0.175138	0.128575	0.871425	0.128575	0.0465625
1827	0.175138	0.128575	0.871425	0.128575	0.0465625
1828	0.175138	0.128575	0.871425	0.128575	0.0465625
1829	0.175138	0.128575	0.871425	0.128575	0.0465625
1830	0.175138	0.128575	0.871425	0.128575	0.0465625
1831	0.175138	0.128575	0.871425	0.128575	0.0465625
1832	0.175138	0.128575	0.871425	0.128575	0.0465625
1833	0.175138	0.128575	0.871425	0.128575	0.0465625
1834	0.175138	0.128575	0.871425	0.128575	0.0465625
1835	0.175138	0.128575	0.871425	0.128575	0.0465625
1836	0.175138	0.128575	0.871425	0.128575	0.0465625
1837	0.175138	0.128575	0.871425	0.128575	0.0465625
1838	0.175138	0.128575	0.871425	0.128575	0.0465625
1839	0.175138	0.128575	0.871425	0.128575	0.0465625
1840	0.175138	0.128575	0.871425	0.128575	0.0465625
1841	0.175138	0.128575	0.871425	0.128575	0.0465625
1842	0.175138	0.128575	0.871425	0.128575	0.0465625
1843	0.175138	0.128575	0.871425	0.128575	0.0465625
1844	0.175138	0.128575	0.871425	0.128575	0.0465625
1845	0.175138	0.128575	0.871425	0.128575	0.0465625
1846	0.175138	0.128575	0.871425	0.128575	0.0465625
1847	0.175138	0.128575	0.871425	0.128575	0.0465625
1848	0.175138	0.128575	0.871425	0.128575	0.0465625
1849	0.175138	0.128575	0.871425	0.128575	0.0465625
1850	0.175138	0.128575	0.871425	0.128575	0.0465625
1851	0.175138	0.128575	0.871425	0.128575	0.0465625
1852	0.175138	0.128575	0.871425	0.128575	0.0465625
1853	0.175138	0.128575	0.871425	0.128575	0.0465625
1854	0.175138	0.128575	0.871425	0.128575	0.0465625
1855	0.175138	0.128575	0.871425	0.128575	0.0465625
1856	0.175138	0.128575	0.871425	0.128575	0.0465625
1857	0.175138	0.128575	0.871425	0.128575	0.0465625
1858	0.175138	0.128575	0.871425	0.128575	0.0465625
1859	0.175138	0.128575	0.871425	0.128575	0.0465625
1860	0.175138	0.128575	0.871425	0.128575	0.0465625
1861	0.175138	0.128575	0.871425	0.128575	0.0465625
1862	0.175138	0.128575	0.871425	0.128575	0.0465625
1863	0.175138	0.128575	0.871425	0.128575	0.0465625
1864	0.175138	0.128575	0.871425	0.128575	0.0465625
1865	0.175138	0.128575	0.871425	0.128575	0.0465625
1866	0.175138	0.128575	0.871425	0.128575	0.0465625
1867	0.175138	0.128575	0.871425	0.128575	0.0465625
1868	0.175138	0.128575	0.871425	0.128575	0.0465625
1869	0.175138	0.128575	0.871425	0.128575	0.0465625
1870	0.175138	0.128575	0.871425	0.128575	0.0465625
1871	0.175138	0.128575	0.871425	0.128575	0.0465625
1872	0.175138	0.128575	0.871425	0.128575	0.0465625
1873	0.175138	0.128575	0.871425	0.128575	0.0465625
1874	0.175138	0.128575	0.871425	0.128575	0.0465625
1875	0.175138	0.128575	0.871425	0.128575	0.0465625
1876	0.175138	0.128575	0.871425	0.128575	0.0465625
1877	0.175138	0.128575	0.871425	0.128575	0.0465625
1878	0.175138	0.128575	0.871425	0.128575	0.0465625
1879	0.175138	0.128575	0.871425	0.128575	0.0465625
1880	0.175138	0.128575	0.871425	0.128575	0.0465625
1881	0.175138	0.128575	0.871425	0.128575	0.0465625
1882	0.175138	0.128575	0.871425	0.128575	0.0465625
1883	0.175138	0.128575	0.871425	0.128575	0.0465625
1884	0.175138	0.128575	0.871425	0.128575	0.0465625
1885	0.175138	0.128575	0.871425	0.128575	0.0465625
1886	0.175138	0.128575	0.871425	0.128575	0.0465625
1887	0.175138	0.128575	0.871425	0.128575	0.0465625
1888	0.175138	0.128575	0.871425	0.128575	0.0465625
1889	0.175138	0.128575	0.871425	0.128575	0.0465625
1890	0.175138	0.128575	0.871425	0.128575	0.0465625
1891	0.175138	0.128575	0.871425	0.128575	0.0465625
1892	0.175138	0.128575	0.871425	0.128575	0.0465625
1893	0.175138	0.128575	0.871425	0.128575	0.0465625
1894	0.175138	0.128575	0.871425	0.128575	0.0465625
1895	0.175138	0.128575	0.871425	0.128575	0.0465625
1896	0.175138	0.128575	0.871425	0.128575	0.0465625
1897	0.175138	0.128575	0.871425	0.128575	0.0465625
1898	0.175138	0.128575	0.871425	0.128575	0.0465625
1899	0.175138	0.128575	0.871425	0.128575	0.0465625
1900	0.175138	0.128575	0.871425	0.128575	0.0465625
1901	0.175138	0.128575	0.871425	0.128575	0.0465625
1902	0.175138	0.128575	0.871425	0.128575	0.0465625
1903	0.175138	0.128575	0.871425	0.128575	0.0465625
1904	0.175138	0.128575	0.871425	0.128575	0.0465625
1905	0.175138	0.128575	0.871425	0.128575	0.0465625
1906	0.175138	0.128575	0.871425	0.128575	0.0465625
1907	0.175138	0.128575	0.871425	0.128575	0.0465625
1908	0.175138	0.128575	0.871425	0.128575	0.0465625
1909	0.175138	0.128575	0.871425	0.128575	0.0465625
1910	0.175138	0.128575	0.871425	0.128575	0.0465625
1911	0.175138	0.128575	0.871425	0.128575	0.0465625
1912	0.175138	0.128575	0.871425	0.128575	0.0465625
1913	0.175138	0.128575	0.871425	0.128575	0.0465625
1914	0.175138	0.128575	0.871425	0.128575	0.0465625
1915	0.175138	0.128575	0.871425	0.128575	0.0465625
1916	0.175138	0.128575	0.871425	0.128575	0.0465625
1917	0.175138	0.128575	0.871425	0.128575	0.0465625
1918	0.175138	0.128575	0.871425	0.128575	0.0465625
1919	0.175138	0.128575	0.871425	0.128575	0.0465625
1920	0.175138	0.128575	0.871425	0.128575	0.0465625
1921	0.175138	0.128575	0.871425	0.128575	0.0465625
1922	0.175138	0.128575	0.871425	0.128575	0.0465625
1923	0.175138	0.128575	0.871425	0.128575	0.0465625
1924	0.175138	0.128575	0.871425	0.128575	0.0465625
1925	0.175138	0.128575	0.871425	0.128575	0.0465625
1926	0.175138	0.128575	0.871425	0.128575	0.0465625
1927	0.175138	0.128575	0.871425	0.128575	0.0465625
1928	0.175138	0.128575	0.871425	0.128575	0.0465625
1929	0.175138	0.128575	0.871425	0.128575	0.0465625
1930	0.175138	0.128575	0.871425	0.128575	0.0465625
1931	0.175138	0.128575	0.871425	0.128575	0.0465625
1932	0.175138	0.128575	0.871425	0.128575	0.0465625
1933	0.175138	0.128575	0.871425	0.128575	0.0465625
1934	0.175138	0.128575	0.871425	0.128575	0.0465625
1935	0.175138	0.128575	0.871425	0.128575	0.0465625
1936	0.175138	0.128575	0.871425	0.128575	0.0465625
1937	0.175138	0.128575	0.871425	0.128575	0.0465625
1938	0.175138	0.128575	0.871425	0.128575	0.0465625
1939	0.175138	0.128575	0.871425	0.128575	0.0465625
1940	0.175138	0.128575	0.871425	0.128575	0.0465625
1941	0.175138	0.128575	0.871425	0.128575	0.0465625
1942	0.175138	0.128575	0.871425	0.128575	0.0465625
1943	0.175138	0.128575	0.871425	0.128575	0.0465625
1944	0.175138	0.128575	0.871425	0.128575	0.0465625
1945	0.175138	0.128575	0.871425	0.128575	0.0465625
1946	0.175138	0.128575	0.871425	0.128575	0.0465625
1947	0.175138	0.128575	0.871425	0.128575	0.0465625
1948	0.175138	0.128575	0.871425	0.128575	0.0465625
1949	0.175138	0.128575	0.871425	0.128575	0.0465625
1950	0.175138	0.128575	0.871425	0.128575	0.0465625
1951	0.175138	0.128575	0.871425	0.128575	0.0465625
1952	0.175138	0.128575	0.871425	0.128575	0.0465625
1953	0.175138	0.128575	0.871425	0.128575	0.0465625
1954	0.175138	0.128575	0.871425	0.128575	0.0465625
1955	0.175138	0.128575	0.871425	0.128575	0.0465625
1956	0.175138	0.128575	0.871425	0.128575	0.0465625
1957	0.175138	0.128575	0.871425	0.128575	0.0465625
1958	0.175138	0.128575	0.871425	0.128575	0.0465625
1959	0.175138	0.128575	0.871425	0.128575	0.0465625
1960	0.175138	0.128575	0.871425	0.128575	0.0465625
1961	0.175138	0.128575	0.871425	0.128575	0.0465625
1962	0.175138	0.128575	0.871425	0.128575	0.0465625
1963	0.175138	0.128575	0.871425	0.128575	0.0465625
1964	0.175138	0.128575	0.871425	0.128575	0.0465625
1965	0.175138	0.128575	0.871425	0.128575	0.0465625
1966	0.175138	0.128575	0.871425	0.128575	0.0465625
1967	0.175138	0.128575	0.871425	0.128575	0.0465625
1968	0.175138	0.128575	0.871425	0.128575	0.0465625
1969	0.175138	0.128575	0.871425	0.128575	0.0465625
1970	0.175138	0.128575	0.871425	0.128575	0.0465625
1971	0.175138	0.128575	0.871425	0.128575	0.0465625
1972	0.175138	0.128575	0.871425	0.128575	0.0465625
1973	0.175138	0.128575	0.871425	0.128575	0.0465625
1974	0.175138	0.128575	0.871425	0.128575	0.0465625
1975	0.175138	0.128575	0.871425	0.128575	0.0465625
1976	0.175138	0.128575	0.871425	0.128575	0.0465625
1977	0.175138	0.128575	0.871425	0.128575	0.0465625
1978	0.175138	0.128575	0.871425	0.128575	0.0465625
1979	0.175138	0.128575	0.871425	0.128575	0.0465625
1980	0.175138	0.128575	0.871425	0.128575	0.0465625
1981	0.175138	0.128575	0.871425	0.128575	0.0465625
1982	0.175138	0.128575	0.871425	0.128575	0.0465625
1983	0.175138	0.128575	0.871425	0.128575	0.0465625
1984	0.175138	0.128575	0.871425	0.128575	0.0465625
1985	0.175138	0.128575	0.871425	0.128575	0.0465625
1986	0.175138	0.128575	0.871425	0.128575	0.0465625
1987	0.175138	0.128575	0.871425	0.128575	0.0465625
1988	0.175138	0.128575	0.871425	0.128575	0.0465625
1989	0.175138	0.128575	0.871425	0.128575	0.0465625
1990	0.175138	0.128575	0.871425	0.128575	0.0465625
1991	0.175138	0.128575	0.871425	0.128575	0.0465625
1992	0.175138	0.128575	0.871425	0.128575	0.0465625
1993	0.175138	0.128575	0.871425	0.128575	0.0465625
1994	0.175138	0.128575	0.871425	0.128575	0.0465625
1995	0.175138	0.128575	0.871425	0.128575	0.0465625
1996	0.175138	0.128575	0.871425	0.128575	0.0465625
1997	0.175138	0.128575	0.871425	0.128575	0.0465625
1998	0.175138	0.128575	0.871425	0.128575	0.0465625
1999	0.175138	0.128575	0.871425	0.128575	0.0465625
2000	0.175138	0.128575	0.871425	0.128575	0.0465625
[truncated: 3,001 more rows]
