# Supplementary material for: Aspiration-driven co-evolution of cooperation with individual behavioral diversity
Source: PLoS One. 2023 Sep 15;18(9):e0291134. doi: 10.1371/journal.pone.0291134 (PMC10503719; doi:10.1371/journal.pone.0291134)
Supplement: S1 Data — (ZIP) [file pone.0291134.s001.zip › M1/v2-L=200/data/tolerate=1_b=1.28_frequency.txt]

1	0.503100	1	0	0.5031	0
2	0.346369	0.91755	0.08245	0.3462	0.00016875
3	0.245850	0.782375	0.217625	0.2439	0.00195
4	0.177375	0.618775	0.381225	0.17285	0.004525
5	0.135225	0.46915	0.53085	0.12785	0.007375
6	0.106806	0.35065	0.64935	0.0974	0.00940625
7	0.090056	0.26175	0.73825	0.0786	0.0114562
8	0.080625	0.2041	0.7959	0.068325	0.0123
9	0.075894	0.16635	0.83365	0.062325	0.0135687
10	0.073250	0.142175	0.857825	0.05885	0.0144
11	0.072000	0.127825	0.872175	0.05655	0.01545
12	0.072844	0.119	0.881	0.056675	0.0161687
13	0.072875	0.11315	0.88685	0.056325	0.01655
14	0.074056	0.10905	0.89095	0.056425	0.0176313
15	0.074869	0.105575	0.894425	0.0567	0.0181688
16	0.076369	0.10345	0.89655	0.05805	0.0183188
17	0.078400	0.1025	0.8975	0.059175	0.019225
18	0.078556	0.1019	0.8981	0.059475	0.0190813
19	0.079888	0.10155	0.89845	0.059325	0.0205625
20	0.080700	0.09965	0.90035	0.05945	0.02125
21	0.081969	0.09905	0.90095	0.06015	0.0218188
22	0.082531	0.09935	0.90065	0.060375	0.0221562
23	0.083656	0.09895	0.90105	0.061325	0.0223313
24	0.085369	0.100125	0.899875	0.063125	0.0222438
25	0.085950	0.100725	0.899275	0.063125	0.022825
26	0.086875	0.100375	0.899625	0.06325	0.023625
27	0.087862	0.09985	0.90015	0.06395	0.0239125
28	0.089313	0.0999	0.9001	0.06455	0.0247625
29	0.090406	0.10045	0.89955	0.06565	0.0247563
30	0.090950	0.100375	0.899625	0.06565	0.0253
31	0.092363	0.100475	0.899525	0.06685	0.0255125
32	0.092250	0.099875	0.900125	0.066025	0.026225
33	0.094262	0.100225	0.899775	0.06785	0.0264125
34	0.095131	0.101775	0.898225	0.0688	0.0263313
35	0.095806	0.101325	0.898675	0.0687	0.0271062
36	0.096606	0.10065	0.89935	0.06895	0.0276563
37	0.096469	0.100525	0.899475	0.06885	0.0276188
38	0.098363	0.101275	0.898725	0.070475	0.0278875
39	0.098319	0.10095	0.89905	0.07025	0.0280688
40	0.098800	0.101125	0.898875	0.070675	0.028125
41	0.099113	0.099975	0.900025	0.070425	0.0286875
42	0.100594	0.09985	0.90015	0.071375	0.0292188
43	0.101388	0.101675	0.898325	0.0726	0.0287875
44	0.102281	0.10135	0.89865	0.0729	0.0293813
45	0.102456	0.10075	0.89925	0.072525	0.0299313
46	0.103375	0.101075	0.898925	0.073	0.030375
47	0.104344	0.101825	0.898175	0.07415	0.0301937
48	0.104950	0.10155	0.89845	0.07495	0.03
49	0.106287	0.102175	0.897825	0.075875	0.0304125
50	0.106363	0.102225	0.897775	0.075825	0.0305375
51	0.106613	0.1025	0.8975	0.076075	0.0305375
52	0.106956	0.102725	0.897275	0.076375	0.0305813
53	0.107475	0.102425	0.897575	0.076725	0.03075
54	0.108431	0.102525	0.897475	0.077325	0.0311062
55	0.109275	0.103325	0.896675	0.078125	0.03115
56	0.110606	0.104275	0.895725	0.079325	0.0312812
57	0.111413	0.104175	0.895825	0.0798	0.0316125
58	0.111700	0.103925	0.896075	0.08045	0.03125
59	0.112975	0.1052	0.8948	0.081175	0.0318
60	0.112650	0.10605	0.89395	0.0808	0.03185
61	0.113325	0.10445	0.89555	0.080475	0.03285
62	0.113344	0.104225	0.895775	0.080675	0.0326688
63	0.113531	0.103575	0.896425	0.0808	0.0327313
64	0.114400	0.103625	0.896375	0.08155	0.03285
65	0.115025	0.1041	0.8959	0.082125	0.0329
66	0.115656	0.10445	0.89555	0.08285	0.0328063
67	0.116025	0.10415	0.89585	0.082725	0.0333
68	0.116394	0.10415	0.89585	0.083425	0.0329687
69	0.117875	0.104925	0.895075	0.08465	0.033225
70	0.118819	0.106025	0.893975	0.08585	0.0329687
71	0.119262	0.10685	0.89315	0.085925	0.0333375
72	0.119219	0.106925	0.893075	0.085525	0.0336938
73	0.120375	0.10755	0.89245	0.08685	0.033525
74	0.120175	0.1074	0.8926	0.0863	0.033875
75	0.121156	0.10695	0.89305	0.086875	0.0342812
76	0.121131	0.107	0.893	0.08715	0.0339812
77	0.121506	0.10685	0.89315	0.0872	0.0343063
78	0.121631	0.106225	0.893775	0.0868	0.0348313
79	0.121738	0.105025	0.894975	0.08685	0.0348875
80	0.121988	0.104125	0.895875	0.08745	0.0345375
81	0.122463	0.104025	0.895975	0.0874	0.0350625
82	0.122688	0.104725	0.895275	0.0881	0.0345875
83	0.123281	0.105325	0.894675	0.08865	0.0346313
84	0.124125	0.10545	0.89455	0.089375	0.03475
85	0.125062	0.105725	0.894275	0.0899	0.0351625
86	0.125956	0.10675	0.89325	0.091	0.0349563
87	0.126356	0.10795	0.89205	0.091225	0.0351313
88	0.126362	0.107675	0.892325	0.0913	0.0350625
89	0.127188	0.10835	0.89165	0.09215	0.0350375
90	0.127669	0.108575	0.891425	0.092275	0.0353938
91	0.127763	0.1087	0.8913	0.092325	0.0354375
92	0.128244	0.1086	0.8914	0.0926	0.0356438
93	0.128587	0.108225	0.891775	0.09255	0.0360375
94	0.129244	0.109425	0.890575	0.092875	0.0363687
95	0.129563	0.110275	0.889725	0.093625	0.0359375
96	0.129219	0.1083	0.8917	0.0929	0.0363187
97	0.129419	0.1085	0.8915	0.09305	0.0363687
98	0.130219	0.1082	0.8918	0.0934	0.0368187
99	0.130862	0.1084	0.8916	0.09415	0.0367125
100	0.131263	0.1093	0.8907	0.094675	0.0365875
101	0.131181	0.10905	0.89095	0.094325	0.0368563
102	0.131194	0.108125	0.891875	0.094125	0.0370687
103	0.131412	0.108575	0.891425	0.0948	0.0366125
104	0.131813	0.1079	0.8921	0.09485	0.0369625
105	0.131963	0.10775	0.89225	0.095025	0.0369375
106	0.132569	0.1075	0.8925	0.0953	0.0372688
107	0.132944	0.108325	0.891675	0.0961	0.0368438
108	0.133294	0.108775	0.891225	0.09645	0.0368438
109	0.133569	0.10895	0.89105	0.0968	0.0367688
110	0.134456	0.109625	0.890375	0.097375	0.0370813
111	0.134900	0.110775	0.889225	0.0977	0.0372
112	0.135288	0.112075	0.887925	0.098325	0.0369625
113	0.135456	0.112375	0.887625	0.098225	0.0372313
114	0.135013	0.111675	0.888325	0.097575	0.0374375
115	0.135575	0.111725	0.888275	0.098	0.037575
116	0.135625	0.111225	0.888775	0.097825	0.0378
117	0.135850	0.111	0.889	0.0981	0.03775
118	0.136288	0.111475	0.888525	0.0986	0.0376875
119	0.136712	0.111375	0.888625	0.098625	0.0380875
120	0.137119	0.1111	0.8889	0.0985	0.0386188
121	0.137031	0.111025	0.888975	0.098425	0.0386063
122	0.136956	0.1104	0.8896	0.09825	0.0387062
123	0.137169	0.110275	0.889725	0.098625	0.0385438
124	0.137556	0.1108	0.8892	0.0988	0.0387562
125	0.138206	0.110925	0.889075	0.099325	0.0388812
126	0.138131	0.111025	0.888975	0.099475	0.0386563
127	0.138350	0.1108	0.8892	0.099375	0.038975
128	0.138794	0.11115	0.88885	0.099875	0.0389188
129	0.139181	0.1115	0.8885	0.10005	0.0391312
130	0.139138	0.111775	0.888225	0.1	0.0391375
131	0.139388	0.111475	0.888525	0.0999	0.0394875
132	0.139781	0.111375	0.888625	0.100025	0.0397563
133	0.140150	0.111575	0.888425	0.100575	0.039575
134	0.140300	0.112275	0.887725	0.100975	0.039325
135	0.140581	0.112175	0.887825	0.101325	0.0392562
136	0.140700	0.11215	0.88785	0.101275	0.039425
137	0.141163	0.112525	0.887475	0.10175	0.0394125
138	0.141100	0.11195	0.88805	0.10145	0.03965
139	0.140875	0.111275	0.888725	0.101225	0.03965
140	0.141325	0.111275	0.888725	0.101425	0.0399
141	0.141231	0.1111	0.8889	0.1014	0.0398312
142	0.141556	0.1108	0.8892	0.1018	0.0397563
143	0.142144	0.111025	0.888975	0.1023	0.0398437
144	0.142031	0.110975	0.889025	0.102325	0.0397062
145	0.141937	0.10995	0.89005	0.10185	0.0400875
146	0.141856	0.109775	0.890225	0.10185	0.0400063
147	0.142237	0.109875	0.890125	0.101975	0.0402625
148	0.142475	0.110775	0.889225	0.1027	0.039775
149	0.142962	0.1108	0.8892	0.10315	0.0398125
150	0.143544	0.111525	0.888475	0.10385	0.0396938
151	0.143100	0.111225	0.888775	0.103425	0.039675
152	0.143375	0.1112	0.8888	0.10345	0.039925
153	0.143563	0.11105	0.88895	0.10365	0.0399125
154	0.143681	0.111275	0.888725	0.103625	0.0400563
155	0.144219	0.111575	0.888425	0.10405	0.0401688
156	0.144625	0.111775	0.888225	0.10445	0.040175
157	0.144806	0.11245	0.88755	0.10475	0.0400563
158	0.145019	0.1123	0.8877	0.10505	0.0399687
159	0.145094	0.112725	0.887275	0.10525	0.0398437
160	0.144931	0.1121	0.8879	0.104775	0.0401562
161	0.145506	0.1119	0.8881	0.105	0.0405063
162	0.145556	0.112275	0.887725	0.10535	0.0402062
163	0.145531	0.1118	0.8882	0.10495	0.0405812
164	0.145594	0.111875	0.888125	0.104925	0.0406687
165	0.145894	0.111525	0.888475	0.10485	0.0410437
166	0.145888	0.111975	0.888025	0.105275	0.0406125
167	0.146181	0.1121	0.8879	0.10565	0.0405312
168	0.146381	0.112375	0.887625	0.1057	0.0406813
169	0.146750	0.1126	0.8874	0.105825	0.040925
170	0.147012	0.1134	0.8866	0.106175	0.0408375
171	0.147219	0.113425	0.886575	0.106	0.0412187
172	0.147413	0.1131	0.8869	0.105825	0.0415875
173	0.147950	0.114025	0.885975	0.1065	0.04145
174	0.147881	0.1143	0.8857	0.1064	0.0414812
175	0.147881	0.11365	0.88635	0.1062	0.0416813
176	0.148156	0.113475	0.886525	0.10655	0.0416062
177	0.148275	0.11455	0.88545	0.1071	0.041175
178	0.148300	0.114425	0.885575	0.106875	0.041425
179	0.149050	0.11485	0.88515	0.107775	0.041275
180	0.149219	0.11485	0.88515	0.107975	0.0412438
181	0.149194	0.115225	0.884775	0.108225	0.0409687
182	0.149312	0.115025	0.884975	0.1079	0.0414125
183	0.148969	0.11455	0.88545	0.10735	0.0416188
184	0.149169	0.11455	0.88545	0.107725	0.0414438
185	0.149275	0.114525	0.885475	0.10815	0.041125
186	0.148950	0.11435	0.88565	0.10765	0.0413
187	0.149619	0.1144	0.8856	0.108325	0.0412937
188	0.149850	0.1142	0.8858	0.108575	0.041275
189	0.149619	0.114425	0.885575	0.108125	0.0414938
190	0.150206	0.11475	0.88525	0.108725	0.0414812
191	0.150638	0.1156	0.8844	0.10905	0.0415875
192	0.150944	0.1162	0.8838	0.1097	0.0412438
193	0.151125	0.11645	0.88355	0.10995	0.041175
194	0.151088	0.1162	0.8838	0.109825	0.0412625
195	0.151012	0.116175	0.883825	0.109725	0.0412875
196	0.151363	0.116325	0.883675	0.10985	0.0415125
197	0.151631	0.117075	0.882925	0.110125	0.0415063
198	0.151888	0.11715	0.88285	0.1104	0.0414875
199	0.152200	0.117	0.883	0.11065	0.04155
200	0.151781	0.116725	0.883275	0.110025	0.0417563
201	0.152012	0.116475	0.883525	0.11035	0.0416625
202	0.151556	0.11545	0.88455	0.1093	0.0422563
203	0.151819	0.11535	0.88465	0.10955	0.0422688
204	0.152156	0.116075	0.883925	0.1101	0.0420563
205	0.152025	0.1161	0.8839	0.109775	0.04225
206	0.152200	0.11615	0.88385	0.10995	0.04225
207	0.152319	0.116525	0.883475	0.1105	0.0418188
208	0.152869	0.116975	0.883025	0.11095	0.0419187
209	0.153125	0.1172	0.8828	0.11125	0.041875
210	0.152975	0.116875	0.883125	0.110825	0.04215
211	0.153025	0.117	0.883	0.1108	0.042225
212	0.153256	0.11665	0.88335	0.111	0.0422563
213	0.153469	0.1167	0.8833	0.111225	0.0422437
214	0.153475	0.116675	0.883325	0.111225	0.04225
215	0.153562	0.116425	0.883575	0.111175	0.0423875
216	0.153669	0.116725	0.883275	0.11135	0.0423188
217	0.153900	0.1169	0.8831	0.1117	0.0422
218	0.154125	0.117175	0.882825	0.112	0.042125
219	0.154356	0.11785	0.88215	0.11235	0.0420063
220	0.154256	0.11695	0.88305	0.111925	0.0423313
221	0.154263	0.116325	0.883675	0.111825	0.0424375
222	0.154337	0.11665	0.88335	0.111825	0.0425125
223	0.154713	0.116825	0.883175	0.11205	0.0426625
224	0.154581	0.116725	0.883275	0.112025	0.0425562
225	0.154556	0.11645	0.88355	0.1119	0.0426563
226	0.154481	0.1164	0.8836	0.1118	0.0426812
227	0.154844	0.116425	0.883575	0.11205	0.0427937
228	0.155044	0.1165	0.8835	0.112275	0.0427688
229	0.155050	0.116725	0.883275	0.112125	0.042925
230	0.155325	0.11645	0.88355	0.11245	0.042875
231	0.155569	0.11715	0.88285	0.1128	0.0427688
232	0.155650	0.117625	0.882375	0.113175	0.042475
233	0.155406	0.117675	0.882325	0.112925	0.0424812
234	0.155481	0.11715	0.88285	0.112675	0.0428062
235	0.155663	0.11725	0.88275	0.11305	0.0426125
236	0.156062	0.117425	0.882575	0.113225	0.0428375
237	0.156138	0.11805	0.88195	0.113475	0.0426625
238	0.156381	0.117825	0.882175	0.113475	0.0429063
239	0.156194	0.11815	0.88185	0.113475	0.0427188
240	0.156400	0.118125	0.881875	0.113575	0.042825
241	0.156619	0.118275	0.881725	0.11375	0.0428687
242	0.156469	0.118475	0.881525	0.113675	0.0427937
243	0.156631	0.1187	0.8813	0.113575	0.0430562
244	0.157044	0.1189	0.8811	0.114075	0.0429688
245	0.157144	0.11915	0.88085	0.114075	0.0430688
246	0.157481	0.11925	0.88075	0.11455	0.0429312
247	0.157419	0.119575	0.880425	0.114625	0.0427937
248	0.157525	0.11915	0.88085	0.114425	0.0431
249	0.157688	0.118925	0.881075	0.114525	0.0431625
250	0.158075	0.1195	0.8805	0.115075	0.043
251	0.158325	0.11955	0.88045	0.11535	0.042975
252	0.158538	0.120025	0.879975	0.11565	0.0428875
253	0.158475	0.1203	0.8797	0.1158	0.042675
254	0.158994	0.12085	0.87915	0.116325	0.0426687
255	0.158844	0.120875	0.879125	0.11605	0.0427937
256	0.158819	0.12065	0.87935	0.116075	0.0427437
257	0.159106	0.1209	0.8791	0.116375	0.0427312
258	0.158975	0.120525	0.879475	0.116025	0.04295
259	0.158931	0.119875	0.880125	0.115575	0.0433562
260	0.159075	0.119775	0.880225	0.1156	0.043475
261	0.159587	0.120225	0.879775	0.1162	0.0433875
262	0.159606	0.120675	0.879325	0.11645	0.0431563
263	0.159194	0.12045	0.87955	0.11585	0.0433438
264	0.159375	0.1204	0.8796	0.11605	0.043325
265	0.159419	0.120025	0.879975	0.11615	0.0432688
266	0.159475	0.120325	0.879675	0.116325	0.04315
267	0.159769	0.120075	0.879925	0.1164	0.0433687
268	0.159700	0.120025	0.879975	0.116325	0.043375
269	0.159813	0.120225	0.879775	0.11645	0.0433625
270	0.159994	0.1204	0.8796	0.11665	0.0433438
271	0.159881	0.12015	0.87985	0.116325	0.0435562
272	0.159869	0.12005	0.87995	0.116425	0.0434438
273	0.160175	0.119875	0.880125	0.116625	0.04355
274	0.160450	0.12035	0.87965	0.11705	0.0434
275	0.160494	0.1208	0.8792	0.11735	0.0431438
276	0.160631	0.120775	0.879225	0.11745	0.0431812
277	0.160925	0.120775	0.879225	0.11755	0.043375
278	0.160919	0.120875	0.879125	0.1177	0.0432188
279	0.161019	0.12105	0.87895	0.117775	0.0432437
280	0.160719	0.120475	0.879525	0.117075	0.0436438
281	0.161006	0.1204	0.8796	0.11745	0.0435562
282	0.161238	0.12095	0.87905	0.117875	0.0433625
283	0.161306	0.121175	0.878825	0.118025	0.0432813
284	0.161231	0.121175	0.878825	0.117875	0.0433562
285	0.161294	0.121175	0.878825	0.11785	0.0434438
286	0.161375	0.121025	0.878975	0.1179	0.043475
287	0.161369	0.12105	0.87895	0.118025	0.0433438
288	0.161494	0.1207	0.8793	0.117925	0.0435688
289	0.161675	0.12105	0.87895	0.1182	0.043475
290	0.161813	0.121425	0.878575	0.118575	0.0432375
291	0.161894	0.1219	0.8781	0.118575	0.0433188
292	0.162050	0.121725	0.878275	0.11875	0.0433
293	0.162288	0.121975	0.878025	0.118975	0.0433125
294	0.162444	0.122425	0.877575	0.119125	0.0433188
295	0.162531	0.1224	0.8776	0.119025	0.0435063
296	0.162500	0.12255	0.87745	0.119075	0.043425
297	0.162619	0.12235	0.87765	0.118875	0.0437437
298	0.162931	0.1233	0.8767	0.119425	0.0435063
299	0.163025	0.12305	0.87695	0.119275	0.04375
300	0.162925	0.123375	0.876625	0.119225	0.0437
301	0.162825	0.123175	0.876825	0.118975	0.04385
302	0.162556	0.122575	0.877425	0.118575	0.0439813
303	0.162500	0.12215	0.87785	0.118475	0.044025
304	0.162362	0.121425	0.878575	0.11825	0.0441125
305	0.162725	0.121525	0.878475	0.118625	0.0441
306	0.162662	0.12165	0.87835	0.118775	0.0438875
307	0.162838	0.121925	0.878075	0.119075	0.0437625
308	0.162719	0.122025	0.877975	0.118975	0.0437437
309	0.162906	0.121675	0.878325	0.119025	0.0438812
310	0.162931	0.121775	0.878225	0.119225	0.0437063
311	0.163013	0.121975	0.878025	0.11935	0.0436625
312	0.162775	0.121625	0.878375	0.118875	0.0439
313	0.162963	0.121625	0.878375	0.119025	0.0439375
314	0.163069	0.1217	0.8783	0.119125	0.0439437
315	0.163175	0.121875	0.878125	0.1192	0.043975
316	0.163444	0.12235	0.87765	0.119525	0.0439187
317	0.163675	0.1229	0.8771	0.11985	0.043825
318	0.163644	0.12275	0.87725	0.1198	0.0438438
319	0.163706	0.122775	0.877225	0.119875	0.0438313
320	0.163488	0.122625	0.877375	0.119575	0.0439125
321	0.163263	0.1218	0.8782	0.119225	0.0440375
322	0.163412	0.1215	0.8785	0.11935	0.0440625
323	0.163556	0.1219	0.8781	0.119675	0.0438812
324	0.163644	0.1221	0.8779	0.119625	0.0440188
325	0.163519	0.12185	0.87815	0.119425	0.0440938
326	0.163706	0.121725	0.878275	0.1196	0.0441063
327	0.163606	0.1217	0.8783	0.119575	0.0440313
328	0.163444	0.1217	0.8783	0.1195	0.0439437
329	0.163538	0.1213	0.8787	0.1194	0.0441375
330	0.163538	0.12145	0.87855	0.119425	0.0441125
331	0.163213	0.120975	0.879025	0.119025	0.0441875
332	0.163400	0.120575	0.879425	0.11915	0.04425
333	0.163319	0.120625	0.879375	0.11915	0.0441688
334	0.163294	0.12015	0.87985	0.119	0.0442938
335	0.163394	0.120325	0.879675	0.1192	0.0441937
336	0.163394	0.1204	0.8796	0.11925	0.0441438
337	0.163394	0.1204	0.8796	0.119225	0.0441688
338	0.163488	0.12035	0.87965	0.119375	0.0441125
339	0.163475	0.120375	0.879625	0.11935	0.044125
340	0.163450	0.120375	0.879625	0.11935	0.0441
341	0.163475	0.120275	0.879725	0.119325	0.04415
342	0.163325	0.1203	0.8797	0.1192	0.044125
343	0.163362	0.120275	0.879725	0.11925	0.0441125
344	0.163244	0.120025	0.879975	0.119025	0.0442188
345	0.163400	0.120225	0.879775	0.119225	0.044175
346	0.163544	0.1204	0.8796	0.1195	0.0440438
347	0.163594	0.12045	0.87955	0.11945	0.0441438
348	0.163569	0.12045	0.87955	0.119425	0.0441438
349	0.163469	0.12045	0.87955	0.119375	0.0440938
350	0.163544	0.120425	0.879575	0.11945	0.0440938
351	0.163650	0.120575	0.879425	0.11955	0.0441
352	0.163550	0.120425	0.879575	0.119425	0.044125
353	0.163588	0.1204	0.8796	0.119425	0.0441625
354	0.163581	0.120425	0.879575	0.119425	0.0441563
355	0.163625	0.120225	0.879775	0.11945	0.044175
356	0.163794	0.12045	0.87955	0.11965	0.0441438
357	0.163956	0.12085	0.87915	0.1199	0.0440562
358	0.163950	0.12095	0.87905	0.11985	0.0441
359	0.163875	0.121025	0.878975	0.1199	0.043975
360	0.163925	0.12115	0.87885	0.11995	0.043975
361	0.163894	0.1211	0.8789	0.119925	0.0439688
362	0.163862	0.1208	0.8792	0.119825	0.0440375
363	0.163856	0.1208	0.8792	0.119725	0.0441312
364	0.164069	0.120775	0.879225	0.119825	0.0442437
365	0.164056	0.120925	0.879075	0.11985	0.0442063
366	0.164119	0.121075	0.878925	0.119975	0.0441438
367	0.164206	0.12115	0.87885	0.1201	0.0441063
368	0.164331	0.121075	0.878925	0.120175	0.0441563
369	0.164325	0.12115	0.87885	0.12025	0.044075
370	0.164281	0.12115	0.87885	0.120175	0.0441063
371	0.164362	0.1211	0.8789	0.12015	0.0442125
372	0.164387	0.121225	0.878775	0.120275	0.0441125
373	0.164544	0.12135	0.87865	0.12045	0.0440938
374	0.164469	0.121475	0.878525	0.120425	0.0440438
375	0.164588	0.12165	0.87835	0.120625	0.0439625
376	0.164531	0.121475	0.878525	0.12055	0.0439813
377	0.164681	0.12155	0.87845	0.120625	0.0440562
378	0.164694	0.121475	0.878525	0.120625	0.0440687
379	0.164687	0.121625	0.878375	0.120575	0.0441125
380	0.164744	0.121875	0.878125	0.1207	0.0440438
381	0.164794	0.1218	0.8782	0.12065	0.0441438
382	0.164813	0.121925	0.878075	0.120775	0.0440375
383	0.164844	0.121825	0.878175	0.1208	0.0440438
384	0.164963	0.121925	0.878075	0.12095	0.0440125
385	0.164969	0.122125	0.877875	0.120925	0.0440438
386	0.164844	0.121875	0.878125	0.12075	0.0440938
387	0.164800	0.12175	0.87825	0.120625	0.044175
388	0.164731	0.1215	0.8785	0.1205	0.0442313
389	0.164687	0.121325	0.878675	0.1204	0.0442875
390	0.164906	0.1213	0.8787	0.120575	0.0443313
391	0.164963	0.1216	0.8784	0.120825	0.0441375
392	0.165038	0.12165	0.87835	0.1209	0.0441375
393	0.165281	0.1219	0.8781	0.1212	0.0440813
394	0.165263	0.12215	0.87785	0.1212	0.0440625
395	0.165200	0.122075	0.877925	0.1211	0.0441
396	0.165156	0.122025	0.877975	0.121	0.0441563
397	0.165281	0.122	0.878	0.121125	0.0441563
398	0.165100	0.12185	0.87815	0.12085	0.04425
399	0.165187	0.1219	0.8781	0.121025	0.0441625
400	0.165175	0.121775	0.878225	0.12095	0.044225
401	0.165238	0.121875	0.878125	0.121075	0.0441625
402	0.165256	0.122	0.878	0.121175	0.0440813
403	0.165225	0.1219	0.8781	0.1211	0.044125
404	0.165200	0.121825	0.878175	0.121025	0.044175
405	0.165200	0.12175	0.87825	0.121075	0.044125
406	0.165206	0.1216	0.8784	0.121075	0.0441312
407	0.165344	0.121575	0.878425	0.1212	0.0441438
408	0.165338	0.121525	0.878475	0.121125	0.0442125
409	0.165356	0.12155	0.87845	0.12115	0.0442063
410	0.165369	0.1216	0.8784	0.121175	0.0441937
411	0.165350	0.12155	0.87845	0.121125	0.044225
412	0.165369	0.121575	0.878425	0.121175	0.0441937
413	0.165412	0.121625	0.878375	0.121225	0.0441875
414	0.165431	0.1216	0.8784	0.12125	0.0441812
415	0.165431	0.121675	0.878325	0.12125	0.0441812
416	0.165338	0.12155	0.87845	0.121075	0.0442625
417	0.165387	0.12155	0.87845	0.121125	0.0442625
418	0.165369	0.1216	0.8784	0.121125	0.0442437
419	0.165425	0.121575	0.878425	0.121225	0.0442
420	0.165475	0.1217	0.8783	0.12125	0.044225
421	0.165431	0.121625	0.878375	0.121175	0.0442562
422	0.165369	0.1215	0.8785	0.121075	0.0442938
423	0.165313	0.12135	0.87865	0.121	0.0443125
424	0.165313	0.121225	0.878775	0.12095	0.0443625
425	0.165363	0.121225	0.878775	0.121	0.0443625
426	0.165444	0.12145	0.87855	0.1212	0.0442437
427	0.165406	0.12145	0.87855	0.12115	0.0442562
428	0.165412	0.1214	0.8786	0.121175	0.0442375
429	0.165431	0.1214	0.8786	0.1212	0.0442313
430	0.165450	0.12145	0.87855	0.12125	0.0442
431	0.165456	0.121475	0.878525	0.121225	0.0442313
432	0.165475	0.121475	0.878525	0.121225	0.04425
433	0.165306	0.12135	0.87865	0.12095	0.0443563
434	0.165375	0.121175	0.878825	0.120925	0.04445
435	0.165375	0.1213	0.8787	0.121025	0.04435
436	0.165356	0.12135	0.87865	0.121025	0.0443313
437	0.165369	0.121275	0.878725	0.1211	0.0442688
438	0.165369	0.121275	0.878725	0.121125	0.0442437
439	0.165394	0.121275	0.878725	0.121175	0.0442188
440	0.165406	0.121325	0.878675	0.121175	0.0442313
441	0.165419	0.1214	0.8786	0.121175	0.0442437
442	0.165400	0.12135	0.87865	0.1211	0.0443
443	0.165381	0.12135	0.87865	0.121075	0.0443062
444	0.165406	0.12135	0.87865	0.121075	0.0443313
445	0.165456	0.1215	0.8785	0.12125	0.0442063
446	0.165456	0.121425	0.878575	0.121175	0.0442813
447	0.165444	0.1214	0.8786	0.121125	0.0443187
448	0.165519	0.12155	0.87845	0.121225	0.0442938
449	0.165475	0.12145	0.87855	0.1212	0.044275
450	0.165475	0.12145	0.87855	0.1212	0.044275
451	0.165488	0.12145	0.87855	0.121225	0.0442625
452	0.165463	0.12145	0.87855	0.1212	0.0442625
453	0.165475	0.121425	0.878575	0.121225	0.04425
454	0.165494	0.1214	0.8786	0.121225	0.0442688
455	0.165463	0.12135	0.87865	0.121175	0.0442875
456	0.165425	0.121325	0.878675	0.12115	0.044275
457	0.165400	0.12125	0.87875	0.1211	0.0443
458	0.165406	0.121225	0.878775	0.1211	0.0443062
459	0.165444	0.121175	0.878825	0.121125	0.0443187
460	0.165463	0.1213	0.8787	0.121175	0.0442875
461	0.165456	0.121275	0.878725	0.121175	0.0442813
462	0.165456	0.121225	0.878775	0.12115	0.0443062
463	0.165469	0.121225	0.878775	0.12115	0.0443187
464	0.165469	0.121225	0.878775	0.121175	0.0442938
465	0.165488	0.121275	0.878725	0.1212	0.0442875
466	0.165513	0.12125	0.87875	0.121175	0.0443375
467	0.165525	0.121275	0.878725	0.121225	0.0443
468	0.165475	0.1213	0.8787	0.1212	0.044275
469	0.165488	0.1212	0.8788	0.121125	0.0443625
470	0.165488	0.121225	0.878775	0.12115	0.0443375
471	0.165488	0.121225	0.878775	0.12115	0.0443375
472	0.165488	0.121225	0.878775	0.12115	0.0443375
473	0.165506	0.1213	0.8787	0.1212	0.0443062
474	0.165506	0.1213	0.8787	0.121175	0.0443313
475	0.165506	0.121225	0.878775	0.12115	0.0443563
476	0.165544	0.12135	0.87865	0.121225	0.0443187
477	0.165606	0.121425	0.878575	0.121275	0.0443313
478	0.165581	0.121425	0.878575	0.121275	0.0443062
479	0.165631	0.1214	0.8786	0.1213	0.0443313
480	0.165662	0.1215	0.8785	0.12135	0.0443125
481	0.165694	0.121475	0.878525	0.121375	0.0443187
482	0.165719	0.1215	0.8785	0.1214	0.0443187
483	0.165694	0.121575	0.878425	0.1214	0.0442938
484	0.165694	0.121525	0.878475	0.1214	0.0442938
485	0.165719	0.12155	0.87845	0.12145	0.0442688
486	0.165694	0.121575	0.878425	0.121425	0.0442688
487	0.165713	0.121575	0.878425	0.121425	0.0442875
488	0.165713	0.1216	0.8784	0.121425	0.0442875
489	0.165713	0.12155	0.87845	0.1214	0.0443125
490	0.165694	0.12155	0.87845	0.1214	0.0442938
491	0.165719	0.12155	0.87845	0.121425	0.0442938
492	0.165694	0.121525	0.878475	0.121375	0.0443187
493	0.165725	0.121475	0.878525	0.121375	0.04435
494	0.165725	0.121525	0.878475	0.1214	0.044325
495	0.165719	0.12155	0.87845	0.121425	0.0442938
496	0.165719	0.12155	0.87845	0.121425	0.0442938
497	0.165744	0.12155	0.87845	0.12145	0.0442938
498	0.165775	0.121625	0.878375	0.1215	0.044275
499	0.165750	0.121625	0.878375	0.121475	0.044275
500	0.165775	0.1216	0.8784	0.1215	0.044275
501	0.165763	0.12165	0.87835	0.121475	0.0442875
502	0.165738	0.1216	0.8784	0.121425	0.0443125
503	0.165756	0.121575	0.878425	0.121425	0.0443313
504	0.165800	0.121625	0.878375	0.121475	0.044325
505	0.165744	0.121625	0.878375	0.121425	0.0443187
506	0.165781	0.121525	0.878475	0.121375	0.0444063
507	0.165794	0.12155	0.87845	0.12145	0.0443438
508	0.165850	0.121675	0.878325	0.121525	0.044325
509	0.165775	0.12165	0.87835	0.121425	0.04435
510	0.165756	0.121575	0.878425	0.121425	0.0443313
511	0.165775	0.121575	0.878425	0.121425	0.04435
512	0.165806	0.12155	0.87845	0.1214	0.0444063
513	0.165794	0.12155	0.87845	0.1214	0.0443938
514	0.165813	0.121625	0.878375	0.12145	0.0443625
515	0.165800	0.1216	0.8784	0.121425	0.044375
516	0.165825	0.1216	0.8784	0.121475	0.04435
517	0.165850	0.121625	0.878375	0.121525	0.044325
518	0.165850	0.121575	0.878425	0.121525	0.044325
519	0.165769	0.121525	0.878475	0.121425	0.0443438
520	0.165781	0.1215	0.8785	0.12145	0.0443313
521	0.165813	0.1215	0.8785	0.121475	0.0443375
522	0.165800	0.12145	0.87855	0.121425	0.044375
523	0.165800	0.121475	0.878525	0.121425	0.044375
524	0.165781	0.12145	0.87855	0.121425	0.0443563
525	0.165781	0.121425	0.878575	0.121425	0.0443563
526	0.165781	0.121425	0.878575	0.121425	0.0443563
527	0.165788	0.12145	0.87855	0.12145	0.0443375
528	0.165788	0.12145	0.87855	0.12145	0.0443375
529	0.165788	0.12145	0.87855	0.12145	0.0443375
530	0.165788	0.12145	0.87855	0.12145	0.0443375
531	0.165788	0.12145	0.87855	0.12145	0.0443375
532	0.165788	0.12145	0.87855	0.12145	0.0443375
533	0.165788	0.12145	0.87855	0.12145	0.0443375
534	0.165788	0.12145	0.87855	0.12145	0.0443375
535	0.165788	0.12145	0.87855	0.12145	0.0443375
536	0.165788	0.12145	0.87855	0.12145	0.0443375
537	0.165788	0.12145	0.87855	0.12145	0.0443375
538	0.165788	0.12145	0.87855	0.12145	0.0443375
539	0.165788	0.12145	0.87855	0.12145	0.0443375
540	0.165788	0.12145	0.87855	0.12145	0.0443375
541	0.165788	0.12145	0.87855	0.12145	0.0443375
542	0.165788	0.12145	0.87855	0.12145	0.0443375
543	0.165788	0.12145	0.87855	0.12145	0.0443375
544	0.165788	0.12145	0.87855	0.12145	0.0443375
545	0.165788	0.12145	0.87855	0.12145	0.0443375
546	0.165788	0.12145	0.87855	0.12145	0.0443375
547	0.165788	0.12145	0.87855	0.12145	0.0443375
548	0.165788	0.12145	0.87855	0.12145	0.0443375
549	0.165788	0.12145	0.87855	0.12145	0.0443375
550	0.165788	0.12145	0.87855	0.12145	0.0443375
551	0.165788	0.12145	0.87855	0.12145	0.0443375
552	0.165788	0.12145	0.87855	0.12145	0.0443375
553	0.165788	0.12145	0.87855	0.12145	0.0443375
554	0.165788	0.12145	0.87855	0.12145	0.0443375
555	0.165788	0.12145	0.87855	0.12145	0.0443375
556	0.165788	0.12145	0.87855	0.12145	0.0443375
557	0.165788	0.12145	0.87855	0.12145	0.0443375
558	0.165788	0.12145	0.87855	0.12145	0.0443375
559	0.165788	0.12145	0.87855	0.12145	0.0443375
560	0.165788	0.12145	0.87855	0.12145	0.0443375
561	0.165788	0.12145	0.87855	0.12145	0.0443375
562	0.165788	0.12145	0.87855	0.12145	0.0443375
563	0.165788	0.12145	0.87855	0.12145	0.0443375
564	0.165788	0.12145	0.87855	0.12145	0.0443375
565	0.165788	0.12145	0.87855	0.12145	0.0443375
566	0.165788	0.12145	0.87855	0.12145	0.0443375
567	0.165788	0.12145	0.87855	0.12145	0.0443375
568	0.165788	0.12145	0.87855	0.12145	0.0443375
569	0.165788	0.12145	0.87855	0.12145	0.0443375
570	0.165788	0.12145	0.87855	0.12145	0.0443375
571	0.165788	0.12145	0.87855	0.12145	0.0443375
572	0.165788	0.12145	0.87855	0.12145	0.0443375
573	0.165788	0.12145	0.87855	0.12145	0.0443375
574	0.165788	0.12145	0.87855	0.12145	0.0443375
575	0.165788	0.12145	0.87855	0.12145	0.0443375
576	0.165788	0.12145	0.87855	0.12145	0.0443375
577	0.165788	0.12145	0.87855	0.12145	0.0443375
578	0.165788	0.12145	0.87855	0.12145	0.0443375
579	0.165788	0.12145	0.87855	0.12145	0.0443375
580	0.165788	0.12145	0.87855	0.12145	0.0443375
581	0.165788	0.12145	0.87855	0.12145	0.0443375
582	0.165788	0.12145	0.87855	0.12145	0.0443375
583	0.165788	0.12145	0.87855	0.12145	0.0443375
584	0.165788	0.12145	0.87855	0.12145	0.0443375
585	0.165788	0.12145	0.87855	0.12145	0.0443375
586	0.165788	0.12145	0.87855	0.12145	0.0443375
587	0.165788	0.12145	0.87855	0.12145	0.0443375
588	0.165788	0.12145	0.87855	0.12145	0.0443375
589	0.165788	0.12145	0.87855	0.12145	0.0443375
590	0.165788	0.12145	0.87855	0.12145	0.0443375
591	0.165788	0.12145	0.87855	0.12145	0.0443375
592	0.165788	0.12145	0.87855	0.12145	0.0443375
593	0.165788	0.12145	0.87855	0.12145	0.0443375
594	0.165788	0.12145	0.87855	0.12145	0.0443375
595	0.165788	0.12145	0.87855	0.12145	0.0443375
596	0.165788	0.12145	0.87855	0.12145	0.0443375
597	0.165788	0.12145	0.87855	0.12145	0.0443375
598	0.165788	0.12145	0.87855	0.12145	0.0443375
599	0.165788	0.12145	0.87855	0.12145	0.0443375
600	0.165788	0.12145	0.87855	0.12145	0.0443375
601	0.165788	0.12145	0.87855	0.12145	0.0443375
602	0.165788	0.12145	0.87855	0.12145	0.0443375
603	0.165788	0.12145	0.87855	0.12145	0.0443375
604	0.165788	0.12145	0.87855	0.12145	0.0443375
605	0.165788	0.12145	0.87855	0.12145	0.0443375
606	0.165788	0.12145	0.87855	0.12145	0.0443375
607	0.165788	0.12145	0.87855	0.12145	0.0443375
608	0.165788	0.12145	0.87855	0.12145	0.0443375
609	0.165788	0.12145	0.87855	0.12145	0.0443375
610	0.165788	0.12145	0.87855	0.12145	0.0443375
611	0.165788	0.12145	0.87855	0.12145	0.0443375
612	0.165788	0.12145	0.87855	0.12145	0.0443375
613	0.165788	0.12145	0.87855	0.12145	0.0443375
614	0.165788	0.12145	0.87855	0.12145	0.0443375
615	0.165788	0.12145	0.87855	0.12145	0.0443375
616	0.165788	0.12145	0.87855	0.12145	0.0443375
617	0.165788	0.12145	0.87855	0.12145	0.0443375
618	0.165788	0.12145	0.87855	0.12145	0.0443375
619	0.165788	0.12145	0.87855	0.12145	0.0443375
620	0.165788	0.12145	0.87855	0.12145	0.0443375
621	0.165788	0.12145	0.87855	0.12145	0.0443375
622	0.165788	0.12145	0.87855	0.12145	0.0443375
623	0.165788	0.12145	0.87855	0.12145	0.0443375
624	0.165788	0.12145	0.87855	0.12145	0.0443375
625	0.165788	0.12145	0.87855	0.12145	0.0443375
626	0.165788	0.12145	0.87855	0.12145	0.0443375
627	0.165788	0.12145	0.87855	0.12145	0.0443375
628	0.165788	0.12145	0.87855	0.12145	0.0443375
629	0.165788	0.12145	0.87855	0.12145	0.0443375
630	0.165788	0.12145	0.87855	0.12145	0.0443375
631	0.165788	0.12145	0.87855	0.12145	0.0443375
632	0.165788	0.12145	0.87855	0.12145	0.0443375
633	0.165788	0.12145	0.87855	0.12145	0.0443375
634	0.165788	0.12145	0.87855	0.12145	0.0443375
635	0.165788	0.12145	0.87855	0.12145	0.0443375
636	0.165788	0.12145	0.87855	0.12145	0.0443375
637	0.165788	0.12145	0.87855	0.12145	0.0443375
638	0.165788	0.12145	0.87855	0.12145	0.0443375
639	0.165788	0.12145	0.87855	0.12145	0.0443375
640	0.165788	0.12145	0.87855	0.12145	0.0443375
641	0.165788	0.12145	0.87855	0.12145	0.0443375
642	0.165788	0.12145	0.87855	0.12145	0.0443375
643	0.165788	0.12145	0.87855	0.12145	0.0443375
644	0.165788	0.12145	0.87855	0.12145	0.0443375
645	0.165788	0.12145	0.87855	0.12145	0.0443375
646	0.165788	0.12145	0.87855	0.12145	0.0443375
647	0.165788	0.12145	0.87855	0.12145	0.0443375
648	0.165788	0.12145	0.87855	0.12145	0.0443375
649	0.165788	0.12145	0.87855	0.12145	0.0443375
650	0.165788	0.12145	0.87855	0.12145	0.0443375
651	0.165788	0.12145	0.87855	0.12145	0.0443375
652	0.165788	0.12145	0.87855	0.12145	0.0443375
653	0.165788	0.12145	0.87855	0.12145	0.0443375
654	0.165788	0.12145	0.87855	0.12145	0.0443375
655	0.165788	0.12145	0.87855	0.12145	0.0443375
656	0.165788	0.12145	0.87855	0.12145	0.0443375
657	0.165788	0.12145	0.87855	0.12145	0.0443375
658	0.165788	0.12145	0.87855	0.12145	0.0443375
659	0.165788	0.12145	0.87855	0.12145	0.0443375
660	0.165788	0.12145	0.87855	0.12145	0.0443375
661	0.165788	0.12145	0.87855	0.12145	0.0443375
662	0.165788	0.12145	0.87855	0.12145	0.0443375
663	0.165788	0.12145	0.87855	0.12145	0.0443375
664	0.165788	0.12145	0.87855	0.12145	0.0443375
665	0.165788	0.12145	0.87855	0.12145	0.0443375
666	0.165788	0.12145	0.87855	0.12145	0.0443375
667	0.165788	0.12145	0.87855	0.12145	0.0443375
668	0.165788	0.12145	0.87855	0.12145	0.0443375
669	0.165788	0.12145	0.87855	0.12145	0.0443375
670	0.165788	0.12145	0.87855	0.12145	0.0443375
671	0.165788	0.12145	0.87855	0.12145	0.0443375
672	0.165788	0.12145	0.87855	0.12145	0.0443375
673	0.165788	0.12145	0.87855	0.12145	0.0443375
674	0.165788	0.12145	0.87855	0.12145	0.0443375
675	0.165788	0.12145	0.87855	0.12145	0.0443375
676	0.165788	0.12145	0.87855	0.12145	0.0443375
677	0.165788	0.12145	0.87855	0.12145	0.0443375
678	0.165788	0.12145	0.87855	0.12145	0.0443375
679	0.165788	0.12145	0.87855	0.12145	0.0443375
680	0.165788	0.12145	0.87855	0.12145	0.0443375
681	0.165788	0.12145	0.87855	0.12145	0.0443375
682	0.165788	0.12145	0.87855	0.12145	0.0443375
683	0.165788	0.12145	0.87855	0.12145	0.0443375
684	0.165788	0.12145	0.87855	0.12145	0.0443375
685	0.165788	0.12145	0.87855	0.12145	0.0443375
686	0.165788	0.12145	0.87855	0.12145	0.0443375
687	0.165788	0.12145	0.87855	0.12145	0.0443375
688	0.165788	0.12145	0.87855	0.12145	0.0443375
689	0.165788	0.12145	0.87855	0.12145	0.0443375
690	0.165788	0.12145	0.87855	0.12145	0.0443375
691	0.165788	0.12145	0.87855	0.12145	0.0443375
692	0.165788	0.12145	0.87855	0.12145	0.0443375
693	0.165788	0.12145	0.87855	0.12145	0.0443375
694	0.165788	0.12145	0.87855	0.12145	0.0443375
695	0.165788	0.12145	0.87855	0.12145	0.0443375
696	0.165788	0.12145	0.87855	0.12145	0.0443375
697	0.165788	0.12145	0.87855	0.12145	0.0443375
698	0.165788	0.12145	0.87855	0.12145	0.0443375
699	0.165788	0.12145	0.87855	0.12145	0.0443375
700	0.165788	0.12145	0.87855	0.12145	0.0443375
701	0.165788	0.12145	0.87855	0.12145	0.0443375
702	0.165788	0.12145	0.87855	0.12145	0.0443375
703	0.165788	0.12145	0.87855	0.12145	0.0443375
704	0.165788	0.12145	0.87855	0.12145	0.0443375
705	0.165788	0.12145	0.87855	0.12145	0.0443375
706	0.165788	0.12145	0.87855	0.12145	0.0443375
707	0.165788	0.12145	0.87855	0.12145	0.0443375
708	0.165788	0.12145	0.87855	0.12145	0.0443375
709	0.165788	0.12145	0.87855	0.12145	0.0443375
710	0.165788	0.12145	0.87855	0.12145	0.0443375
711	0.165788	0.12145	0.87855	0.12145	0.0443375
712	0.165788	0.12145	0.87855	0.12145	0.0443375
713	0.165788	0.12145	0.87855	0.12145	0.0443375
714	0.165788	0.12145	0.87855	0.12145	0.0443375
715	0.165788	0.12145	0.87855	0.12145	0.0443375
716	0.165788	0.12145	0.87855	0.12145	0.0443375
717	0.165788	0.12145	0.87855	0.12145	0.0443375
718	0.165788	0.12145	0.87855	0.12145	0.0443375
719	0.165788	0.12145	0.87855	0.12145	0.0443375
720	0.165788	0.12145	0.87855	0.12145	0.0443375
721	0.165788	0.12145	0.87855	0.12145	0.0443375
722	0.165788	0.12145	0.87855	0.12145	0.0443375
723	0.165788	0.12145	0.87855	0.12145	0.0443375
724	0.165788	0.12145	0.87855	0.12145	0.0443375
725	0.165788	0.12145	0.87855	0.12145	0.0443375
726	0.165788	0.12145	0.87855	0.12145	0.0443375
727	0.165788	0.12145	0.87855	0.12145	0.0443375
728	0.165788	0.12145	0.87855	0.12145	0.0443375
729	0.165788	0.12145	0.87855	0.12145	0.0443375
730	0.165788	0.12145	0.87855	0.12145	0.0443375
731	0.165788	0.12145	0.87855	0.12145	0.0443375
732	0.165788	0.12145	0.87855	0.12145	0.0443375
733	0.165788	0.12145	0.87855	0.12145	0.0443375
734	0.165788	0.12145	0.87855	0.12145	0.0443375
735	0.165788	0.12145	0.87855	0.12145	0.0443375
736	0.165788	0.12145	0.87855	0.12145	0.0443375
737	0.165788	0.12145	0.87855	0.12145	0.0443375
738	0.165788	0.12145	0.87855	0.12145	0.0443375
739	0.165788	0.12145	0.87855	0.12145	0.0443375
740	0.165788	0.12145	0.87855	0.12145	0.0443375
741	0.165788	0.12145	0.87855	0.12145	0.0443375
742	0.165788	0.12145	0.87855	0.12145	0.0443375
743	0.165788	0.12145	0.87855	0.12145	0.0443375
744	0.165788	0.12145	0.87855	0.12145	0.0443375
745	0.165788	0.12145	0.87855	0.12145	0.0443375
746	0.165788	0.12145	0.87855	0.12145	0.0443375
747	0.165788	0.12145	0.87855	0.12145	0.0443375
748	0.165788	0.12145	0.87855	0.12145	0.0443375
749	0.165788	0.12145	0.87855	0.12145	0.0443375
750	0.165788	0.12145	0.87855	0.12145	0.0443375
751	0.165788	0.12145	0.87855	0.12145	0.0443375
752	0.165788	0.12145	0.87855	0.12145	0.0443375
753	0.165788	0.12145	0.87855	0.12145	0.0443375
754	0.165788	0.12145	0.87855	0.12145	0.0443375
755	0.165788	0.12145	0.87855	0.12145	0.0443375
756	0.165788	0.12145	0.87855	0.12145	0.0443375
757	0.165788	0.12145	0.87855	0.12145	0.0443375
758	0.165788	0.12145	0.87855	0.12145	0.0443375
759	0.165788	0.12145	0.87855	0.12145	0.0443375
760	0.165788	0.12145	0.87855	0.12145	0.0443375
761	0.165788	0.12145	0.87855	0.12145	0.0443375
762	0.165788	0.12145	0.87855	0.12145	0.0443375
763	0.165788	0.12145	0.87855	0.12145	0.0443375
764	0.165788	0.12145	0.87855	0.12145	0.0443375
765	0.165788	0.12145	0.87855	0.12145	0.0443375
766	0.165788	0.12145	0.87855	0.12145	0.0443375
767	0.165788	0.12145	0.87855	0.12145	0.0443375
768	0.165788	0.12145	0.87855	0.12145	0.0443375
769	0.165788	0.12145	0.87855	0.12145	0.0443375
770	0.165788	0.12145	0.87855	0.12145	0.0443375
771	0.165788	0.12145	0.87855	0.12145	0.0443375
772	0.165788	0.12145	0.87855	0.12145	0.0443375
773	0.165788	0.12145	0.87855	0.12145	0.0443375
774	0.165788	0.12145	0.87855	0.12145	0.0443375
775	0.165788	0.12145	0.87855	0.12145	0.0443375
776	0.165788	0.12145	0.87855	0.12145	0.0443375
777	0.165788	0.12145	0.87855	0.12145	0.0443375
778	0.165788	0.12145	0.87855	0.12145	0.0443375
779	0.165788	0.12145	0.87855	0.12145	0.0443375
780	0.165788	0.12145	0.87855	0.12145	0.0443375
781	0.165788	0.12145	0.87855	0.12145	0.0443375
782	0.165788	0.12145	0.87855	0.12145	0.0443375
783	0.165788	0.12145	0.87855	0.12145	0.0443375
784	0.165788	0.12145	0.87855	0.12145	0.0443375
785	0.165788	0.12145	0.87855	0.12145	0.0443375
786	0.165788	0.12145	0.87855	0.12145	0.0443375
787	0.165788	0.12145	0.87855	0.12145	0.0443375
788	0.165788	0.12145	0.87855	0.12145	0.0443375
789	0.165788	0.12145	0.87855	0.12145	0.0443375
790	0.165788	0.12145	0.87855	0.12145	0.0443375
791	0.165788	0.12145	0.87855	0.12145	0.0443375
792	0.165788	0.12145	0.87855	0.12145	0.0443375
793	0.165788	0.12145	0.87855	0.12145	0.0443375
794	0.165788	0.12145	0.87855	0.12145	0.0443375
795	0.165788	0.12145	0.87855	0.12145	0.0443375
796	0.165788	0.12145	0.87855	0.12145	0.0443375
797	0.165788	0.12145	0.87855	0.12145	0.0443375
798	0.165788	0.12145	0.87855	0.12145	0.0443375
799	0.165788	0.12145	0.87855	0.12145	0.0443375
800	0.165788	0.12145	0.87855	0.12145	0.0443375
801	0.165788	0.12145	0.87855	0.12145	0.0443375
802	0.165788	0.12145	0.87855	0.12145	0.0443375
803	0.165788	0.12145	0.87855	0.12145	0.0443375
804	0.165788	0.12145	0.87855	0.12145	0.0443375
805	0.165788	0.12145	0.87855	0.12145	0.0443375
806	0.165788	0.12145	0.87855	0.12145	0.0443375
807	0.165788	0.12145	0.87855	0.12145	0.0443375
808	0.165788	0.12145	0.87855	0.12145	0.0443375
809	0.165788	0.12145	0.87855	0.12145	0.0443375
810	0.165788	0.12145	0.87855	0.12145	0.0443375
811	0.165788	0.12145	0.87855	0.12145	0.0443375
812	0.165788	0.12145	0.87855	0.12145	0.0443375
813	0.165788	0.12145	0.87855	0.12145	0.0443375
814	0.165788	0.12145	0.87855	0.12145	0.0443375
815	0.165788	0.12145	0.87855	0.12145	0.0443375
816	0.165788	0.12145	0.87855	0.12145	0.0443375
817	0.165788	0.12145	0.87855	0.12145	0.0443375
818	0.165788	0.12145	0.87855	0.12145	0.0443375
819	0.165788	0.12145	0.87855	0.12145	0.0443375
820	0.165788	0.12145	0.87855	0.12145	0.0443375
821	0.165788	0.12145	0.87855	0.12145	0.0443375
822	0.165788	0.12145	0.87855	0.12145	0.0443375
823	0.165788	0.12145	0.87855	0.12145	0.0443375
824	0.165788	0.12145	0.87855	0.12145	0.0443375
825	0.165788	0.12145	0.87855	0.12145	0.0443375
826	0.165788	0.12145	0.87855	0.12145	0.0443375
827	0.165788	0.12145	0.87855	0.12145	0.0443375
828	0.165788	0.12145	0.87855	0.12145	0.0443375
829	0.165788	0.12145	0.87855	0.12145	0.0443375
830	0.165788	0.12145	0.87855	0.12145	0.0443375
831	0.165788	0.12145	0.87855	0.12145	0.0443375
832	0.165788	0.12145	0.87855	0.12145	0.0443375
833	0.165788	0.12145	0.87855	0.12145	0.0443375
834	0.165788	0.12145	0.87855	0.12145	0.0443375
835	0.165788	0.12145	0.87855	0.12145	0.0443375
836	0.165788	0.12145	0.87855	0.12145	0.0443375
837	0.165788	0.12145	0.87855	0.12145	0.0443375
838	0.165788	0.12145	0.87855	0.12145	0.0443375
839	0.165788	0.12145	0.87855	0.12145	0.0443375
840	0.165788	0.12145	0.87855	0.12145	0.0443375
841	0.165788	0.12145	0.87855	0.12145	0.0443375
842	0.165788	0.12145	0.87855	0.12145	0.0443375
843	0.165788	0.12145	0.87855	0.12145	0.0443375
844	0.165788	0.12145	0.87855	0.12145	0.0443375
845	0.165788	0.12145	0.87855	0.12145	0.0443375
846	0.165788	0.12145	0.87855	0.12145	0.0443375
847	0.165788	0.12145	0.87855	0.12145	0.0443375
848	0.165788	0.12145	0.87855	0.12145	0.0443375
849	0.165788	0.12145	0.87855	0.12145	0.0443375
850	0.165788	0.12145	0.87855	0.12145	0.0443375
851	0.165788	0.12145	0.87855	0.12145	0.0443375
852	0.165788	0.12145	0.87855	0.12145	0.0443375
853	0.165788	0.12145	0.87855	0.12145	0.0443375
854	0.165788	0.12145	0.87855	0.12145	0.0443375
855	0.165788	0.12145	0.87855	0.12145	0.0443375
856	0.165788	0.12145	0.87855	0.12145	0.0443375
857	0.165788	0.12145	0.87855	0.12145	0.0443375
858	0.165788	0.12145	0.87855	0.12145	0.0443375
859	0.165788	0.12145	0.87855	0.12145	0.0443375
860	0.165788	0.12145	0.87855	0.12145	0.0443375
861	0.165788	0.12145	0.87855	0.12145	0.0443375
862	0.165788	0.12145	0.87855	0.12145	0.0443375
863	0.165788	0.12145	0.87855	0.12145	0.0443375
864	0.165788	0.12145	0.87855	0.12145	0.0443375
865	0.165788	0.12145	0.87855	0.12145	0.0443375
866	0.165788	0.12145	0.87855	0.12145	0.0443375
867	0.165788	0.12145	0.87855	0.12145	0.0443375
868	0.165788	0.12145	0.87855	0.12145	0.0443375
869	0.165788	0.12145	0.87855	0.12145	0.0443375
870	0.165788	0.12145	0.87855	0.12145	0.0443375
871	0.165788	0.12145	0.87855	0.12145	0.0443375
872	0.165788	0.12145	0.87855	0.12145	0.0443375
873	0.165788	0.12145	0.87855	0.12145	0.0443375
874	0.165788	0.12145	0.87855	0.12145	0.0443375
875	0.165788	0.12145	0.87855	0.12145	0.0443375
876	0.165788	0.12145	0.87855	0.12145	0.0443375
877	0.165788	0.12145	0.87855	0.12145	0.0443375
878	0.165788	0.12145	0.87855	0.12145	0.0443375
879	0.165788	0.12145	0.87855	0.12145	0.0443375
880	0.165788	0.12145	0.87855	0.12145	0.0443375
881	0.165788	0.12145	0.87855	0.12145	0.0443375
882	0.165788	0.12145	0.87855	0.12145	0.0443375
883	0.165788	0.12145	0.87855	0.12145	0.0443375
884	0.165788	0.12145	0.87855	0.12145	0.0443375
885	0.165788	0.12145	0.87855	0.12145	0.0443375
886	0.165788	0.12145	0.87855	0.12145	0.0443375
887	0.165788	0.12145	0.87855	0.12145	0.0443375
888	0.165788	0.12145	0.87855	0.12145	0.0443375
889	0.165788	0.12145	0.87855	0.12145	0.0443375
890	0.165788	0.12145	0.87855	0.12145	0.0443375
891	0.165788	0.12145	0.87855	0.12145	0.0443375
892	0.165788	0.12145	0.87855	0.12145	0.0443375
893	0.165788	0.12145	0.87855	0.12145	0.0443375
894	0.165788	0.12145	0.87855	0.12145	0.0443375
895	0.165788	0.12145	0.87855	0.12145	0.0443375
896	0.165788	0.12145	0.87855	0.12145	0.0443375
897	0.165788	0.12145	0.87855	0.12145	0.0443375
898	0.165788	0.12145	0.87855	0.12145	0.0443375
899	0.165788	0.12145	0.87855	0.12145	0.0443375
900	0.165788	0.12145	0.87855	0.12145	0.0443375
901	0.165788	0.12145	0.87855	0.12145	0.0443375
902	0.165788	0.12145	0.87855	0.12145	0.0443375
903	0.165788	0.12145	0.87855	0.12145	0.0443375
904	0.165788	0.12145	0.87855	0.12145	0.0443375
905	0.165788	0.12145	0.87855	0.12145	0.0443375
906	0.165788	0.12145	0.87855	0.12145	0.0443375
907	0.165788	0.12145	0.87855	0.12145	0.0443375
908	0.165788	0.12145	0.87855	0.12145	0.0443375
909	0.165788	0.12145	0.87855	0.12145	0.0443375
910	0.165788	0.12145	0.87855	0.12145	0.0443375
911	0.165788	0.12145	0.87855	0.12145	0.0443375
912	0.165788	0.12145	0.87855	0.12145	0.0443375
913	0.165788	0.12145	0.87855	0.12145	0.0443375
914	0.165788	0.12145	0.87855	0.12145	0.0443375
915	0.165788	0.12145	0.87855	0.12145	0.0443375
916	0.165788	0.12145	0.87855	0.12145	0.0443375
917	0.165788	0.12145	0.87855	0.12145	0.0443375
918	0.165788	0.12145	0.87855	0.12145	0.0443375
919	0.165788	0.12145	0.87855	0.12145	0.0443375
920	0.165788	0.12145	0.87855	0.12145	0.0443375
921	0.165788	0.12145	0.87855	0.12145	0.0443375
922	0.165788	0.12145	0.87855	0.12145	0.0443375
923	0.165788	0.12145	0.87855	0.12145	0.0443375
924	0.165788	0.12145	0.87855	0.12145	0.0443375
925	0.165788	0.12145	0.87855	0.12145	0.0443375
926	0.165788	0.12145	0.87855	0.12145	0.0443375
927	0.165788	0.12145	0.87855	0.12145	0.0443375
928	0.165788	0.12145	0.87855	0.12145	0.0443375
929	0.165788	0.12145	0.87855	0.12145	0.0443375
930	0.165788	0.12145	0.87855	0.12145	0.0443375
931	0.165788	0.12145	0.87855	0.12145	0.0443375
932	0.165788	0.12145	0.87855	0.12145	0.0443375
933	0.165788	0.12145	0.87855	0.12145	0.0443375
934	0.165788	0.12145	0.87855	0.12145	0.0443375
935	0.165788	0.12145	0.87855	0.12145	0.0443375
936	0.165788	0.12145	0.87855	0.12145	0.0443375
937	0.165788	0.12145	0.87855	0.12145	0.0443375
938	0.165788	0.12145	0.87855	0.12145	0.0443375
939	0.165788	0.12145	0.87855	0.12145	0.0443375
940	0.165788	0.12145	0.87855	0.12145	0.0443375
941	0.165788	0.12145	0.87855	0.12145	0.0443375
942	0.165788	0.12145	0.87855	0.12145	0.0443375
943	0.165788	0.12145	0.87855	0.12145	0.0443375
944	0.165788	0.12145	0.87855	0.12145	0.0443375
945	0.165788	0.12145	0.87855	0.12145	0.0443375
946	0.165788	0.12145	0.87855	0.12145	0.0443375
947	0.165788	0.12145	0.87855	0.12145	0.0443375
948	0.165788	0.12145	0.87855	0.12145	0.0443375
949	0.165788	0.12145	0.87855	0.12145	0.0443375
950	0.165788	0.12145	0.87855	0.12145	0.0443375
951	0.165788	0.12145	0.87855	0.12145	0.0443375
952	0.165788	0.12145	0.87855	0.12145	0.0443375
953	0.165788	0.12145	0.87855	0.12145	0.0443375
954	0.165788	0.12145	0.87855	0.12145	0.0443375
955	0.165788	0.12145	0.87855	0.12145	0.0443375
956	0.165788	0.12145	0.87855	0.12145	0.0443375
957	0.165788	0.12145	0.87855	0.12145	0.0443375
958	0.165788	0.12145	0.87855	0.12145	0.0443375
959	0.165788	0.12145	0.87855	0.12145	0.0443375
960	0.165788	0.12145	0.87855	0.12145	0.0443375
961	0.165788	0.12145	0.87855	0.12145	0.0443375
962	0.165788	0.12145	0.87855	0.12145	0.0443375
963	0.165788	0.12145	0.87855	0.12145	0.0443375
964	0.165788	0.12145	0.87855	0.12145	0.0443375
965	0.165788	0.12145	0.87855	0.12145	0.0443375
966	0.165788	0.12145	0.87855	0.12145	0.0443375
967	0.165788	0.12145	0.87855	0.12145	0.0443375
968	0.165788	0.12145	0.87855	0.12145	0.0443375
969	0.165788	0.12145	0.87855	0.12145	0.0443375
970	0.165788	0.12145	0.87855	0.12145	0.0443375
971	0.165788	0.12145	0.87855	0.12145	0.0443375
972	0.165788	0.12145	0.87855	0.12145	0.0443375
973	0.165788	0.12145	0.87855	0.12145	0.0443375
974	0.165788	0.12145	0.87855	0.12145	0.0443375
975	0.165788	0.12145	0.87855	0.12145	0.0443375
976	0.165788	0.12145	0.87855	0.12145	0.0443375
977	0.165788	0.12145	0.87855	0.12145	0.0443375
978	0.165788	0.12145	0.87855	0.12145	0.0443375
979	0.165788	0.12145	0.87855	0.12145	0.0443375
980	0.165788	0.12145	0.87855	0.12145	0.0443375
981	0.165788	0.12145	0.87855	0.12145	0.0443375
982	0.165788	0.12145	0.87855	0.12145	0.0443375
983	0.165788	0.12145	0.87855	0.12145	0.0443375
984	0.165788	0.12145	0.87855	0.12145	0.0443375
985	0.165788	0.12145	0.87855	0.12145	0.0443375
986	0.165788	0.12145	0.87855	0.12145	0.0443375
987	0.165788	0.12145	0.87855	0.12145	0.0443375
988	0.165788	0.12145	0.87855	0.12145	0.0443375
989	0.165788	0.12145	0.87855	0.12145	0.0443375
990	0.165788	0.12145	0.87855	0.12145	0.0443375
991	0.165788	0.12145	0.87855	0.12145	0.0443375
992	0.165788	0.12145	0.87855	0.12145	0.0443375
993	0.165788	0.12145	0.87855	0.12145	0.0443375
994	0.165788	0.12145	0.87855	0.12145	0.0443375
995	0.165788	0.12145	0.87855	0.12145	0.0443375
996	0.165788	0.12145	0.87855	0.12145	0.0443375
997	0.165788	0.12145	0.87855	0.12145	0.0443375
998	0.165788	0.12145	0.87855	0.12145	0.0443375
999	0.165788	0.12145	0.87855	0.12145	0.0443375
1000	0.165788	0.12145	0.87855	0.12145	0.0443375
1001	0.165788	0.12145	0.87855	0.12145	0.0443375
1002	0.165788	0.12145	0.87855	0.12145	0.0443375
1003	0.165788	0.12145	0.87855	0.12145	0.0443375
1004	0.165788	0.12145	0.87855	0.12145	0.0443375
1005	0.165788	0.12145	0.87855	0.12145	0.0443375
1006	0.165788	0.12145	0.87855	0.12145	0.0443375
1007	0.165788	0.12145	0.87855	0.12145	0.0443375
1008	0.165788	0.12145	0.87855	0.12145	0.0443375
1009	0.165788	0.12145	0.87855	0.12145	0.0443375
1010	0.165788	0.12145	0.87855	0.12145	0.0443375
1011	0.165788	0.12145	0.87855	0.12145	0.0443375
1012	0.165788	0.12145	0.87855	0.12145	0.0443375
1013	0.165788	0.12145	0.87855	0.12145	0.0443375
1014	0.165788	0.12145	0.87855	0.12145	0.0443375
1015	0.165788	0.12145	0.87855	0.12145	0.0443375
1016	0.165788	0.12145	0.87855	0.12145	0.0443375
1017	0.165788	0.12145	0.87855	0.12145	0.0443375
1018	0.165788	0.12145	0.87855	0.12145	0.0443375
1019	0.165788	0.12145	0.87855	0.12145	0.0443375
1020	0.165788	0.12145	0.87855	0.12145	0.0443375
1021	0.165788	0.12145	0.87855	0.12145	0.0443375
1022	0.165788	0.12145	0.87855	0.12145	0.0443375
1023	0.165788	0.12145	0.87855	0.12145	0.0443375
1024	0.165788	0.12145	0.87855	0.12145	0.0443375
1025	0.165788	0.12145	0.87855	0.12145	0.0443375
1026	0.165788	0.12145	0.87855	0.12145	0.0443375
1027	0.165788	0.12145	0.87855	0.12145	0.0443375
1028	0.165788	0.12145	0.87855	0.12145	0.0443375
1029	0.165788	0.12145	0.87855	0.12145	0.0443375
1030	0.165788	0.12145	0.87855	0.12145	0.0443375
1031	0.165788	0.12145	0.87855	0.12145	0.0443375
1032	0.165788	0.12145	0.87855	0.12145	0.0443375
1033	0.165788	0.12145	0.87855	0.12145	0.0443375
1034	0.165788	0.12145	0.87855	0.12145	0.0443375
1035	0.165788	0.12145	0.87855	0.12145	0.0443375
1036	0.165788	0.12145	0.87855	0.12145	0.0443375
1037	0.165788	0.12145	0.87855	0.12145	0.0443375
1038	0.165788	0.12145	0.87855	0.12145	0.0443375
1039	0.165788	0.12145	0.87855	0.12145	0.0443375
1040	0.165788	0.12145	0.87855	0.12145	0.0443375
1041	0.165788	0.12145	0.87855	0.12145	0.0443375
1042	0.165788	0.12145	0.87855	0.12145	0.0443375
1043	0.165788	0.12145	0.87855	0.12145	0.0443375
1044	0.165788	0.12145	0.87855	0.12145	0.0443375
1045	0.165788	0.12145	0.87855	0.12145	0.0443375
1046	0.165788	0.12145	0.87855	0.12145	0.0443375
1047	0.165788	0.12145	0.87855	0.12145	0.0443375
1048	0.165788	0.12145	0.87855	0.12145	0.0443375
1049	0.165788	0.12145	0.87855	0.12145	0.0443375
1050	0.165788	0.12145	0.87855	0.12145	0.0443375
1051	0.165788	0.12145	0.87855	0.12145	0.0443375
1052	0.165788	0.12145	0.87855	0.12145	0.0443375
1053	0.165788	0.12145	0.87855	0.12145	0.0443375
1054	0.165788	0.12145	0.87855	0.12145	0.0443375
1055	0.165788	0.12145	0.87855	0.12145	0.0443375
1056	0.165788	0.12145	0.87855	0.12145	0.0443375
1057	0.165788	0.12145	0.87855	0.12145	0.0443375
1058	0.165788	0.12145	0.87855	0.12145	0.0443375
1059	0.165788	0.12145	0.87855	0.12145	0.0443375
1060	0.165788	0.12145	0.87855	0.12145	0.0443375
1061	0.165788	0.12145	0.87855	0.12145	0.0443375
1062	0.165788	0.12145	0.87855	0.12145	0.0443375
1063	0.165788	0.12145	0.87855	0.12145	0.0443375
1064	0.165788	0.12145	0.87855	0.12145	0.0443375
1065	0.165788	0.12145	0.87855	0.12145	0.0443375
1066	0.165788	0.12145	0.87855	0.12145	0.0443375
1067	0.165788	0.12145	0.87855	0.12145	0.0443375
1068	0.165788	0.12145	0.87855	0.12145	0.0443375
1069	0.165788	0.12145	0.87855	0.12145	0.0443375
1070	0.165788	0.12145	0.87855	0.12145	0.0443375
1071	0.165788	0.12145	0.87855	0.12145	0.0443375
1072	0.165788	0.12145	0.87855	0.12145	0.0443375
1073	0.165788	0.12145	0.87855	0.12145	0.0443375
1074	0.165788	0.12145	0.87855	0.12145	0.0443375
1075	0.165788	0.12145	0.87855	0.12145	0.0443375
1076	0.165788	0.12145	0.87855	0.12145	0.0443375
1077	0.165788	0.12145	0.87855	0.12145	0.0443375
1078	0.165788	0.12145	0.87855	0.12145	0.0443375
1079	0.165788	0.12145	0.87855	0.12145	0.0443375
1080	0.165788	0.12145	0.87855	0.12145	0.0443375
1081	0.165788	0.12145	0.87855	0.12145	0.0443375
1082	0.165788	0.12145	0.87855	0.12145	0.0443375
1083	0.165788	0.12145	0.87855	0.12145	0.0443375
1084	0.165788	0.12145	0.87855	0.12145	0.0443375
1085	0.165788	0.12145	0.87855	0.12145	0.0443375
1086	0.165788	0.12145	0.87855	0.12145	0.0443375
1087	0.165788	0.12145	0.87855	0.12145	0.0443375
1088	0.165788	0.12145	0.87855	0.12145	0.0443375
1089	0.165788	0.12145	0.87855	0.12145	0.0443375
1090	0.165788	0.12145	0.87855	0.12145	0.0443375
1091	0.165788	0.12145	0.87855	0.12145	0.0443375
1092	0.165788	0.12145	0.87855	0.12145	0.0443375
1093	0.165788	0.12145	0.87855	0.12145	0.0443375
1094	0.165788	0.12145	0.87855	0.12145	0.0443375
1095	0.165788	0.12145	0.87855	0.12145	0.0443375
1096	0.165788	0.12145	0.87855	0.12145	0.0443375
1097	0.165788	0.12145	0.87855	0.12145	0.0443375
1098	0.165788	0.12145	0.87855	0.12145	0.0443375
1099	0.165788	0.12145	0.87855	0.12145	0.0443375
1100	0.165788	0.12145	0.87855	0.12145	0.0443375
1101	0.165788	0.12145	0.87855	0.12145	0.0443375
1102	0.165788	0.12145	0.87855	0.12145	0.0443375
1103	0.165788	0.12145	0.87855	0.12145	0.0443375
1104	0.165788	0.12145	0.87855	0.12145	0.0443375
1105	0.165788	0.12145	0.87855	0.12145	0.0443375
1106	0.165788	0.12145	0.87855	0.12145	0.0443375
1107	0.165788	0.12145	0.87855	0.12145	0.0443375
1108	0.165788	0.12145	0.87855	0.12145	0.0443375
1109	0.165788	0.12145	0.87855	0.12145	0.0443375
1110	0.165788	0.12145	0.87855	0.12145	0.0443375
1111	0.165788	0.12145	0.87855	0.12145	0.0443375
1112	0.165788	0.12145	0.87855	0.12145	0.0443375
1113	0.165788	0.12145	0.87855	0.12145	0.0443375
1114	0.165788	0.12145	0.87855	0.12145	0.0443375
1115	0.165788	0.12145	0.87855	0.12145	0.0443375
1116	0.165788	0.12145	0.87855	0.12145	0.0443375
1117	0.165788	0.12145	0.87855	0.12145	0.0443375
1118	0.165788	0.12145	0.87855	0.12145	0.0443375
1119	0.165788	0.12145	0.87855	0.12145	0.0443375
1120	0.165788	0.12145	0.87855	0.12145	0.0443375
1121	0.165788	0.12145	0.87855	0.12145	0.0443375
1122	0.165788	0.12145	0.87855	0.12145	0.0443375
1123	0.165788	0.12145	0.87855	0.12145	0.0443375
1124	0.165788	0.12145	0.87855	0.12145	0.0443375
1125	0.165788	0.12145	0.87855	0.12145	0.0443375
1126	0.165788	0.12145	0.87855	0.12145	0.0443375
1127	0.165788	0.12145	0.87855	0.12145	0.0443375
1128	0.165788	0.12145	0.87855	0.12145	0.0443375
1129	0.165788	0.12145	0.87855	0.12145	0.0443375
1130	0.165788	0.12145	0.87855	0.12145	0.0443375
1131	0.165788	0.12145	0.87855	0.12145	0.0443375
1132	0.165788	0.12145	0.87855	0.12145	0.0443375
1133	0.165788	0.12145	0.87855	0.12145	0.0443375
1134	0.165788	0.12145	0.87855	0.12145	0.0443375
1135	0.165788	0.12145	0.87855	0.12145	0.0443375
1136	0.165788	0.12145	0.87855	0.12145	0.0443375
1137	0.165788	0.12145	0.87855	0.12145	0.0443375
1138	0.165788	0.12145	0.87855	0.12145	0.0443375
1139	0.165788	0.12145	0.87855	0.12145	0.0443375
1140	0.165788	0.12145	0.87855	0.12145	0.0443375
1141	0.165788	0.12145	0.87855	0.12145	0.0443375
1142	0.165788	0.12145	0.87855	0.12145	0.0443375
1143	0.165788	0.12145	0.87855	0.12145	0.0443375
1144	0.165788	0.12145	0.87855	0.12145	0.0443375
1145	0.165788	0.12145	0.87855	0.12145	0.0443375
1146	0.165788	0.12145	0.87855	0.12145	0.0443375
1147	0.165788	0.12145	0.87855	0.12145	0.0443375
1148	0.165788	0.12145	0.87855	0.12145	0.0443375
1149	0.165788	0.12145	0.87855	0.12145	0.0443375
1150	0.165788	0.12145	0.87855	0.12145	0.0443375
1151	0.165788	0.12145	0.87855	0.12145	0.0443375
1152	0.165788	0.12145	0.87855	0.12145	0.0443375
1153	0.165788	0.12145	0.87855	0.12145	0.0443375
1154	0.165788	0.12145	0.87855	0.12145	0.0443375
1155	0.165788	0.12145	0.87855	0.12145	0.0443375
1156	0.165788	0.12145	0.87855	0.12145	0.0443375
1157	0.165788	0.12145	0.87855	0.12145	0.0443375
1158	0.165788	0.12145	0.87855	0.12145	0.0443375
1159	0.165788	0.12145	0.87855	0.12145	0.0443375
1160	0.165788	0.12145	0.87855	0.12145	0.0443375
1161	0.165788	0.12145	0.87855	0.12145	0.0443375
1162	0.165788	0.12145	0.87855	0.12145	0.0443375
1163	0.165788	0.12145	0.87855	0.12145	0.0443375
1164	0.165788	0.12145	0.87855	0.12145	0.0443375
1165	0.165788	0.12145	0.87855	0.12145	0.0443375
1166	0.165788	0.12145	0.87855	0.12145	0.0443375
1167	0.165788	0.12145	0.87855	0.12145	0.0443375
1168	0.165788	0.12145	0.87855	0.12145	0.0443375
1169	0.165788	0.12145	0.87855	0.12145	0.0443375
1170	0.165788	0.12145	0.87855	0.12145	0.0443375
1171	0.165788	0.12145	0.87855	0.12145	0.0443375
1172	0.165788	0.12145	0.87855	0.12145	0.0443375
1173	0.165788	0.12145	0.87855	0.12145	0.0443375
1174	0.165788	0.12145	0.87855	0.12145	0.0443375
1175	0.165788	0.12145	0.87855	0.12145	0.0443375
1176	0.165788	0.12145	0.87855	0.12145	0.0443375
1177	0.165788	0.12145	0.87855	0.12145	0.0443375
1178	0.165788	0.12145	0.87855	0.12145	0.0443375
1179	0.165788	0.12145	0.87855	0.12145	0.0443375
1180	0.165788	0.12145	0.87855	0.12145	0.0443375
1181	0.165788	0.12145	0.87855	0.12145	0.0443375
1182	0.165788	0.12145	0.87855	0.12145	0.0443375
1183	0.165788	0.12145	0.87855	0.12145	0.0443375
1184	0.165788	0.12145	0.87855	0.12145	0.0443375
1185	0.165788	0.12145	0.87855	0.12145	0.0443375
1186	0.165788	0.12145	0.87855	0.12145	0.0443375
1187	0.165788	0.12145	0.87855	0.12145	0.0443375
1188	0.165788	0.12145	0.87855	0.12145	0.0443375
1189	0.165788	0.12145	0.87855	0.12145	0.0443375
1190	0.165788	0.12145	0.87855	0.12145	0.0443375
1191	0.165788	0.12145	0.87855	0.12145	0.0443375
1192	0.165788	0.12145	0.87855	0.12145	0.0443375
1193	0.165788	0.12145	0.87855	0.12145	0.0443375
1194	0.165788	0.12145	0.87855	0.12145	0.0443375
1195	0.165788	0.12145	0.87855	0.12145	0.0443375
1196	0.165788	0.12145	0.87855	0.12145	0.0443375
1197	0.165788	0.12145	0.87855	0.12145	0.0443375
1198	0.165788	0.12145	0.87855	0.12145	0.0443375
1199	0.165788	0.12145	0.87855	0.12145	0.0443375
1200	0.165788	0.12145	0.87855	0.12145	0.0443375
1201	0.165788	0.12145	0.87855	0.12145	0.0443375
1202	0.165788	0.12145	0.87855	0.12145	0.0443375
1203	0.165788	0.12145	0.87855	0.12145	0.0443375
1204	0.165788	0.12145	0.87855	0.12145	0.0443375
1205	0.165788	0.12145	0.87855	0.12145	0.0443375
1206	0.165788	0.12145	0.87855	0.12145	0.0443375
1207	0.165788	0.12145	0.87855	0.12145	0.0443375
1208	0.165788	0.12145	0.87855	0.12145	0.0443375
1209	0.165788	0.12145	0.87855	0.12145	0.0443375
1210	0.165788	0.12145	0.87855	0.12145	0.0443375
1211	0.165788	0.12145	0.87855	0.12145	0.0443375
1212	0.165788	0.12145	0.87855	0.12145	0.0443375
1213	0.165788	0.12145	0.87855	0.12145	0.0443375
1214	0.165788	0.12145	0.87855	0.12145	0.0443375
1215	0.165788	0.12145	0.87855	0.12145	0.0443375
1216	0.165788	0.12145	0.87855	0.12145	0.0443375
1217	0.165788	0.12145	0.87855	0.12145	0.0443375
1218	0.165788	0.12145	0.87855	0.12145	0.0443375
1219	0.165788	0.12145	0.87855	0.12145	0.0443375
1220	0.165788	0.12145	0.87855	0.12145	0.0443375
1221	0.165788	0.12145	0.87855	0.12145	0.0443375
1222	0.165788	0.12145	0.87855	0.12145	0.0443375
1223	0.165788	0.12145	0.87855	0.12145	0.0443375
1224	0.165788	0.12145	0.87855	0.12145	0.0443375
1225	0.165788	0.12145	0.87855	0.12145	0.0443375
1226	0.165788	0.12145	0.87855	0.12145	0.0443375
1227	0.165788	0.12145	0.87855	0.12145	0.0443375
1228	0.165788	0.12145	0.87855	0.12145	0.0443375
1229	0.165788	0.12145	0.87855	0.12145	0.0443375
1230	0.165788	0.12145	0.87855	0.12145	0.0443375
1231	0.165788	0.12145	0.87855	0.12145	0.0443375
1232	0.165788	0.12145	0.87855	0.12145	0.0443375
1233	0.165788	0.12145	0.87855	0.12145	0.0443375
1234	0.165788	0.12145	0.87855	0.12145	0.0443375
1235	0.165788	0.12145	0.87855	0.12145	0.0443375
1236	0.165788	0.12145	0.87855	0.12145	0.0443375
1237	0.165788	0.12145	0.87855	0.12145	0.0443375
1238	0.165788	0.12145	0.87855	0.12145	0.0443375
1239	0.165788	0.12145	0.87855	0.12145	0.0443375
1240	0.165788	0.12145	0.87855	0.12145	0.0443375
1241	0.165788	0.12145	0.87855	0.12145	0.0443375
1242	0.165788	0.12145	0.87855	0.12145	0.0443375
1243	0.165788	0.12145	0.87855	0.12145	0.0443375
1244	0.165788	0.12145	0.87855	0.12145	0.0443375
1245	0.165788	0.12145	0.87855	0.12145	0.0443375
1246	0.165788	0.12145	0.87855	0.12145	0.0443375
1247	0.165788	0.12145	0.87855	0.12145	0.0443375
1248	0.165788	0.12145	0.87855	0.12145	0.0443375
1249	0.165788	0.12145	0.87855	0.12145	0.0443375
1250	0.165788	0.12145	0.87855	0.12145	0.0443375
1251	0.165788	0.12145	0.87855	0.12145	0.0443375
1252	0.165788	0.12145	0.87855	0.12145	0.0443375
1253	0.165788	0.12145	0.87855	0.12145	0.0443375
1254	0.165788	0.12145	0.87855	0.12145	0.0443375
1255	0.165788	0.12145	0.87855	0.12145	0.0443375
1256	0.165788	0.12145	0.87855	0.12145	0.0443375
1257	0.165788	0.12145	0.87855	0.12145	0.0443375
1258	0.165788	0.12145	0.87855	0.12145	0.0443375
1259	0.165788	0.12145	0.87855	0.12145	0.0443375
1260	0.165788	0.12145	0.87855	0.12145	0.0443375
1261	0.165788	0.12145	0.87855	0.12145	0.0443375
1262	0.165788	0.12145	0.87855	0.12145	0.0443375
1263	0.165788	0.12145	0.87855	0.12145	0.0443375
1264	0.165788	0.12145	0.87855	0.12145	0.0443375
1265	0.165788	0.12145	0.87855	0.12145	0.0443375
1266	0.165788	0.12145	0.87855	0.12145	0.0443375
1267	0.165788	0.12145	0.87855	0.12145	0.0443375
1268	0.165788	0.12145	0.87855	0.12145	0.0443375
1269	0.165788	0.12145	0.87855	0.12145	0.0443375
1270	0.165788	0.12145	0.87855	0.12145	0.0443375
1271	0.165788	0.12145	0.87855	0.12145	0.0443375
1272	0.165788	0.12145	0.87855	0.12145	0.0443375
1273	0.165788	0.12145	0.87855	0.12145	0.0443375
1274	0.165788	0.12145	0.87855	0.12145	0.0443375
1275	0.165788	0.12145	0.87855	0.12145	0.0443375
1276	0.165788	0.12145	0.87855	0.12145	0.0443375
1277	0.165788	0.12145	0.87855	0.12145	0.0443375
1278	0.165788	0.12145	0.87855	0.12145	0.0443375
1279	0.165788	0.12145	0.87855	0.12145	0.0443375
1280	0.165788	0.12145	0.87855	0.12145	0.0443375
1281	0.165788	0.12145	0.87855	0.12145	0.0443375
1282	0.165788	0.12145	0.87855	0.12145	0.0443375
1283	0.165788	0.12145	0.87855	0.12145	0.0443375
1284	0.165788	0.12145	0.87855	0.12145	0.0443375
1285	0.165788	0.12145	0.87855	0.12145	0.0443375
1286	0.165788	0.12145	0.87855	0.12145	0.0443375
1287	0.165788	0.12145	0.87855	0.12145	0.0443375
1288	0.165788	0.12145	0.87855	0.12145	0.0443375
1289	0.165788	0.12145	0.87855	0.12145	0.0443375
1290	0.165788	0.12145	0.87855	0.12145	0.0443375
1291	0.165788	0.12145	0.87855	0.12145	0.0443375
1292	0.165788	0.12145	0.87855	0.12145	0.0443375
1293	0.165788	0.12145	0.87855	0.12145	0.0443375
1294	0.165788	0.12145	0.87855	0.12145	0.0443375
1295	0.165788	0.12145	0.87855	0.12145	0.0443375
1296	0.165788	0.12145	0.87855	0.12145	0.0443375
1297	0.165788	0.12145	0.87855	0.12145	0.0443375
1298	0.165788	0.12145	0.87855	0.12145	0.0443375
1299	0.165788	0.12145	0.87855	0.12145	0.0443375
1300	0.165788	0.12145	0.87855	0.12145	0.0443375
1301	0.165788	0.12145	0.87855	0.12145	0.0443375
1302	0.165788	0.12145	0.87855	0.12145	0.0443375
1303	0.165788	0.12145	0.87855	0.12145	0.0443375
1304	0.165788	0.12145	0.87855	0.12145	0.0443375
1305	0.165788	0.12145	0.87855	0.12145	0.0443375
1306	0.165788	0.12145	0.87855	0.12145	0.0443375
1307	0.165788	0.12145	0.87855	0.12145	0.0443375
1308	0.165788	0.12145	0.87855	0.12145	0.0443375
1309	0.165788	0.12145	0.87855	0.12145	0.0443375
1310	0.165788	0.12145	0.87855	0.12145	0.0443375
1311	0.165788	0.12145	0.87855	0.12145	0.0443375
1312	0.165788	0.12145	0.87855	0.12145	0.0443375
1313	0.165788	0.12145	0.87855	0.12145	0.0443375
1314	0.165788	0.12145	0.87855	0.12145	0.0443375
1315	0.165788	0.12145	0.87855	0.12145	0.0443375
1316	0.165788	0.12145	0.87855	0.12145	0.0443375
1317	0.165788	0.12145	0.87855	0.12145	0.0443375
1318	0.165788	0.12145	0.87855	0.12145	0.0443375
1319	0.165788	0.12145	0.87855	0.12145	0.0443375
1320	0.165788	0.12145	0.87855	0.12145	0.0443375
1321	0.165788	0.12145	0.87855	0.12145	0.0443375
1322	0.165788	0.12145	0.87855	0.12145	0.0443375
1323	0.165788	0.12145	0.87855	0.12145	0.0443375
1324	0.165788	0.12145	0.87855	0.12145	0.0443375
1325	0.165788	0.12145	0.87855	0.12145	0.0443375
1326	0.165788	0.12145	0.87855	0.12145	0.0443375
1327	0.165788	0.12145	0.87855	0.12145	0.0443375
1328	0.165788	0.12145	0.87855	0.12145	0.0443375
1329	0.165788	0.12145	0.87855	0.12145	0.0443375
1330	0.165788	0.12145	0.87855	0.12145	0.0443375
1331	0.165788	0.12145	0.87855	0.12145	0.0443375
1332	0.165788	0.12145	0.87855	0.12145	0.0443375
1333	0.165788	0.12145	0.87855	0.12145	0.0443375
1334	0.165788	0.12145	0.87855	0.12145	0.0443375
1335	0.165788	0.12145	0.87855	0.12145	0.0443375
1336	0.165788	0.12145	0.87855	0.12145	0.0443375
1337	0.165788	0.12145	0.87855	0.12145	0.0443375
1338	0.165788	0.12145	0.87855	0.12145	0.0443375
1339	0.165788	0.12145	0.87855	0.12145	0.0443375
1340	0.165788	0.12145	0.87855	0.12145	0.0443375
1341	0.165788	0.12145	0.87855	0.12145	0.0443375
1342	0.165788	0.12145	0.87855	0.12145	0.0443375
1343	0.165788	0.12145	0.87855	0.12145	0.0443375
1344	0.165788	0.12145	0.87855	0.12145	0.0443375
1345	0.165788	0.12145	0.87855	0.12145	0.0443375
1346	0.165788	0.12145	0.87855	0.12145	0.0443375
1347	0.165788	0.12145	0.87855	0.12145	0.0443375
1348	0.165788	0.12145	0.87855	0.12145	0.0443375
1349	0.165788	0.12145	0.87855	0.12145	0.0443375
1350	0.165788	0.12145	0.87855	0.12145	0.0443375
1351	0.165788	0.12145	0.87855	0.12145	0.0443375
1352	0.165788	0.12145	0.87855	0.12145	0.0443375
1353	0.165788	0.12145	0.87855	0.12145	0.0443375
1354	0.165788	0.12145	0.87855	0.12145	0.0443375
1355	0.165788	0.12145	0.87855	0.12145	0.0443375
1356	0.165788	0.12145	0.87855	0.12145	0.0443375
1357	0.165788	0.12145	0.87855	0.12145	0.0443375
1358	0.165788	0.12145	0.87855	0.12145	0.0443375
1359	0.165788	0.12145	0.87855	0.12145	0.0443375
1360	0.165788	0.12145	0.87855	0.12145	0.0443375
1361	0.165788	0.12145	0.87855	0.12145	0.0443375
1362	0.165788	0.12145	0.87855	0.12145	0.0443375
1363	0.165788	0.12145	0.87855	0.12145	0.0443375
1364	0.165788	0.12145	0.87855	0.12145	0.0443375
1365	0.165788	0.12145	0.87855	0.12145	0.0443375
1366	0.165788	0.12145	0.87855	0.12145	0.0443375
1367	0.165788	0.12145	0.87855	0.12145	0.0443375
1368	0.165788	0.12145	0.87855	0.12145	0.0443375
1369	0.165788	0.12145	0.87855	0.12145	0.0443375
1370	0.165788	0.12145	0.87855	0.12145	0.0443375
1371	0.165788	0.12145	0.87855	0.12145	0.0443375
1372	0.165788	0.12145	0.87855	0.12145	0.0443375
1373	0.165788	0.12145	0.87855	0.12145	0.0443375
1374	0.165788	0.12145	0.87855	0.12145	0.0443375
1375	0.165788	0.12145	0.87855	0.12145	0.0443375
1376	0.165788	0.12145	0.87855	0.12145	0.0443375
1377	0.165788	0.12145	0.87855	0.12145	0.0443375
1378	0.165788	0.12145	0.87855	0.12145	0.0443375
1379	0.165788	0.12145	0.87855	0.12145	0.0443375
1380	0.165788	0.12145	0.87855	0.12145	0.0443375
1381	0.165788	0.12145	0.87855	0.12145	0.0443375
1382	0.165788	0.12145	0.87855	0.12145	0.0443375
1383	0.165788	0.12145	0.87855	0.12145	0.0443375
1384	0.165788	0.12145	0.87855	0.12145	0.0443375
1385	0.165788	0.12145	0.87855	0.12145	0.0443375
1386	0.165788	0.12145	0.87855	0.12145	0.0443375
1387	0.165788	0.12145	0.87855	0.12145	0.0443375
1388	0.165788	0.12145	0.87855	0.12145	0.0443375
1389	0.165788	0.12145	0.87855	0.12145	0.0443375
1390	0.165788	0.12145	0.87855	0.12145	0.0443375
1391	0.165788	0.12145	0.87855	0.12145	0.0443375
1392	0.165788	0.12145	0.87855	0.12145	0.0443375
1393	0.165788	0.12145	0.87855	0.12145	0.0443375
1394	0.165788	0.12145	0.87855	0.12145	0.0443375
1395	0.165788	0.12145	0.87855	0.12145	0.0443375
1396	0.165788	0.12145	0.87855	0.12145	0.0443375
1397	0.165788	0.12145	0.87855	0.12145	0.0443375
1398	0.165788	0.12145	0.87855	0.12145	0.0443375
1399	0.165788	0.12145	0.87855	0.12145	0.0443375
1400	0.165788	0.12145	0.87855	0.12145	0.0443375
1401	0.165788	0.12145	0.87855	0.12145	0.0443375
1402	0.165788	0.12145	0.87855	0.12145	0.0443375
1403	0.165788	0.12145	0.87855	0.12145	0.0443375
1404	0.165788	0.12145	0.87855	0.12145	0.0443375
1405	0.165788	0.12145	0.87855	0.12145	0.0443375
1406	0.165788	0.12145	0.87855	0.12145	0.0443375
1407	0.165788	0.12145	0.87855	0.12145	0.0443375
1408	0.165788	0.12145	0.87855	0.12145	0.0443375
1409	0.165788	0.12145	0.87855	0.12145	0.0443375
1410	0.165788	0.12145	0.87855	0.12145	0.0443375
1411	0.165788	0.12145	0.87855	0.12145	0.0443375
1412	0.165788	0.12145	0.87855	0.12145	0.0443375
1413	0.165788	0.12145	0.87855	0.12145	0.0443375
1414	0.165788	0.12145	0.87855	0.12145	0.0443375
1415	0.165788	0.12145	0.87855	0.12145	0.0443375
1416	0.165788	0.12145	0.87855	0.12145	0.0443375
1417	0.165788	0.12145	0.87855	0.12145	0.0443375
1418	0.165788	0.12145	0.87855	0.12145	0.0443375
1419	0.165788	0.12145	0.87855	0.12145	0.0443375
1420	0.165788	0.12145	0.87855	0.12145	0.0443375
1421	0.165788	0.12145	0.87855	0.12145	0.0443375
1422	0.165788	0.12145	0.87855	0.12145	0.0443375
1423	0.165788	0.12145	0.87855	0.12145	0.0443375
1424	0.165788	0.12145	0.87855	0.12145	0.0443375
1425	0.165788	0.12145	0.87855	0.12145	0.0443375
1426	0.165788	0.12145	0.87855	0.12145	0.0443375
1427	0.165788	0.12145	0.87855	0.12145	0.0443375
1428	0.165788	0.12145	0.87855	0.12145	0.0443375
1429	0.165788	0.12145	0.87855	0.12145	0.0443375
1430	0.165788	0.12145	0.87855	0.12145	0.0443375
1431	0.165788	0.12145	0.87855	0.12145	0.0443375
1432	0.165788	0.12145	0.87855	0.12145	0.0443375
1433	0.165788	0.12145	0.87855	0.12145	0.0443375
1434	0.165788	0.12145	0.87855	0.12145	0.0443375
1435	0.165788	0.12145	0.87855	0.12145	0.0443375
1436	0.165788	0.12145	0.87855	0.12145	0.0443375
1437	0.165788	0.12145	0.87855	0.12145	0.0443375
1438	0.165788	0.12145	0.87855	0.12145	0.0443375
1439	0.165788	0.12145	0.87855	0.12145	0.0443375
1440	0.165788	0.12145	0.87855	0.12145	0.0443375
1441	0.165788	0.12145	0.87855	0.12145	0.0443375
1442	0.165788	0.12145	0.87855	0.12145	0.0443375
1443	0.165788	0.12145	0.87855	0.12145	0.0443375
1444	0.165788	0.12145	0.87855	0.12145	0.0443375
1445	0.165788	0.12145	0.87855	0.12145	0.0443375
1446	0.165788	0.12145	0.87855	0.12145	0.0443375
1447	0.165788	0.12145	0.87855	0.12145	0.0443375
1448	0.165788	0.12145	0.87855	0.12145	0.0443375
1449	0.165788	0.12145	0.87855	0.12145	0.0443375
1450	0.165788	0.12145	0.87855	0.12145	0.0443375
1451	0.165788	0.12145	0.87855	0.12145	0.0443375
1452	0.165788	0.12145	0.87855	0.12145	0.0443375
1453	0.165788	0.12145	0.87855	0.12145	0.0443375
1454	0.165788	0.12145	0.87855	0.12145	0.0443375
1455	0.165788	0.12145	0.87855	0.12145	0.0443375
1456	0.165788	0.12145	0.87855	0.12145	0.0443375
1457	0.165788	0.12145	0.87855	0.12145	0.0443375
1458	0.165788	0.12145	0.87855	0.12145	0.0443375
1459	0.165788	0.12145	0.87855	0.12145	0.0443375
1460	0.165788	0.12145	0.87855	0.12145	0.0443375
1461	0.165788	0.12145	0.87855	0.12145	0.0443375
1462	0.165788	0.12145	0.87855	0.12145	0.0443375
1463	0.165788	0.12145	0.87855	0.12145	0.0443375
1464	0.165788	0.12145	0.87855	0.12145	0.0443375
1465	0.165788	0.12145	0.87855	0.12145	0.0443375
1466	0.165788	0.12145	0.87855	0.12145	0.0443375
1467	0.165788	0.12145	0.87855	0.12145	0.0443375
1468	0.165788	0.12145	0.87855	0.12145	0.0443375
1469	0.165788	0.12145	0.87855	0.12145	0.0443375
1470	0.165788	0.12145	0.87855	0.12145	0.0443375
1471	0.165788	0.12145	0.87855	0.12145	0.0443375
1472	0.165788	0.12145	0.87855	0.12145	0.0443375
1473	0.165788	0.12145	0.87855	0.12145	0.0443375
1474	0.165788	0.12145	0.87855	0.12145	0.0443375
1475	0.165788	0.12145	0.87855	0.12145	0.0443375
1476	0.165788	0.12145	0.87855	0.12145	0.0443375
1477	0.165788	0.12145	0.87855	0.12145	0.0443375
1478	0.165788	0.12145	0.87855	0.12145	0.0443375
1479	0.165788	0.12145	0.87855	0.12145	0.0443375
1480	0.165788	0.12145	0.87855	0.12145	0.0443375
1481	0.165788	0.12145	0.87855	0.12145	0.0443375
1482	0.165788	0.12145	0.87855	0.12145	0.0443375
1483	0.165788	0.12145	0.87855	0.12145	0.0443375
1484	0.165788	0.12145	0.87855	0.12145	0.0443375
1485	0.165788	0.12145	0.87855	0.12145	0.0443375
1486	0.165788	0.12145	0.87855	0.12145	0.0443375
1487	0.165788	0.12145	0.87855	0.12145	0.0443375
1488	0.165788	0.12145	0.87855	0.12145	0.0443375
1489	0.165788	0.12145	0.87855	0.12145	0.0443375
1490	0.165788	0.12145	0.87855	0.12145	0.0443375
1491	0.165788	0.12145	0.87855	0.12145	0.0443375
1492	0.165788	0.12145	0.87855	0.12145	0.0443375
1493	0.165788	0.12145	0.87855	0.12145	0.0443375
1494	0.165788	0.12145	0.87855	0.12145	0.0443375
1495	0.165788	0.12145	0.87855	0.12145	0.0443375
1496	0.165788	0.12145	0.87855	0.12145	0.0443375
1497	0.165788	0.12145	0.87855	0.12145	0.0443375
1498	0.165788	0.12145	0.87855	0.12145	0.0443375
1499	0.165788	0.12145	0.87855	0.12145	0.0443375
1500	0.165788	0.12145	0.87855	0.12145	0.0443375
1501	0.165788	0.12145	0.87855	0.12145	0.0443375
1502	0.165788	0.12145	0.87855	0.12145	0.0443375
1503	0.165788	0.12145	0.87855	0.12145	0.0443375
1504	0.165788	0.12145	0.87855	0.12145	0.0443375
1505	0.165788	0.12145	0.87855	0.12145	0.0443375
1506	0.165788	0.12145	0.87855	0.12145	0.0443375
1507	0.165788	0.12145	0.87855	0.12145	0.0443375
1508	0.165788	0.12145	0.87855	0.12145	0.0443375
1509	0.165788	0.12145	0.87855	0.12145	0.0443375
1510	0.165788	0.12145	0.87855	0.12145	0.0443375
1511	0.165788	0.12145	0.87855	0.12145	0.0443375
1512	0.165788	0.12145	0.87855	0.12145	0.0443375
1513	0.165788	0.12145	0.87855	0.12145	0.0443375
1514	0.165788	0.12145	0.87855	0.12145	0.0443375
1515	0.165788	0.12145	0.87855	0.12145	0.0443375
1516	0.165788	0.12145	0.87855	0.12145	0.0443375
1517	0.165788	0.12145	0.87855	0.12145	0.0443375
1518	0.165788	0.12145	0.87855	0.12145	0.0443375
1519	0.165788	0.12145	0.87855	0.12145	0.0443375
1520	0.165788	0.12145	0.87855	0.12145	0.0443375
1521	0.165788	0.12145	0.87855	0.12145	0.0443375
1522	0.165788	0.12145	0.87855	0.12145	0.0443375
1523	0.165788	0.12145	0.87855	0.12145	0.0443375
1524	0.165788	0.12145	0.87855	0.12145	0.0443375
1525	0.165788	0.12145	0.87855	0.12145	0.0443375
1526	0.165788	0.12145	0.87855	0.12145	0.0443375
1527	0.165788	0.12145	0.87855	0.12145	0.0443375
1528	0.165788	0.12145	0.87855	0.12145	0.0443375
1529	0.165788	0.12145	0.87855	0.12145	0.0443375
1530	0.165788	0.12145	0.87855	0.12145	0.0443375
1531	0.165788	0.12145	0.87855	0.12145	0.0443375
1532	0.165788	0.12145	0.87855	0.12145	0.0443375
1533	0.165788	0.12145	0.87855	0.12145	0.0443375
1534	0.165788	0.12145	0.87855	0.12145	0.0443375
1535	0.165788	0.12145	0.87855	0.12145	0.0443375
1536	0.165788	0.12145	0.87855	0.12145	0.0443375
1537	0.165788	0.12145	0.87855	0.12145	0.0443375
1538	0.165788	0.12145	0.87855	0.12145	0.0443375
1539	0.165788	0.12145	0.87855	0.12145	0.0443375
1540	0.165788	0.12145	0.87855	0.12145	0.0443375
1541	0.165788	0.12145	0.87855	0.12145	0.0443375
1542	0.165788	0.12145	0.87855	0.12145	0.0443375
1543	0.165788	0.12145	0.87855	0.12145	0.0443375
1544	0.165788	0.12145	0.87855	0.12145	0.0443375
1545	0.165788	0.12145	0.87855	0.12145	0.0443375
1546	0.165788	0.12145	0.87855	0.12145	0.0443375
1547	0.165788	0.12145	0.87855	0.12145	0.0443375
1548	0.165788	0.12145	0.87855	0.12145	0.0443375
1549	0.165788	0.12145	0.87855	0.12145	0.0443375
1550	0.165788	0.12145	0.87855	0.12145	0.0443375
1551	0.165788	0.12145	0.87855	0.12145	0.0443375
1552	0.165788	0.12145	0.87855	0.12145	0.0443375
1553	0.165788	0.12145	0.87855	0.12145	0.0443375
1554	0.165788	0.12145	0.87855	0.12145	0.0443375
1555	0.165788	0.12145	0.87855	0.12145	0.0443375
1556	0.165788	0.12145	0.87855	0.12145	0.0443375
1557	0.165788	0.12145	0.87855	0.12145	0.0443375
1558	0.165788	0.12145	0.87855	0.12145	0.0443375
1559	0.165788	0.12145	0.87855	0.12145	0.0443375
1560	0.165788	0.12145	0.87855	0.12145	0.0443375
1561	0.165788	0.12145	0.87855	0.12145	0.0443375
1562	0.165788	0.12145	0.87855	0.12145	0.0443375
1563	0.165788	0.12145	0.87855	0.12145	0.0443375
1564	0.165788	0.12145	0.87855	0.12145	0.0443375
1565	0.165788	0.12145	0.87855	0.12145	0.0443375
1566	0.165788	0.12145	0.87855	0.12145	0.0443375
1567	0.165788	0.12145	0.87855	0.12145	0.0443375
1568	0.165788	0.12145	0.87855	0.12145	0.0443375
1569	0.165788	0.12145	0.87855	0.12145	0.0443375
1570	0.165788	0.12145	0.87855	0.12145	0.0443375
1571	0.165788	0.12145	0.87855	0.12145	0.0443375
1572	0.165788	0.12145	0.87855	0.12145	0.0443375
1573	0.165788	0.12145	0.87855	0.12145	0.0443375
1574	0.165788	0.12145	0.87855	0.12145	0.0443375
1575	0.165788	0.12145	0.87855	0.12145	0.0443375
1576	0.165788	0.12145	0.87855	0.12145	0.0443375
1577	0.165788	0.12145	0.87855	0.12145	0.0443375
1578	0.165788	0.12145	0.87855	0.12145	0.0443375
1579	0.165788	0.12145	0.87855	0.12145	0.0443375
1580	0.165788	0.12145	0.87855	0.12145	0.0443375
1581	0.165788	0.12145	0.87855	0.12145	0.0443375
1582	0.165788	0.12145	0.87855	0.12145	0.0443375
1583	0.165788	0.12145	0.87855	0.12145	0.0443375
1584	0.165788	0.12145	0.87855	0.12145	0.0443375
1585	0.165788	0.12145	0.87855	0.12145	0.0443375
1586	0.165788	0.12145	0.87855	0.12145	0.0443375
1587	0.165788	0.12145	0.87855	0.12145	0.0443375
1588	0.165788	0.12145	0.87855	0.12145	0.0443375
1589	0.165788	0.12145	0.87855	0.12145	0.0443375
1590	0.165788	0.12145	0.87855	0.12145	0.0443375
1591	0.165788	0.12145	0.87855	0.12145	0.0443375
1592	0.165788	0.12145	0.87855	0.12145	0.0443375
1593	0.165788	0.12145	0.87855	0.12145	0.0443375
1594	0.165788	0.12145	0.87855	0.12145	0.0443375
1595	0.165788	0.12145	0.87855	0.12145	0.0443375
1596	0.165788	0.12145	0.87855	0.12145	0.0443375
1597	0.165788	0.12145	0.87855	0.12145	0.0443375
1598	0.165788	0.12145	0.87855	0.12145	0.0443375
1599	0.165788	0.12145	0.87855	0.12145	0.0443375
1600	0.165788	0.12145	0.87855	0.12145	0.0443375
1601	0.165788	0.12145	0.87855	0.12145	0.0443375
1602	0.165788	0.12145	0.87855	0.12145	0.0443375
1603	0.165788	0.12145	0.87855	0.12145	0.0443375
1604	0.165788	0.12145	0.87855	0.12145	0.0443375
1605	0.165788	0.12145	0.87855	0.12145	0.0443375
1606	0.165788	0.12145	0.87855	0.12145	0.0443375
1607	0.165788	0.12145	0.87855	0.12145	0.0443375
1608	0.165788	0.12145	0.87855	0.12145	0.0443375
1609	0.165788	0.12145	0.87855	0.12145	0.0443375
1610	0.165788	0.12145	0.87855	0.12145	0.0443375
1611	0.165788	0.12145	0.87855	0.12145	0.0443375
1612	0.165788	0.12145	0.87855	0.12145	0.0443375
1613	0.165788	0.12145	0.87855	0.12145	0.0443375
1614	0.165788	0.12145	0.87855	0.12145	0.0443375
1615	0.165788	0.12145	0.87855	0.12145	0.0443375
1616	0.165788	0.12145	0.87855	0.12145	0.0443375
1617	0.165788	0.12145	0.87855	0.12145	0.0443375
1618	0.165788	0.12145	0.87855	0.12145	0.0443375
1619	0.165788	0.12145	0.87855	0.12145	0.0443375
1620	0.165788	0.12145	0.87855	0.12145	0.0443375
1621	0.165788	0.12145	0.87855	0.12145	0.0443375
1622	0.165788	0.12145	0.87855	0.12145	0.0443375
1623	0.165788	0.12145	0.87855	0.12145	0.0443375
1624	0.165788	0.12145	0.87855	0.12145	0.0443375
1625	0.165788	0.12145	0.87855	0.12145	0.0443375
1626	0.165788	0.12145	0.87855	0.12145	0.0443375
1627	0.165788	0.12145	0.87855	0.12145	0.0443375
1628	0.165788	0.12145	0.87855	0.12145	0.0443375
1629	0.165788	0.12145	0.87855	0.12145	0.0443375
1630	0.165788	0.12145	0.87855	0.12145	0.0443375
1631	0.165788	0.12145	0.87855	0.12145	0.0443375
1632	0.165788	0.12145	0.87855	0.12145	0.0443375
1633	0.165788	0.12145	0.87855	0.12145	0.0443375
1634	0.165788	0.12145	0.87855	0.12145	0.0443375
1635	0.165788	0.12145	0.87855	0.12145	0.0443375
1636	0.165788	0.12145	0.87855	0.12145	0.0443375
1637	0.165788	0.12145	0.87855	0.12145	0.0443375
1638	0.165788	0.12145	0.87855	0.12145	0.0443375
1639	0.165788	0.12145	0.87855	0.12145	0.0443375
1640	0.165788	0.12145	0.87855	0.12145	0.0443375
1641	0.165788	0.12145	0.87855	0.12145	0.0443375
1642	0.165788	0.12145	0.87855	0.12145	0.0443375
1643	0.165788	0.12145	0.87855	0.12145	0.0443375
1644	0.165788	0.12145	0.87855	0.12145	0.0443375
1645	0.165788	0.12145	0.87855	0.12145	0.0443375
1646	0.165788	0.12145	0.87855	0.12145	0.0443375
1647	0.165788	0.12145	0.87855	0.12145	0.0443375
1648	0.165788	0.12145	0.87855	0.12145	0.0443375
1649	0.165788	0.12145	0.87855	0.12145	0.0443375
1650	0.165788	0.12145	0.87855	0.12145	0.0443375
1651	0.165788	0.12145	0.87855	0.12145	0.0443375
1652	0.165788	0.12145	0.87855	0.12145	0.0443375
1653	0.165788	0.12145	0.87855	0.12145	0.0443375
1654	0.165788	0.12145	0.87855	0.12145	0.0443375
1655	0.165788	0.12145	0.87855	0.12145	0.0443375
1656	0.165788	0.12145	0.87855	0.12145	0.0443375
1657	0.165788	0.12145	0.87855	0.12145	0.0443375
1658	0.165788	0.12145	0.87855	0.12145	0.0443375
1659	0.165788	0.12145	0.87855	0.12145	0.0443375
1660	0.165788	0.12145	0.87855	0.12145	0.0443375
1661	0.165788	0.12145	0.87855	0.12145	0.0443375
1662	0.165788	0.12145	0.87855	0.12145	0.0443375
1663	0.165788	0.12145	0.87855	0.12145	0.0443375
1664	0.165788	0.12145	0.87855	0.12145	0.0443375
1665	0.165788	0.12145	0.87855	0.12145	0.0443375
1666	0.165788	0.12145	0.87855	0.12145	0.0443375
1667	0.165788	0.12145	0.87855	0.12145	0.0443375
1668	0.165788	0.12145	0.87855	0.12145	0.0443375
1669	0.165788	0.12145	0.87855	0.12145	0.0443375
1670	0.165788	0.12145	0.87855	0.12145	0.0443375
1671	0.165788	0.12145	0.87855	0.12145	0.0443375
1672	0.165788	0.12145	0.87855	0.12145	0.0443375
1673	0.165788	0.12145	0.87855	0.12145	0.0443375
1674	0.165788	0.12145	0.87855	0.12145	0.0443375
1675	0.165788	0.12145	0.87855	0.12145	0.0443375
1676	0.165788	0.12145	0.87855	0.12145	0.0443375
1677	0.165788	0.12145	0.87855	0.12145	0.0443375
1678	0.165788	0.12145	0.87855	0.12145	0.0443375
1679	0.165788	0.12145	0.87855	0.12145	0.0443375
1680	0.165788	0.12145	0.87855	0.12145	0.0443375
1681	0.165788	0.12145	0.87855	0.12145	0.0443375
1682	0.165788	0.12145	0.87855	0.12145	0.0443375
1683	0.165788	0.12145	0.87855	0.12145	0.0443375
1684	0.165788	0.12145	0.87855	0.12145	0.0443375
1685	0.165788	0.12145	0.87855	0.12145	0.0443375
1686	0.165788	0.12145	0.87855	0.12145	0.0443375
1687	0.165788	0.12145	0.87855	0.12145	0.0443375
1688	0.165788	0.12145	0.87855	0.12145	0.0443375
1689	0.165788	0.12145	0.87855	0.12145	0.0443375
1690	0.165788	0.12145	0.87855	0.12145	0.0443375
1691	0.165788	0.12145	0.87855	0.12145	0.0443375
1692	0.165788	0.12145	0.87855	0.12145	0.0443375
1693	0.165788	0.12145	0.87855	0.12145	0.0443375
1694	0.165788	0.12145	0.87855	0.12145	0.0443375
1695	0.165788	0.12145	0.87855	0.12145	0.0443375
1696	0.165788	0.12145	0.87855	0.12145	0.0443375
1697	0.165788	0.12145	0.87855	0.12145	0.0443375
1698	0.165788	0.12145	0.87855	0.12145	0.0443375
1699	0.165788	0.12145	0.87855	0.12145	0.0443375
1700	0.165788	0.12145	0.87855	0.12145	0.0443375
1701	0.165788	0.12145	0.87855	0.12145	0.0443375
1702	0.165788	0.12145	0.87855	0.12145	0.0443375
1703	0.165788	0.12145	0.87855	0.12145	0.0443375
1704	0.165788	0.12145	0.87855	0.12145	0.0443375
1705	0.165788	0.12145	0.87855	0.12145	0.0443375
1706	0.165788	0.12145	0.87855	0.12145	0.0443375
1707	0.165788	0.12145	0.87855	0.12145	0.0443375
1708	0.165788	0.12145	0.87855	0.12145	0.0443375
1709	0.165788	0.12145	0.87855	0.12145	0.0443375
1710	0.165788	0.12145	0.87855	0.12145	0.0443375
1711	0.165788	0.12145	0.87855	0.12145	0.0443375
1712	0.165788	0.12145	0.87855	0.12145	0.0443375
1713	0.165788	0.12145	0.87855	0.12145	0.0443375
1714	0.165788	0.12145	0.87855	0.12145	0.0443375
1715	0.165788	0.12145	0.87855	0.12145	0.0443375
1716	0.165788	0.12145	0.87855	0.12145	0.0443375
1717	0.165788	0.12145	0.87855	0.12145	0.0443375
1718	0.165788	0.12145	0.87855	0.12145	0.0443375
1719	0.165788	0.12145	0.87855	0.12145	0.0443375
1720	0.165788	0.12145	0.87855	0.12145	0.0443375
1721	0.165788	0.12145	0.87855	0.12145	0.0443375
1722	0.165788	0.12145	0.87855	0.12145	0.0443375
1723	0.165788	0.12145	0.87855	0.12145	0.0443375
1724	0.165788	0.12145	0.87855	0.12145	0.0443375
1725	0.165788	0.12145	0.87855	0.12145	0.0443375
1726	0.165788	0.12145	0.87855	0.12145	0.0443375
1727	0.165788	0.12145	0.87855	0.12145	0.0443375
1728	0.165788	0.12145	0.87855	0.12145	0.0443375
1729	0.165788	0.12145	0.87855	0.12145	0.0443375
1730	0.165788	0.12145	0.87855	0.12145	0.0443375
1731	0.165788	0.12145	0.87855	0.12145	0.0443375
1732	0.165788	0.12145	0.87855	0.12145	0.0443375
1733	0.165788	0.12145	0.87855	0.12145	0.0443375
1734	0.165788	0.12145	0.87855	0.12145	0.0443375
1735	0.165788	0.12145	0.87855	0.12145	0.0443375
1736	0.165788	0.12145	0.87855	0.12145	0.0443375
1737	0.165788	0.12145	0.87855	0.12145	0.0443375
1738	0.165788	0.12145	0.87855	0.12145	0.0443375
1739	0.165788	0.12145	0.87855	0.12145	0.0443375
1740	0.165788	0.12145	0.87855	0.12145	0.0443375
1741	0.165788	0.12145	0.87855	0.12145	0.0443375
1742	0.165788	0.12145	0.87855	0.12145	0.0443375
1743	0.165788	0.12145	0.87855	0.12145	0.0443375
1744	0.165788	0.12145	0.87855	0.12145	0.0443375
1745	0.165788	0.12145	0.87855	0.12145	0.0443375
1746	0.165788	0.12145	0.87855	0.12145	0.0443375
1747	0.165788	0.12145	0.87855	0.12145	0.0443375
1748	0.165788	0.12145	0.87855	0.12145	0.0443375
1749	0.165788	0.12145	0.87855	0.12145	0.0443375
1750	0.165788	0.12145	0.87855	0.12145	0.0443375
1751	0.165788	0.12145	0.87855	0.12145	0.0443375
1752	0.165788	0.12145	0.87855	0.12145	0.0443375
1753	0.165788	0.12145	0.87855	0.12145	0.0443375
1754	0.165788	0.12145	0.87855	0.12145	0.0443375
1755	0.165788	0.12145	0.87855	0.12145	0.0443375
1756	0.165788	0.12145	0.87855	0.12145	0.0443375
1757	0.165788	0.12145	0.87855	0.12145	0.0443375
1758	0.165788	0.12145	0.87855	0.12145	0.0443375
1759	0.165788	0.12145	0.87855	0.12145	0.0443375
1760	0.165788	0.12145	0.87855	0.12145	0.0443375
1761	0.165788	0.12145	0.87855	0.12145	0.0443375
1762	0.165788	0.12145	0.87855	0.12145	0.0443375
1763	0.165788	0.12145	0.87855	0.12145	0.0443375
1764	0.165788	0.12145	0.87855	0.12145	0.0443375
1765	0.165788	0.12145	0.87855	0.12145	0.0443375
1766	0.165788	0.12145	0.87855	0.12145	0.0443375
1767	0.165788	0.12145	0.87855	0.12145	0.0443375
1768	0.165788	0.12145	0.87855	0.12145	0.0443375
1769	0.165788	0.12145	0.87855	0.12145	0.0443375
1770	0.165788	0.12145	0.87855	0.12145	0.0443375
1771	0.165788	0.12145	0.87855	0.12145	0.0443375
1772	0.165788	0.12145	0.87855	0.12145	0.0443375
1773	0.165788	0.12145	0.87855	0.12145	0.0443375
1774	0.165788	0.12145	0.87855	0.12145	0.0443375
1775	0.165788	0.12145	0.87855	0.12145	0.0443375
1776	0.165788	0.12145	0.87855	0.12145	0.0443375
1777	0.165788	0.12145	0.87855	0.12145	0.0443375
1778	0.165788	0.12145	0.87855	0.12145	0.0443375
1779	0.165788	0.12145	0.87855	0.12145	0.0443375
1780	0.165788	0.12145	0.87855	0.12145	0.0443375
1781	0.165788	0.12145	0.87855	0.12145	0.0443375
1782	0.165788	0.12145	0.87855	0.12145	0.0443375
1783	0.165788	0.12145	0.87855	0.12145	0.0443375
1784	0.165788	0.12145	0.87855	0.12145	0.0443375
1785	0.165788	0.12145	0.87855	0.12145	0.0443375
1786	0.165788	0.12145	0.87855	0.12145	0.0443375
1787	0.165788	0.12145	0.87855	0.12145	0.0443375
1788	0.165788	0.12145	0.87855	0.12145	0.0443375
1789	0.165788	0.12145	0.87855	0.12145	0.0443375
1790	0.165788	0.12145	0.87855	0.12145	0.0443375
1791	0.165788	0.12145	0.87855	0.12145	0.0443375
1792	0.165788	0.12145	0.87855	0.12145	0.0443375
1793	0.165788	0.12145	0.87855	0.12145	0.0443375
1794	0.165788	0.12145	0.87855	0.12145	0.0443375
1795	0.165788	0.12145	0.87855	0.12145	0.0443375
1796	0.165788	0.12145	0.87855	0.12145	0.0443375
1797	0.165788	0.12145	0.87855	0.12145	0.0443375
1798	0.165788	0.12145	0.87855	0.12145	0.0443375
1799	0.165788	0.12145	0.87855	0.12145	0.0443375
1800	0.165788	0.12145	0.87855	0.12145	0.0443375
1801	0.165788	0.12145	0.87855	0.12145	0.0443375
1802	0.165788	0.12145	0.87855	0.12145	0.0443375
1803	0.165788	0.12145	0.87855	0.12145	0.0443375
1804	0.165788	0.12145	0.87855	0.12145	0.0443375
1805	0.165788	0.12145	0.87855	0.12145	0.0443375
1806	0.165788	0.12145	0.87855	0.12145	0.0443375
1807	0.165788	0.12145	0.87855	0.12145	0.0443375
1808	0.165788	0.12145	0.87855	0.12145	0.0443375
1809	0.165788	0.12145	0.87855	0.12145	0.0443375
1810	0.165788	0.12145	0.87855	0.12145	0.0443375
1811	0.165788	0.12145	0.87855	0.12145	0.0443375
1812	0.165788	0.12145	0.87855	0.12145	0.0443375
1813	0.165788	0.12145	0.87855	0.12145	0.0443375
1814	0.165788	0.12145	0.87855	0.12145	0.0443375
1815	0.165788	0.12145	0.87855	0.12145	0.0443375
1816	0.165788	0.12145	0.87855	0.12145	0.0443375
1817	0.165788	0.12145	0.87855	0.12145	0.0443375
1818	0.165788	0.12145	0.87855	0.12145	0.0443375
1819	0.165788	0.12145	0.87855	0.12145	0.0443375
1820	0.165788	0.12145	0.87855	0.12145	0.0443375
1821	0.165788	0.12145	0.87855	0.12145	0.0443375
1822	0.165788	0.12145	0.87855	0.12145	0.0443375
1823	0.165788	0.12145	0.87855	0.12145	0.0443375
1824	0.165788	0.12145	0.87855	0.12145	0.0443375
1825	0.165788	0.12145	0.87855	0.12145	0.0443375
1826	0.165788	0.12145	0.87855	0.12145	0.0443375
1827	0.165788	0.12145	0.87855	0.12145	0.0443375
1828	0.165788	0.12145	0.87855	0.12145	0.0443375
1829	0.165788	0.12145	0.87855	0.12145	0.0443375
1830	0.165788	0.12145	0.87855	0.12145	0.0443375
1831	0.165788	0.12145	0.87855	0.12145	0.0443375
1832	0.165788	0.12145	0.87855	0.12145	0.0443375
1833	0.165788	0.12145	0.87855	0.12145	0.0443375
1834	0.165788	0.12145	0.87855	0.12145	0.0443375
1835	0.165788	0.12145	0.87855	0.12145	0.0443375
1836	0.165788	0.12145	0.87855	0.12145	0.0443375
1837	0.165788	0.12145	0.87855	0.12145	0.0443375
1838	0.165788	0.12145	0.87855	0.12145	0.0443375
1839	0.165788	0.12145	0.87855	0.12145	0.0443375
1840	0.165788	0.12145	0.87855	0.12145	0.0443375
1841	0.165788	0.12145	0.87855	0.12145	0.0443375
1842	0.165788	0.12145	0.87855	0.12145	0.0443375
1843	0.165788	0.12145	0.87855	0.12145	0.0443375
1844	0.165788	0.12145	0.87855	0.12145	0.0443375
1845	0.165788	0.12145	0.87855	0.12145	0.0443375
1846	0.165788	0.12145	0.87855	0.12145	0.0443375
1847	0.165788	0.12145	0.87855	0.12145	0.0443375
1848	0.165788	0.12145	0.87855	0.12145	0.0443375
1849	0.165788	0.12145	0.87855	0.12145	0.0443375
1850	0.165788	0.12145	0.87855	0.12145	0.0443375
1851	0.165788	0.12145	0.87855	0.12145	0.0443375
1852	0.165788	0.12145	0.87855	0.12145	0.0443375
1853	0.165788	0.12145	0.87855	0.12145	0.0443375
1854	0.165788	0.12145	0.87855	0.12145	0.0443375
1855	0.165788	0.12145	0.87855	0.12145	0.0443375
1856	0.165788	0.12145	0.87855	0.12145	0.0443375
1857	0.165788	0.12145	0.87855	0.12145	0.0443375
1858	0.165788	0.12145	0.87855	0.12145	0.0443375
1859	0.165788	0.12145	0.87855	0.12145	0.0443375
1860	0.165788	0.12145	0.87855	0.12145	0.0443375
1861	0.165788	0.12145	0.87855	0.12145	0.0443375
1862	0.165788	0.12145	0.87855	0.12145	0.0443375
1863	0.165788	0.12145	0.87855	0.12145	0.0443375
1864	0.165788	0.12145	0.87855	0.12145	0.0443375
1865	0.165788	0.12145	0.87855	0.12145	0.0443375
1866	0.165788	0.12145	0.87855	0.12145	0.0443375
1867	0.165788	0.12145	0.87855	0.12145	0.0443375
1868	0.165788	0.12145	0.87855	0.12145	0.0443375
1869	0.165788	0.12145	0.87855	0.12145	0.0443375
1870	0.165788	0.12145	0.87855	0.12145	0.0443375
1871	0.165788	0.12145	0.87855	0.12145	0.0443375
1872	0.165788	0.12145	0.87855	0.12145	0.0443375
1873	0.165788	0.12145	0.87855	0.12145	0.0443375
1874	0.165788	0.12145	0.87855	0.12145	0.0443375
1875	0.165788	0.12145	0.87855	0.12145	0.0443375
1876	0.165788	0.12145	0.87855	0.12145	0.0443375
1877	0.165788	0.12145	0.87855	0.12145	0.0443375
1878	0.165788	0.12145	0.87855	0.12145	0.0443375
1879	0.165788	0.12145	0.87855	0.12145	0.0443375
1880	0.165788	0.12145	0.87855	0.12145	0.0443375
1881	0.165788	0.12145	0.87855	0.12145	0.0443375
1882	0.165788	0.12145	0.87855	0.12145	0.0443375
1883	0.165788	0.12145	0.87855	0.12145	0.0443375
1884	0.165788	0.12145	0.87855	0.12145	0.0443375
1885	0.165788	0.12145	0.87855	0.12145	0.0443375
1886	0.165788	0.12145	0.87855	0.12145	0.0443375
1887	0.165788	0.12145	0.87855	0.12145	0.0443375
1888	0.165788	0.12145	0.87855	0.12145	0.0443375
1889	0.165788	0.12145	0.87855	0.12145	0.0443375
1890	0.165788	0.12145	0.87855	0.12145	0.0443375
1891	0.165788	0.12145	0.87855	0.12145	0.0443375
1892	0.165788	0.12145	0.87855	0.12145	0.0443375
1893	0.165788	0.12145	0.87855	0.12145	0.0443375
1894	0.165788	0.12145	0.87855	0.12145	0.0443375
1895	0.165788	0.12145	0.87855	0.12145	0.0443375
1896	0.165788	0.12145	0.87855	0.12145	0.0443375
1897	0.165788	0.12145	0.87855	0.12145	0.0443375
1898	0.165788	0.12145	0.87855	0.12145	0.0443375
1899	0.165788	0.12145	0.87855	0.12145	0.0443375
1900	0.165788	0.12145	0.87855	0.12145	0.0443375
1901	0.165788	0.12145	0.87855	0.12145	0.0443375
1902	0.165788	0.12145	0.87855	0.12145	0.0443375
1903	0.165788	0.12145	0.87855	0.12145	0.0443375
1904	0.165788	0.12145	0.87855	0.12145	0.0443375
1905	0.165788	0.12145	0.87855	0.12145	0.0443375
1906	0.165788	0.12145	0.87855	0.12145	0.0443375
1907	0.165788	0.12145	0.87855	0.12145	0.0443375
1908	0.165788	0.12145	0.87855	0.12145	0.0443375
1909	0.165788	0.12145	0.87855	0.12145	0.0443375
1910	0.165788	0.12145	0.87855	0.12145	0.0443375
1911	0.165788	0.12145	0.87855	0.12145	0.0443375
1912	0.165788	0.12145	0.87855	0.12145	0.0443375
1913	0.165788	0.12145	0.87855	0.12145	0.0443375
1914	0.165788	0.12145	0.87855	0.12145	0.0443375
1915	0.165788	0.12145	0.87855	0.12145	0.0443375
1916	0.165788	0.12145	0.87855	0.12145	0.0443375
1917	0.165788	0.12145	0.87855	0.12145	0.0443375
1918	0.165788	0.12145	0.87855	0.12145	0.0443375
1919	0.165788	0.12145	0.87855	0.12145	0.0443375
1920	0.165788	0.12145	0.87855	0.12145	0.0443375
1921	0.165788	0.12145	0.87855	0.12145	0.0443375
1922	0.165788	0.12145	0.87855	0.12145	0.0443375
1923	0.165788	0.12145	0.87855	0.12145	0.0443375
1924	0.165788	0.12145	0.87855	0.12145	0.0443375
1925	0.165788	0.12145	0.87855	0.12145	0.0443375
1926	0.165788	0.12145	0.87855	0.12145	0.0443375
1927	0.165788	0.12145	0.87855	0.12145	0.0443375
1928	0.165788	0.12145	0.87855	0.12145	0.0443375
1929	0.165788	0.12145	0.87855	0.12145	0.0443375
1930	0.165788	0.12145	0.87855	0.12145	0.0443375
1931	0.165788	0.12145	0.87855	0.12145	0.0443375
1932	0.165788	0.12145	0.87855	0.12145	0.0443375
1933	0.165788	0.12145	0.87855	0.12145	0.0443375
1934	0.165788	0.12145	0.87855	0.12145	0.0443375
1935	0.165788	0.12145	0.87855	0.12145	0.0443375
1936	0.165788	0.12145	0.87855	0.12145	0.0443375
1937	0.165788	0.12145	0.87855	0.12145	0.0443375
1938	0.165788	0.12145	0.87855	0.12145	0.0443375
1939	0.165788	0.12145	0.87855	0.12145	0.0443375
1940	0.165788	0.12145	0.87855	0.12145	0.0443375
1941	0.165788	0.12145	0.87855	0.12145	0.0443375
1942	0.165788	0.12145	0.87855	0.12145	0.0443375
1943	0.165788	0.12145	0.87855	0.12145	0.0443375
1944	0.165788	0.12145	0.87855	0.12145	0.0443375
1945	0.165788	0.12145	0.87855	0.12145	0.0443375
1946	0.165788	0.12145	0.87855	0.12145	0.0443375
1947	0.165788	0.12145	0.87855	0.12145	0.0443375
1948	0.165788	0.12145	0.87855	0.12145	0.0443375
1949	0.165788	0.12145	0.87855	0.12145	0.0443375
1950	0.165788	0.12145	0.87855	0.12145	0.0443375
1951	0.165788	0.12145	0.87855	0.12145	0.0443375
1952	0.165788	0.12145	0.87855	0.12145	0.0443375
1953	0.165788	0.12145	0.87855	0.12145	0.0443375
1954	0.165788	0.12145	0.87855	0.12145	0.0443375
1955	0.165788	0.12145	0.87855	0.12145	0.0443375
1956	0.165788	0.12145	0.87855	0.12145	0.0443375
1957	0.165788	0.12145	0.87855	0.12145	0.0443375
1958	0.165788	0.12145	0.87855	0.12145	0.0443375
1959	0.165788	0.12145	0.87855	0.12145	0.0443375
1960	0.165788	0.12145	0.87855	0.12145	0.0443375
1961	0.165788	0.12145	0.87855	0.12145	0.0443375
1962	0.165788	0.12145	0.87855	0.12145	0.0443375
1963	0.165788	0.12145	0.87855	0.12145	0.0443375
1964	0.165788	0.12145	0.87855	0.12145	0.0443375
1965	0.165788	0.12145	0.87855	0.12145	0.0443375
1966	0.165788	0.12145	0.87855	0.12145	0.0443375
1967	0.165788	0.12145	0.87855	0.12145	0.0443375
1968	0.165788	0.12145	0.87855	0.12145	0.0443375
1969	0.165788	0.12145	0.87855	0.12145	0.0443375
1970	0.165788	0.12145	0.87855	0.12145	0.0443375
1971	0.165788	0.12145	0.87855	0.12145	0.0443375
1972	0.165788	0.12145	0.87855	0.12145	0.0443375
1973	0.165788	0.12145	0.87855	0.12145	0.0443375
1974	0.165788	0.12145	0.87855	0.12145	0.0443375
1975	0.165788	0.12145	0.87855	0.12145	0.0443375
1976	0.165788	0.12145	0.87855	0.12145	0.0443375
1977	0.165788	0.12145	0.87855	0.12145	0.0443375
1978	0.165788	0.12145	0.87855	0.12145	0.0443375
1979	0.165788	0.12145	0.87855	0.12145	0.0443375
1980	0.165788	0.12145	0.87855	0.12145	0.0443375
1981	0.165788	0.12145	0.87855	0.12145	0.0443375
1982	0.165788	0.12145	0.87855	0.12145	0.0443375
1983	0.165788	0.12145	0.87855	0.12145	0.0443375
1984	0.165788	0.12145	0.87855	0.12145	0.0443375
1985	0.165788	0.12145	0.87855	0.12145	0.0443375
1986	0.165788	0.12145	0.87855	0.12145	0.0443375
1987	0.165788	0.12145	0.87855	0.12145	0.0443375
1988	0.165788	0.12145	0.87855	0.12145	0.0443375
1989	0.165788	0.12145	0.87855	0.12145	0.0443375
1990	0.165788	0.12145	0.87855	0.12145	0.0443375
1991	0.165788	0.12145	0.87855	0.12145	0.0443375
1992	0.165788	0.12145	0.87855	0.12145	0.0443375
1993	0.165788	0.12145	0.87855	0.12145	0.0443375
1994	0.165788	0.12145	0.87855	0.12145	0.0443375
1995	0.165788	0.12145	0.87855	0.12145	0.0443375
1996	0.165788	0.12145	0.87855	0.12145	0.0443375
1997	0.165788	0.12145	0.87855	0.12145	0.0443375
1998	0.165788	0.12145	0.87855	0.12145	0.0443375
1999	0.165788	0.12145	0.87855	0.12145	0.0443375
2000	0.165788	0.12145	0.87855	0.12145	0.0443375
[truncated: 3,001 more rows]
