# Supplementary material for: Aspiration-driven co-evolution of cooperation with individual behavioral diversity
Source: PLoS One. 2023 Sep 15;18(9):e0291134. doi: 10.1371/journal.pone.0291134 (PMC10503719; doi:10.1371/journal.pone.0291134)
Supplement: S1 Data — (ZIP) [file pone.0291134.s001.zip › M1/v2-L=200/data/tolerate=1_b=1.29_frequency.txt]

1	0.500100	1	0	0.5001	0
2	0.342669	0.9143	0.0857	0.34245	0.00021875
3	0.240319	0.7763	0.2237	0.238275	0.00204375
4	0.178306	0.61285	0.38715	0.173775	0.00453125
5	0.139100	0.467825	0.532175	0.1315	0.0076
6	0.112625	0.35585	0.64415	0.103175	0.00945
7	0.096706	0.272925	0.727075	0.08515	0.0115563
8	0.086788	0.215425	0.784575	0.0741	0.0126875
9	0.081819	0.177125	0.822875	0.067775	0.0140438
10	0.079381	0.15435	0.84565	0.0646	0.0147812
11	0.078338	0.13865	0.86135	0.0624	0.0159375
12	0.079194	0.12935	0.87065	0.062425	0.0167687
13	0.079469	0.123	0.877	0.0613	0.0181688
14	0.080106	0.119225	0.880775	0.0615	0.0186063
15	0.081531	0.11545	0.88455	0.0623	0.0192312
16	0.082825	0.11475	0.88525	0.0632	0.019625
17	0.083900	0.113125	0.886875	0.063575	0.020325
18	0.083937	0.1109	0.8891	0.0629	0.0210375
19	0.085550	0.108575	0.891425	0.063475	0.022075
20	0.085362	0.10595	0.89405	0.062225	0.0231375
21	0.086487	0.1042	0.8958	0.062875	0.0236125
22	0.086681	0.101675	0.898325	0.062975	0.0237063
23	0.089262	0.10245	0.89755	0.064975	0.0242875
24	0.090269	0.10385	0.89615	0.065825	0.0244438
25	0.091069	0.104325	0.895675	0.0664	0.0246688
26	0.091588	0.10455	0.89545	0.066625	0.0249625
27	0.092406	0.10435	0.89565	0.06675	0.0256562
28	0.093400	0.10335	0.89665	0.0667	0.0267
29	0.093387	0.1026	0.8974	0.0664	0.0269875
30	0.094113	0.101575	0.898425	0.0667	0.0274125
31	0.094344	0.10065	0.89935	0.0666	0.0277438
32	0.095075	0.0992	0.9008	0.0667	0.028375
33	0.096219	0.099125	0.900875	0.0677	0.0285187
34	0.096088	0.098625	0.901375	0.0669	0.0291875
35	0.096463	0.098375	0.901625	0.067825	0.0286375
36	0.096975	0.097475	0.902525	0.06795	0.029025
37	0.097094	0.097475	0.902525	0.068225	0.0288687
38	0.098181	0.096275	0.903725	0.068275	0.0299062
39	0.098600	0.09775	0.90225	0.068525	0.030075
40	0.099069	0.096625	0.903375	0.06855	0.0305188
41	0.099294	0.095775	0.904225	0.068825	0.0304687
42	0.100938	0.097	0.903	0.0706	0.0303375
43	0.101538	0.097925	0.902075	0.07155	0.0299875
44	0.102931	0.098725	0.901275	0.07275	0.0301813
45	0.103588	0.099225	0.900775	0.073075	0.0305125
46	0.103694	0.09865	0.90135	0.072975	0.0307188
47	0.105031	0.0992	0.9008	0.073875	0.0311563
48	0.105519	0.0998	0.9002	0.074375	0.0311438
49	0.105569	0.099375	0.900625	0.0741	0.0314687
50	0.106106	0.098875	0.901125	0.074125	0.0319813
51	0.106144	0.0978	0.9022	0.074	0.0321437
52	0.106919	0.097875	0.902125	0.074275	0.0326437
53	0.107787	0.098475	0.901525	0.074975	0.0328125
54	0.108300	0.0983	0.9017	0.07485	0.03345
55	0.108356	0.097575	0.902425	0.075025	0.0333313
56	0.108863	0.097375	0.902625	0.0753	0.0335625
57	0.108500	0.0968	0.9032	0.075025	0.033475
58	0.109600	0.096775	0.903225	0.07635	0.03325
59	0.110463	0.09745	0.90255	0.077325	0.0331375
60	0.111575	0.098975	0.901025	0.078575	0.033
61	0.111706	0.09965	0.90035	0.0787	0.0330063
62	0.111669	0.099625	0.900375	0.0787	0.0329687
63	0.112163	0.09845	0.90155	0.0788	0.0333625
64	0.112994	0.097775	0.902225	0.079075	0.0339187
65	0.113500	0.099075	0.900925	0.07975	0.03375
66	0.114013	0.099375	0.900625	0.08	0.0340125
67	0.115006	0.100075	0.899925	0.08125	0.0337563
68	0.115956	0.10165	0.89835	0.08215	0.0338063
69	0.116475	0.10225	0.89775	0.082825	0.03365
70	0.117619	0.103925	0.896075	0.083975	0.0336438
71	0.117969	0.1042	0.8958	0.083675	0.0342937
72	0.118544	0.10435	0.89565	0.08395	0.0345938
73	0.118875	0.104625	0.895375	0.083825	0.03505
74	0.119400	0.1053	0.8947	0.084475	0.034925
75	0.119413	0.105175	0.894825	0.084225	0.0351875
76	0.120262	0.105775	0.894225	0.084925	0.0353375
77	0.119963	0.10495	0.89505	0.0844	0.0355625
78	0.120100	0.103825	0.896175	0.0844	0.0357
79	0.120556	0.102725	0.897275	0.08455	0.0360062
80	0.120994	0.102925	0.897075	0.085075	0.0359187
81	0.121656	0.103625	0.896375	0.086425	0.0352312
82	0.122344	0.104625	0.895375	0.086875	0.0354688
83	0.122400	0.10485	0.89515	0.086525	0.035875
84	0.122563	0.1041	0.8959	0.0866	0.0359625
85	0.123013	0.104925	0.895075	0.08685	0.0361625
86	0.123050	0.104325	0.895675	0.0867	0.03635
87	0.123406	0.104175	0.895825	0.08715	0.0362562
88	0.123825	0.103475	0.896525	0.08755	0.036275
89	0.124263	0.104125	0.895875	0.08795	0.0363125
90	0.124906	0.10415	0.89585	0.08855	0.0363563
91	0.125275	0.1048	0.8952	0.088975	0.0363
92	0.125594	0.104625	0.895375	0.0894	0.0361937
93	0.125812	0.104725	0.895275	0.089525	0.0362875
94	0.126538	0.10575	0.89425	0.0901	0.0364375
95	0.127900	0.105725	0.894275	0.091075	0.036825
96	0.128319	0.1066	0.8934	0.091525	0.0367938
97	0.128569	0.10785	0.89215	0.092	0.0365687
98	0.128894	0.108525	0.891475	0.09225	0.0366438
99	0.129200	0.10775	0.89225	0.092125	0.037075
100	0.129275	0.10765	0.89235	0.092275	0.037
101	0.129337	0.106175	0.893825	0.0916	0.0377375
102	0.129813	0.106175	0.893825	0.091675	0.0381375
103	0.130038	0.106425	0.893575	0.09205	0.0379875
104	0.130763	0.106975	0.893025	0.093025	0.0377375
105	0.131669	0.107625	0.892375	0.09355	0.0381188
106	0.132256	0.108175	0.891825	0.093975	0.0382813
107	0.132381	0.108625	0.891375	0.0944	0.0379813
108	0.132856	0.109875	0.890125	0.09505	0.0378063
109	0.132881	0.1099	0.8901	0.094725	0.0381563
110	0.133044	0.10975	0.89025	0.094525	0.0385187
111	0.132969	0.1094	0.8906	0.0944	0.0385687
112	0.133600	0.1091	0.8909	0.094575	0.039025
113	0.134125	0.109025	0.890975	0.095125	0.039
114	0.134319	0.10995	0.89005	0.0956	0.0387188
115	0.134525	0.109625	0.890375	0.09585	0.038675
116	0.135100	0.110025	0.889975	0.096175	0.038925
117	0.135162	0.109575	0.890425	0.096275	0.0388875
118	0.135838	0.1099	0.8901	0.097	0.0388375
119	0.135825	0.109825	0.890175	0.09685	0.038975
120	0.135894	0.1091	0.8909	0.0967	0.0391937
121	0.136250	0.1092	0.8908	0.0971	0.03915
122	0.136450	0.109	0.891	0.097125	0.039325
123	0.136900	0.10885	0.89115	0.097525	0.039375
124	0.137544	0.10955	0.89045	0.098075	0.0394687
125	0.137831	0.11005	0.88995	0.09855	0.0392812
126	0.138294	0.1103	0.8897	0.099325	0.0389688
127	0.138594	0.110525	0.889475	0.099625	0.0389688
128	0.138788	0.110625	0.889375	0.09975	0.0390375
129	0.138856	0.110775	0.889225	0.09975	0.0391063
130	0.139006	0.1102	0.8898	0.099425	0.0395812
131	0.139450	0.110575	0.889425	0.099825	0.039625
132	0.139712	0.110425	0.889575	0.099825	0.0398875
133	0.139806	0.110275	0.889725	0.0998	0.0400063
134	0.140481	0.111225	0.888775	0.1004	0.0400812
135	0.140675	0.1116	0.8884	0.1007	0.039975
136	0.141019	0.11155	0.88845	0.1009	0.0401188
137	0.140962	0.111375	0.888625	0.100825	0.0401375
138	0.141075	0.1108	0.8892	0.100925	0.04015
139	0.141119	0.11115	0.88885	0.10125	0.0398688
140	0.141437	0.110775	0.889225	0.1013	0.0401375
141	0.141650	0.110625	0.889375	0.10155	0.0401
142	0.142056	0.110675	0.889325	0.101875	0.0401813
143	0.142100	0.1109	0.8891	0.10175	0.04035
144	0.142594	0.1103	0.8897	0.10155	0.0410437
145	0.142975	0.11095	0.88905	0.1019	0.041075
146	0.142938	0.111475	0.888525	0.10215	0.0407875
147	0.143175	0.112075	0.887925	0.10245	0.040725
148	0.143438	0.1116	0.8884	0.10265	0.0407875
149	0.143650	0.11215	0.88785	0.103075	0.040575
150	0.144012	0.1126	0.8874	0.103475	0.0405375
151	0.144369	0.1126	0.8874	0.103525	0.0408437
152	0.144438	0.1131	0.8869	0.103725	0.0407125
153	0.144719	0.112875	0.887125	0.103775	0.0409438
154	0.145200	0.1133	0.8867	0.1043	0.0409
155	0.145075	0.11285	0.88715	0.1038	0.041275
156	0.145250	0.1131	0.8869	0.104175	0.041075
157	0.145369	0.113125	0.886875	0.104375	0.0409938
158	0.145925	0.112925	0.887075	0.1049	0.041025
159	0.146425	0.113375	0.886625	0.10545	0.040975
160	0.146644	0.1144	0.8856	0.105675	0.0409687
161	0.146594	0.1142	0.8858	0.1054	0.0411938
162	0.146744	0.114075	0.885925	0.105375	0.0413688
163	0.146794	0.113725	0.886275	0.10515	0.0416438
164	0.147237	0.113425	0.886575	0.1057	0.0415375
165	0.147344	0.114075	0.885925	0.1061	0.0412438
166	0.147650	0.114275	0.885725	0.1062	0.04145
167	0.147613	0.11465	0.88535	0.106025	0.0415875
168	0.148012	0.1143	0.8857	0.106125	0.0418875
169	0.148281	0.114025	0.885975	0.106275	0.0420063
170	0.148469	0.114075	0.885925	0.106375	0.0420937
171	0.148438	0.1148	0.8852	0.106475	0.0419625
172	0.148644	0.1146	0.8854	0.106575	0.0420688
173	0.148894	0.114375	0.885625	0.106575	0.0423188
174	0.149012	0.114625	0.885375	0.10685	0.0421625
175	0.149100	0.1144	0.8856	0.106925	0.042175
176	0.149356	0.1146	0.8854	0.10695	0.0424063
177	0.149081	0.114275	0.885725	0.1066	0.0424812
178	0.149431	0.1143	0.8857	0.106975	0.0424563
179	0.149781	0.1143	0.8857	0.107425	0.0423562
180	0.149812	0.11445	0.88555	0.107425	0.0423875
181	0.149650	0.1142	0.8858	0.1073	0.04235
182	0.149694	0.11385	0.88615	0.1074	0.0422937
183	0.149994	0.113575	0.886425	0.1072	0.0427937
184	0.150406	0.113975	0.886025	0.107625	0.0427813
185	0.150238	0.1141	0.8859	0.107375	0.0428625
186	0.150556	0.114475	0.885525	0.10795	0.0426062
187	0.150762	0.114125	0.885875	0.10805	0.0427125
188	0.151037	0.11415	0.88585	0.10825	0.0427875
189	0.150900	0.11415	0.88585	0.108025	0.042875
190	0.151175	0.11425	0.88575	0.10825	0.042925
191	0.151262	0.114175	0.885825	0.1085	0.0427625
192	0.151037	0.114175	0.885825	0.10825	0.0427875
193	0.151350	0.1143	0.8857	0.108525	0.042825
194	0.151719	0.1145	0.8855	0.1089	0.0428188
195	0.151869	0.11465	0.88535	0.10885	0.0430188
196	0.152044	0.114725	0.885275	0.10905	0.0429937
197	0.152500	0.115075	0.884925	0.109575	0.042925
198	0.152713	0.115275	0.884725	0.10985	0.0428625
199	0.153081	0.116	0.884	0.110275	0.0428062
200	0.153169	0.115925	0.884075	0.1102	0.0429688
201	0.153463	0.116175	0.883825	0.1103	0.0431625
202	0.153450	0.116425	0.883575	0.11035	0.0431
203	0.153719	0.116725	0.883275	0.110675	0.0430437
204	0.153969	0.1169	0.8831	0.1109	0.0430688
205	0.154094	0.117175	0.882825	0.11095	0.0431438
206	0.154513	0.117425	0.882575	0.111425	0.0430875
207	0.154625	0.117375	0.882625	0.11145	0.043175
208	0.154694	0.117325	0.882675	0.111425	0.0432688
209	0.155050	0.1176	0.8824	0.111825	0.043225
210	0.154963	0.1177	0.8823	0.11165	0.0433125
211	0.154969	0.11725	0.88275	0.111375	0.0435938
212	0.154806	0.11695	0.88305	0.111225	0.0435813
213	0.155062	0.116275	0.883725	0.11115	0.0439125
214	0.155069	0.1164	0.8836	0.11115	0.0439187
215	0.155231	0.11655	0.88345	0.111525	0.0437063
216	0.155581	0.11705	0.88295	0.111975	0.0436062
217	0.155675	0.11725	0.88275	0.112025	0.04365
218	0.156069	0.1174	0.8826	0.112325	0.0437437
219	0.156231	0.11765	0.88235	0.112325	0.0439063
220	0.156413	0.1176	0.8824	0.112525	0.0438875
221	0.156594	0.11795	0.88205	0.112775	0.0438187
222	0.156963	0.1187	0.8813	0.1133	0.0436625
223	0.157025	0.1191	0.8809	0.1134	0.043625
224	0.157025	0.11895	0.88105	0.11305	0.043975
225	0.157169	0.118875	0.881125	0.113	0.0441688
226	0.157331	0.118675	0.881325	0.11325	0.0440813
227	0.157531	0.11875	0.88125	0.11325	0.0442813
228	0.157913	0.119425	0.880575	0.113525	0.0443875
229	0.157688	0.1197	0.8803	0.113475	0.0442125
230	0.157694	0.119625	0.880375	0.1139	0.0437937
231	0.157650	0.1194	0.8806	0.113825	0.043825
232	0.157713	0.118675	0.881325	0.11355	0.0441625
233	0.158019	0.118675	0.881325	0.1138	0.0442188
234	0.157963	0.118875	0.881125	0.1138	0.0441625
235	0.157750	0.11875	0.88125	0.113425	0.044325
236	0.157513	0.118425	0.881575	0.113075	0.0444375
237	0.157744	0.117975	0.882025	0.1132	0.0445438
238	0.157706	0.1179	0.8821	0.113225	0.0444813
239	0.157656	0.11755	0.88245	0.113275	0.0443812
240	0.157944	0.117625	0.882375	0.113375	0.0445687
241	0.157887	0.11795	0.88205	0.11325	0.0446375
242	0.158081	0.11755	0.88245	0.113225	0.0448563
243	0.158094	0.117825	0.882175	0.113475	0.0446187
244	0.158312	0.1178	0.8822	0.1137	0.0446125
245	0.158325	0.117875	0.882125	0.1138	0.044525
246	0.158644	0.1178	0.8822	0.113925	0.0447188
247	0.158550	0.117725	0.882275	0.113725	0.044825
248	0.158413	0.1176	0.8824	0.11365	0.0447625
249	0.158719	0.1176	0.8824	0.113675	0.0450438
250	0.158706	0.1176	0.8824	0.11375	0.0449563
251	0.158738	0.1178	0.8822	0.11385	0.0448875
252	0.158813	0.117575	0.882425	0.1139	0.0449125
253	0.159150	0.11745	0.88255	0.11415	0.045
254	0.159069	0.117925	0.882075	0.114175	0.0448938
255	0.158856	0.11785	0.88215	0.113975	0.0448812
256	0.158944	0.117575	0.882425	0.113975	0.0449688
257	0.158894	0.1174	0.8826	0.1139	0.0449937
258	0.159100	0.117275	0.882725	0.114125	0.044975
259	0.159438	0.117375	0.882625	0.1144	0.0450375
260	0.159494	0.1174	0.8826	0.114375	0.0451187
261	0.159519	0.11785	0.88215	0.1146	0.0449188
262	0.159344	0.11775	0.88225	0.114225	0.0451187
263	0.159581	0.117975	0.882025	0.114375	0.0452063
264	0.159188	0.1176	0.8824	0.114	0.0451875
265	0.159394	0.117275	0.882725	0.1141	0.0452938
266	0.159556	0.117575	0.882425	0.11435	0.0452063
267	0.159769	0.117925	0.882075	0.114525	0.0452437
268	0.159550	0.1179	0.8821	0.114375	0.045175
269	0.159994	0.118325	0.881675	0.114875	0.0451187
270	0.160394	0.118625	0.881375	0.115075	0.0453187
271	0.160612	0.119125	0.880875	0.115525	0.0450875
272	0.161006	0.119675	0.880325	0.116	0.0450062
273	0.161100	0.120225	0.879775	0.11595	0.04515
274	0.161112	0.12025	0.87975	0.11585	0.0452625
275	0.161188	0.12035	0.87965	0.116075	0.0451125
276	0.161475	0.120475	0.879525	0.116525	0.04495
277	0.161644	0.12065	0.87935	0.116675	0.0449688
278	0.161956	0.120475	0.879525	0.116675	0.0452813
279	0.161662	0.12035	0.87965	0.116175	0.0454875
280	0.161637	0.120125	0.879875	0.116125	0.0455125
281	0.161788	0.1203	0.8797	0.1164	0.0453875
282	0.162025	0.1204	0.8796	0.1166	0.045425
283	0.162031	0.12055	0.87945	0.11665	0.0453812
284	0.162125	0.1203	0.8797	0.116525	0.0456
285	0.162031	0.1206	0.8794	0.116675	0.0453563
286	0.162100	0.1204	0.8796	0.116575	0.045525
287	0.162075	0.120075	0.879925	0.116475	0.0456
288	0.162306	0.120275	0.879725	0.116775	0.0455313
289	0.162325	0.12	0.88	0.116675	0.04565
290	0.162637	0.12025	0.87975	0.116925	0.0457125
291	0.162975	0.12055	0.87945	0.117275	0.0457
292	0.162969	0.120875	0.879125	0.117325	0.0456437
293	0.163244	0.121275	0.878725	0.117575	0.0456688
294	0.163094	0.121625	0.878375	0.11755	0.0455438
295	0.163106	0.1213	0.8787	0.1174	0.0457062
296	0.163256	0.121325	0.878675	0.117525	0.0457313
297	0.163175	0.12105	0.87895	0.117275	0.0459
298	0.163256	0.120775	0.879225	0.1172	0.0460563
299	0.163281	0.120675	0.879325	0.1172	0.0460812
300	0.163644	0.12085	0.87915	0.117525	0.0461188
301	0.163494	0.1211	0.8789	0.1177	0.0457938
302	0.163488	0.120925	0.879075	0.1177	0.0457875
303	0.163669	0.12115	0.87885	0.118	0.0456688
304	0.163694	0.12125	0.87875	0.117875	0.0458187
305	0.163606	0.120825	0.879175	0.117725	0.0458812
306	0.163856	0.1206	0.8794	0.1179	0.0459562
307	0.163831	0.1208	0.8792	0.117925	0.0459063
308	0.163875	0.120875	0.879125	0.11815	0.045725
309	0.163881	0.120775	0.879225	0.118125	0.0457562
310	0.164025	0.12075	0.87925	0.118175	0.04585
311	0.163969	0.1208	0.8792	0.1182	0.0457687
312	0.164031	0.12055	0.87945	0.11815	0.0458812
313	0.164356	0.12095	0.87905	0.1185	0.0458563
314	0.164612	0.121175	0.878825	0.118475	0.0461375
315	0.164588	0.121575	0.878425	0.11865	0.0459375
316	0.164406	0.12155	0.87845	0.118375	0.0460313
317	0.164575	0.1217	0.8783	0.1186	0.045975
318	0.164662	0.1215	0.8785	0.1186	0.0460625
319	0.164644	0.121525	0.878475	0.118675	0.0459688
320	0.165050	0.121625	0.878375	0.11905	0.046
321	0.165063	0.121975	0.878025	0.1192	0.0458625
322	0.165006	0.1219	0.8781	0.119025	0.0459813
323	0.165025	0.121825	0.878175	0.118925	0.0461
324	0.165106	0.121875	0.878125	0.11905	0.0460563
325	0.165288	0.122	0.878	0.1193	0.0459875
326	0.165581	0.122175	0.877825	0.11955	0.0460313
327	0.165519	0.122275	0.877725	0.11965	0.0458688
328	0.165437	0.12235	0.87765	0.119425	0.0460125
329	0.165544	0.1221	0.8779	0.119375	0.0461688
330	0.165756	0.1222	0.8778	0.119675	0.0460812
331	0.165750	0.1224	0.8776	0.1199	0.04585
332	0.165713	0.122325	0.877675	0.11965	0.0460625
333	0.165919	0.1225	0.8775	0.1198	0.0461188
334	0.165769	0.122225	0.877775	0.1196	0.0461688
335	0.165956	0.122375	0.877625	0.119825	0.0461312
336	0.166150	0.123025	0.876975	0.120325	0.045825
337	0.166113	0.122975	0.877025	0.12025	0.0458625
338	0.166200	0.123125	0.876875	0.12035	0.04585
339	0.166412	0.1231	0.8769	0.120375	0.0460375
340	0.166256	0.12315	0.87685	0.12015	0.0461063
341	0.166244	0.123125	0.876875	0.11995	0.0462938
342	0.166400	0.122975	0.877025	0.12015	0.04625
343	0.166425	0.123025	0.876975	0.11995	0.046475
344	0.166600	0.123425	0.876575	0.120175	0.046425
345	0.166863	0.123425	0.876575	0.120325	0.0465375
346	0.166856	0.123375	0.876625	0.120375	0.0464813
347	0.167150	0.124075	0.875925	0.121075	0.046075
348	0.167156	0.124075	0.875925	0.12085	0.0463063
349	0.167256	0.12385	0.87615	0.120875	0.0463812
350	0.167406	0.124075	0.875925	0.1209	0.0465062
351	0.167675	0.124375	0.875625	0.1211	0.046575
352	0.167950	0.124825	0.875175	0.121475	0.046475
353	0.167656	0.12455	0.87545	0.121	0.0466563
354	0.167813	0.124625	0.875375	0.121175	0.0466375
355	0.168050	0.12515	0.87485	0.12155	0.0465
356	0.167962	0.124825	0.875175	0.121475	0.0464875
357	0.168038	0.124875	0.875125	0.12145	0.0465875
358	0.168044	0.1249	0.8751	0.121475	0.0465687
359	0.168013	0.1244	0.8756	0.12135	0.0466625
360	0.168100	0.124225	0.875775	0.12145	0.04665
361	0.168250	0.12405	0.87595	0.1214	0.04685
362	0.168025	0.1241	0.8759	0.121175	0.04685
363	0.167937	0.1241	0.8759	0.1212	0.0467375
364	0.167975	0.124275	0.875725	0.121425	0.04655
365	0.167919	0.124125	0.875875	0.12125	0.0466688
366	0.167831	0.123425	0.876575	0.1209	0.0469313
367	0.168031	0.1236	0.8764	0.121	0.0470312
368	0.168025	0.1232	0.8768	0.12105	0.046975
369	0.168256	0.123575	0.876425	0.12135	0.0469062
370	0.168288	0.12365	0.87635	0.121375	0.0469125
371	0.168313	0.124075	0.875925	0.12155	0.0467625
372	0.168456	0.1241	0.8759	0.1217	0.0467562
373	0.168475	0.123875	0.876125	0.1217	0.046775
374	0.168400	0.12395	0.87605	0.1217	0.0467
375	0.168388	0.123675	0.876325	0.12165	0.0467375
376	0.168412	0.1236	0.8764	0.12175	0.0466625
377	0.168488	0.123675	0.876325	0.1219	0.0465875
378	0.168788	0.123775	0.876225	0.122075	0.0467125
379	0.168875	0.12415	0.87585	0.122225	0.04665
380	0.169081	0.124075	0.875925	0.122325	0.0467562
381	0.169138	0.124475	0.875525	0.12245	0.0466875
382	0.169088	0.124525	0.875475	0.1224	0.0466875
383	0.169075	0.1243	0.8757	0.1224	0.046675
384	0.169031	0.124075	0.875925	0.122275	0.0467562
385	0.169069	0.124175	0.875825	0.1223	0.0467687
386	0.169100	0.1241	0.8759	0.12235	0.04675
387	0.169206	0.124225	0.875775	0.122525	0.0466813
388	0.169219	0.12425	0.87575	0.122575	0.0466437
389	0.169319	0.124075	0.875925	0.1225	0.0468187
390	0.169275	0.124125	0.875875	0.122525	0.04675
391	0.169300	0.12395	0.87605	0.12255	0.04675
392	0.169400	0.12395	0.87605	0.122575	0.046825
393	0.169275	0.12385	0.87615	0.1223	0.046975
394	0.169244	0.12375	0.87625	0.122075	0.0471688
395	0.169131	0.123575	0.876425	0.121975	0.0471562
396	0.169156	0.12335	0.87665	0.1221	0.0470563
397	0.169231	0.123225	0.876775	0.12225	0.0469813
398	0.169250	0.1233	0.8767	0.12235	0.0469
399	0.169319	0.12325	0.87675	0.1223	0.0470187
400	0.169506	0.123425	0.876575	0.122525	0.0469813
401	0.169606	0.1238	0.8762	0.122675	0.0469313
402	0.169813	0.124125	0.875875	0.122925	0.0468875
403	0.169813	0.124525	0.875475	0.123	0.0468125
404	0.169856	0.124475	0.875525	0.12305	0.0468063
405	0.169844	0.124425	0.875575	0.12295	0.0468937
406	0.169725	0.124175	0.875825	0.122775	0.04695
407	0.169825	0.12425	0.87575	0.122875	0.04695
408	0.169744	0.124225	0.875775	0.122775	0.0469687
409	0.169763	0.1243	0.8757	0.12275	0.0470125
410	0.169937	0.124075	0.875925	0.1228	0.0471375
411	0.170006	0.12435	0.87565	0.122975	0.0470312
412	0.170031	0.124375	0.875625	0.122975	0.0470563
413	0.170031	0.12455	0.87545	0.122975	0.0470563
414	0.170181	0.1245	0.8755	0.123125	0.0470563
415	0.170156	0.12445	0.87555	0.1231	0.0470563
416	0.170250	0.1246	0.8754	0.123175	0.047075
417	0.170238	0.124575	0.875425	0.12315	0.0470875
418	0.170363	0.12475	0.87525	0.123275	0.0470875
419	0.170400	0.125075	0.874925	0.1235	0.0469
420	0.170437	0.125	0.875	0.123425	0.0470125
421	0.170400	0.125	0.875	0.12335	0.04705
422	0.170550	0.124925	0.875075	0.123425	0.047125
423	0.170675	0.125025	0.874975	0.123525	0.04715
424	0.170669	0.125075	0.874925	0.123625	0.0470438
425	0.170794	0.12535	0.87465	0.123775	0.0470187
426	0.170756	0.125275	0.874725	0.12375	0.0470062
427	0.170600	0.1252	0.8748	0.1236	0.047
428	0.170825	0.125125	0.874875	0.123775	0.04705
429	0.170794	0.12525	0.87475	0.123775	0.0470187
430	0.170638	0.1251	0.8749	0.12355	0.0470875
431	0.170725	0.1247	0.8753	0.12355	0.047175
432	0.170588	0.1246	0.8754	0.1234	0.0471875
433	0.170681	0.1247	0.8753	0.123475	0.0472062
434	0.170806	0.1246	0.8754	0.123575	0.0472313
435	0.170775	0.1247	0.8753	0.12355	0.047225
436	0.170675	0.12455	0.87545	0.1234	0.047275
437	0.170737	0.12445	0.87555	0.1234	0.0473375
438	0.170788	0.124375	0.875625	0.12345	0.0473375
439	0.170638	0.124525	0.875475	0.123375	0.0472625
440	0.170719	0.124375	0.875625	0.12335	0.0473688
441	0.170800	0.12435	0.87565	0.123325	0.047475
442	0.170850	0.1244	0.8756	0.123425	0.047425
443	0.171006	0.12445	0.87555	0.12355	0.0474562
444	0.171163	0.124825	0.875175	0.12375	0.0474125
445	0.171088	0.1252	0.8748	0.123775	0.0473125
446	0.171156	0.125025	0.874975	0.123825	0.0473312
447	0.171050	0.124875	0.875125	0.1237	0.04735
448	0.171156	0.1248	0.8752	0.1237	0.0474562
449	0.171225	0.124975	0.875025	0.123875	0.04735
450	0.171163	0.1248	0.8752	0.123675	0.0474875
451	0.171256	0.124575	0.875425	0.1236	0.0476562
452	0.171231	0.124625	0.875375	0.123625	0.0476063
453	0.171400	0.125025	0.874975	0.124025	0.047375
454	0.171462	0.125025	0.874975	0.1241	0.0473625
455	0.171525	0.12525	0.87475	0.124275	0.04725
456	0.171450	0.12505	0.87495	0.12405	0.0474
457	0.171513	0.12495	0.87505	0.123925	0.0475875
458	0.171581	0.125025	0.874975	0.124075	0.0475063
459	0.171763	0.1253	0.8747	0.124325	0.0474375
460	0.171913	0.12545	0.87455	0.124425	0.0474875
461	0.171844	0.1258	0.8742	0.124475	0.0473688
462	0.171806	0.125725	0.874275	0.12435	0.0474562
463	0.171856	0.12565	0.87435	0.124225	0.0476313
464	0.171875	0.12585	0.87415	0.12425	0.047625
465	0.171944	0.12595	0.87405	0.12435	0.0475937
466	0.171931	0.125725	0.874275	0.124275	0.0476562
467	0.171987	0.125625	0.874375	0.124425	0.0475625
468	0.172031	0.1257	0.8743	0.124475	0.0475563
469	0.172106	0.125775	0.874225	0.1245	0.0476063
470	0.172000	0.125775	0.874225	0.12435	0.04765
471	0.171969	0.1254	0.8746	0.124175	0.0477938
472	0.171950	0.1251	0.8749	0.124225	0.047725
473	0.171944	0.125175	0.874825	0.1243	0.0476437
474	0.172038	0.125275	0.874725	0.124475	0.0475625
475	0.172019	0.125225	0.874775	0.1243	0.0477187
476	0.171944	0.125125	0.874875	0.124175	0.0477687
477	0.171850	0.125125	0.874875	0.124025	0.047825
478	0.171975	0.125	0.875	0.124125	0.04785
479	0.172044	0.125025	0.874975	0.12415	0.0478937
480	0.172013	0.12485	0.87515	0.1241	0.0479125
481	0.171962	0.1249	0.8751	0.124125	0.0478375
482	0.171944	0.124925	0.875075	0.12415	0.0477938
483	0.171881	0.124775	0.875225	0.124025	0.0478563
484	0.171894	0.1246	0.8754	0.12405	0.0478437
485	0.171869	0.1245	0.8755	0.124075	0.0477938
486	0.171763	0.1245	0.8755	0.124	0.0477625
487	0.171788	0.124375	0.875625	0.124	0.0477875
488	0.171794	0.12435	0.87565	0.124	0.0477938
489	0.171825	0.12445	0.87555	0.124075	0.04775
490	0.171775	0.1244	0.8756	0.124	0.047775
491	0.171919	0.12455	0.87545	0.12415	0.0477687
492	0.172006	0.1246	0.8754	0.12425	0.0477563
493	0.171969	0.1247	0.8753	0.124275	0.0476938
494	0.172006	0.124725	0.875275	0.12425	0.0477563
495	0.172075	0.12495	0.87505	0.124375	0.0477
496	0.172031	0.1249	0.8751	0.12435	0.0476813
497	0.172044	0.12485	0.87515	0.12435	0.0476938
498	0.172106	0.12485	0.87515	0.1244	0.0477062
499	0.172150	0.125025	0.874975	0.1245	0.04765
500	0.172138	0.1251	0.8749	0.12445	0.0476875
501	0.172044	0.12505	0.87495	0.124375	0.0476688
502	0.172088	0.125	0.875	0.124425	0.0476625
503	0.172119	0.124975	0.875025	0.124475	0.0476437
504	0.172187	0.125025	0.874975	0.12445	0.0477375
505	0.172406	0.125225	0.874775	0.12475	0.0476562
506	0.172269	0.12525	0.87475	0.1246	0.0476688
507	0.172288	0.12525	0.87475	0.12465	0.0476375
508	0.172313	0.125225	0.874775	0.124625	0.0476875
509	0.172462	0.125375	0.874625	0.124775	0.0476875
510	0.172588	0.12555	0.87445	0.124925	0.0476625
511	0.172613	0.1258	0.8742	0.12505	0.0475625
512	0.172675	0.12565	0.87435	0.124975	0.0477
513	0.172588	0.125675	0.874325	0.124875	0.0477125
514	0.172563	0.12555	0.87445	0.1247	0.0478625
515	0.172569	0.12555	0.87445	0.124775	0.0477938
516	0.172594	0.125575	0.874425	0.124825	0.0477687
517	0.172538	0.12555	0.87445	0.124725	0.0478125
518	0.172519	0.125425	0.874575	0.124725	0.0477938
519	0.172444	0.12535	0.87465	0.1246	0.0478437
520	0.172350	0.1252	0.8748	0.124525	0.047825
521	0.172344	0.124975	0.875025	0.1245	0.0478437
522	0.172369	0.12475	0.87525	0.1245	0.0478688
523	0.172431	0.124775	0.875225	0.124575	0.0478563
524	0.172394	0.124875	0.875125	0.12455	0.0478437
525	0.172388	0.124875	0.875125	0.124525	0.0478625
526	0.172400	0.124875	0.875125	0.124525	0.047875
527	0.172400	0.1248	0.8752	0.1245	0.0479
528	0.172400	0.124875	0.875125	0.124575	0.047825
529	0.172413	0.12485	0.87515	0.124575	0.0478375
530	0.172413	0.124875	0.875125	0.124575	0.0478375
531	0.172437	0.124825	0.875175	0.12455	0.0478875
532	0.172475	0.124825	0.875175	0.124575	0.0479
533	0.172481	0.12495	0.87505	0.124675	0.0478063
534	0.172531	0.125075	0.874925	0.1247	0.0478312
535	0.172569	0.125075	0.874925	0.124775	0.0477938
536	0.172569	0.1251	0.8749	0.1248	0.0477687
537	0.172519	0.12505	0.87495	0.1247	0.0478188
538	0.172519	0.124925	0.875075	0.12465	0.0478688
539	0.172569	0.124925	0.875075	0.124725	0.0478437
540	0.172588	0.124975	0.875025	0.124675	0.0479125
541	0.172706	0.125	0.875	0.124825	0.0478813
542	0.172656	0.125075	0.874925	0.124775	0.0478813
543	0.172613	0.12515	0.87485	0.124775	0.0478375
544	0.172656	0.1251	0.8749	0.124875	0.0477812
545	0.172650	0.125175	0.874825	0.124875	0.047775
546	0.172625	0.125175	0.874825	0.124825	0.0478
547	0.172656	0.125225	0.874775	0.1249	0.0477563
548	0.172694	0.125275	0.874725	0.12495	0.0477438
549	0.172706	0.12525	0.87475	0.12495	0.0477563
550	0.172769	0.125275	0.874725	0.125025	0.0477438
551	0.172681	0.12525	0.87475	0.12485	0.0478312
552	0.172737	0.125125	0.874875	0.12485	0.0478875
553	0.172706	0.12515	0.87485	0.12485	0.0478563
554	0.172694	0.125125	0.874875	0.12485	0.0478437
555	0.172706	0.1252	0.8748	0.1249	0.0478063
556	0.172681	0.125125	0.874875	0.124775	0.0479062
557	0.172681	0.125125	0.874875	0.124775	0.0479062
558	0.172719	0.1251	0.8749	0.1248	0.0479188
559	0.172706	0.12515	0.87485	0.1248	0.0479062
560	0.172712	0.125075	0.874925	0.1248	0.0479125
561	0.172700	0.1252	0.8748	0.12485	0.04785
562	0.172744	0.125225	0.874775	0.12495	0.0477938
563	0.172763	0.125175	0.874825	0.124925	0.0478375
564	0.172763	0.12515	0.87485	0.124925	0.0478375
565	0.172737	0.125175	0.874825	0.124875	0.0478625
566	0.172763	0.12515	0.87485	0.124875	0.0478875
567	0.172794	0.1252	0.8748	0.124925	0.0478688
568	0.172788	0.125125	0.874875	0.124875	0.0479125
569	0.172769	0.1251	0.8749	0.12485	0.0479188
570	0.172800	0.125075	0.874925	0.12485	0.04795
571	0.172781	0.125175	0.874825	0.12495	0.0478312
572	0.172744	0.125075	0.874925	0.124825	0.0479188
573	0.172825	0.1251	0.8749	0.1249	0.047925
574	0.172831	0.1252	0.8748	0.124925	0.0479062
575	0.172813	0.125175	0.874825	0.124875	0.0479375
576	0.172831	0.125125	0.874875	0.1249	0.0479313
577	0.172869	0.125175	0.874825	0.12495	0.0479188
578	0.172863	0.125225	0.874775	0.124975	0.0478875
579	0.172894	0.12525	0.87475	0.125	0.0478937
580	0.172919	0.12525	0.87475	0.125	0.0479188
581	0.172813	0.125325	0.874675	0.124975	0.0478375
582	0.172781	0.12515	0.87485	0.124875	0.0479062
583	0.172775	0.12515	0.87485	0.1249	0.047875
584	0.172819	0.125175	0.874825	0.124975	0.0478437
585	0.172794	0.12515	0.87485	0.124925	0.0478688
586	0.172769	0.125175	0.874825	0.1249	0.0478688
587	0.172819	0.125125	0.874875	0.124925	0.0478937
588	0.172838	0.125125	0.874875	0.12495	0.0478875
589	0.172888	0.125225	0.874775	0.125	0.0478875
590	0.172831	0.1253	0.8747	0.125	0.0478312
591	0.172888	0.125275	0.874725	0.125025	0.0478625
592	0.172931	0.125425	0.874575	0.125125	0.0478063
593	0.172850	0.12545	0.87455	0.125025	0.047825
594	0.172813	0.125475	0.874525	0.12495	0.0478625
595	0.172819	0.1253	0.8747	0.1249	0.0479188
596	0.172806	0.12525	0.87475	0.12485	0.0479562
597	0.172806	0.12525	0.87475	0.124875	0.0479313
598	0.172825	0.12515	0.87485	0.12485	0.047975
599	0.172800	0.12515	0.87485	0.1248	0.048
600	0.172894	0.12525	0.87475	0.124975	0.0479188
601	0.172944	0.125325	0.874675	0.125025	0.0479188
602	0.172925	0.125375	0.874625	0.12505	0.047875
603	0.172888	0.12525	0.87475	0.12495	0.0479375
604	0.172919	0.12535	0.87465	0.124975	0.0479438
605	0.172900	0.125325	0.874675	0.124975	0.047925
606	0.172900	0.125375	0.874625	0.125	0.0479
607	0.172881	0.1253	0.8747	0.124975	0.0479062
608	0.172881	0.125175	0.874825	0.124975	0.0479062
609	0.172881	0.12515	0.87485	0.124975	0.0479062
610	0.172863	0.125075	0.874925	0.124925	0.0479375
611	0.172850	0.12515	0.87485	0.12495	0.0479
612	0.172856	0.125075	0.874925	0.124925	0.0479313
613	0.172869	0.1251	0.8749	0.12495	0.0479188
614	0.172863	0.125175	0.874825	0.12495	0.0479125
615	0.172844	0.1251	0.8749	0.1249	0.0479438
616	0.172875	0.125075	0.874925	0.12495	0.047925
617	0.172875	0.125075	0.874925	0.124925	0.04795
618	0.172894	0.125075	0.874925	0.124925	0.0479687
619	0.172863	0.12505	0.87495	0.124925	0.0479375
620	0.172838	0.12495	0.87505	0.12485	0.0479875
621	0.172819	0.1249	0.8751	0.1248	0.0480187
622	0.172869	0.124925	0.875075	0.1249	0.0479687
623	0.172856	0.124975	0.875025	0.1249	0.0479562
624	0.172863	0.12495	0.87505	0.124875	0.0479875
625	0.172900	0.125	0.875	0.12495	0.04795
626	0.172881	0.125	0.875	0.124975	0.0479062
627	0.172900	0.125	0.875	0.125	0.0479
628	0.172919	0.125025	0.874975	0.125025	0.0478937
629	0.172937	0.12505	0.87495	0.12505	0.0478875
630	0.172931	0.125075	0.874925	0.12505	0.0478813
631	0.172906	0.12505	0.87495	0.125	0.0479062
632	0.172913	0.125	0.875	0.124975	0.0479375
633	0.172937	0.125025	0.874975	0.125025	0.0479125
634	0.172956	0.125075	0.874925	0.12505	0.0479062
635	0.172944	0.1251	0.8749	0.12505	0.0478937
636	0.172969	0.1251	0.8749	0.125075	0.0478937
637	0.173013	0.12515	0.87485	0.125125	0.0478875
638	0.173013	0.125175	0.874825	0.125125	0.0478875
639	0.173050	0.1253	0.8747	0.12515	0.0479
640	0.173050	0.125275	0.874725	0.125125	0.047925
641	0.173075	0.125275	0.874725	0.125125	0.04795
642	0.173175	0.125375	0.874625	0.12525	0.047925
643	0.173187	0.125525	0.874475	0.1253	0.0478875
644	0.173138	0.125575	0.874425	0.12525	0.0478875
645	0.173088	0.1255	0.8745	0.12515	0.0479375
646	0.173031	0.1254	0.8746	0.12505	0.0479813
647	0.173031	0.1254	0.8746	0.12515	0.0478813
648	0.173063	0.125425	0.874575	0.125125	0.0479375
649	0.173075	0.125475	0.874525	0.125175	0.0479
650	0.173100	0.125575	0.874425	0.1252	0.0479
651	0.173063	0.125525	0.874475	0.12515	0.0479125
652	0.173081	0.125425	0.874575	0.125125	0.0479562
653	0.173100	0.1254	0.8746	0.12515	0.04795
654	0.173119	0.1254	0.8746	0.12515	0.0479687
655	0.173131	0.125425	0.874575	0.12515	0.0479813
656	0.173100	0.12545	0.87455	0.12515	0.04795
657	0.173094	0.12535	0.87465	0.12515	0.0479438
658	0.173119	0.1253	0.8747	0.125175	0.0479438
659	0.173163	0.125325	0.874675	0.1252	0.0479625
660	0.173144	0.125375	0.874625	0.1252	0.0479438
661	0.173169	0.125375	0.874625	0.125225	0.0479438
662	0.173181	0.12535	0.87465	0.12525	0.0479313
663	0.173169	0.1253	0.8747	0.1252	0.0479687
664	0.173156	0.1253	0.8747	0.12525	0.0479062
665	0.173144	0.1253	0.8747	0.12525	0.0478937
666	0.173163	0.125325	0.874675	0.12525	0.0479125
667	0.173175	0.1253	0.8747	0.1252	0.047975
668	0.173175	0.125275	0.874725	0.125175	0.048
669	0.173181	0.125275	0.874725	0.125225	0.0479562
670	0.173100	0.125225	0.874775	0.12515	0.04795
671	0.173094	0.12515	0.87485	0.125125	0.0479687
672	0.173113	0.125125	0.874875	0.125125	0.0479875
673	0.173113	0.1252	0.8748	0.1252	0.0479125
674	0.173113	0.1252	0.8748	0.1252	0.0479125
675	0.173113	0.1252	0.8748	0.1252	0.0479125
676	0.173113	0.1252	0.8748	0.1252	0.0479125
677	0.173113	0.1252	0.8748	0.1252	0.0479125
678	0.173113	0.1252	0.8748	0.1252	0.0479125
679	0.173113	0.1252	0.8748	0.1252	0.0479125
680	0.173113	0.1252	0.8748	0.1252	0.0479125
681	0.173113	0.1252	0.8748	0.1252	0.0479125
682	0.173113	0.1252	0.8748	0.1252	0.0479125
683	0.173113	0.1252	0.8748	0.1252	0.0479125
684	0.173113	0.1252	0.8748	0.1252	0.0479125
685	0.173113	0.1252	0.8748	0.1252	0.0479125
686	0.173113	0.1252	0.8748	0.1252	0.0479125
687	0.173113	0.1252	0.8748	0.1252	0.0479125
688	0.173113	0.1252	0.8748	0.1252	0.0479125
689	0.173113	0.1252	0.8748	0.1252	0.0479125
690	0.173113	0.1252	0.8748	0.1252	0.0479125
691	0.173113	0.1252	0.8748	0.1252	0.0479125
692	0.173113	0.1252	0.8748	0.1252	0.0479125
693	0.173113	0.1252	0.8748	0.1252	0.0479125
694	0.173113	0.1252	0.8748	0.1252	0.0479125
695	0.173113	0.1252	0.8748	0.1252	0.0479125
696	0.173113	0.1252	0.8748	0.1252	0.0479125
697	0.173113	0.1252	0.8748	0.1252	0.0479125
698	0.173113	0.1252	0.8748	0.1252	0.0479125
699	0.173113	0.1252	0.8748	0.1252	0.0479125
700	0.173113	0.1252	0.8748	0.1252	0.0479125
701	0.173113	0.1252	0.8748	0.1252	0.0479125
702	0.173113	0.1252	0.8748	0.1252	0.0479125
703	0.173113	0.1252	0.8748	0.1252	0.0479125
704	0.173113	0.1252	0.8748	0.1252	0.0479125
705	0.173113	0.1252	0.8748	0.1252	0.0479125
706	0.173113	0.1252	0.8748	0.1252	0.0479125
707	0.173113	0.1252	0.8748	0.1252	0.0479125
708	0.173113	0.1252	0.8748	0.1252	0.0479125
709	0.173113	0.1252	0.8748	0.1252	0.0479125
710	0.173113	0.1252	0.8748	0.1252	0.0479125
711	0.173113	0.1252	0.8748	0.1252	0.0479125
712	0.173113	0.1252	0.8748	0.1252	0.0479125
713	0.173113	0.1252	0.8748	0.1252	0.0479125
714	0.173113	0.1252	0.8748	0.1252	0.0479125
715	0.173113	0.1252	0.8748	0.1252	0.0479125
716	0.173113	0.1252	0.8748	0.1252	0.0479125
717	0.173113	0.1252	0.8748	0.1252	0.0479125
718	0.173113	0.1252	0.8748	0.1252	0.0479125
719	0.173113	0.1252	0.8748	0.1252	0.0479125
720	0.173113	0.1252	0.8748	0.1252	0.0479125
721	0.173113	0.1252	0.8748	0.1252	0.0479125
722	0.173113	0.1252	0.8748	0.1252	0.0479125
723	0.173113	0.1252	0.8748	0.1252	0.0479125
724	0.173113	0.1252	0.8748	0.1252	0.0479125
725	0.173113	0.1252	0.8748	0.1252	0.0479125
726	0.173113	0.1252	0.8748	0.1252	0.0479125
727	0.173113	0.1252	0.8748	0.1252	0.0479125
728	0.173113	0.1252	0.8748	0.1252	0.0479125
729	0.173113	0.1252	0.8748	0.1252	0.0479125
730	0.173113	0.1252	0.8748	0.1252	0.0479125
731	0.173113	0.1252	0.8748	0.1252	0.0479125
732	0.173113	0.1252	0.8748	0.1252	0.0479125
733	0.173113	0.1252	0.8748	0.1252	0.0479125
734	0.173113	0.1252	0.8748	0.1252	0.0479125
735	0.173113	0.1252	0.8748	0.1252	0.0479125
736	0.173113	0.1252	0.8748	0.1252	0.0479125
737	0.173113	0.1252	0.8748	0.1252	0.0479125
738	0.173113	0.1252	0.8748	0.1252	0.0479125
739	0.173113	0.1252	0.8748	0.1252	0.0479125
740	0.173113	0.1252	0.8748	0.1252	0.0479125
741	0.173113	0.1252	0.8748	0.1252	0.0479125
742	0.173113	0.1252	0.8748	0.1252	0.0479125
743	0.173113	0.1252	0.8748	0.1252	0.0479125
744	0.173113	0.1252	0.8748	0.1252	0.0479125
745	0.173113	0.1252	0.8748	0.1252	0.0479125
746	0.173113	0.1252	0.8748	0.1252	0.0479125
747	0.173113	0.1252	0.8748	0.1252	0.0479125
748	0.173113	0.1252	0.8748	0.1252	0.0479125
749	0.173113	0.1252	0.8748	0.1252	0.0479125
750	0.173113	0.1252	0.8748	0.1252	0.0479125
751	0.173113	0.1252	0.8748	0.1252	0.0479125
752	0.173113	0.1252	0.8748	0.1252	0.0479125
753	0.173113	0.1252	0.8748	0.1252	0.0479125
754	0.173113	0.1252	0.8748	0.1252	0.0479125
755	0.173113	0.1252	0.8748	0.1252	0.0479125
756	0.173113	0.1252	0.8748	0.1252	0.0479125
757	0.173113	0.1252	0.8748	0.1252	0.0479125
758	0.173113	0.1252	0.8748	0.1252	0.0479125
759	0.173113	0.1252	0.8748	0.1252	0.0479125
760	0.173113	0.1252	0.8748	0.1252	0.0479125
761	0.173113	0.1252	0.8748	0.1252	0.0479125
762	0.173113	0.1252	0.8748	0.1252	0.0479125
763	0.173113	0.1252	0.8748	0.1252	0.0479125
764	0.173113	0.1252	0.8748	0.1252	0.0479125
765	0.173113	0.1252	0.8748	0.1252	0.0479125
766	0.173113	0.1252	0.8748	0.1252	0.0479125
767	0.173113	0.1252	0.8748	0.1252	0.0479125
768	0.173113	0.1252	0.8748	0.1252	0.0479125
769	0.173113	0.1252	0.8748	0.1252	0.0479125
770	0.173113	0.1252	0.8748	0.1252	0.0479125
771	0.173113	0.1252	0.8748	0.1252	0.0479125
772	0.173113	0.1252	0.8748	0.1252	0.0479125
773	0.173113	0.1252	0.8748	0.1252	0.0479125
774	0.173113	0.1252	0.8748	0.1252	0.0479125
775	0.173113	0.1252	0.8748	0.1252	0.0479125
776	0.173113	0.1252	0.8748	0.1252	0.0479125
777	0.173113	0.1252	0.8748	0.1252	0.0479125
778	0.173113	0.1252	0.8748	0.1252	0.0479125
779	0.173113	0.1252	0.8748	0.1252	0.0479125
780	0.173113	0.1252	0.8748	0.1252	0.0479125
781	0.173113	0.1252	0.8748	0.1252	0.0479125
782	0.173113	0.1252	0.8748	0.1252	0.0479125
783	0.173113	0.1252	0.8748	0.1252	0.0479125
784	0.173113	0.1252	0.8748	0.1252	0.0479125
785	0.173113	0.1252	0.8748	0.1252	0.0479125
786	0.173113	0.1252	0.8748	0.1252	0.0479125
787	0.173113	0.1252	0.8748	0.1252	0.0479125
788	0.173113	0.1252	0.8748	0.1252	0.0479125
789	0.173113	0.1252	0.8748	0.1252	0.0479125
790	0.173113	0.1252	0.8748	0.1252	0.0479125
791	0.173113	0.1252	0.8748	0.1252	0.0479125
792	0.173113	0.1252	0.8748	0.1252	0.0479125
793	0.173113	0.1252	0.8748	0.1252	0.0479125
794	0.173113	0.1252	0.8748	0.1252	0.0479125
795	0.173113	0.1252	0.8748	0.1252	0.0479125
796	0.173113	0.1252	0.8748	0.1252	0.0479125
797	0.173113	0.1252	0.8748	0.1252	0.0479125
798	0.173113	0.1252	0.8748	0.1252	0.0479125
799	0.173113	0.1252	0.8748	0.1252	0.0479125
800	0.173113	0.1252	0.8748	0.1252	0.0479125
801	0.173113	0.1252	0.8748	0.1252	0.0479125
802	0.173113	0.1252	0.8748	0.1252	0.0479125
803	0.173113	0.1252	0.8748	0.1252	0.0479125
804	0.173113	0.1252	0.8748	0.1252	0.0479125
805	0.173113	0.1252	0.8748	0.1252	0.0479125
806	0.173113	0.1252	0.8748	0.1252	0.0479125
807	0.173113	0.1252	0.8748	0.1252	0.0479125
808	0.173113	0.1252	0.8748	0.1252	0.0479125
809	0.173113	0.1252	0.8748	0.1252	0.0479125
810	0.173113	0.1252	0.8748	0.1252	0.0479125
811	0.173113	0.1252	0.8748	0.1252	0.0479125
812	0.173113	0.1252	0.8748	0.1252	0.0479125
813	0.173113	0.1252	0.8748	0.1252	0.0479125
814	0.173113	0.1252	0.8748	0.1252	0.0479125
815	0.173113	0.1252	0.8748	0.1252	0.0479125
816	0.173113	0.1252	0.8748	0.1252	0.0479125
817	0.173113	0.1252	0.8748	0.1252	0.0479125
818	0.173113	0.1252	0.8748	0.1252	0.0479125
819	0.173113	0.1252	0.8748	0.1252	0.0479125
820	0.173113	0.1252	0.8748	0.1252	0.0479125
821	0.173113	0.1252	0.8748	0.1252	0.0479125
822	0.173113	0.1252	0.8748	0.1252	0.0479125
823	0.173113	0.1252	0.8748	0.1252	0.0479125
824	0.173113	0.1252	0.8748	0.1252	0.0479125
825	0.173113	0.1252	0.8748	0.1252	0.0479125
826	0.173113	0.1252	0.8748	0.1252	0.0479125
827	0.173113	0.1252	0.8748	0.1252	0.0479125
828	0.173113	0.1252	0.8748	0.1252	0.0479125
829	0.173113	0.1252	0.8748	0.1252	0.0479125
830	0.173113	0.1252	0.8748	0.1252	0.0479125
831	0.173113	0.1252	0.8748	0.1252	0.0479125
832	0.173113	0.1252	0.8748	0.1252	0.0479125
833	0.173113	0.1252	0.8748	0.1252	0.0479125
834	0.173113	0.1252	0.8748	0.1252	0.0479125
835	0.173113	0.1252	0.8748	0.1252	0.0479125
836	0.173113	0.1252	0.8748	0.1252	0.0479125
837	0.173113	0.1252	0.8748	0.1252	0.0479125
838	0.173113	0.1252	0.8748	0.1252	0.0479125
839	0.173113	0.1252	0.8748	0.1252	0.0479125
840	0.173113	0.1252	0.8748	0.1252	0.0479125
841	0.173113	0.1252	0.8748	0.1252	0.0479125
842	0.173113	0.1252	0.8748	0.1252	0.0479125
843	0.173113	0.1252	0.8748	0.1252	0.0479125
844	0.173113	0.1252	0.8748	0.1252	0.0479125
845	0.173113	0.1252	0.8748	0.1252	0.0479125
846	0.173113	0.1252	0.8748	0.1252	0.0479125
847	0.173113	0.1252	0.8748	0.1252	0.0479125
848	0.173113	0.1252	0.8748	0.1252	0.0479125
849	0.173113	0.1252	0.8748	0.1252	0.0479125
850	0.173113	0.1252	0.8748	0.1252	0.0479125
851	0.173113	0.1252	0.8748	0.1252	0.0479125
852	0.173113	0.1252	0.8748	0.1252	0.0479125
853	0.173113	0.1252	0.8748	0.1252	0.0479125
854	0.173113	0.1252	0.8748	0.1252	0.0479125
855	0.173113	0.1252	0.8748	0.1252	0.0479125
856	0.173113	0.1252	0.8748	0.1252	0.0479125
857	0.173113	0.1252	0.8748	0.1252	0.0479125
858	0.173113	0.1252	0.8748	0.1252	0.0479125
859	0.173113	0.1252	0.8748	0.1252	0.0479125
860	0.173113	0.1252	0.8748	0.1252	0.0479125
861	0.173113	0.1252	0.8748	0.1252	0.0479125
862	0.173113	0.1252	0.8748	0.1252	0.0479125
863	0.173113	0.1252	0.8748	0.1252	0.0479125
864	0.173113	0.1252	0.8748	0.1252	0.0479125
865	0.173113	0.1252	0.8748	0.1252	0.0479125
866	0.173113	0.1252	0.8748	0.1252	0.0479125
867	0.173113	0.1252	0.8748	0.1252	0.0479125
868	0.173113	0.1252	0.8748	0.1252	0.0479125
869	0.173113	0.1252	0.8748	0.1252	0.0479125
870	0.173113	0.1252	0.8748	0.1252	0.0479125
871	0.173113	0.1252	0.8748	0.1252	0.0479125
872	0.173113	0.1252	0.8748	0.1252	0.0479125
873	0.173113	0.1252	0.8748	0.1252	0.0479125
874	0.173113	0.1252	0.8748	0.1252	0.0479125
875	0.173113	0.1252	0.8748	0.1252	0.0479125
876	0.173113	0.1252	0.8748	0.1252	0.0479125
877	0.173113	0.1252	0.8748	0.1252	0.0479125
878	0.173113	0.1252	0.8748	0.1252	0.0479125
879	0.173113	0.1252	0.8748	0.1252	0.0479125
880	0.173113	0.1252	0.8748	0.1252	0.0479125
881	0.173113	0.1252	0.8748	0.1252	0.0479125
882	0.173113	0.1252	0.8748	0.1252	0.0479125
883	0.173113	0.1252	0.8748	0.1252	0.0479125
884	0.173113	0.1252	0.8748	0.1252	0.0479125
885	0.173113	0.1252	0.8748	0.1252	0.0479125
886	0.173113	0.1252	0.8748	0.1252	0.0479125
887	0.173113	0.1252	0.8748	0.1252	0.0479125
888	0.173113	0.1252	0.8748	0.1252	0.0479125
889	0.173113	0.1252	0.8748	0.1252	0.0479125
890	0.173113	0.1252	0.8748	0.1252	0.0479125
891	0.173113	0.1252	0.8748	0.1252	0.0479125
892	0.173113	0.1252	0.8748	0.1252	0.0479125
893	0.173113	0.1252	0.8748	0.1252	0.0479125
894	0.173113	0.1252	0.8748	0.1252	0.0479125
895	0.173113	0.1252	0.8748	0.1252	0.0479125
896	0.173113	0.1252	0.8748	0.1252	0.0479125
897	0.173113	0.1252	0.8748	0.1252	0.0479125
898	0.173113	0.1252	0.8748	0.1252	0.0479125
899	0.173113	0.1252	0.8748	0.1252	0.0479125
900	0.173113	0.1252	0.8748	0.1252	0.0479125
901	0.173113	0.1252	0.8748	0.1252	0.0479125
902	0.173113	0.1252	0.8748	0.1252	0.0479125
903	0.173113	0.1252	0.8748	0.1252	0.0479125
904	0.173113	0.1252	0.8748	0.1252	0.0479125
905	0.173113	0.1252	0.8748	0.1252	0.0479125
906	0.173113	0.1252	0.8748	0.1252	0.0479125
907	0.173113	0.1252	0.8748	0.1252	0.0479125
908	0.173113	0.1252	0.8748	0.1252	0.0479125
909	0.173113	0.1252	0.8748	0.1252	0.0479125
910	0.173113	0.1252	0.8748	0.1252	0.0479125
911	0.173113	0.1252	0.8748	0.1252	0.0479125
912	0.173113	0.1252	0.8748	0.1252	0.0479125
913	0.173113	0.1252	0.8748	0.1252	0.0479125
914	0.173113	0.1252	0.8748	0.1252	0.0479125
915	0.173113	0.1252	0.8748	0.1252	0.0479125
916	0.173113	0.1252	0.8748	0.1252	0.0479125
917	0.173113	0.1252	0.8748	0.1252	0.0479125
918	0.173113	0.1252	0.8748	0.1252	0.0479125
919	0.173113	0.1252	0.8748	0.1252	0.0479125
920	0.173113	0.1252	0.8748	0.1252	0.0479125
921	0.173113	0.1252	0.8748	0.1252	0.0479125
922	0.173113	0.1252	0.8748	0.1252	0.0479125
923	0.173113	0.1252	0.8748	0.1252	0.0479125
924	0.173113	0.1252	0.8748	0.1252	0.0479125
925	0.173113	0.1252	0.8748	0.1252	0.0479125
926	0.173113	0.1252	0.8748	0.1252	0.0479125
927	0.173113	0.1252	0.8748	0.1252	0.0479125
928	0.173113	0.1252	0.8748	0.1252	0.0479125
929	0.173113	0.1252	0.8748	0.1252	0.0479125
930	0.173113	0.1252	0.8748	0.1252	0.0479125
931	0.173113	0.1252	0.8748	0.1252	0.0479125
932	0.173113	0.1252	0.8748	0.1252	0.0479125
933	0.173113	0.1252	0.8748	0.1252	0.0479125
934	0.173113	0.1252	0.8748	0.1252	0.0479125
935	0.173113	0.1252	0.8748	0.1252	0.0479125
936	0.173113	0.1252	0.8748	0.1252	0.0479125
937	0.173113	0.1252	0.8748	0.1252	0.0479125
938	0.173113	0.1252	0.8748	0.1252	0.0479125
939	0.173113	0.1252	0.8748	0.1252	0.0479125
940	0.173113	0.1252	0.8748	0.1252	0.0479125
941	0.173113	0.1252	0.8748	0.1252	0.0479125
942	0.173113	0.1252	0.8748	0.1252	0.0479125
943	0.173113	0.1252	0.8748	0.1252	0.0479125
944	0.173113	0.1252	0.8748	0.1252	0.0479125
945	0.173113	0.1252	0.8748	0.1252	0.0479125
946	0.173113	0.1252	0.8748	0.1252	0.0479125
947	0.173113	0.1252	0.8748	0.1252	0.0479125
948	0.173113	0.1252	0.8748	0.1252	0.0479125
949	0.173113	0.1252	0.8748	0.1252	0.0479125
950	0.173113	0.1252	0.8748	0.1252	0.0479125
951	0.173113	0.1252	0.8748	0.1252	0.0479125
952	0.173113	0.1252	0.8748	0.1252	0.0479125
953	0.173113	0.1252	0.8748	0.1252	0.0479125
954	0.173113	0.1252	0.8748	0.1252	0.0479125
955	0.173113	0.1252	0.8748	0.1252	0.0479125
956	0.173113	0.1252	0.8748	0.1252	0.0479125
957	0.173113	0.1252	0.8748	0.1252	0.0479125
958	0.173113	0.1252	0.8748	0.1252	0.0479125
959	0.173113	0.1252	0.8748	0.1252	0.0479125
960	0.173113	0.1252	0.8748	0.1252	0.0479125
961	0.173113	0.1252	0.8748	0.1252	0.0479125
962	0.173113	0.1252	0.8748	0.1252	0.0479125
963	0.173113	0.1252	0.8748	0.1252	0.0479125
964	0.173113	0.1252	0.8748	0.1252	0.0479125
965	0.173113	0.1252	0.8748	0.1252	0.0479125
966	0.173113	0.1252	0.8748	0.1252	0.0479125
967	0.173113	0.1252	0.8748	0.1252	0.0479125
968	0.173113	0.1252	0.8748	0.1252	0.0479125
969	0.173113	0.1252	0.8748	0.1252	0.0479125
970	0.173113	0.1252	0.8748	0.1252	0.0479125
971	0.173113	0.1252	0.8748	0.1252	0.0479125
972	0.173113	0.1252	0.8748	0.1252	0.0479125
973	0.173113	0.1252	0.8748	0.1252	0.0479125
974	0.173113	0.1252	0.8748	0.1252	0.0479125
975	0.173113	0.1252	0.8748	0.1252	0.0479125
976	0.173113	0.1252	0.8748	0.1252	0.0479125
977	0.173113	0.1252	0.8748	0.1252	0.0479125
978	0.173113	0.1252	0.8748	0.1252	0.0479125
979	0.173113	0.1252	0.8748	0.1252	0.0479125
980	0.173113	0.1252	0.8748	0.1252	0.0479125
981	0.173113	0.1252	0.8748	0.1252	0.0479125
982	0.173113	0.1252	0.8748	0.1252	0.0479125
983	0.173113	0.1252	0.8748	0.1252	0.0479125
984	0.173113	0.1252	0.8748	0.1252	0.0479125
985	0.173113	0.1252	0.8748	0.1252	0.0479125
986	0.173113	0.1252	0.8748	0.1252	0.0479125
987	0.173113	0.1252	0.8748	0.1252	0.0479125
988	0.173113	0.1252	0.8748	0.1252	0.0479125
989	0.173113	0.1252	0.8748	0.1252	0.0479125
990	0.173113	0.1252	0.8748	0.1252	0.0479125
991	0.173113	0.1252	0.8748	0.1252	0.0479125
992	0.173113	0.1252	0.8748	0.1252	0.0479125
993	0.173113	0.1252	0.8748	0.1252	0.0479125
994	0.173113	0.1252	0.8748	0.1252	0.0479125
995	0.173113	0.1252	0.8748	0.1252	0.0479125
996	0.173113	0.1252	0.8748	0.1252	0.0479125
997	0.173113	0.1252	0.8748	0.1252	0.0479125
998	0.173113	0.1252	0.8748	0.1252	0.0479125
999	0.173113	0.1252	0.8748	0.1252	0.0479125
1000	0.173113	0.1252	0.8748	0.1252	0.0479125
1001	0.173113	0.1252	0.8748	0.1252	0.0479125
1002	0.173113	0.1252	0.8748	0.1252	0.0479125
1003	0.173113	0.1252	0.8748	0.1252	0.0479125
1004	0.173113	0.1252	0.8748	0.1252	0.0479125
1005	0.173113	0.1252	0.8748	0.1252	0.0479125
1006	0.173113	0.1252	0.8748	0.1252	0.0479125
1007	0.173113	0.1252	0.8748	0.1252	0.0479125
1008	0.173113	0.1252	0.8748	0.1252	0.0479125
1009	0.173113	0.1252	0.8748	0.1252	0.0479125
1010	0.173113	0.1252	0.8748	0.1252	0.0479125
1011	0.173113	0.1252	0.8748	0.1252	0.0479125
1012	0.173113	0.1252	0.8748	0.1252	0.0479125
1013	0.173113	0.1252	0.8748	0.1252	0.0479125
1014	0.173113	0.1252	0.8748	0.1252	0.0479125
1015	0.173113	0.1252	0.8748	0.1252	0.0479125
1016	0.173113	0.1252	0.8748	0.1252	0.0479125
1017	0.173113	0.1252	0.8748	0.1252	0.0479125
1018	0.173113	0.1252	0.8748	0.1252	0.0479125
1019	0.173113	0.1252	0.8748	0.1252	0.0479125
1020	0.173113	0.1252	0.8748	0.1252	0.0479125
1021	0.173113	0.1252	0.8748	0.1252	0.0479125
1022	0.173113	0.1252	0.8748	0.1252	0.0479125
1023	0.173113	0.1252	0.8748	0.1252	0.0479125
1024	0.173113	0.1252	0.8748	0.1252	0.0479125
1025	0.173113	0.1252	0.8748	0.1252	0.0479125
1026	0.173113	0.1252	0.8748	0.1252	0.0479125
1027	0.173113	0.1252	0.8748	0.1252	0.0479125
1028	0.173113	0.1252	0.8748	0.1252	0.0479125
1029	0.173113	0.1252	0.8748	0.1252	0.0479125
1030	0.173113	0.1252	0.8748	0.1252	0.0479125
1031	0.173113	0.1252	0.8748	0.1252	0.0479125
1032	0.173113	0.1252	0.8748	0.1252	0.0479125
1033	0.173113	0.1252	0.8748	0.1252	0.0479125
1034	0.173113	0.1252	0.8748	0.1252	0.0479125
1035	0.173113	0.1252	0.8748	0.1252	0.0479125
1036	0.173113	0.1252	0.8748	0.1252	0.0479125
1037	0.173113	0.1252	0.8748	0.1252	0.0479125
1038	0.173113	0.1252	0.8748	0.1252	0.0479125
1039	0.173113	0.1252	0.8748	0.1252	0.0479125
1040	0.173113	0.1252	0.8748	0.1252	0.0479125
1041	0.173113	0.1252	0.8748	0.1252	0.0479125
1042	0.173113	0.1252	0.8748	0.1252	0.0479125
1043	0.173113	0.1252	0.8748	0.1252	0.0479125
1044	0.173113	0.1252	0.8748	0.1252	0.0479125
1045	0.173113	0.1252	0.8748	0.1252	0.0479125
1046	0.173113	0.1252	0.8748	0.1252	0.0479125
1047	0.173113	0.1252	0.8748	0.1252	0.0479125
1048	0.173113	0.1252	0.8748	0.1252	0.0479125
1049	0.173113	0.1252	0.8748	0.1252	0.0479125
1050	0.173113	0.1252	0.8748	0.1252	0.0479125
1051	0.173113	0.1252	0.8748	0.1252	0.0479125
1052	0.173113	0.1252	0.8748	0.1252	0.0479125
1053	0.173113	0.1252	0.8748	0.1252	0.0479125
1054	0.173113	0.1252	0.8748	0.1252	0.0479125
1055	0.173113	0.1252	0.8748	0.1252	0.0479125
1056	0.173113	0.1252	0.8748	0.1252	0.0479125
1057	0.173113	0.1252	0.8748	0.1252	0.0479125
1058	0.173113	0.1252	0.8748	0.1252	0.0479125
1059	0.173113	0.1252	0.8748	0.1252	0.0479125
1060	0.173113	0.1252	0.8748	0.1252	0.0479125
1061	0.173113	0.1252	0.8748	0.1252	0.0479125
1062	0.173113	0.1252	0.8748	0.1252	0.0479125
1063	0.173113	0.1252	0.8748	0.1252	0.0479125
1064	0.173113	0.1252	0.8748	0.1252	0.0479125
1065	0.173113	0.1252	0.8748	0.1252	0.0479125
1066	0.173113	0.1252	0.8748	0.1252	0.0479125
1067	0.173113	0.1252	0.8748	0.1252	0.0479125
1068	0.173113	0.1252	0.8748	0.1252	0.0479125
1069	0.173113	0.1252	0.8748	0.1252	0.0479125
1070	0.173113	0.1252	0.8748	0.1252	0.0479125
1071	0.173113	0.1252	0.8748	0.1252	0.0479125
1072	0.173113	0.1252	0.8748	0.1252	0.0479125
1073	0.173113	0.1252	0.8748	0.1252	0.0479125
1074	0.173113	0.1252	0.8748	0.1252	0.0479125
1075	0.173113	0.1252	0.8748	0.1252	0.0479125
1076	0.173113	0.1252	0.8748	0.1252	0.0479125
1077	0.173113	0.1252	0.8748	0.1252	0.0479125
1078	0.173113	0.1252	0.8748	0.1252	0.0479125
1079	0.173113	0.1252	0.8748	0.1252	0.0479125
1080	0.173113	0.1252	0.8748	0.1252	0.0479125
1081	0.173113	0.1252	0.8748	0.1252	0.0479125
1082	0.173113	0.1252	0.8748	0.1252	0.0479125
1083	0.173113	0.1252	0.8748	0.1252	0.0479125
1084	0.173113	0.1252	0.8748	0.1252	0.0479125
1085	0.173113	0.1252	0.8748	0.1252	0.0479125
1086	0.173113	0.1252	0.8748	0.1252	0.0479125
1087	0.173113	0.1252	0.8748	0.1252	0.0479125
1088	0.173113	0.1252	0.8748	0.1252	0.0479125
1089	0.173113	0.1252	0.8748	0.1252	0.0479125
1090	0.173113	0.1252	0.8748	0.1252	0.0479125
1091	0.173113	0.1252	0.8748	0.1252	0.0479125
1092	0.173113	0.1252	0.8748	0.1252	0.0479125
1093	0.173113	0.1252	0.8748	0.1252	0.0479125
1094	0.173113	0.1252	0.8748	0.1252	0.0479125
1095	0.173113	0.1252	0.8748	0.1252	0.0479125
1096	0.173113	0.1252	0.8748	0.1252	0.0479125
1097	0.173113	0.1252	0.8748	0.1252	0.0479125
1098	0.173113	0.1252	0.8748	0.1252	0.0479125
1099	0.173113	0.1252	0.8748	0.1252	0.0479125
1100	0.173113	0.1252	0.8748	0.1252	0.0479125
1101	0.173113	0.1252	0.8748	0.1252	0.0479125
1102	0.173113	0.1252	0.8748	0.1252	0.0479125
1103	0.173113	0.1252	0.8748	0.1252	0.0479125
1104	0.173113	0.1252	0.8748	0.1252	0.0479125
1105	0.173113	0.1252	0.8748	0.1252	0.0479125
1106	0.173113	0.1252	0.8748	0.1252	0.0479125
1107	0.173113	0.1252	0.8748	0.1252	0.0479125
1108	0.173113	0.1252	0.8748	0.1252	0.0479125
1109	0.173113	0.1252	0.8748	0.1252	0.0479125
1110	0.173113	0.1252	0.8748	0.1252	0.0479125
1111	0.173113	0.1252	0.8748	0.1252	0.0479125
1112	0.173113	0.1252	0.8748	0.1252	0.0479125
1113	0.173113	0.1252	0.8748	0.1252	0.0479125
1114	0.173113	0.1252	0.8748	0.1252	0.0479125
1115	0.173113	0.1252	0.8748	0.1252	0.0479125
1116	0.173113	0.1252	0.8748	0.1252	0.0479125
1117	0.173113	0.1252	0.8748	0.1252	0.0479125
1118	0.173113	0.1252	0.8748	0.1252	0.0479125
1119	0.173113	0.1252	0.8748	0.1252	0.0479125
1120	0.173113	0.1252	0.8748	0.1252	0.0479125
1121	0.173113	0.1252	0.8748	0.1252	0.0479125
1122	0.173113	0.1252	0.8748	0.1252	0.0479125
1123	0.173113	0.1252	0.8748	0.1252	0.0479125
1124	0.173113	0.1252	0.8748	0.1252	0.0479125
1125	0.173113	0.1252	0.8748	0.1252	0.0479125
1126	0.173113	0.1252	0.8748	0.1252	0.0479125
1127	0.173113	0.1252	0.8748	0.1252	0.0479125
1128	0.173113	0.1252	0.8748	0.1252	0.0479125
1129	0.173113	0.1252	0.8748	0.1252	0.0479125
1130	0.173113	0.1252	0.8748	0.1252	0.0479125
1131	0.173113	0.1252	0.8748	0.1252	0.0479125
1132	0.173113	0.1252	0.8748	0.1252	0.0479125
1133	0.173113	0.1252	0.8748	0.1252	0.0479125
1134	0.173113	0.1252	0.8748	0.1252	0.0479125
1135	0.173113	0.1252	0.8748	0.1252	0.0479125
1136	0.173113	0.1252	0.8748	0.1252	0.0479125
1137	0.173113	0.1252	0.8748	0.1252	0.0479125
1138	0.173113	0.1252	0.8748	0.1252	0.0479125
1139	0.173113	0.1252	0.8748	0.1252	0.0479125
1140	0.173113	0.1252	0.8748	0.1252	0.0479125
1141	0.173113	0.1252	0.8748	0.1252	0.0479125
1142	0.173113	0.1252	0.8748	0.1252	0.0479125
1143	0.173113	0.1252	0.8748	0.1252	0.0479125
1144	0.173113	0.1252	0.8748	0.1252	0.0479125
1145	0.173113	0.1252	0.8748	0.1252	0.0479125
1146	0.173113	0.1252	0.8748	0.1252	0.0479125
1147	0.173113	0.1252	0.8748	0.1252	0.0479125
1148	0.173113	0.1252	0.8748	0.1252	0.0479125
1149	0.173113	0.1252	0.8748	0.1252	0.0479125
1150	0.173113	0.1252	0.8748	0.1252	0.0479125
1151	0.173113	0.1252	0.8748	0.1252	0.0479125
1152	0.173113	0.1252	0.8748	0.1252	0.0479125
1153	0.173113	0.1252	0.8748	0.1252	0.0479125
1154	0.173113	0.1252	0.8748	0.1252	0.0479125
1155	0.173113	0.1252	0.8748	0.1252	0.0479125
1156	0.173113	0.1252	0.8748	0.1252	0.0479125
1157	0.173113	0.1252	0.8748	0.1252	0.0479125
1158	0.173113	0.1252	0.8748	0.1252	0.0479125
1159	0.173113	0.1252	0.8748	0.1252	0.0479125
1160	0.173113	0.1252	0.8748	0.1252	0.0479125
1161	0.173113	0.1252	0.8748	0.1252	0.0479125
1162	0.173113	0.1252	0.8748	0.1252	0.0479125
1163	0.173113	0.1252	0.8748	0.1252	0.0479125
1164	0.173113	0.1252	0.8748	0.1252	0.0479125
1165	0.173113	0.1252	0.8748	0.1252	0.0479125
1166	0.173113	0.1252	0.8748	0.1252	0.0479125
1167	0.173113	0.1252	0.8748	0.1252	0.0479125
1168	0.173113	0.1252	0.8748	0.1252	0.0479125
1169	0.173113	0.1252	0.8748	0.1252	0.0479125
1170	0.173113	0.1252	0.8748	0.1252	0.0479125
1171	0.173113	0.1252	0.8748	0.1252	0.0479125
1172	0.173113	0.1252	0.8748	0.1252	0.0479125
1173	0.173113	0.1252	0.8748	0.1252	0.0479125
1174	0.173113	0.1252	0.8748	0.1252	0.0479125
1175	0.173113	0.1252	0.8748	0.1252	0.0479125
1176	0.173113	0.1252	0.8748	0.1252	0.0479125
1177	0.173113	0.1252	0.8748	0.1252	0.0479125
1178	0.173113	0.1252	0.8748	0.1252	0.0479125
1179	0.173113	0.1252	0.8748	0.1252	0.0479125
1180	0.173113	0.1252	0.8748	0.1252	0.0479125
1181	0.173113	0.1252	0.8748	0.1252	0.0479125
1182	0.173113	0.1252	0.8748	0.1252	0.0479125
1183	0.173113	0.1252	0.8748	0.1252	0.0479125
1184	0.173113	0.1252	0.8748	0.1252	0.0479125
1185	0.173113	0.1252	0.8748	0.1252	0.0479125
1186	0.173113	0.1252	0.8748	0.1252	0.0479125
1187	0.173113	0.1252	0.8748	0.1252	0.0479125
1188	0.173113	0.1252	0.8748	0.1252	0.0479125
1189	0.173113	0.1252	0.8748	0.1252	0.0479125
1190	0.173113	0.1252	0.8748	0.1252	0.0479125
1191	0.173113	0.1252	0.8748	0.1252	0.0479125
1192	0.173113	0.1252	0.8748	0.1252	0.0479125
1193	0.173113	0.1252	0.8748	0.1252	0.0479125
1194	0.173113	0.1252	0.8748	0.1252	0.0479125
1195	0.173113	0.1252	0.8748	0.1252	0.0479125
1196	0.173113	0.1252	0.8748	0.1252	0.0479125
1197	0.173113	0.1252	0.8748	0.1252	0.0479125
1198	0.173113	0.1252	0.8748	0.1252	0.0479125
1199	0.173113	0.1252	0.8748	0.1252	0.0479125
1200	0.173113	0.1252	0.8748	0.1252	0.0479125
1201	0.173113	0.1252	0.8748	0.1252	0.0479125
1202	0.173113	0.1252	0.8748	0.1252	0.0479125
1203	0.173113	0.1252	0.8748	0.1252	0.0479125
1204	0.173113	0.1252	0.8748	0.1252	0.0479125
1205	0.173113	0.1252	0.8748	0.1252	0.0479125
1206	0.173113	0.1252	0.8748	0.1252	0.0479125
1207	0.173113	0.1252	0.8748	0.1252	0.0479125
1208	0.173113	0.1252	0.8748	0.1252	0.0479125
1209	0.173113	0.1252	0.8748	0.1252	0.0479125
1210	0.173113	0.1252	0.8748	0.1252	0.0479125
1211	0.173113	0.1252	0.8748	0.1252	0.0479125
1212	0.173113	0.1252	0.8748	0.1252	0.0479125
1213	0.173113	0.1252	0.8748	0.1252	0.0479125
1214	0.173113	0.1252	0.8748	0.1252	0.0479125
1215	0.173113	0.1252	0.8748	0.1252	0.0479125
1216	0.173113	0.1252	0.8748	0.1252	0.0479125
1217	0.173113	0.1252	0.8748	0.1252	0.0479125
1218	0.173113	0.1252	0.8748	0.1252	0.0479125
1219	0.173113	0.1252	0.8748	0.1252	0.0479125
1220	0.173113	0.1252	0.8748	0.1252	0.0479125
1221	0.173113	0.1252	0.8748	0.1252	0.0479125
1222	0.173113	0.1252	0.8748	0.1252	0.0479125
1223	0.173113	0.1252	0.8748	0.1252	0.0479125
1224	0.173113	0.1252	0.8748	0.1252	0.0479125
1225	0.173113	0.1252	0.8748	0.1252	0.0479125
1226	0.173113	0.1252	0.8748	0.1252	0.0479125
1227	0.173113	0.1252	0.8748	0.1252	0.0479125
1228	0.173113	0.1252	0.8748	0.1252	0.0479125
1229	0.173113	0.1252	0.8748	0.1252	0.0479125
1230	0.173113	0.1252	0.8748	0.1252	0.0479125
1231	0.173113	0.1252	0.8748	0.1252	0.0479125
1232	0.173113	0.1252	0.8748	0.1252	0.0479125
1233	0.173113	0.1252	0.8748	0.1252	0.0479125
1234	0.173113	0.1252	0.8748	0.1252	0.0479125
1235	0.173113	0.1252	0.8748	0.1252	0.0479125
1236	0.173113	0.1252	0.8748	0.1252	0.0479125
1237	0.173113	0.1252	0.8748	0.1252	0.0479125
1238	0.173113	0.1252	0.8748	0.1252	0.0479125
1239	0.173113	0.1252	0.8748	0.1252	0.0479125
1240	0.173113	0.1252	0.8748	0.1252	0.0479125
1241	0.173113	0.1252	0.8748	0.1252	0.0479125
1242	0.173113	0.1252	0.8748	0.1252	0.0479125
1243	0.173113	0.1252	0.8748	0.1252	0.0479125
1244	0.173113	0.1252	0.8748	0.1252	0.0479125
1245	0.173113	0.1252	0.8748	0.1252	0.0479125
1246	0.173113	0.1252	0.8748	0.1252	0.0479125
1247	0.173113	0.1252	0.8748	0.1252	0.0479125
1248	0.173113	0.1252	0.8748	0.1252	0.0479125
1249	0.173113	0.1252	0.8748	0.1252	0.0479125
1250	0.173113	0.1252	0.8748	0.1252	0.0479125
1251	0.173113	0.1252	0.8748	0.1252	0.0479125
1252	0.173113	0.1252	0.8748	0.1252	0.0479125
1253	0.173113	0.1252	0.8748	0.1252	0.0479125
1254	0.173113	0.1252	0.8748	0.1252	0.0479125
1255	0.173113	0.1252	0.8748	0.1252	0.0479125
1256	0.173113	0.1252	0.8748	0.1252	0.0479125
1257	0.173113	0.1252	0.8748	0.1252	0.0479125
1258	0.173113	0.1252	0.8748	0.1252	0.0479125
1259	0.173113	0.1252	0.8748	0.1252	0.0479125
1260	0.173113	0.1252	0.8748	0.1252	0.0479125
1261	0.173113	0.1252	0.8748	0.1252	0.0479125
1262	0.173113	0.1252	0.8748	0.1252	0.0479125
1263	0.173113	0.1252	0.8748	0.1252	0.0479125
1264	0.173113	0.1252	0.8748	0.1252	0.0479125
1265	0.173113	0.1252	0.8748	0.1252	0.0479125
1266	0.173113	0.1252	0.8748	0.1252	0.0479125
1267	0.173113	0.1252	0.8748	0.1252	0.0479125
1268	0.173113	0.1252	0.8748	0.1252	0.0479125
1269	0.173113	0.1252	0.8748	0.1252	0.0479125
1270	0.173113	0.1252	0.8748	0.1252	0.0479125
1271	0.173113	0.1252	0.8748	0.1252	0.0479125
1272	0.173113	0.1252	0.8748	0.1252	0.0479125
1273	0.173113	0.1252	0.8748	0.1252	0.0479125
1274	0.173113	0.1252	0.8748	0.1252	0.0479125
1275	0.173113	0.1252	0.8748	0.1252	0.0479125
1276	0.173113	0.1252	0.8748	0.1252	0.0479125
1277	0.173113	0.1252	0.8748	0.1252	0.0479125
1278	0.173113	0.1252	0.8748	0.1252	0.0479125
1279	0.173113	0.1252	0.8748	0.1252	0.0479125
1280	0.173113	0.1252	0.8748	0.1252	0.0479125
1281	0.173113	0.1252	0.8748	0.1252	0.0479125
1282	0.173113	0.1252	0.8748	0.1252	0.0479125
1283	0.173113	0.1252	0.8748	0.1252	0.0479125
1284	0.173113	0.1252	0.8748	0.1252	0.0479125
1285	0.173113	0.1252	0.8748	0.1252	0.0479125
1286	0.173113	0.1252	0.8748	0.1252	0.0479125
1287	0.173113	0.1252	0.8748	0.1252	0.0479125
1288	0.173113	0.1252	0.8748	0.1252	0.0479125
1289	0.173113	0.1252	0.8748	0.1252	0.0479125
1290	0.173113	0.1252	0.8748	0.1252	0.0479125
1291	0.173113	0.1252	0.8748	0.1252	0.0479125
1292	0.173113	0.1252	0.8748	0.1252	0.0479125
1293	0.173113	0.1252	0.8748	0.1252	0.0479125
1294	0.173113	0.1252	0.8748	0.1252	0.0479125
1295	0.173113	0.1252	0.8748	0.1252	0.0479125
1296	0.173113	0.1252	0.8748	0.1252	0.0479125
1297	0.173113	0.1252	0.8748	0.1252	0.0479125
1298	0.173113	0.1252	0.8748	0.1252	0.0479125
1299	0.173113	0.1252	0.8748	0.1252	0.0479125
1300	0.173113	0.1252	0.8748	0.1252	0.0479125
1301	0.173113	0.1252	0.8748	0.1252	0.0479125
1302	0.173113	0.1252	0.8748	0.1252	0.0479125
1303	0.173113	0.1252	0.8748	0.1252	0.0479125
1304	0.173113	0.1252	0.8748	0.1252	0.0479125
1305	0.173113	0.1252	0.8748	0.1252	0.0479125
1306	0.173113	0.1252	0.8748	0.1252	0.0479125
1307	0.173113	0.1252	0.8748	0.1252	0.0479125
1308	0.173113	0.1252	0.8748	0.1252	0.0479125
1309	0.173113	0.1252	0.8748	0.1252	0.0479125
1310	0.173113	0.1252	0.8748	0.1252	0.0479125
1311	0.173113	0.1252	0.8748	0.1252	0.0479125
1312	0.173113	0.1252	0.8748	0.1252	0.0479125
1313	0.173113	0.1252	0.8748	0.1252	0.0479125
1314	0.173113	0.1252	0.8748	0.1252	0.0479125
1315	0.173113	0.1252	0.8748	0.1252	0.0479125
1316	0.173113	0.1252	0.8748	0.1252	0.0479125
1317	0.173113	0.1252	0.8748	0.1252	0.0479125
1318	0.173113	0.1252	0.8748	0.1252	0.0479125
1319	0.173113	0.1252	0.8748	0.1252	0.0479125
1320	0.173113	0.1252	0.8748	0.1252	0.0479125
1321	0.173113	0.1252	0.8748	0.1252	0.0479125
1322	0.173113	0.1252	0.8748	0.1252	0.0479125
1323	0.173113	0.1252	0.8748	0.1252	0.0479125
1324	0.173113	0.1252	0.8748	0.1252	0.0479125
1325	0.173113	0.1252	0.8748	0.1252	0.0479125
1326	0.173113	0.1252	0.8748	0.1252	0.0479125
1327	0.173113	0.1252	0.8748	0.1252	0.0479125
1328	0.173113	0.1252	0.8748	0.1252	0.0479125
1329	0.173113	0.1252	0.8748	0.1252	0.0479125
1330	0.173113	0.1252	0.8748	0.1252	0.0479125
1331	0.173113	0.1252	0.8748	0.1252	0.0479125
1332	0.173113	0.1252	0.8748	0.1252	0.0479125
1333	0.173113	0.1252	0.8748	0.1252	0.0479125
1334	0.173113	0.1252	0.8748	0.1252	0.0479125
1335	0.173113	0.1252	0.8748	0.1252	0.0479125
1336	0.173113	0.1252	0.8748	0.1252	0.0479125
1337	0.173113	0.1252	0.8748	0.1252	0.0479125
1338	0.173113	0.1252	0.8748	0.1252	0.0479125
1339	0.173113	0.1252	0.8748	0.1252	0.0479125
1340	0.173113	0.1252	0.8748	0.1252	0.0479125
1341	0.173113	0.1252	0.8748	0.1252	0.0479125
1342	0.173113	0.1252	0.8748	0.1252	0.0479125
1343	0.173113	0.1252	0.8748	0.1252	0.0479125
1344	0.173113	0.1252	0.8748	0.1252	0.0479125
1345	0.173113	0.1252	0.8748	0.1252	0.0479125
1346	0.173113	0.1252	0.8748	0.1252	0.0479125
1347	0.173113	0.1252	0.8748	0.1252	0.0479125
1348	0.173113	0.1252	0.8748	0.1252	0.0479125
1349	0.173113	0.1252	0.8748	0.1252	0.0479125
1350	0.173113	0.1252	0.8748	0.1252	0.0479125
1351	0.173113	0.1252	0.8748	0.1252	0.0479125
1352	0.173113	0.1252	0.8748	0.1252	0.0479125
1353	0.173113	0.1252	0.8748	0.1252	0.0479125
1354	0.173113	0.1252	0.8748	0.1252	0.0479125
1355	0.173113	0.1252	0.8748	0.1252	0.0479125
1356	0.173113	0.1252	0.8748	0.1252	0.0479125
1357	0.173113	0.1252	0.8748	0.1252	0.0479125
1358	0.173113	0.1252	0.8748	0.1252	0.0479125
1359	0.173113	0.1252	0.8748	0.1252	0.0479125
1360	0.173113	0.1252	0.8748	0.1252	0.0479125
1361	0.173113	0.1252	0.8748	0.1252	0.0479125
1362	0.173113	0.1252	0.8748	0.1252	0.0479125
1363	0.173113	0.1252	0.8748	0.1252	0.0479125
1364	0.173113	0.1252	0.8748	0.1252	0.0479125
1365	0.173113	0.1252	0.8748	0.1252	0.0479125
1366	0.173113	0.1252	0.8748	0.1252	0.0479125
1367	0.173113	0.1252	0.8748	0.1252	0.0479125
1368	0.173113	0.1252	0.8748	0.1252	0.0479125
1369	0.173113	0.1252	0.8748	0.1252	0.0479125
1370	0.173113	0.1252	0.8748	0.1252	0.0479125
1371	0.173113	0.1252	0.8748	0.1252	0.0479125
1372	0.173113	0.1252	0.8748	0.1252	0.0479125
1373	0.173113	0.1252	0.8748	0.1252	0.0479125
1374	0.173113	0.1252	0.8748	0.1252	0.0479125
1375	0.173113	0.1252	0.8748	0.1252	0.0479125
1376	0.173113	0.1252	0.8748	0.1252	0.0479125
1377	0.173113	0.1252	0.8748	0.1252	0.0479125
1378	0.173113	0.1252	0.8748	0.1252	0.0479125
1379	0.173113	0.1252	0.8748	0.1252	0.0479125
1380	0.173113	0.1252	0.8748	0.1252	0.0479125
1381	0.173113	0.1252	0.8748	0.1252	0.0479125
1382	0.173113	0.1252	0.8748	0.1252	0.0479125
1383	0.173113	0.1252	0.8748	0.1252	0.0479125
1384	0.173113	0.1252	0.8748	0.1252	0.0479125
1385	0.173113	0.1252	0.8748	0.1252	0.0479125
1386	0.173113	0.1252	0.8748	0.1252	0.0479125
1387	0.173113	0.1252	0.8748	0.1252	0.0479125
1388	0.173113	0.1252	0.8748	0.1252	0.0479125
1389	0.173113	0.1252	0.8748	0.1252	0.0479125
1390	0.173113	0.1252	0.8748	0.1252	0.0479125
1391	0.173113	0.1252	0.8748	0.1252	0.0479125
1392	0.173113	0.1252	0.8748	0.1252	0.0479125
1393	0.173113	0.1252	0.8748	0.1252	0.0479125
1394	0.173113	0.1252	0.8748	0.1252	0.0479125
1395	0.173113	0.1252	0.8748	0.1252	0.0479125
1396	0.173113	0.1252	0.8748	0.1252	0.0479125
1397	0.173113	0.1252	0.8748	0.1252	0.0479125
1398	0.173113	0.1252	0.8748	0.1252	0.0479125
1399	0.173113	0.1252	0.8748	0.1252	0.0479125
1400	0.173113	0.1252	0.8748	0.1252	0.0479125
1401	0.173113	0.1252	0.8748	0.1252	0.0479125
1402	0.173113	0.1252	0.8748	0.1252	0.0479125
1403	0.173113	0.1252	0.8748	0.1252	0.0479125
1404	0.173113	0.1252	0.8748	0.1252	0.0479125
1405	0.173113	0.1252	0.8748	0.1252	0.0479125
1406	0.173113	0.1252	0.8748	0.1252	0.0479125
1407	0.173113	0.1252	0.8748	0.1252	0.0479125
1408	0.173113	0.1252	0.8748	0.1252	0.0479125
1409	0.173113	0.1252	0.8748	0.1252	0.0479125
1410	0.173113	0.1252	0.8748	0.1252	0.0479125
1411	0.173113	0.1252	0.8748	0.1252	0.0479125
1412	0.173113	0.1252	0.8748	0.1252	0.0479125
1413	0.173113	0.1252	0.8748	0.1252	0.0479125
1414	0.173113	0.1252	0.8748	0.1252	0.0479125
1415	0.173113	0.1252	0.8748	0.1252	0.0479125
1416	0.173113	0.1252	0.8748	0.1252	0.0479125
1417	0.173113	0.1252	0.8748	0.1252	0.0479125
1418	0.173113	0.1252	0.8748	0.1252	0.0479125
1419	0.173113	0.1252	0.8748	0.1252	0.0479125
1420	0.173113	0.1252	0.8748	0.1252	0.0479125
1421	0.173113	0.1252	0.8748	0.1252	0.0479125
1422	0.173113	0.1252	0.8748	0.1252	0.0479125
1423	0.173113	0.1252	0.8748	0.1252	0.0479125
1424	0.173113	0.1252	0.8748	0.1252	0.0479125
1425	0.173113	0.1252	0.8748	0.1252	0.0479125
1426	0.173113	0.1252	0.8748	0.1252	0.0479125
1427	0.173113	0.1252	0.8748	0.1252	0.0479125
1428	0.173113	0.1252	0.8748	0.1252	0.0479125
1429	0.173113	0.1252	0.8748	0.1252	0.0479125
1430	0.173113	0.1252	0.8748	0.1252	0.0479125
1431	0.173113	0.1252	0.8748	0.1252	0.0479125
1432	0.173113	0.1252	0.8748	0.1252	0.0479125
1433	0.173113	0.1252	0.8748	0.1252	0.0479125
1434	0.173113	0.1252	0.8748	0.1252	0.0479125
1435	0.173113	0.1252	0.8748	0.1252	0.0479125
1436	0.173113	0.1252	0.8748	0.1252	0.0479125
1437	0.173113	0.1252	0.8748	0.1252	0.0479125
1438	0.173113	0.1252	0.8748	0.1252	0.0479125
1439	0.173113	0.1252	0.8748	0.1252	0.0479125
1440	0.173113	0.1252	0.8748	0.1252	0.0479125
1441	0.173113	0.1252	0.8748	0.1252	0.0479125
1442	0.173113	0.1252	0.8748	0.1252	0.0479125
1443	0.173113	0.1252	0.8748	0.1252	0.0479125
1444	0.173113	0.1252	0.8748	0.1252	0.0479125
1445	0.173113	0.1252	0.8748	0.1252	0.0479125
1446	0.173113	0.1252	0.8748	0.1252	0.0479125
1447	0.173113	0.1252	0.8748	0.1252	0.0479125
1448	0.173113	0.1252	0.8748	0.1252	0.0479125
1449	0.173113	0.1252	0.8748	0.1252	0.0479125
1450	0.173113	0.1252	0.8748	0.1252	0.0479125
1451	0.173113	0.1252	0.8748	0.1252	0.0479125
1452	0.173113	0.1252	0.8748	0.1252	0.0479125
1453	0.173113	0.1252	0.8748	0.1252	0.0479125
1454	0.173113	0.1252	0.8748	0.1252	0.0479125
1455	0.173113	0.1252	0.8748	0.1252	0.0479125
1456	0.173113	0.1252	0.8748	0.1252	0.0479125
1457	0.173113	0.1252	0.8748	0.1252	0.0479125
1458	0.173113	0.1252	0.8748	0.1252	0.0479125
1459	0.173113	0.1252	0.8748	0.1252	0.0479125
1460	0.173113	0.1252	0.8748	0.1252	0.0479125
1461	0.173113	0.1252	0.8748	0.1252	0.0479125
1462	0.173113	0.1252	0.8748	0.1252	0.0479125
1463	0.173113	0.1252	0.8748	0.1252	0.0479125
1464	0.173113	0.1252	0.8748	0.1252	0.0479125
1465	0.173113	0.1252	0.8748	0.1252	0.0479125
1466	0.173113	0.1252	0.8748	0.1252	0.0479125
1467	0.173113	0.1252	0.8748	0.1252	0.0479125
1468	0.173113	0.1252	0.8748	0.1252	0.0479125
1469	0.173113	0.1252	0.8748	0.1252	0.0479125
1470	0.173113	0.1252	0.8748	0.1252	0.0479125
1471	0.173113	0.1252	0.8748	0.1252	0.0479125
1472	0.173113	0.1252	0.8748	0.1252	0.0479125
1473	0.173113	0.1252	0.8748	0.1252	0.0479125
1474	0.173113	0.1252	0.8748	0.1252	0.0479125
1475	0.173113	0.1252	0.8748	0.1252	0.0479125
1476	0.173113	0.1252	0.8748	0.1252	0.0479125
1477	0.173113	0.1252	0.8748	0.1252	0.0479125
1478	0.173113	0.1252	0.8748	0.1252	0.0479125
1479	0.173113	0.1252	0.8748	0.1252	0.0479125
1480	0.173113	0.1252	0.8748	0.1252	0.0479125
1481	0.173113	0.1252	0.8748	0.1252	0.0479125
1482	0.173113	0.1252	0.8748	0.1252	0.0479125
1483	0.173113	0.1252	0.8748	0.1252	0.0479125
1484	0.173113	0.1252	0.8748	0.1252	0.0479125
1485	0.173113	0.1252	0.8748	0.1252	0.0479125
1486	0.173113	0.1252	0.8748	0.1252	0.0479125
1487	0.173113	0.1252	0.8748	0.1252	0.0479125
1488	0.173113	0.1252	0.8748	0.1252	0.0479125
1489	0.173113	0.1252	0.8748	0.1252	0.0479125
1490	0.173113	0.1252	0.8748	0.1252	0.0479125
1491	0.173113	0.1252	0.8748	0.1252	0.0479125
1492	0.173113	0.1252	0.8748	0.1252	0.0479125
1493	0.173113	0.1252	0.8748	0.1252	0.0479125
1494	0.173113	0.1252	0.8748	0.1252	0.0479125
1495	0.173113	0.1252	0.8748	0.1252	0.0479125
1496	0.173113	0.1252	0.8748	0.1252	0.0479125
1497	0.173113	0.1252	0.8748	0.1252	0.0479125
1498	0.173113	0.1252	0.8748	0.1252	0.0479125
1499	0.173113	0.1252	0.8748	0.1252	0.0479125
1500	0.173113	0.1252	0.8748	0.1252	0.0479125
1501	0.173113	0.1252	0.8748	0.1252	0.0479125
1502	0.173113	0.1252	0.8748	0.1252	0.0479125
1503	0.173113	0.1252	0.8748	0.1252	0.0479125
1504	0.173113	0.1252	0.8748	0.1252	0.0479125
1505	0.173113	0.1252	0.8748	0.1252	0.0479125
1506	0.173113	0.1252	0.8748	0.1252	0.0479125
1507	0.173113	0.1252	0.8748	0.1252	0.0479125
1508	0.173113	0.1252	0.8748	0.1252	0.0479125
1509	0.173113	0.1252	0.8748	0.1252	0.0479125
1510	0.173113	0.1252	0.8748	0.1252	0.0479125
1511	0.173113	0.1252	0.8748	0.1252	0.0479125
1512	0.173113	0.1252	0.8748	0.1252	0.0479125
1513	0.173113	0.1252	0.8748	0.1252	0.0479125
1514	0.173113	0.1252	0.8748	0.1252	0.0479125
1515	0.173113	0.1252	0.8748	0.1252	0.0479125
1516	0.173113	0.1252	0.8748	0.1252	0.0479125
1517	0.173113	0.1252	0.8748	0.1252	0.0479125
1518	0.173113	0.1252	0.8748	0.1252	0.0479125
1519	0.173113	0.1252	0.8748	0.1252	0.0479125
1520	0.173113	0.1252	0.8748	0.1252	0.0479125
1521	0.173113	0.1252	0.8748	0.1252	0.0479125
1522	0.173113	0.1252	0.8748	0.1252	0.0479125
1523	0.173113	0.1252	0.8748	0.1252	0.0479125
1524	0.173113	0.1252	0.8748	0.1252	0.0479125
1525	0.173113	0.1252	0.8748	0.1252	0.0479125
1526	0.173113	0.1252	0.8748	0.1252	0.0479125
1527	0.173113	0.1252	0.8748	0.1252	0.0479125
1528	0.173113	0.1252	0.8748	0.1252	0.0479125
1529	0.173113	0.1252	0.8748	0.1252	0.0479125
1530	0.173113	0.1252	0.8748	0.1252	0.0479125
1531	0.173113	0.1252	0.8748	0.1252	0.0479125
1532	0.173113	0.1252	0.8748	0.1252	0.0479125
1533	0.173113	0.1252	0.8748	0.1252	0.0479125
1534	0.173113	0.1252	0.8748	0.1252	0.0479125
1535	0.173113	0.1252	0.8748	0.1252	0.0479125
1536	0.173113	0.1252	0.8748	0.1252	0.0479125
1537	0.173113	0.1252	0.8748	0.1252	0.0479125
1538	0.173113	0.1252	0.8748	0.1252	0.0479125
1539	0.173113	0.1252	0.8748	0.1252	0.0479125
1540	0.173113	0.1252	0.8748	0.1252	0.0479125
1541	0.173113	0.1252	0.8748	0.1252	0.0479125
1542	0.173113	0.1252	0.8748	0.1252	0.0479125
1543	0.173113	0.1252	0.8748	0.1252	0.0479125
1544	0.173113	0.1252	0.8748	0.1252	0.0479125
1545	0.173113	0.1252	0.8748	0.1252	0.0479125
1546	0.173113	0.1252	0.8748	0.1252	0.0479125
1547	0.173113	0.1252	0.8748	0.1252	0.0479125
1548	0.173113	0.1252	0.8748	0.1252	0.0479125
1549	0.173113	0.1252	0.8748	0.1252	0.0479125
1550	0.173113	0.1252	0.8748	0.1252	0.0479125
1551	0.173113	0.1252	0.8748	0.1252	0.0479125
1552	0.173113	0.1252	0.8748	0.1252	0.0479125
1553	0.173113	0.1252	0.8748	0.1252	0.0479125
1554	0.173113	0.1252	0.8748	0.1252	0.0479125
1555	0.173113	0.1252	0.8748	0.1252	0.0479125
1556	0.173113	0.1252	0.8748	0.1252	0.0479125
1557	0.173113	0.1252	0.8748	0.1252	0.0479125
1558	0.173113	0.1252	0.8748	0.1252	0.0479125
1559	0.173113	0.1252	0.8748	0.1252	0.0479125
1560	0.173113	0.1252	0.8748	0.1252	0.0479125
1561	0.173113	0.1252	0.8748	0.1252	0.0479125
1562	0.173113	0.1252	0.8748	0.1252	0.0479125
1563	0.173113	0.1252	0.8748	0.1252	0.0479125
1564	0.173113	0.1252	0.8748	0.1252	0.0479125
1565	0.173113	0.1252	0.8748	0.1252	0.0479125
1566	0.173113	0.1252	0.8748	0.1252	0.0479125
1567	0.173113	0.1252	0.8748	0.1252	0.0479125
1568	0.173113	0.1252	0.8748	0.1252	0.0479125
1569	0.173113	0.1252	0.8748	0.1252	0.0479125
1570	0.173113	0.1252	0.8748	0.1252	0.0479125
1571	0.173113	0.1252	0.8748	0.1252	0.0479125
1572	0.173113	0.1252	0.8748	0.1252	0.0479125
1573	0.173113	0.1252	0.8748	0.1252	0.0479125
1574	0.173113	0.1252	0.8748	0.1252	0.0479125
1575	0.173113	0.1252	0.8748	0.1252	0.0479125
1576	0.173113	0.1252	0.8748	0.1252	0.0479125
1577	0.173113	0.1252	0.8748	0.1252	0.0479125
1578	0.173113	0.1252	0.8748	0.1252	0.0479125
1579	0.173113	0.1252	0.8748	0.1252	0.0479125
1580	0.173113	0.1252	0.8748	0.1252	0.0479125
1581	0.173113	0.1252	0.8748	0.1252	0.0479125
1582	0.173113	0.1252	0.8748	0.1252	0.0479125
1583	0.173113	0.1252	0.8748	0.1252	0.0479125
1584	0.173113	0.1252	0.8748	0.1252	0.0479125
1585	0.173113	0.1252	0.8748	0.1252	0.0479125
1586	0.173113	0.1252	0.8748	0.1252	0.0479125
1587	0.173113	0.1252	0.8748	0.1252	0.0479125
1588	0.173113	0.1252	0.8748	0.1252	0.0479125
1589	0.173113	0.1252	0.8748	0.1252	0.0479125
1590	0.173113	0.1252	0.8748	0.1252	0.0479125
1591	0.173113	0.1252	0.8748	0.1252	0.0479125
1592	0.173113	0.1252	0.8748	0.1252	0.0479125
1593	0.173113	0.1252	0.8748	0.1252	0.0479125
1594	0.173113	0.1252	0.8748	0.1252	0.0479125
1595	0.173113	0.1252	0.8748	0.1252	0.0479125
1596	0.173113	0.1252	0.8748	0.1252	0.0479125
1597	0.173113	0.1252	0.8748	0.1252	0.0479125
1598	0.173113	0.1252	0.8748	0.1252	0.0479125
1599	0.173113	0.1252	0.8748	0.1252	0.0479125
1600	0.173113	0.1252	0.8748	0.1252	0.0479125
1601	0.173113	0.1252	0.8748	0.1252	0.0479125
1602	0.173113	0.1252	0.8748	0.1252	0.0479125
1603	0.173113	0.1252	0.8748	0.1252	0.0479125
1604	0.173113	0.1252	0.8748	0.1252	0.0479125
1605	0.173113	0.1252	0.8748	0.1252	0.0479125
1606	0.173113	0.1252	0.8748	0.1252	0.0479125
1607	0.173113	0.1252	0.8748	0.1252	0.0479125
1608	0.173113	0.1252	0.8748	0.1252	0.0479125
1609	0.173113	0.1252	0.8748	0.1252	0.0479125
1610	0.173113	0.1252	0.8748	0.1252	0.0479125
1611	0.173113	0.1252	0.8748	0.1252	0.0479125
1612	0.173113	0.1252	0.8748	0.1252	0.0479125
1613	0.173113	0.1252	0.8748	0.1252	0.0479125
1614	0.173113	0.1252	0.8748	0.1252	0.0479125
1615	0.173113	0.1252	0.8748	0.1252	0.0479125
1616	0.173113	0.1252	0.8748	0.1252	0.0479125
1617	0.173113	0.1252	0.8748	0.1252	0.0479125
1618	0.173113	0.1252	0.8748	0.1252	0.0479125
1619	0.173113	0.1252	0.8748	0.1252	0.0479125
1620	0.173113	0.1252	0.8748	0.1252	0.0479125
1621	0.173113	0.1252	0.8748	0.1252	0.0479125
1622	0.173113	0.1252	0.8748	0.1252	0.0479125
1623	0.173113	0.1252	0.8748	0.1252	0.0479125
1624	0.173113	0.1252	0.8748	0.1252	0.0479125
1625	0.173113	0.1252	0.8748	0.1252	0.0479125
1626	0.173113	0.1252	0.8748	0.1252	0.0479125
1627	0.173113	0.1252	0.8748	0.1252	0.0479125
1628	0.173113	0.1252	0.8748	0.1252	0.0479125
1629	0.173113	0.1252	0.8748	0.1252	0.0479125
1630	0.173113	0.1252	0.8748	0.1252	0.0479125
1631	0.173113	0.1252	0.8748	0.1252	0.0479125
1632	0.173113	0.1252	0.8748	0.1252	0.0479125
1633	0.173113	0.1252	0.8748	0.1252	0.0479125
1634	0.173113	0.1252	0.8748	0.1252	0.0479125
1635	0.173113	0.1252	0.8748	0.1252	0.0479125
1636	0.173113	0.1252	0.8748	0.1252	0.0479125
1637	0.173113	0.1252	0.8748	0.1252	0.0479125
1638	0.173113	0.1252	0.8748	0.1252	0.0479125
1639	0.173113	0.1252	0.8748	0.1252	0.0479125
1640	0.173113	0.1252	0.8748	0.1252	0.0479125
1641	0.173113	0.1252	0.8748	0.1252	0.0479125
1642	0.173113	0.1252	0.8748	0.1252	0.0479125
1643	0.173113	0.1252	0.8748	0.1252	0.0479125
1644	0.173113	0.1252	0.8748	0.1252	0.0479125
1645	0.173113	0.1252	0.8748	0.1252	0.0479125
1646	0.173113	0.1252	0.8748	0.1252	0.0479125
1647	0.173113	0.1252	0.8748	0.1252	0.0479125
1648	0.173113	0.1252	0.8748	0.1252	0.0479125
1649	0.173113	0.1252	0.8748	0.1252	0.0479125
1650	0.173113	0.1252	0.8748	0.1252	0.0479125
1651	0.173113	0.1252	0.8748	0.1252	0.0479125
1652	0.173113	0.1252	0.8748	0.1252	0.0479125
1653	0.173113	0.1252	0.8748	0.1252	0.0479125
1654	0.173113	0.1252	0.8748	0.1252	0.0479125
1655	0.173113	0.1252	0.8748	0.1252	0.0479125
1656	0.173113	0.1252	0.8748	0.1252	0.0479125
1657	0.173113	0.1252	0.8748	0.1252	0.0479125
1658	0.173113	0.1252	0.8748	0.1252	0.0479125
1659	0.173113	0.1252	0.8748	0.1252	0.0479125
1660	0.173113	0.1252	0.8748	0.1252	0.0479125
1661	0.173113	0.1252	0.8748	0.1252	0.0479125
1662	0.173113	0.1252	0.8748	0.1252	0.0479125
1663	0.173113	0.1252	0.8748	0.1252	0.0479125
1664	0.173113	0.1252	0.8748	0.1252	0.0479125
1665	0.173113	0.1252	0.8748	0.1252	0.0479125
1666	0.173113	0.1252	0.8748	0.1252	0.0479125
1667	0.173113	0.1252	0.8748	0.1252	0.0479125
1668	0.173113	0.1252	0.8748	0.1252	0.0479125
1669	0.173113	0.1252	0.8748	0.1252	0.0479125
1670	0.173113	0.1252	0.8748	0.1252	0.0479125
1671	0.173113	0.1252	0.8748	0.1252	0.0479125
1672	0.173113	0.1252	0.8748	0.1252	0.0479125
1673	0.173113	0.1252	0.8748	0.1252	0.0479125
1674	0.173113	0.1252	0.8748	0.1252	0.0479125
1675	0.173113	0.1252	0.8748	0.1252	0.0479125
1676	0.173113	0.1252	0.8748	0.1252	0.0479125
1677	0.173113	0.1252	0.8748	0.1252	0.0479125
1678	0.173113	0.1252	0.8748	0.1252	0.0479125
1679	0.173113	0.1252	0.8748	0.1252	0.0479125
1680	0.173113	0.1252	0.8748	0.1252	0.0479125
1681	0.173113	0.1252	0.8748	0.1252	0.0479125
1682	0.173113	0.1252	0.8748	0.1252	0.0479125
1683	0.173113	0.1252	0.8748	0.1252	0.0479125
1684	0.173113	0.1252	0.8748	0.1252	0.0479125
1685	0.173113	0.1252	0.8748	0.1252	0.0479125
1686	0.173113	0.1252	0.8748	0.1252	0.0479125
1687	0.173113	0.1252	0.8748	0.1252	0.0479125
1688	0.173113	0.1252	0.8748	0.1252	0.0479125
1689	0.173113	0.1252	0.8748	0.1252	0.0479125
1690	0.173113	0.1252	0.8748	0.1252	0.0479125
1691	0.173113	0.1252	0.8748	0.1252	0.0479125
1692	0.173113	0.1252	0.8748	0.1252	0.0479125
1693	0.173113	0.1252	0.8748	0.1252	0.0479125
1694	0.173113	0.1252	0.8748	0.1252	0.0479125
1695	0.173113	0.1252	0.8748	0.1252	0.0479125
1696	0.173113	0.1252	0.8748	0.1252	0.0479125
1697	0.173113	0.1252	0.8748	0.1252	0.0479125
1698	0.173113	0.1252	0.8748	0.1252	0.0479125
1699	0.173113	0.1252	0.8748	0.1252	0.0479125
1700	0.173113	0.1252	0.8748	0.1252	0.0479125
1701	0.173113	0.1252	0.8748	0.1252	0.0479125
1702	0.173113	0.1252	0.8748	0.1252	0.0479125
1703	0.173113	0.1252	0.8748	0.1252	0.0479125
1704	0.173113	0.1252	0.8748	0.1252	0.0479125
1705	0.173113	0.1252	0.8748	0.1252	0.0479125
1706	0.173113	0.1252	0.8748	0.1252	0.0479125
1707	0.173113	0.1252	0.8748	0.1252	0.0479125
1708	0.173113	0.1252	0.8748	0.1252	0.0479125
1709	0.173113	0.1252	0.8748	0.1252	0.0479125
1710	0.173113	0.1252	0.8748	0.1252	0.0479125
1711	0.173113	0.1252	0.8748	0.1252	0.0479125
1712	0.173113	0.1252	0.8748	0.1252	0.0479125
1713	0.173113	0.1252	0.8748	0.1252	0.0479125
1714	0.173113	0.1252	0.8748	0.1252	0.0479125
1715	0.173113	0.1252	0.8748	0.1252	0.0479125
1716	0.173113	0.1252	0.8748	0.1252	0.0479125
1717	0.173113	0.1252	0.8748	0.1252	0.0479125
1718	0.173113	0.1252	0.8748	0.1252	0.0479125
1719	0.173113	0.1252	0.8748	0.1252	0.0479125
1720	0.173113	0.1252	0.8748	0.1252	0.0479125
1721	0.173113	0.1252	0.8748	0.1252	0.0479125
1722	0.173113	0.1252	0.8748	0.1252	0.0479125
1723	0.173113	0.1252	0.8748	0.1252	0.0479125
1724	0.173113	0.1252	0.8748	0.1252	0.0479125
1725	0.173113	0.1252	0.8748	0.1252	0.0479125
1726	0.173113	0.1252	0.8748	0.1252	0.0479125
1727	0.173113	0.1252	0.8748	0.1252	0.0479125
1728	0.173113	0.1252	0.8748	0.1252	0.0479125
1729	0.173113	0.1252	0.8748	0.1252	0.0479125
1730	0.173113	0.1252	0.8748	0.1252	0.0479125
1731	0.173113	0.1252	0.8748	0.1252	0.0479125
1732	0.173113	0.1252	0.8748	0.1252	0.0479125
1733	0.173113	0.1252	0.8748	0.1252	0.0479125
1734	0.173113	0.1252	0.8748	0.1252	0.0479125
1735	0.173113	0.1252	0.8748	0.1252	0.0479125
1736	0.173113	0.1252	0.8748	0.1252	0.0479125
1737	0.173113	0.1252	0.8748	0.1252	0.0479125
1738	0.173113	0.1252	0.8748	0.1252	0.0479125
1739	0.173113	0.1252	0.8748	0.1252	0.0479125
1740	0.173113	0.1252	0.8748	0.1252	0.0479125
1741	0.173113	0.1252	0.8748	0.1252	0.0479125
1742	0.173113	0.1252	0.8748	0.1252	0.0479125
1743	0.173113	0.1252	0.8748	0.1252	0.0479125
1744	0.173113	0.1252	0.8748	0.1252	0.0479125
1745	0.173113	0.1252	0.8748	0.1252	0.0479125
1746	0.173113	0.1252	0.8748	0.1252	0.0479125
1747	0.173113	0.1252	0.8748	0.1252	0.0479125
1748	0.173113	0.1252	0.8748	0.1252	0.0479125
1749	0.173113	0.1252	0.8748	0.1252	0.0479125
1750	0.173113	0.1252	0.8748	0.1252	0.0479125
1751	0.173113	0.1252	0.8748	0.1252	0.0479125
1752	0.173113	0.1252	0.8748	0.1252	0.0479125
1753	0.173113	0.1252	0.8748	0.1252	0.0479125
1754	0.173113	0.1252	0.8748	0.1252	0.0479125
1755	0.173113	0.1252	0.8748	0.1252	0.0479125
1756	0.173113	0.1252	0.8748	0.1252	0.0479125
1757	0.173113	0.1252	0.8748	0.1252	0.0479125
1758	0.173113	0.1252	0.8748	0.1252	0.0479125
1759	0.173113	0.1252	0.8748	0.1252	0.0479125
1760	0.173113	0.1252	0.8748	0.1252	0.0479125
1761	0.173113	0.1252	0.8748	0.1252	0.0479125
1762	0.173113	0.1252	0.8748	0.1252	0.0479125
1763	0.173113	0.1252	0.8748	0.1252	0.0479125
1764	0.173113	0.1252	0.8748	0.1252	0.0479125
1765	0.173113	0.1252	0.8748	0.1252	0.0479125
1766	0.173113	0.1252	0.8748	0.1252	0.0479125
1767	0.173113	0.1252	0.8748	0.1252	0.0479125
1768	0.173113	0.1252	0.8748	0.1252	0.0479125
1769	0.173113	0.1252	0.8748	0.1252	0.0479125
1770	0.173113	0.1252	0.8748	0.1252	0.0479125
1771	0.173113	0.1252	0.8748	0.1252	0.0479125
1772	0.173113	0.1252	0.8748	0.1252	0.0479125
1773	0.173113	0.1252	0.8748	0.1252	0.0479125
1774	0.173113	0.1252	0.8748	0.1252	0.0479125
1775	0.173113	0.1252	0.8748	0.1252	0.0479125
1776	0.173113	0.1252	0.8748	0.1252	0.0479125
1777	0.173113	0.1252	0.8748	0.1252	0.0479125
1778	0.173113	0.1252	0.8748	0.1252	0.0479125
1779	0.173113	0.1252	0.8748	0.1252	0.0479125
1780	0.173113	0.1252	0.8748	0.1252	0.0479125
1781	0.173113	0.1252	0.8748	0.1252	0.0479125
1782	0.173113	0.1252	0.8748	0.1252	0.0479125
1783	0.173113	0.1252	0.8748	0.1252	0.0479125
1784	0.173113	0.1252	0.8748	0.1252	0.0479125
1785	0.173113	0.1252	0.8748	0.1252	0.0479125
1786	0.173113	0.1252	0.8748	0.1252	0.0479125
1787	0.173113	0.1252	0.8748	0.1252	0.0479125
1788	0.173113	0.1252	0.8748	0.1252	0.0479125
1789	0.173113	0.1252	0.8748	0.1252	0.0479125
1790	0.173113	0.1252	0.8748	0.1252	0.0479125
1791	0.173113	0.1252	0.8748	0.1252	0.0479125
1792	0.173113	0.1252	0.8748	0.1252	0.0479125
1793	0.173113	0.1252	0.8748	0.1252	0.0479125
1794	0.173113	0.1252	0.8748	0.1252	0.0479125
1795	0.173113	0.1252	0.8748	0.1252	0.0479125
1796	0.173113	0.1252	0.8748	0.1252	0.0479125
1797	0.173113	0.1252	0.8748	0.1252	0.0479125
1798	0.173113	0.1252	0.8748	0.1252	0.0479125
1799	0.173113	0.1252	0.8748	0.1252	0.0479125
1800	0.173113	0.1252	0.8748	0.1252	0.0479125
1801	0.173113	0.1252	0.8748	0.1252	0.0479125
1802	0.173113	0.1252	0.8748	0.1252	0.0479125
1803	0.173113	0.1252	0.8748	0.1252	0.0479125
1804	0.173113	0.1252	0.8748	0.1252	0.0479125
1805	0.173113	0.1252	0.8748	0.1252	0.0479125
1806	0.173113	0.1252	0.8748	0.1252	0.0479125
1807	0.173113	0.1252	0.8748	0.1252	0.0479125
1808	0.173113	0.1252	0.8748	0.1252	0.0479125
1809	0.173113	0.1252	0.8748	0.1252	0.0479125
1810	0.173113	0.1252	0.8748	0.1252	0.0479125
1811	0.173113	0.1252	0.8748	0.1252	0.0479125
1812	0.173113	0.1252	0.8748	0.1252	0.0479125
1813	0.173113	0.1252	0.8748	0.1252	0.0479125
1814	0.173113	0.1252	0.8748	0.1252	0.0479125
1815	0.173113	0.1252	0.8748	0.1252	0.0479125
1816	0.173113	0.1252	0.8748	0.1252	0.0479125
1817	0.173113	0.1252	0.8748	0.1252	0.0479125
1818	0.173113	0.1252	0.8748	0.1252	0.0479125
1819	0.173113	0.1252	0.8748	0.1252	0.0479125
1820	0.173113	0.1252	0.8748	0.1252	0.0479125
1821	0.173113	0.1252	0.8748	0.1252	0.0479125
1822	0.173113	0.1252	0.8748	0.1252	0.0479125
1823	0.173113	0.1252	0.8748	0.1252	0.0479125
1824	0.173113	0.1252	0.8748	0.1252	0.0479125
1825	0.173113	0.1252	0.8748	0.1252	0.0479125
1826	0.173113	0.1252	0.8748	0.1252	0.0479125
1827	0.173113	0.1252	0.8748	0.1252	0.0479125
1828	0.173113	0.1252	0.8748	0.1252	0.0479125
1829	0.173113	0.1252	0.8748	0.1252	0.0479125
1830	0.173113	0.1252	0.8748	0.1252	0.0479125
1831	0.173113	0.1252	0.8748	0.1252	0.0479125
1832	0.173113	0.1252	0.8748	0.1252	0.0479125
1833	0.173113	0.1252	0.8748	0.1252	0.0479125
1834	0.173113	0.1252	0.8748	0.1252	0.0479125
1835	0.173113	0.1252	0.8748	0.1252	0.0479125
1836	0.173113	0.1252	0.8748	0.1252	0.0479125
1837	0.173113	0.1252	0.8748	0.1252	0.0479125
1838	0.173113	0.1252	0.8748	0.1252	0.0479125
1839	0.173113	0.1252	0.8748	0.1252	0.0479125
1840	0.173113	0.1252	0.8748	0.1252	0.0479125
1841	0.173113	0.1252	0.8748	0.1252	0.0479125
1842	0.173113	0.1252	0.8748	0.1252	0.0479125
1843	0.173113	0.1252	0.8748	0.1252	0.0479125
1844	0.173113	0.1252	0.8748	0.1252	0.0479125
1845	0.173113	0.1252	0.8748	0.1252	0.0479125
1846	0.173113	0.1252	0.8748	0.1252	0.0479125
1847	0.173113	0.1252	0.8748	0.1252	0.0479125
1848	0.173113	0.1252	0.8748	0.1252	0.0479125
1849	0.173113	0.1252	0.8748	0.1252	0.0479125
1850	0.173113	0.1252	0.8748	0.1252	0.0479125
1851	0.173113	0.1252	0.8748	0.1252	0.0479125
1852	0.173113	0.1252	0.8748	0.1252	0.0479125
1853	0.173113	0.1252	0.8748	0.1252	0.0479125
1854	0.173113	0.1252	0.8748	0.1252	0.0479125
1855	0.173113	0.1252	0.8748	0.1252	0.0479125
1856	0.173113	0.1252	0.8748	0.1252	0.0479125
1857	0.173113	0.1252	0.8748	0.1252	0.0479125
1858	0.173113	0.1252	0.8748	0.1252	0.0479125
1859	0.173113	0.1252	0.8748	0.1252	0.0479125
1860	0.173113	0.1252	0.8748	0.1252	0.0479125
1861	0.173113	0.1252	0.8748	0.1252	0.0479125
1862	0.173113	0.1252	0.8748	0.1252	0.0479125
1863	0.173113	0.1252	0.8748	0.1252	0.0479125
1864	0.173113	0.1252	0.8748	0.1252	0.0479125
1865	0.173113	0.1252	0.8748	0.1252	0.0479125
1866	0.173113	0.1252	0.8748	0.1252	0.0479125
1867	0.173113	0.1252	0.8748	0.1252	0.0479125
1868	0.173113	0.1252	0.8748	0.1252	0.0479125
1869	0.173113	0.1252	0.8748	0.1252	0.0479125
1870	0.173113	0.1252	0.8748	0.1252	0.0479125
1871	0.173113	0.1252	0.8748	0.1252	0.0479125
1872	0.173113	0.1252	0.8748	0.1252	0.0479125
1873	0.173113	0.1252	0.8748	0.1252	0.0479125
1874	0.173113	0.1252	0.8748	0.1252	0.0479125
1875	0.173113	0.1252	0.8748	0.1252	0.0479125
1876	0.173113	0.1252	0.8748	0.1252	0.0479125
1877	0.173113	0.1252	0.8748	0.1252	0.0479125
1878	0.173113	0.1252	0.8748	0.1252	0.0479125
1879	0.173113	0.1252	0.8748	0.1252	0.0479125
1880	0.173113	0.1252	0.8748	0.1252	0.0479125
1881	0.173113	0.1252	0.8748	0.1252	0.0479125
1882	0.173113	0.1252	0.8748	0.1252	0.0479125
1883	0.173113	0.1252	0.8748	0.1252	0.0479125
1884	0.173113	0.1252	0.8748	0.1252	0.0479125
1885	0.173113	0.1252	0.8748	0.1252	0.0479125
1886	0.173113	0.1252	0.8748	0.1252	0.0479125
1887	0.173113	0.1252	0.8748	0.1252	0.0479125
1888	0.173113	0.1252	0.8748	0.1252	0.0479125
1889	0.173113	0.1252	0.8748	0.1252	0.0479125
1890	0.173113	0.1252	0.8748	0.1252	0.0479125
1891	0.173113	0.1252	0.8748	0.1252	0.0479125
1892	0.173113	0.1252	0.8748	0.1252	0.0479125
1893	0.173113	0.1252	0.8748	0.1252	0.0479125
1894	0.173113	0.1252	0.8748	0.1252	0.0479125
1895	0.173113	0.1252	0.8748	0.1252	0.0479125
1896	0.173113	0.1252	0.8748	0.1252	0.0479125
1897	0.173113	0.1252	0.8748	0.1252	0.0479125
1898	0.173113	0.1252	0.8748	0.1252	0.0479125
1899	0.173113	0.1252	0.8748	0.1252	0.0479125
1900	0.173113	0.1252	0.8748	0.1252	0.0479125
1901	0.173113	0.1252	0.8748	0.1252	0.0479125
1902	0.173113	0.1252	0.8748	0.1252	0.0479125
1903	0.173113	0.1252	0.8748	0.1252	0.0479125
1904	0.173113	0.1252	0.8748	0.1252	0.0479125
1905	0.173113	0.1252	0.8748	0.1252	0.0479125
1906	0.173113	0.1252	0.8748	0.1252	0.0479125
1907	0.173113	0.1252	0.8748	0.1252	0.0479125
1908	0.173113	0.1252	0.8748	0.1252	0.0479125
1909	0.173113	0.1252	0.8748	0.1252	0.0479125
1910	0.173113	0.1252	0.8748	0.1252	0.0479125
1911	0.173113	0.1252	0.8748	0.1252	0.0479125
1912	0.173113	0.1252	0.8748	0.1252	0.0479125
1913	0.173113	0.1252	0.8748	0.1252	0.0479125
1914	0.173113	0.1252	0.8748	0.1252	0.0479125
1915	0.173113	0.1252	0.8748	0.1252	0.0479125
1916	0.173113	0.1252	0.8748	0.1252	0.0479125
1917	0.173113	0.1252	0.8748	0.1252	0.0479125
1918	0.173113	0.1252	0.8748	0.1252	0.0479125
1919	0.173113	0.1252	0.8748	0.1252	0.0479125
1920	0.173113	0.1252	0.8748	0.1252	0.0479125
1921	0.173113	0.1252	0.8748	0.1252	0.0479125
1922	0.173113	0.1252	0.8748	0.1252	0.0479125
1923	0.173113	0.1252	0.8748	0.1252	0.0479125
1924	0.173113	0.1252	0.8748	0.1252	0.0479125
1925	0.173113	0.1252	0.8748	0.1252	0.0479125
1926	0.173113	0.1252	0.8748	0.1252	0.0479125
1927	0.173113	0.1252	0.8748	0.1252	0.0479125
1928	0.173113	0.1252	0.8748	0.1252	0.0479125
1929	0.173113	0.1252	0.8748	0.1252	0.0479125
1930	0.173113	0.1252	0.8748	0.1252	0.0479125
1931	0.173113	0.1252	0.8748	0.1252	0.0479125
1932	0.173113	0.1252	0.8748	0.1252	0.0479125
1933	0.173113	0.1252	0.8748	0.1252	0.0479125
1934	0.173113	0.1252	0.8748	0.1252	0.0479125
1935	0.173113	0.1252	0.8748	0.1252	0.0479125
1936	0.173113	0.1252	0.8748	0.1252	0.0479125
1937	0.173113	0.1252	0.8748	0.1252	0.0479125
1938	0.173113	0.1252	0.8748	0.1252	0.0479125
1939	0.173113	0.1252	0.8748	0.1252	0.0479125
1940	0.173113	0.1252	0.8748	0.1252	0.0479125
1941	0.173113	0.1252	0.8748	0.1252	0.0479125
1942	0.173113	0.1252	0.8748	0.1252	0.0479125
1943	0.173113	0.1252	0.8748	0.1252	0.0479125
1944	0.173113	0.1252	0.8748	0.1252	0.0479125
1945	0.173113	0.1252	0.8748	0.1252	0.0479125
1946	0.173113	0.1252	0.8748	0.1252	0.0479125
1947	0.173113	0.1252	0.8748	0.1252	0.0479125
1948	0.173113	0.1252	0.8748	0.1252	0.0479125
1949	0.173113	0.1252	0.8748	0.1252	0.0479125
1950	0.173113	0.1252	0.8748	0.1252	0.0479125
1951	0.173113	0.1252	0.8748	0.1252	0.0479125
1952	0.173113	0.1252	0.8748	0.1252	0.0479125
1953	0.173113	0.1252	0.8748	0.1252	0.0479125
1954	0.173113	0.1252	0.8748	0.1252	0.0479125
1955	0.173113	0.1252	0.8748	0.1252	0.0479125
1956	0.173113	0.1252	0.8748	0.1252	0.0479125
1957	0.173113	0.1252	0.8748	0.1252	0.0479125
1958	0.173113	0.1252	0.8748	0.1252	0.0479125
1959	0.173113	0.1252	0.8748	0.1252	0.0479125
1960	0.173113	0.1252	0.8748	0.1252	0.0479125
1961	0.173113	0.1252	0.8748	0.1252	0.0479125
1962	0.173113	0.1252	0.8748	0.1252	0.0479125
1963	0.173113	0.1252	0.8748	0.1252	0.0479125
1964	0.173113	0.1252	0.8748	0.1252	0.0479125
1965	0.173113	0.1252	0.8748	0.1252	0.0479125
1966	0.173113	0.1252	0.8748	0.1252	0.0479125
1967	0.173113	0.1252	0.8748	0.1252	0.0479125
1968	0.173113	0.1252	0.8748	0.1252	0.0479125
1969	0.173113	0.1252	0.8748	0.1252	0.0479125
1970	0.173113	0.1252	0.8748	0.1252	0.0479125
1971	0.173113	0.1252	0.8748	0.1252	0.0479125
1972	0.173113	0.1252	0.8748	0.1252	0.0479125
1973	0.173113	0.1252	0.8748	0.1252	0.0479125
1974	0.173113	0.1252	0.8748	0.1252	0.0479125
1975	0.173113	0.1252	0.8748	0.1252	0.0479125
1976	0.173113	0.1252	0.8748	0.1252	0.0479125
1977	0.173113	0.1252	0.8748	0.1252	0.0479125
1978	0.173113	0.1252	0.8748	0.1252	0.0479125
1979	0.173113	0.1252	0.8748	0.1252	0.0479125
1980	0.173113	0.1252	0.8748	0.1252	0.0479125
1981	0.173113	0.1252	0.8748	0.1252	0.0479125
1982	0.173113	0.1252	0.8748	0.1252	0.0479125
1983	0.173113	0.1252	0.8748	0.1252	0.0479125
1984	0.173113	0.1252	0.8748	0.1252	0.0479125
1985	0.173113	0.1252	0.8748	0.1252	0.0479125
1986	0.173113	0.1252	0.8748	0.1252	0.0479125
1987	0.173113	0.1252	0.8748	0.1252	0.0479125
1988	0.173113	0.1252	0.8748	0.1252	0.0479125
1989	0.173113	0.1252	0.8748	0.1252	0.0479125
1990	0.173113	0.1252	0.8748	0.1252	0.0479125
1991	0.173113	0.1252	0.8748	0.1252	0.0479125
1992	0.173113	0.1252	0.8748	0.1252	0.0479125
1993	0.173113	0.1252	0.8748	0.1252	0.0479125
1994	0.173113	0.1252	0.8748	0.1252	0.0479125
1995	0.173113	0.1252	0.8748	0.1252	0.0479125
1996	0.173113	0.1252	0.8748	0.1252	0.0479125
1997	0.173113	0.1252	0.8748	0.1252	0.0479125
1998	0.173113	0.1252	0.8748	0.1252	0.0479125
1999	0.173113	0.1252	0.8748	0.1252	0.0479125
2000	0.173113	0.1252	0.8748	0.1252	0.0479125
[truncated: 3,001 more rows]
