# Supplementary material for: Aspiration-driven co-evolution of cooperation with individual behavioral diversity
Source: PLoS One. 2023 Sep 15;18(9):e0291134. doi: 10.1371/journal.pone.0291134 (PMC10503719; doi:10.1371/journal.pone.0291134)
Supplement: S1 Data — (ZIP) [file pone.0291134.s001.zip › M1/v2-L=200/data/tolerate=1_b=1.2_frequency.txt]

1	0.496100	1	0	0.4961	0
2	0.347225	0.9173	0.0827	0.347075	0.00015
3	0.247406	0.7844	0.2156	0.245925	0.00148125
4	0.183644	0.624525	0.375475	0.179075	0.00456875
5	0.140138	0.4825	0.5175	0.132975	0.0071625
6	0.114219	0.363325	0.636675	0.105075	0.00914375
7	0.098937	0.280875	0.719125	0.0882	0.0107375
8	0.089075	0.2239	0.7761	0.07665	0.012425
9	0.083062	0.18555	0.81445	0.069875	0.0131875
10	0.080956	0.16165	0.83835	0.067175	0.0137813
11	0.080550	0.14765	0.85235	0.06545	0.0151
12	0.080912	0.14015	0.85985	0.064325	0.0165875
13	0.079894	0.133925	0.866075	0.063125	0.0167687
14	0.079925	0.126525	0.873475	0.062175	0.01775
15	0.080575	0.122525	0.877475	0.062	0.018575
16	0.082344	0.117825	0.882175	0.0629	0.0194437
17	0.083831	0.1173	0.8827	0.0637	0.0201313
18	0.084500	0.115575	0.884425	0.063525	0.020975
19	0.085513	0.1129	0.8871	0.0637	0.0218125
20	0.086337	0.11175	0.88825	0.063675	0.0226625
21	0.087794	0.111325	0.888675	0.065025	0.0227688
22	0.089325	0.1108	0.8892	0.066025	0.0233
23	0.091044	0.11045	0.88955	0.06695	0.0240938
24	0.092656	0.111125	0.888875	0.0679	0.0247563
25	0.093675	0.11105	0.88895	0.06895	0.024725
26	0.096031	0.113575	0.886425	0.071175	0.0248563
27	0.097113	0.114825	0.885175	0.071475	0.0256375
28	0.098812	0.1164	0.8836	0.0731	0.0257125
29	0.098419	0.115525	0.884475	0.072075	0.0263437
30	0.099831	0.11585	0.88415	0.0736	0.0262313
31	0.100819	0.1153	0.8847	0.0739	0.0269188
32	0.101256	0.115525	0.884475	0.074225	0.0270313
33	0.101619	0.1151	0.8849	0.0738	0.0278188
34	0.102750	0.114	0.886	0.074325	0.028425
35	0.103338	0.1136	0.8864	0.074525	0.0288125
36	0.103938	0.11365	0.88635	0.0748	0.0291375
37	0.104706	0.11395	0.88605	0.0755	0.0292063
38	0.106013	0.113975	0.886025	0.075825	0.0301875
39	0.106738	0.11425	0.88575	0.07675	0.0299875
40	0.108450	0.1154	0.8846	0.078625	0.029825
41	0.109450	0.11635	0.88365	0.07905	0.0304
42	0.110519	0.116875	0.883125	0.079875	0.0306438
43	0.111044	0.1174	0.8826	0.0805	0.0305438
44	0.112019	0.11805	0.88195	0.081375	0.0306438
45	0.113069	0.118775	0.881225	0.082025	0.0310437
46	0.113925	0.11795	0.88205	0.082225	0.0317
47	0.114444	0.117325	0.882675	0.082225	0.0322187
48	0.115238	0.117275	0.882725	0.08275	0.0324875
49	0.115469	0.11655	0.88345	0.08265	0.0328188
50	0.116650	0.116925	0.883075	0.0839	0.03275
51	0.117650	0.11745	0.88255	0.084675	0.032975
52	0.118344	0.117925	0.882075	0.085075	0.0332688
53	0.119325	0.117825	0.882175	0.085575	0.03375
54	0.119881	0.118875	0.881125	0.08615	0.0337312
55	0.121475	0.120375	0.879625	0.087875	0.0336
56	0.122325	0.120325	0.879675	0.08825	0.034075
57	0.123006	0.119775	0.880225	0.088475	0.0345312
58	0.124200	0.120725	0.879275	0.0895	0.0347
59	0.124863	0.1222	0.8778	0.090225	0.0346375
60	0.125300	0.122025	0.877975	0.090125	0.035175
61	0.127094	0.122875	0.877125	0.092025	0.0350688
62	0.127788	0.1232	0.8768	0.0927	0.0350875
63	0.128919	0.124875	0.875125	0.093625	0.0352937
64	0.129131	0.125175	0.874825	0.09365	0.0354812
65	0.129625	0.124	0.876	0.093925	0.0357
66	0.130656	0.1237	0.8763	0.0943	0.0363563
67	0.131988	0.12535	0.87465	0.09545	0.0365375
68	0.132544	0.1257	0.8743	0.095825	0.0367188
69	0.133850	0.126175	0.873825	0.096925	0.036925
70	0.133975	0.126325	0.873675	0.0969	0.037075
71	0.134387	0.1259	0.8741	0.09695	0.0374375
72	0.135425	0.126925	0.873075	0.0981	0.037325
73	0.136313	0.128025	0.871975	0.098925	0.0373875
74	0.137319	0.12795	0.87205	0.099625	0.0376937
75	0.137906	0.128175	0.871825	0.099925	0.0379813
76	0.138806	0.12865	0.87135	0.10095	0.0378563
77	0.139187	0.1287	0.8713	0.101425	0.0377625
78	0.140194	0.129375	0.870625	0.102425	0.0377687
79	0.141125	0.12955	0.87045	0.1032	0.037925
80	0.141556	0.130075	0.869925	0.103625	0.0379313
81	0.142338	0.130625	0.869375	0.10435	0.0379875
82	0.143519	0.1317	0.8683	0.10545	0.0380687
83	0.143869	0.131275	0.868725	0.10535	0.0385187
84	0.144369	0.131875	0.868125	0.105575	0.0387938
85	0.145050	0.131875	0.868125	0.10575	0.0393
86	0.146350	0.133225	0.866775	0.107575	0.038775
87	0.146844	0.133275	0.866725	0.107525	0.0393188
88	0.146719	0.132975	0.867025	0.107325	0.0393937
89	0.147338	0.1327	0.8673	0.1077	0.0396375
90	0.148450	0.13285	0.86715	0.108675	0.039775
91	0.148213	0.132525	0.867475	0.108075	0.0401375
92	0.148906	0.131825	0.868175	0.108875	0.0400312
93	0.150006	0.132725	0.867275	0.10955	0.0404562
94	0.149913	0.1327	0.8673	0.1094	0.0405125
95	0.150875	0.132325	0.867675	0.110175	0.0407
96	0.151050	0.133275	0.866725	0.110275	0.040775
97	0.151413	0.13365	0.86635	0.11065	0.0407625
98	0.152219	0.132225	0.867775	0.1111	0.0411188
99	0.152613	0.133	0.867	0.11135	0.0412625
100	0.153056	0.134025	0.865975	0.1115	0.0415563
101	0.153719	0.13395	0.86605	0.111575	0.0421438
102	0.153988	0.1341	0.8659	0.11215	0.0418375
103	0.154169	0.132925	0.867075	0.112225	0.0419438
104	0.154438	0.132075	0.867925	0.11185	0.0425875
105	0.154475	0.13165	0.86835	0.111975	0.0425
106	0.155037	0.13235	0.86765	0.112325	0.0427125
107	0.155763	0.131775	0.868225	0.112775	0.0429875
108	0.156306	0.132575	0.867425	0.113375	0.0429312
109	0.156963	0.132275	0.867725	0.113825	0.0431375
110	0.157188	0.132625	0.867375	0.11365	0.0435375
111	0.157500	0.132225	0.867775	0.1135	0.044
112	0.157844	0.131825	0.868175	0.113925	0.0439187
113	0.157862	0.131825	0.868175	0.1144	0.0434625
114	0.158300	0.1318	0.8682	0.115125	0.043175
115	0.158800	0.13185	0.86815	0.1152	0.0436
116	0.159069	0.131875	0.868125	0.115625	0.0434438
117	0.159525	0.131975	0.868025	0.116025	0.0435
118	0.161019	0.13355	0.86645	0.1176	0.0434187
119	0.161831	0.135	0.865	0.118225	0.0436062
120	0.162612	0.1357	0.8643	0.11885	0.0437625
121	0.162119	0.13595	0.86405	0.11785	0.0442688
122	0.162069	0.1352	0.8648	0.11755	0.0445188
123	0.162381	0.134625	0.865375	0.11785	0.0445313
124	0.162469	0.13415	0.86585	0.11755	0.0449188
125	0.163225	0.133675	0.866325	0.117975	0.04525
126	0.162975	0.132975	0.867025	0.1177	0.045275
127	0.163444	0.13345	0.86655	0.118125	0.0453187
128	0.163612	0.133575	0.866425	0.1179	0.0457125
129	0.163656	0.1339	0.8661	0.11845	0.0452063
130	0.164606	0.134075	0.865925	0.1193	0.0453062
131	0.164988	0.1351	0.8649	0.119675	0.0453125
132	0.165331	0.1355	0.8645	0.12005	0.0452813
133	0.165519	0.1357	0.8643	0.1202	0.0453187
134	0.165738	0.13555	0.86445	0.120125	0.0456125
135	0.166156	0.135075	0.864925	0.120225	0.0459313
136	0.166700	0.135475	0.864525	0.120825	0.045875
137	0.166844	0.135625	0.864375	0.120975	0.0458688
138	0.166794	0.135625	0.864375	0.12095	0.0458438
139	0.167575	0.13525	0.86475	0.1211	0.046475
140	0.167931	0.1354	0.8646	0.121475	0.0464562
141	0.168450	0.136125	0.863875	0.122025	0.046425
142	0.169450	0.137025	0.862975	0.122925	0.046525
143	0.169981	0.1384	0.8616	0.1239	0.0460812
144	0.170206	0.13835	0.86165	0.123825	0.0463812
145	0.170475	0.138575	0.861425	0.124075	0.0464
146	0.170706	0.1386	0.8614	0.12435	0.0463563
147	0.170856	0.13855	0.86145	0.124575	0.0462813
148	0.171813	0.13965	0.86035	0.1254	0.0464125
149	0.172581	0.140875	0.859125	0.126075	0.0465062
150	0.172850	0.14165	0.85835	0.1263	0.04655
151	0.173606	0.14145	0.85855	0.126725	0.0468812
152	0.173550	0.141325	0.858675	0.126775	0.046775
153	0.174300	0.142325	0.857675	0.127475	0.046825
154	0.174900	0.143425	0.856575	0.128325	0.046575
155	0.174894	0.143225	0.856775	0.127825	0.0470687
156	0.175594	0.142725	0.857275	0.12825	0.0473437
157	0.175800	0.1426	0.8574	0.127825	0.047975
158	0.176319	0.1432	0.8568	0.1288	0.0475187
159	0.177388	0.14475	0.85525	0.130075	0.0473125
160	0.177581	0.1452	0.8548	0.13045	0.0471313
161	0.178056	0.146375	0.853625	0.13095	0.0471063
162	0.178894	0.1465	0.8535	0.131675	0.0472187
163	0.179200	0.14695	0.85305	0.13175	0.04745
164	0.179581	0.14665	0.85335	0.1315	0.0480812
165	0.179888	0.147425	0.852575	0.13175	0.0481375
166	0.180119	0.147675	0.852325	0.1322	0.0479188
167	0.180938	0.147975	0.852025	0.13295	0.0479875
168	0.180750	0.147075	0.852925	0.1319	0.04885
169	0.181194	0.14655	0.85345	0.131925	0.0492688
170	0.181381	0.146525	0.853475	0.132175	0.0492063
171	0.181850	0.147	0.853	0.132575	0.049275
172	0.181688	0.147425	0.852575	0.133025	0.0486625
173	0.182312	0.146875	0.853125	0.133375	0.0489375
174	0.182113	0.146775	0.853225	0.133075	0.0490375
175	0.182075	0.145775	0.854225	0.1329	0.049175
176	0.182406	0.145175	0.854825	0.132875	0.0495312
177	0.183262	0.146025	0.853975	0.134	0.0492625
178	0.182750	0.14595	0.85405	0.13365	0.0491
179	0.183025	0.145225	0.854775	0.133425	0.0496
180	0.182956	0.144525	0.855475	0.133075	0.0498813
181	0.182981	0.144175	0.855825	0.133425	0.0495563
182	0.183638	0.144375	0.855625	0.1339	0.0497375
183	0.184094	0.144575	0.855425	0.134475	0.0496188
184	0.184863	0.145275	0.854725	0.135275	0.0495875
185	0.184156	0.145225	0.854775	0.134175	0.0499812
186	0.184306	0.14445	0.85555	0.13425	0.0500562
187	0.184419	0.1441	0.8559	0.134475	0.0499438
188	0.184994	0.143825	0.856175	0.134775	0.0502188
189	0.185256	0.14455	0.85545	0.13535	0.0499062
190	0.185469	0.144725	0.855275	0.135375	0.0500937
191	0.185763	0.1454	0.8546	0.135675	0.0500875
192	0.185863	0.14505	0.85495	0.135575	0.0502875
193	0.185700	0.144975	0.855025	0.135575	0.050125
194	0.185750	0.1442	0.8558	0.135425	0.050325
195	0.186456	0.1445	0.8555	0.136075	0.0503813
196	0.186438	0.145325	0.854675	0.1364	0.0500375
197	0.186537	0.14485	0.85515	0.1361	0.0504375
198	0.186531	0.145	0.855	0.13625	0.0502813
199	0.186725	0.14415	0.85585	0.1359	0.050825
200	0.187013	0.1441	0.8559	0.1364	0.0506125
201	0.187706	0.1451	0.8549	0.1373	0.0504063
202	0.188069	0.145375	0.854625	0.1374	0.0506687
203	0.188688	0.14595	0.85405	0.13785	0.0508375
204	0.188638	0.146775	0.853225	0.138175	0.0504625
205	0.188938	0.146875	0.853125	0.1385	0.0504375
206	0.189194	0.146675	0.853325	0.138575	0.0506187
207	0.188844	0.14645	0.85355	0.138075	0.0507688
208	0.189319	0.14655	0.85345	0.13805	0.0512688
209	0.189575	0.14615	0.85385	0.13825	0.051325
210	0.189819	0.14685	0.85315	0.13875	0.0510688
211	0.189825	0.14755	0.85245	0.138875	0.05095
212	0.190381	0.147225	0.852775	0.139325	0.0510562
213	0.190269	0.147125	0.852875	0.139475	0.0507937
214	0.190450	0.1475	0.8525	0.13965	0.0508
215	0.190463	0.1472	0.8528	0.1396	0.0508625
216	0.191050	0.146775	0.853225	0.139825	0.051225
217	0.191131	0.1472	0.8528	0.139975	0.0511563
218	0.191063	0.14755	0.85245	0.1402	0.0508625
219	0.191431	0.1475	0.8525	0.140275	0.0511563
220	0.191406	0.147925	0.852075	0.140425	0.0509812
221	0.191513	0.147675	0.852325	0.140525	0.0509875
222	0.191619	0.147775	0.852225	0.140625	0.0509937
223	0.191981	0.148125	0.851875	0.14105	0.0509312
224	0.192169	0.1483	0.8517	0.141225	0.0509438
225	0.192906	0.148375	0.851625	0.14155	0.0513562
226	0.193119	0.14835	0.85165	0.141675	0.0514438
227	0.193175	0.14885	0.85115	0.141875	0.0513
228	0.193206	0.148875	0.851125	0.141825	0.0513813
229	0.193137	0.148875	0.851125	0.14175	0.0513875
230	0.193456	0.1484	0.8516	0.141625	0.0518313
231	0.193925	0.14865	0.85135	0.142225	0.0517
232	0.193756	0.149125	0.850875	0.14215	0.0516062
233	0.194356	0.150225	0.849775	0.143025	0.0513313
234	0.194581	0.15045	0.84955	0.1433	0.0512813
235	0.195137	0.1511	0.8489	0.14365	0.0514875
236	0.195650	0.151875	0.848125	0.14425	0.0514
237	0.196387	0.152575	0.847425	0.144875	0.0515125
238	0.196419	0.15355	0.84645	0.144775	0.0516438
239	0.196475	0.15295	0.84705	0.14445	0.052025
240	0.196637	0.153125	0.846875	0.14465	0.0519875
241	0.196825	0.153225	0.846775	0.144925	0.0519
242	0.196619	0.1529	0.8471	0.14435	0.0522688
243	0.196813	0.153	0.847	0.144425	0.0523875
244	0.196844	0.15285	0.84715	0.1444	0.0524437
245	0.196469	0.1523	0.8477	0.143875	0.0525938
246	0.196569	0.15135	0.84865	0.143625	0.0529437
247	0.197288	0.151675	0.848325	0.144425	0.0528625
248	0.197300	0.15165	0.84835	0.144425	0.052875
249	0.197488	0.1521	0.8479	0.1447	0.0527875
250	0.197494	0.152175	0.847825	0.144775	0.0527188
251	0.197669	0.15205	0.84795	0.144925	0.0527437
252	0.198256	0.15245	0.84755	0.1455	0.0527562
253	0.198619	0.153375	0.846625	0.145875	0.0527437
254	0.198144	0.153075	0.846925	0.14525	0.0528938
255	0.198606	0.152875	0.847125	0.1457	0.0529063
256	0.198369	0.152925	0.847075	0.145375	0.0529937
257	0.198325	0.1525	0.8475	0.1453	0.053025
258	0.198619	0.15285	0.84715	0.145525	0.0530938
259	0.199131	0.1534	0.8466	0.145925	0.0532062
260	0.199456	0.15335	0.84665	0.146275	0.0531812
261	0.199806	0.153825	0.846175	0.146875	0.0529312
262	0.199769	0.1539	0.8461	0.1469	0.0528687
263	0.200063	0.154875	0.845125	0.14725	0.0528125
264	0.200263	0.154625	0.845375	0.147325	0.0529375
265	0.200144	0.154175	0.845825	0.147025	0.0531187
266	0.200031	0.15375	0.84625	0.146675	0.0533563
267	0.200212	0.15355	0.84645	0.146875	0.0533375
268	0.200594	0.153925	0.846075	0.14735	0.0532437
269	0.200600	0.154175	0.845825	0.14735	0.05325
270	0.200906	0.1543	0.8457	0.14755	0.0533563
271	0.201069	0.15465	0.84535	0.1477	0.0533688
272	0.201388	0.154525	0.845475	0.14795	0.0534375
273	0.201450	0.155025	0.844975	0.14815	0.0533
274	0.201794	0.15495	0.84505	0.148425	0.0533688
275	0.201875	0.155075	0.844925	0.1483	0.053575
276	0.202044	0.154875	0.845125	0.1485	0.0535438
277	0.202031	0.1546	0.8454	0.1483	0.0537313
278	0.202363	0.15475	0.84525	0.14845	0.0539125
279	0.202588	0.1548	0.8452	0.1487	0.0538875
280	0.202450	0.15485	0.84515	0.148525	0.053925
281	0.202538	0.15455	0.84545	0.148425	0.0541125
282	0.202625	0.154425	0.845575	0.148475	0.05415
283	0.202481	0.154475	0.845525	0.148475	0.0540062
284	0.203013	0.154675	0.845325	0.149025	0.0539875
285	0.203456	0.1551	0.8449	0.149525	0.0539313
286	0.203813	0.1558	0.8442	0.1498	0.0540125
287	0.204300	0.1566	0.8434	0.150475	0.053825
288	0.204538	0.1573	0.8427	0.150925	0.0536125
289	0.204594	0.157075	0.842925	0.1508	0.0537938
290	0.204875	0.157225	0.842775	0.150725	0.05415
291	0.204962	0.157675	0.842325	0.15075	0.0542125
292	0.204931	0.15735	0.84265	0.150625	0.0543063
293	0.204788	0.156625	0.843375	0.150425	0.0543625
294	0.205313	0.15715	0.84285	0.15115	0.0541625
295	0.205519	0.157675	0.842325	0.151475	0.0540438
296	0.205563	0.157075	0.842925	0.151225	0.0543375
297	0.205725	0.1573	0.8427	0.151525	0.0542
298	0.205762	0.157225	0.842775	0.15155	0.0542125
299	0.206262	0.157775	0.842225	0.15215	0.0541125
300	0.206531	0.15825	0.84175	0.1521	0.0544313
301	0.206456	0.157825	0.842175	0.1519	0.0545563
302	0.206438	0.1576	0.8424	0.151775	0.0546625
303	0.206712	0.157925	0.842075	0.1522	0.0545125
304	0.206450	0.15775	0.84225	0.1519	0.05455
305	0.206813	0.1573	0.8427	0.15205	0.0547625
306	0.206813	0.15735	0.84265	0.152275	0.0545375
307	0.207125	0.157325	0.842675	0.152475	0.05465
308	0.207462	0.157775	0.842225	0.152725	0.0547375
309	0.207688	0.158425	0.841575	0.152975	0.0547125
310	0.207800	0.15855	0.84145	0.15305	0.05475
311	0.208113	0.1589	0.8411	0.153175	0.0549375
312	0.208200	0.15885	0.84115	0.15315	0.05505
313	0.208544	0.1592	0.8408	0.153575	0.0549687
314	0.208675	0.15965	0.84035	0.154	0.054675
315	0.208919	0.160475	0.839525	0.154425	0.0544938
316	0.209131	0.160775	0.839225	0.15425	0.0548812
317	0.208950	0.1601	0.8399	0.154025	0.054925
318	0.209156	0.160175	0.839825	0.154325	0.0548312
319	0.209131	0.160375	0.839625	0.15415	0.0549813
320	0.209525	0.160425	0.839575	0.1544	0.055125
321	0.209406	0.16065	0.83935	0.154375	0.0550312
322	0.209500	0.160675	0.839325	0.15435	0.05515
323	0.209406	0.1602	0.8398	0.15415	0.0552563
324	0.209575	0.160075	0.839925	0.15405	0.055525
325	0.209706	0.160075	0.839925	0.15425	0.0554562
326	0.209831	0.1601	0.8399	0.154375	0.0554562
327	0.209744	0.1598	0.8402	0.15405	0.0556938
328	0.210188	0.1596	0.8404	0.154475	0.0557125
329	0.210438	0.160325	0.839675	0.155	0.0554375
330	0.210719	0.161025	0.838975	0.1553	0.0554188
331	0.210775	0.161175	0.838825	0.15525	0.055525
332	0.211050	0.16095	0.83905	0.1552	0.05585
333	0.211175	0.161375	0.838625	0.15565	0.055525
334	0.210963	0.161	0.839	0.1553	0.0556625
335	0.211356	0.161275	0.838725	0.155675	0.0556813
336	0.211531	0.160975	0.839025	0.155875	0.0556562
337	0.211925	0.1612	0.8388	0.1564	0.055525
338	0.211956	0.1622	0.8378	0.15685	0.0551063
339	0.212031	0.16225	0.83775	0.1566	0.0554313
340	0.211900	0.161975	0.838025	0.156275	0.055625
341	0.212375	0.1618	0.8382	0.156725	0.05565
342	0.212494	0.162125	0.837875	0.156625	0.0558688
343	0.212631	0.162325	0.837675	0.156975	0.0556562
344	0.212256	0.16175	0.83825	0.156525	0.0557313
345	0.212369	0.1613	0.8387	0.15645	0.0559188
346	0.212344	0.16105	0.83895	0.15635	0.0559938
347	0.212844	0.161025	0.838975	0.15665	0.0561938
348	0.213019	0.161525	0.838475	0.156975	0.0560438
349	0.213331	0.162125	0.837875	0.15745	0.0558813
350	0.213806	0.16305	0.83695	0.1583	0.0555063
351	0.214213	0.163525	0.836475	0.15865	0.0555625
352	0.214256	0.1636	0.8364	0.1584	0.0558563
353	0.214525	0.16365	0.83635	0.1586	0.055925
354	0.214650	0.16385	0.83615	0.15875	0.0559
355	0.214456	0.163675	0.836325	0.158325	0.0561313
356	0.214663	0.163725	0.836275	0.158425	0.0562375
357	0.214581	0.163025	0.836975	0.158225	0.0563562
358	0.215138	0.163325	0.836675	0.158925	0.0562125
359	0.215325	0.1633	0.8367	0.15905	0.056275
360	0.215256	0.163725	0.836275	0.15915	0.0561063
361	0.215138	0.163825	0.836175	0.159175	0.0559625
362	0.215350	0.163975	0.836025	0.1593	0.05605
363	0.215919	0.164125	0.835875	0.159825	0.0560937
364	0.216013	0.164775	0.835225	0.1599	0.0561125
365	0.215819	0.1646	0.8354	0.159675	0.0561437
366	0.215738	0.1644	0.8356	0.1594	0.0563375
367	0.215550	0.16415	0.83585	0.159275	0.056275
368	0.215663	0.16365	0.83635	0.1594	0.0562625
369	0.215581	0.163325	0.836675	0.159275	0.0563063
370	0.215875	0.163475	0.836525	0.15945	0.056425
371	0.216037	0.1637	0.8363	0.159675	0.0563625
372	0.215994	0.16335	0.83665	0.1593	0.0566938
373	0.216056	0.163375	0.836625	0.159625	0.0564313
374	0.216469	0.163475	0.836525	0.159825	0.0566438
375	0.216456	0.16395	0.83605	0.15995	0.0565063
376	0.216650	0.164175	0.835825	0.160075	0.056575
377	0.216944	0.1644	0.8356	0.160375	0.0565688
378	0.217056	0.16465	0.83535	0.1605	0.0565563
379	0.217150	0.164625	0.835375	0.160325	0.056825
380	0.216963	0.16435	0.83565	0.160225	0.0567375
381	0.216713	0.163725	0.836275	0.159775	0.0569375
382	0.216744	0.1633	0.8367	0.159675	0.0570688
383	0.216787	0.16325	0.83675	0.1597	0.0570875
384	0.217113	0.16335	0.83665	0.160075	0.0570375
385	0.217144	0.163475	0.836525	0.1601	0.0570437
386	0.217094	0.16375	0.83625	0.160025	0.0570688
387	0.217319	0.16375	0.83625	0.160325	0.0569938
388	0.217169	0.1635	0.8365	0.160025	0.0571438
389	0.217225	0.163175	0.836825	0.16005	0.057175
390	0.217350	0.163275	0.836725	0.159975	0.057375
391	0.217413	0.163525	0.836475	0.160075	0.0573375
392	0.217625	0.163275	0.836725	0.1602	0.057425
393	0.217694	0.163625	0.836375	0.160325	0.0573688
394	0.217831	0.163825	0.836175	0.1608	0.0570312
395	0.217844	0.1637	0.8363	0.160775	0.0570688
396	0.218013	0.1639	0.8361	0.161025	0.0569875
397	0.218100	0.16395	0.83605	0.161175	0.056925
398	0.218006	0.1638	0.8362	0.1609	0.0571062
399	0.218138	0.163975	0.836025	0.160975	0.0571625
400	0.218263	0.163975	0.836025	0.161175	0.0570875
401	0.218263	0.16395	0.83605	0.16115	0.0571125
402	0.218156	0.163925	0.836075	0.160925	0.0572312
403	0.218263	0.1638	0.8362	0.16095	0.0573125
404	0.218406	0.164	0.836	0.16115	0.0572563
405	0.218587	0.164225	0.835775	0.161375	0.0572125
406	0.218800	0.164075	0.835925	0.16155	0.05725
407	0.218644	0.164325	0.835675	0.1614	0.0572438
408	0.218925	0.164325	0.835675	0.1616	0.057325
409	0.218975	0.1649	0.8351	0.161625	0.05735
410	0.218831	0.1645	0.8355	0.161225	0.0576062
411	0.219013	0.16445	0.83555	0.161375	0.0576375
412	0.218894	0.16425	0.83575	0.16135	0.0575437
413	0.218800	0.1639	0.8361	0.161275	0.057525
414	0.218925	0.163725	0.836275	0.161125	0.0578
415	0.219119	0.1637	0.8363	0.161275	0.0578437
416	0.219494	0.16405	0.83595	0.161775	0.0577187
417	0.219388	0.16435	0.83565	0.161775	0.0576125
418	0.219444	0.164625	0.835375	0.16195	0.0574938
419	0.219594	0.164625	0.835375	0.16185	0.0577438
420	0.219656	0.1644	0.8356	0.161675	0.0579812
421	0.219556	0.164625	0.835375	0.1616	0.0579563
422	0.219619	0.164675	0.835325	0.1619	0.0577187
423	0.219881	0.164625	0.835375	0.162125	0.0577563
424	0.219900	0.1649	0.8351	0.162125	0.057775
425	0.220044	0.165075	0.834925	0.16225	0.0577937
426	0.220100	0.16515	0.83485	0.162425	0.057675
427	0.220381	0.165175	0.834825	0.162675	0.0577063
428	0.220269	0.165275	0.834725	0.1625	0.0577688
429	0.220369	0.165325	0.834675	0.162625	0.0577438
430	0.220406	0.1655	0.8345	0.1626	0.0578063
431	0.220394	0.165575	0.834425	0.1627	0.0576938
432	0.220231	0.1656	0.8344	0.16275	0.0574812
433	0.220281	0.16495	0.83505	0.162375	0.0579062
434	0.220219	0.164725	0.835275	0.162275	0.0579438
435	0.220350	0.1648	0.8352	0.1626	0.05775
436	0.220744	0.16515	0.83485	0.163	0.0577438
437	0.220875	0.165225	0.834775	0.163125	0.05775
438	0.220681	0.165525	0.834475	0.162925	0.0577563
439	0.220719	0.16525	0.83475	0.1628	0.0579187
440	0.220569	0.164825	0.835175	0.162475	0.0580938
441	0.220562	0.1644	0.8356	0.162325	0.0582375
442	0.220356	0.164675	0.835325	0.16225	0.0581062
443	0.220369	0.1642	0.8358	0.1621	0.0582688
444	0.220387	0.1639	0.8361	0.162075	0.0583125
445	0.220463	0.16415	0.83585	0.1624	0.0580625
446	0.220337	0.164175	0.835825	0.162275	0.0580625
447	0.220631	0.164175	0.835825	0.162425	0.0582063
448	0.220844	0.164475	0.835525	0.1627	0.0581438
449	0.221112	0.16495	0.83505	0.163025	0.0580875
450	0.221444	0.165325	0.834675	0.1634	0.0580437
451	0.221425	0.16565	0.83435	0.163525	0.0579
452	0.221581	0.1659	0.8341	0.1637	0.0578813
453	0.221700	0.166225	0.833775	0.1637	0.058
454	0.221844	0.16645	0.83355	0.1639	0.0579438
455	0.221656	0.166375	0.833625	0.163775	0.0578813
456	0.221663	0.16625	0.83375	0.163725	0.0579375
457	0.221813	0.1662	0.8338	0.163825	0.0579875
458	0.221906	0.16645	0.83355	0.1641	0.0578063
459	0.221850	0.166425	0.833575	0.1639	0.05795
460	0.222050	0.166425	0.833575	0.16415	0.0579
461	0.222106	0.166325	0.833675	0.164125	0.0579812
462	0.222156	0.166475	0.833525	0.1642	0.0579563
463	0.222188	0.1664	0.8336	0.164275	0.0579125
464	0.222450	0.1666	0.8334	0.16455	0.0579
465	0.222225	0.166575	0.833425	0.164175	0.05805
466	0.222169	0.16635	0.83365	0.1639	0.0582688
467	0.222325	0.166425	0.833575	0.16425	0.058075
468	0.222513	0.16665	0.83335	0.164475	0.0580375
469	0.222681	0.1669	0.8331	0.164775	0.0579062
470	0.222769	0.166975	0.833025	0.16475	0.0580188
471	0.222700	0.166775	0.833225	0.164675	0.058025
472	0.222900	0.16665	0.83335	0.16485	0.05805
473	0.222887	0.1671	0.8329	0.16495	0.0579375
474	0.222963	0.166975	0.833025	0.164925	0.0580375
475	0.223044	0.16715	0.83285	0.165025	0.0580188
476	0.223094	0.1672	0.8328	0.165	0.0580938
477	0.223000	0.167125	0.832875	0.164975	0.058025
478	0.223100	0.1671	0.8329	0.16495	0.05815
479	0.223150	0.166975	0.833025	0.16505	0.0581
480	0.223106	0.167025	0.832975	0.165025	0.0580813
481	0.223231	0.166925	0.833075	0.16515	0.0580813
482	0.223331	0.1669	0.8331	0.165375	0.0579563
483	0.223619	0.1673	0.8327	0.165675	0.0579438
484	0.223656	0.167625	0.832375	0.165675	0.0579812
485	0.223975	0.16795	0.83205	0.165875	0.0581
486	0.223831	0.167825	0.832175	0.16565	0.0581812
487	0.223894	0.168125	0.831875	0.165675	0.0582188
488	0.223850	0.168275	0.831725	0.1657	0.05815
489	0.223775	0.168125	0.831875	0.165625	0.05815
490	0.223988	0.167925	0.832075	0.1657	0.0582875
491	0.224056	0.1681	0.8319	0.1659	0.0581563
492	0.224169	0.168075	0.831925	0.166125	0.0580437
493	0.224094	0.168225	0.831775	0.166	0.0580938
494	0.224188	0.1681	0.8319	0.165975	0.0582125
495	0.224256	0.168175	0.831825	0.1659	0.0583562
496	0.224269	0.1683	0.8317	0.165875	0.0583938
497	0.224112	0.16795	0.83205	0.16565	0.0584625
498	0.224194	0.16775	0.83225	0.165725	0.0584688
499	0.224313	0.167775	0.832225	0.1658	0.0585125
500	0.224419	0.16825	0.83175	0.1662	0.0582188
501	0.224438	0.16825	0.83175	0.16615	0.0582875
502	0.224700	0.16815	0.83185	0.16625	0.05845
503	0.224938	0.1686	0.8314	0.166675	0.0582625
504	0.225000	0.168925	0.831075	0.16675	0.05825
505	0.225144	0.169375	0.830625	0.16685	0.0582937
506	0.225206	0.169375	0.830625	0.1668	0.0584063
507	0.225169	0.168975	0.831025	0.166425	0.0587437
508	0.225306	0.16885	0.83115	0.166625	0.0586812
509	0.225356	0.16875	0.83125	0.16655	0.0588062
510	0.225400	0.168925	0.831075	0.166725	0.058675
511	0.225463	0.169175	0.830825	0.167	0.0584625
512	0.225581	0.1692	0.8308	0.1669	0.0586812
513	0.225644	0.1696	0.8304	0.167025	0.0586187
514	0.225356	0.1692	0.8308	0.1665	0.0588562
515	0.225444	0.16885	0.83115	0.166475	0.0589688
516	0.225369	0.169075	0.830925	0.166625	0.0587437
517	0.225531	0.169275	0.830725	0.16695	0.0585813
518	0.225538	0.1694	0.8306	0.166975	0.0585625
519	0.225788	0.16925	0.83075	0.167075	0.0587125
520	0.225731	0.169175	0.830825	0.167075	0.0586563
521	0.225763	0.169025	0.830975	0.167125	0.0586375
522	0.225906	0.169	0.831	0.16725	0.0586563
523	0.226137	0.1694	0.8306	0.167575	0.0585625
524	0.225844	0.1696	0.8304	0.167375	0.0584688
525	0.225981	0.169225	0.830775	0.167225	0.0587563
526	0.226088	0.169225	0.830775	0.167325	0.0587625
527	0.226231	0.169425	0.830575	0.16755	0.0586812
528	0.226213	0.169575	0.830425	0.1675	0.0587125
529	0.226238	0.16935	0.83065	0.167525	0.0587125
530	0.226387	0.16945	0.83055	0.16765	0.0587375
531	0.226400	0.1695	0.8305	0.167625	0.058775
532	0.226362	0.16925	0.83075	0.167425	0.0589375
533	0.226350	0.1689	0.8311	0.167375	0.058975
534	0.226456	0.16895	0.83105	0.167575	0.0588813
535	0.226681	0.1692	0.8308	0.167975	0.0587063
536	0.226619	0.168925	0.831075	0.16775	0.0588687
537	0.226669	0.168925	0.831075	0.167875	0.0587937
538	0.226700	0.169	0.831	0.16795	0.05875
539	0.226731	0.169225	0.830775	0.16805	0.0586812
540	0.226844	0.169625	0.830375	0.168225	0.0586187
541	0.226906	0.16965	0.83035	0.168225	0.0586812
542	0.227075	0.169775	0.830225	0.168425	0.05865
543	0.227131	0.16985	0.83015	0.1685	0.0586313
544	0.227094	0.169925	0.830075	0.168525	0.0585688
545	0.227200	0.16995	0.83005	0.168575	0.058625
546	0.227125	0.169925	0.830075	0.1685	0.058625
547	0.227019	0.169625	0.830375	0.16815	0.0588687
548	0.227025	0.1696	0.8304	0.1683	0.058725
549	0.226975	0.1695	0.8305	0.168225	0.05875
550	0.226994	0.1693	0.8307	0.16825	0.0587437
551	0.226887	0.1691	0.8309	0.168075	0.0588125
552	0.226906	0.1691	0.8309	0.168125	0.0587813
553	0.226856	0.168925	0.831075	0.168	0.0588562
554	0.226900	0.16895	0.83105	0.16815	0.05875
555	0.227112	0.169175	0.830825	0.1684	0.0587125
556	0.227131	0.169425	0.830575	0.16845	0.0586812
557	0.227125	0.169325	0.830675	0.1684	0.058725
558	0.227181	0.169325	0.830675	0.1684	0.0587813
559	0.227175	0.169425	0.830575	0.1684	0.058775
560	0.227275	0.1695	0.8305	0.16855	0.058725
561	0.227394	0.16955	0.83045	0.1686	0.0587937
562	0.227394	0.169725	0.830275	0.1687	0.0586938
563	0.227162	0.16965	0.83035	0.1685	0.0586625
564	0.227187	0.1693	0.8307	0.1683	0.0588875
565	0.227250	0.16915	0.83085	0.168375	0.058875
566	0.227437	0.1695	0.8305	0.168625	0.0588125
567	0.227631	0.169725	0.830275	0.168825	0.0588062
568	0.227575	0.16995	0.83005	0.168775	0.0588
569	0.227569	0.169925	0.830075	0.168675	0.0588938
570	0.227563	0.17	0.83	0.168675	0.0588875
571	0.227600	0.170075	0.829925	0.168725	0.058875
572	0.227519	0.169975	0.830025	0.168625	0.0588938
573	0.227550	0.169975	0.830025	0.168625	0.058925
574	0.227506	0.169975	0.830025	0.16865	0.0588562
575	0.227644	0.17	0.83	0.168725	0.0589187
576	0.227713	0.169975	0.830025	0.1688	0.0589125
577	0.227731	0.17005	0.82995	0.168825	0.0589063
578	0.227863	0.17035	0.82965	0.16905	0.0588125
579	0.227919	0.1704	0.8296	0.1691	0.0588188
580	0.227856	0.17025	0.82975	0.168925	0.0589312
581	0.227662	0.170025	0.829975	0.1686	0.0590625
582	0.227700	0.169775	0.830225	0.1686	0.0591
583	0.227713	0.1699	0.8301	0.1687	0.0590125
584	0.227619	0.1698	0.8302	0.1687	0.0589187
585	0.227725	0.16975	0.83025	0.16875	0.058975
586	0.227856	0.16985	0.83015	0.16885	0.0590063
587	0.227738	0.16995	0.83005	0.168725	0.0590125
588	0.227637	0.16965	0.83035	0.16865	0.0589875
589	0.227631	0.169525	0.830475	0.16865	0.0589812
590	0.227581	0.1693	0.8307	0.168425	0.0591563
591	0.227644	0.169275	0.830725	0.16855	0.0590938
592	0.227675	0.169325	0.830675	0.168625	0.05905
593	0.227594	0.1692	0.8308	0.16845	0.0591438
594	0.227538	0.169	0.831	0.1683	0.0592375
595	0.227625	0.168975	0.831025	0.168325	0.0593
596	0.227813	0.169275	0.830725	0.1686	0.0592125
597	0.227813	0.169525	0.830475	0.168775	0.0590375
598	0.227887	0.1696	0.8304	0.1688	0.0590875
599	0.227975	0.16985	0.83015	0.16905	0.058925
600	0.228038	0.170075	0.829925	0.169225	0.0588125
601	0.228069	0.1701	0.8299	0.1692	0.0588687
602	0.228019	0.170075	0.829925	0.169125	0.0588938
603	0.228081	0.170075	0.829925	0.169075	0.0590063
604	0.228056	0.170025	0.829975	0.169075	0.0589812
605	0.228169	0.170075	0.829925	0.169175	0.0589937
606	0.228125	0.17005	0.82995	0.16905	0.059075
607	0.228100	0.169875	0.830125	0.16895	0.05915
608	0.228137	0.1699	0.8301	0.169125	0.0590125
609	0.228013	0.169625	0.830375	0.16885	0.0591625
610	0.228044	0.16945	0.83055	0.168825	0.0592188
611	0.228106	0.16945	0.83055	0.1688	0.0593062
612	0.228119	0.1695	0.8305	0.168925	0.0591938
613	0.228162	0.169625	0.830375	0.1691	0.0590625
614	0.228250	0.16975	0.83025	0.16915	0.0591
615	0.228313	0.16995	0.83005	0.169225	0.0590875
616	0.228319	0.170125	0.829875	0.1693	0.0590188
617	0.228456	0.170075	0.829925	0.169375	0.0590813
618	0.228381	0.17015	0.82985	0.16935	0.0590313
619	0.228531	0.170325	0.829675	0.16955	0.0589812
620	0.228412	0.170425	0.829575	0.1695	0.0589125
621	0.228338	0.1703	0.8297	0.1694	0.0589375
622	0.228550	0.170525	0.829475	0.16965	0.0589
623	0.228488	0.170625	0.829375	0.169625	0.0588625
624	0.228463	0.17055	0.82945	0.169525	0.0589375
625	0.228494	0.170725	0.829275	0.1696	0.0588938
626	0.228475	0.1707	0.8293	0.169575	0.0589
627	0.228513	0.170425	0.829575	0.169475	0.0590375
628	0.228431	0.170475	0.829525	0.169375	0.0590562
629	0.228525	0.170525	0.829475	0.169575	0.05895
630	0.228588	0.1706	0.8294	0.16965	0.0589375
631	0.228556	0.170575	0.829425	0.169575	0.0589812
632	0.228538	0.170475	0.829525	0.169525	0.0590125
633	0.228631	0.1704	0.8296	0.16965	0.0589812
634	0.228700	0.170775	0.829225	0.169825	0.058875
635	0.228800	0.1707	0.8293	0.1698	0.059
636	0.228894	0.170775	0.829225	0.16985	0.0590437
637	0.228963	0.171075	0.828925	0.169875	0.0590875
638	0.228988	0.170975	0.829025	0.169875	0.0591125
639	0.229006	0.17115	0.82885	0.16995	0.0590562
640	0.229162	0.171275	0.828725	0.17015	0.0590125
641	0.228875	0.1711	0.8289	0.169725	0.05915
642	0.228844	0.170975	0.829025	0.1697	0.0591438
643	0.228869	0.17075	0.82925	0.1698	0.0590688
644	0.228937	0.170875	0.829125	0.16995	0.0589875
645	0.229025	0.1712	0.8288	0.170075	0.05895
646	0.229081	0.171225	0.828775	0.170125	0.0589563
647	0.229187	0.171325	0.828675	0.1702	0.0589875
648	0.229350	0.171625	0.828375	0.170375	0.058975
649	0.229363	0.1717	0.8283	0.170325	0.0590375
650	0.229400	0.171675	0.828325	0.170475	0.058925
651	0.229400	0.17155	0.82845	0.1704	0.059
652	0.229575	0.171725	0.828275	0.17045	0.059125
653	0.229506	0.1717	0.8283	0.17045	0.0590562
654	0.229681	0.171675	0.828325	0.170475	0.0592063
655	0.229756	0.1719	0.8281	0.17055	0.0592063
656	0.229625	0.1719	0.8281	0.1703	0.059325
657	0.229669	0.17195	0.82805	0.17035	0.0593188
658	0.229863	0.17195	0.82805	0.17065	0.0592125
659	0.229856	0.172175	0.827825	0.170675	0.0591812
660	0.229694	0.17195	0.82805	0.1704	0.0592937
661	0.229794	0.17175	0.82825	0.170375	0.0594187
662	0.229975	0.1718	0.8282	0.17065	0.059325
663	0.230094	0.172125	0.827875	0.170925	0.0591687
664	0.230100	0.17195	0.82805	0.170725	0.059375
665	0.230044	0.1721	0.8279	0.1707	0.0593438
666	0.230388	0.1724	0.8276	0.1711	0.0592875
667	0.230388	0.1726	0.8274	0.171175	0.0592125
668	0.230263	0.172225	0.827775	0.17095	0.0593125
669	0.230338	0.172425	0.827575	0.171175	0.0591625
670	0.230244	0.17235	0.82765	0.171	0.0592437
671	0.230038	0.172075	0.827925	0.1708	0.0592375
672	0.230063	0.17185	0.82815	0.170725	0.0593375
673	0.230225	0.171975	0.828025	0.170975	0.05925
674	0.230200	0.171875	0.828125	0.17095	0.05925
675	0.230181	0.171775	0.828225	0.170975	0.0592063
676	0.230181	0.171725	0.828275	0.170975	0.0592063
677	0.230219	0.17175	0.82825	0.171025	0.0591938
678	0.230256	0.171775	0.828225	0.171	0.0592563
679	0.230269	0.1718	0.8282	0.1711	0.0591687
680	0.230363	0.17175	0.82825	0.171175	0.0591875
681	0.230456	0.17185	0.82815	0.17125	0.0592063
682	0.230500	0.1721	0.8279	0.171325	0.059175
683	0.230444	0.17215	0.82785	0.17125	0.0591938
684	0.230519	0.172125	0.827875	0.171225	0.0592937
685	0.230619	0.172275	0.827725	0.1715	0.0591187
686	0.230650	0.172375	0.827625	0.171525	0.059125
687	0.230738	0.172425	0.827575	0.171625	0.0591125
688	0.230850	0.17265	0.82735	0.17175	0.0591
689	0.230900	0.172675	0.827325	0.17175	0.05915
690	0.230944	0.1728	0.8272	0.171725	0.0592188
691	0.230944	0.17275	0.82725	0.1718	0.0591438
692	0.231106	0.17285	0.82715	0.17195	0.0591563
693	0.231031	0.17285	0.82715	0.17185	0.0591812
694	0.230994	0.17285	0.82715	0.171775	0.0592188
695	0.231156	0.1729	0.8271	0.171975	0.0591812
696	0.231125	0.17305	0.82695	0.172	0.059125
697	0.231050	0.172825	0.827175	0.17175	0.0593
698	0.230969	0.172575	0.827425	0.1716	0.0593687
699	0.231006	0.17255	0.82745	0.171725	0.0592813
700	0.231081	0.17245	0.82755	0.171775	0.0593062
701	0.231125	0.1726	0.8274	0.171925	0.0592
702	0.231162	0.172575	0.827425	0.171975	0.0591875
703	0.231244	0.17265	0.82735	0.172025	0.0592188
704	0.231206	0.17265	0.82735	0.17195	0.0592563
705	0.231094	0.172625	0.827375	0.17185	0.0592437
706	0.231187	0.172625	0.827375	0.171775	0.0594125
707	0.231288	0.172625	0.827375	0.171925	0.0593625
708	0.231369	0.1728	0.8272	0.172025	0.0593438
709	0.231431	0.1731	0.8269	0.1722	0.0592312
710	0.231288	0.17295	0.82705	0.172125	0.0591625
711	0.231412	0.1728	0.8272	0.172025	0.0593875
712	0.231469	0.1727	0.8273	0.17195	0.0595188
713	0.231412	0.1727	0.8273	0.17185	0.0595625
714	0.231475	0.172925	0.827075	0.172075	0.0594
715	0.231575	0.173075	0.826925	0.172225	0.05935
716	0.231631	0.173025	0.826975	0.1722	0.0594312
717	0.231788	0.173225	0.826775	0.172375	0.0594125
718	0.231856	0.1735	0.8265	0.172675	0.0591812
719	0.231962	0.173575	0.826425	0.1728	0.0591625
720	0.231856	0.17355	0.82645	0.17275	0.0591062
721	0.231981	0.1735	0.8265	0.172775	0.0592063
722	0.231994	0.173675	0.826325	0.172725	0.0592688
723	0.232056	0.173825	0.826175	0.1728	0.0592563
724	0.232181	0.173775	0.826225	0.172925	0.0592563
725	0.232094	0.174	0.826	0.17295	0.0591438
726	0.232363	0.173925	0.826075	0.173025	0.0593375
727	0.232469	0.1743	0.8257	0.1732	0.0592688
728	0.232519	0.174075	0.825925	0.173075	0.0594437
729	0.232525	0.174375	0.825625	0.17315	0.059375
730	0.232556	0.174375	0.825625	0.17325	0.0593062
731	0.232681	0.17455	0.82545	0.17335	0.0593313
732	0.232650	0.174525	0.825475	0.1732	0.05945
733	0.232813	0.174775	0.825225	0.1734	0.0594125
734	0.232925	0.1748	0.8252	0.173525	0.0594
735	0.232850	0.17475	0.82525	0.17345	0.0594
736	0.233044	0.174875	0.825125	0.173625	0.0594187
737	0.232744	0.174675	0.825325	0.17325	0.0594937
738	0.232956	0.17475	0.82525	0.173475	0.0594812
739	0.232806	0.17475	0.82525	0.17345	0.0593562
740	0.232950	0.1746	0.8254	0.1735	0.05945
741	0.232994	0.1747	0.8253	0.17365	0.0593438
742	0.232888	0.174675	0.825325	0.173475	0.0594125
743	0.232775	0.174425	0.825575	0.173325	0.05945
744	0.232869	0.174425	0.825575	0.1734	0.0594688
745	0.232881	0.174425	0.825575	0.173375	0.0595062
746	0.232981	0.174575	0.825425	0.173575	0.0594063
747	0.232937	0.174775	0.825225	0.17365	0.0592875
748	0.233088	0.174825	0.825175	0.173725	0.0593625
749	0.233206	0.1749	0.8251	0.173775	0.0594312
750	0.233313	0.1751	0.8249	0.1739	0.0594125
751	0.233456	0.175325	0.824675	0.1742	0.0592563
752	0.233444	0.1754	0.8246	0.174175	0.0592688
753	0.233712	0.175525	0.824475	0.1744	0.0593125
754	0.233744	0.176125	0.823875	0.17455	0.0591938
755	0.233806	0.176375	0.823625	0.174625	0.0591812
756	0.233756	0.1763	0.8237	0.17445	0.0593062
757	0.233756	0.176	0.824	0.174275	0.0594812
758	0.233900	0.17605	0.82395	0.174525	0.059375
759	0.233794	0.17605	0.82395	0.17435	0.0594437
760	0.233731	0.17595	0.82405	0.17425	0.0594812
761	0.233613	0.1755	0.8245	0.174	0.0596125
762	0.233750	0.175275	0.824725	0.174125	0.059625
763	0.233881	0.17545	0.82455	0.174325	0.0595562
764	0.233800	0.17555	0.82445	0.17435	0.05945
765	0.233950	0.1754	0.8246	0.1745	0.05945
766	0.234013	0.175425	0.824575	0.174575	0.0594375
767	0.234025	0.1755	0.8245	0.174625	0.0594
768	0.233956	0.175575	0.824425	0.174475	0.0594812
769	0.233888	0.175175	0.824825	0.1743	0.0595875
770	0.233919	0.175075	0.824925	0.17425	0.0596688
771	0.234038	0.17505	0.82495	0.17435	0.0596875
772	0.233950	0.17505	0.82495	0.1743	0.05965
773	0.233944	0.174975	0.825025	0.1742	0.0597437
774	0.233875	0.1749	0.8251	0.174175	0.0597
775	0.233937	0.174925	0.825075	0.174325	0.0596125
776	0.233881	0.1748	0.8252	0.174225	0.0596563
777	0.233881	0.17485	0.82515	0.174275	0.0596063
778	0.234000	0.174925	0.825075	0.174375	0.059625
779	0.234000	0.175025	0.824975	0.17445	0.05955
780	0.233900	0.17475	0.82525	0.1743	0.0596
781	0.233906	0.174675	0.825325	0.17425	0.0596563
782	0.233919	0.174675	0.825325	0.1743	0.0596187
783	0.233962	0.174675	0.825325	0.17435	0.0596125
784	0.234019	0.174825	0.825175	0.17445	0.0595687
785	0.233981	0.17485	0.82515	0.1744	0.0595813
786	0.234025	0.175	0.825	0.17445	0.059575
787	0.233987	0.174975	0.825025	0.17445	0.0595375
788	0.234013	0.174925	0.825075	0.174475	0.0595375
789	0.234025	0.17485	0.82515	0.17445	0.059575
790	0.234063	0.1748	0.8252	0.174475	0.0595875
791	0.234069	0.174925	0.825075	0.174525	0.0595437
792	0.234163	0.1751	0.8249	0.174675	0.0594875
793	0.234175	0.175225	0.824775	0.174625	0.05955
794	0.234181	0.17525	0.82475	0.1746	0.0595813
795	0.234175	0.175225	0.824775	0.174625	0.05955
796	0.234187	0.1751	0.8249	0.17455	0.0596375
797	0.234237	0.1751	0.8249	0.17465	0.0595875
798	0.234200	0.17515	0.82485	0.17465	0.05955
799	0.234181	0.175075	0.824925	0.1746	0.0595813
800	0.234113	0.174875	0.825125	0.174475	0.0596375
801	0.234194	0.174975	0.825025	0.17455	0.0596438
802	0.234256	0.174975	0.825025	0.1746	0.0596563
803	0.234319	0.1751	0.8249	0.174725	0.0595938
804	0.234275	0.17525	0.82475	0.174725	0.05955
805	0.234344	0.17515	0.82485	0.1747	0.0596438
806	0.234331	0.175125	0.824875	0.1747	0.0596312
807	0.234338	0.175075	0.824925	0.1746	0.0597375
808	0.234300	0.175125	0.824875	0.174625	0.059675
809	0.234269	0.175075	0.824925	0.1746	0.0596688
810	0.234325	0.175025	0.824975	0.174625	0.0597
811	0.234231	0.175025	0.824975	0.17455	0.0596812
812	0.234219	0.174875	0.825125	0.1744	0.0598187
813	0.234181	0.17475	0.82525	0.174375	0.0598062
814	0.234194	0.174725	0.825275	0.174375	0.0598187
815	0.234175	0.174725	0.825275	0.174475	0.0597
816	0.234181	0.174725	0.825275	0.17455	0.0596312
817	0.234150	0.174825	0.825175	0.174525	0.059625
818	0.234181	0.174625	0.825375	0.17445	0.0597313
819	0.234131	0.17465	0.82535	0.174425	0.0597063
820	0.234187	0.17465	0.82535	0.174475	0.0597125
821	0.234163	0.17465	0.82535	0.174475	0.0596875
822	0.234256	0.1748	0.8252	0.174575	0.0596812
823	0.234181	0.17495	0.82505	0.17455	0.0596312
824	0.234269	0.174925	0.825075	0.1746	0.0596688
825	0.234219	0.174875	0.825125	0.174525	0.0596937
826	0.234288	0.1749	0.8251	0.174625	0.0596625
827	0.234338	0.175025	0.824975	0.174625	0.0597125
828	0.234400	0.17515	0.82485	0.17475	0.05965
829	0.234375	0.17515	0.82485	0.174675	0.0597
830	0.234388	0.1751	0.8249	0.17465	0.0597375
831	0.234431	0.175125	0.824875	0.174675	0.0597562
832	0.234388	0.17515	0.82485	0.174675	0.0597125
833	0.234475	0.175175	0.824825	0.174725	0.05975
834	0.234431	0.175225	0.824775	0.174725	0.0597063
835	0.234394	0.175225	0.824775	0.1747	0.0596937
836	0.234306	0.1751	0.8249	0.174625	0.0596812
837	0.234325	0.17505	0.82495	0.1746	0.059725
838	0.234338	0.17495	0.82505	0.1746	0.0597375
839	0.234419	0.17505	0.82495	0.17475	0.0596688
840	0.234475	0.175175	0.824825	0.17485	0.059625
841	0.234513	0.175325	0.824675	0.174875	0.0596375
842	0.234481	0.175375	0.824625	0.174825	0.0596563
843	0.234575	0.1754	0.8246	0.17485	0.059725
844	0.234625	0.1754	0.8246	0.174825	0.0598
845	0.234594	0.175475	0.824525	0.1748	0.0597938
846	0.234606	0.175525	0.824475	0.174825	0.0597813
847	0.234656	0.175525	0.824475	0.1749	0.0597562
848	0.234625	0.1755	0.8245	0.1749	0.059725
849	0.234675	0.175525	0.824475	0.1749	0.059775
850	0.234744	0.1758	0.8242	0.175075	0.0596688
851	0.234519	0.1756	0.8244	0.174825	0.0596937
852	0.234513	0.175275	0.824725	0.1747	0.0598125
853	0.234444	0.1752	0.8248	0.174675	0.0597688
854	0.234456	0.175025	0.824975	0.174575	0.0598812
855	0.234525	0.175075	0.824925	0.17465	0.059875
856	0.234475	0.174975	0.825025	0.174575	0.0599
857	0.234487	0.175025	0.824975	0.17455	0.0599375
858	0.234531	0.1752	0.8248	0.174725	0.0598062
859	0.234594	0.175225	0.824775	0.1748	0.0597938
860	0.234644	0.1754	0.8246	0.1749	0.0597437
861	0.234575	0.175325	0.824675	0.17465	0.059925
862	0.234663	0.17535	0.82465	0.174725	0.0599375
863	0.234594	0.1753	0.8247	0.1747	0.0598938
864	0.234619	0.175175	0.824825	0.174675	0.0599437
865	0.234563	0.1751	0.8249	0.17455	0.0600125
866	0.234544	0.174975	0.825025	0.1746	0.0599437
867	0.234563	0.1748	0.8252	0.1746	0.0599625
868	0.234588	0.17485	0.82515	0.174675	0.0599125
869	0.234650	0.1749	0.8251	0.17475	0.0599
870	0.234731	0.174975	0.825025	0.17485	0.0598812
871	0.234650	0.175125	0.824875	0.1748	0.05985
872	0.234675	0.17515	0.82485	0.1748	0.059875
873	0.234681	0.1751	0.8249	0.1748	0.0598812
874	0.234656	0.175075	0.824925	0.174725	0.0599312
875	0.234638	0.17505	0.82495	0.174725	0.0599125
876	0.234619	0.1749	0.8251	0.174725	0.0598938
877	0.234619	0.1749	0.8251	0.174725	0.0598938
878	0.234563	0.1748	0.8252	0.174625	0.0599375
879	0.234569	0.174725	0.825275	0.1746	0.0599688
880	0.234600	0.1747	0.8253	0.174625	0.059975
881	0.234625	0.17475	0.82525	0.174675	0.05995
882	0.234644	0.174875	0.825125	0.174725	0.0599188
883	0.234619	0.174875	0.825125	0.174725	0.0598938
884	0.234644	0.174925	0.825075	0.17475	0.0598938
885	0.234644	0.174875	0.825125	0.174725	0.0599188
886	0.234694	0.174875	0.825125	0.174775	0.0599188
887	0.234719	0.174975	0.825025	0.174825	0.0598938
888	0.234719	0.175025	0.824975	0.17485	0.0598687
889	0.234719	0.17505	0.82495	0.17485	0.0598687
890	0.234756	0.175075	0.824925	0.1749	0.0598563
891	0.234750	0.1751	0.8249	0.174825	0.059925
892	0.234825	0.175125	0.824875	0.174925	0.0599
893	0.234788	0.175175	0.824825	0.174925	0.0598625
894	0.234781	0.175225	0.824775	0.174925	0.0598563
895	0.234825	0.175225	0.824775	0.174975	0.05985
896	0.234806	0.1752	0.8248	0.174925	0.0598812
897	0.234831	0.175325	0.824675	0.174975	0.0598563
898	0.234831	0.175275	0.824725	0.17495	0.0598812
899	0.234769	0.175175	0.824825	0.174825	0.0599437
900	0.234756	0.175075	0.824925	0.1748	0.0599563
901	0.234694	0.174875	0.825125	0.174675	0.0600188
902	0.234687	0.174875	0.825125	0.174725	0.0599625
903	0.234750	0.174875	0.825125	0.174825	0.059925
904	0.234775	0.174925	0.825075	0.17485	0.059925
905	0.234775	0.174975	0.825025	0.17485	0.059925
906	0.234750	0.174975	0.825025	0.174825	0.059925
907	0.234825	0.175125	0.824875	0.174925	0.0599
908	0.234813	0.175125	0.824875	0.1749	0.0599125
909	0.234737	0.175025	0.824975	0.174825	0.0599125
910	0.234712	0.174875	0.825125	0.1748	0.0599125
911	0.234712	0.174875	0.825125	0.1748	0.0599125
912	0.234712	0.174875	0.825125	0.1748	0.0599125
913	0.234712	0.174875	0.825125	0.1748	0.0599125
914	0.234687	0.17485	0.82515	0.174775	0.0599125
915	0.234687	0.1748	0.8252	0.174775	0.0599125
916	0.234687	0.174775	0.825225	0.174775	0.0599125
917	0.234687	0.174775	0.825225	0.174775	0.0599125
918	0.234687	0.174775	0.825225	0.174775	0.0599125
919	0.234687	0.174775	0.825225	0.174775	0.0599125
920	0.234687	0.174775	0.825225	0.174775	0.0599125
921	0.234687	0.174775	0.825225	0.174775	0.0599125
922	0.234687	0.174775	0.825225	0.174775	0.0599125
923	0.234687	0.174775	0.825225	0.174775	0.0599125
924	0.234687	0.174775	0.825225	0.174775	0.0599125
925	0.234687	0.174775	0.825225	0.174775	0.0599125
926	0.234687	0.174775	0.825225	0.174775	0.0599125
927	0.234687	0.174775	0.825225	0.174775	0.0599125
928	0.234687	0.174775	0.825225	0.174775	0.0599125
929	0.234687	0.174775	0.825225	0.174775	0.0599125
930	0.234687	0.174775	0.825225	0.174775	0.0599125
931	0.234687	0.174775	0.825225	0.174775	0.0599125
932	0.234687	0.174775	0.825225	0.174775	0.0599125
933	0.234687	0.174775	0.825225	0.174775	0.0599125
934	0.234687	0.174775	0.825225	0.174775	0.0599125
935	0.234687	0.174775	0.825225	0.174775	0.0599125
936	0.234687	0.174775	0.825225	0.174775	0.0599125
937	0.234687	0.174775	0.825225	0.174775	0.0599125
938	0.234687	0.174775	0.825225	0.174775	0.0599125
939	0.234687	0.174775	0.825225	0.174775	0.0599125
940	0.234687	0.174775	0.825225	0.174775	0.0599125
941	0.234687	0.174775	0.825225	0.174775	0.0599125
942	0.234687	0.174775	0.825225	0.174775	0.0599125
943	0.234687	0.174775	0.825225	0.174775	0.0599125
944	0.234687	0.174775	0.825225	0.174775	0.0599125
945	0.234687	0.174775	0.825225	0.174775	0.0599125
946	0.234687	0.174775	0.825225	0.174775	0.0599125
947	0.234687	0.174775	0.825225	0.174775	0.0599125
948	0.234687	0.174775	0.825225	0.174775	0.0599125
949	0.234687	0.174775	0.825225	0.174775	0.0599125
950	0.234687	0.174775	0.825225	0.174775	0.0599125
951	0.234687	0.174775	0.825225	0.174775	0.0599125
952	0.234687	0.174775	0.825225	0.174775	0.0599125
953	0.234687	0.174775	0.825225	0.174775	0.0599125
954	0.234687	0.174775	0.825225	0.174775	0.0599125
955	0.234687	0.174775	0.825225	0.174775	0.0599125
956	0.234687	0.174775	0.825225	0.174775	0.0599125
957	0.234687	0.174775	0.825225	0.174775	0.0599125
958	0.234687	0.174775	0.825225	0.174775	0.0599125
959	0.234687	0.174775	0.825225	0.174775	0.0599125
960	0.234687	0.174775	0.825225	0.174775	0.0599125
961	0.234687	0.174775	0.825225	0.174775	0.0599125
962	0.234687	0.174775	0.825225	0.174775	0.0599125
963	0.234687	0.174775	0.825225	0.174775	0.0599125
964	0.234687	0.174775	0.825225	0.174775	0.0599125
965	0.234687	0.174775	0.825225	0.174775	0.0599125
966	0.234687	0.174775	0.825225	0.174775	0.0599125
967	0.234687	0.174775	0.825225	0.174775	0.0599125
968	0.234687	0.174775	0.825225	0.174775	0.0599125
969	0.234687	0.174775	0.825225	0.174775	0.0599125
970	0.234687	0.174775	0.825225	0.174775	0.0599125
971	0.234687	0.174775	0.825225	0.174775	0.0599125
972	0.234687	0.174775	0.825225	0.174775	0.0599125
973	0.234687	0.174775	0.825225	0.174775	0.0599125
974	0.234687	0.174775	0.825225	0.174775	0.0599125
975	0.234687	0.174775	0.825225	0.174775	0.0599125
976	0.234687	0.174775	0.825225	0.174775	0.0599125
977	0.234687	0.174775	0.825225	0.174775	0.0599125
978	0.234687	0.174775	0.825225	0.174775	0.0599125
979	0.234687	0.174775	0.825225	0.174775	0.0599125
980	0.234687	0.174775	0.825225	0.174775	0.0599125
981	0.234687	0.174775	0.825225	0.174775	0.0599125
982	0.234687	0.174775	0.825225	0.174775	0.0599125
983	0.234687	0.174775	0.825225	0.174775	0.0599125
984	0.234687	0.174775	0.825225	0.174775	0.0599125
985	0.234687	0.174775	0.825225	0.174775	0.0599125
986	0.234687	0.174775	0.825225	0.174775	0.0599125
987	0.234687	0.174775	0.825225	0.174775	0.0599125
988	0.234687	0.174775	0.825225	0.174775	0.0599125
989	0.234687	0.174775	0.825225	0.174775	0.0599125
990	0.234687	0.174775	0.825225	0.174775	0.0599125
991	0.234687	0.174775	0.825225	0.174775	0.0599125
992	0.234687	0.174775	0.825225	0.174775	0.0599125
993	0.234687	0.174775	0.825225	0.174775	0.0599125
994	0.234687	0.174775	0.825225	0.174775	0.0599125
995	0.234687	0.174775	0.825225	0.174775	0.0599125
996	0.234687	0.174775	0.825225	0.174775	0.0599125
997	0.234687	0.174775	0.825225	0.174775	0.0599125
998	0.234687	0.174775	0.825225	0.174775	0.0599125
999	0.234687	0.174775	0.825225	0.174775	0.0599125
1000	0.234687	0.174775	0.825225	0.174775	0.0599125
1001	0.234687	0.174775	0.825225	0.174775	0.0599125
1002	0.234687	0.174775	0.825225	0.174775	0.0599125
1003	0.234687	0.174775	0.825225	0.174775	0.0599125
1004	0.234687	0.174775	0.825225	0.174775	0.0599125
1005	0.234687	0.174775	0.825225	0.174775	0.0599125
1006	0.234687	0.174775	0.825225	0.174775	0.0599125
1007	0.234687	0.174775	0.825225	0.174775	0.0599125
1008	0.234687	0.174775	0.825225	0.174775	0.0599125
1009	0.234687	0.174775	0.825225	0.174775	0.0599125
1010	0.234687	0.174775	0.825225	0.174775	0.0599125
1011	0.234687	0.174775	0.825225	0.174775	0.0599125
1012	0.234687	0.174775	0.825225	0.174775	0.0599125
1013	0.234687	0.174775	0.825225	0.174775	0.0599125
1014	0.234687	0.174775	0.825225	0.174775	0.0599125
1015	0.234687	0.174775	0.825225	0.174775	0.0599125
1016	0.234687	0.174775	0.825225	0.174775	0.0599125
1017	0.234687	0.174775	0.825225	0.174775	0.0599125
1018	0.234687	0.174775	0.825225	0.174775	0.0599125
1019	0.234687	0.174775	0.825225	0.174775	0.0599125
1020	0.234687	0.174775	0.825225	0.174775	0.0599125
1021	0.234687	0.174775	0.825225	0.174775	0.0599125
1022	0.234687	0.174775	0.825225	0.174775	0.0599125
1023	0.234687	0.174775	0.825225	0.174775	0.0599125
1024	0.234687	0.174775	0.825225	0.174775	0.0599125
1025	0.234687	0.174775	0.825225	0.174775	0.0599125
1026	0.234687	0.174775	0.825225	0.174775	0.0599125
1027	0.234687	0.174775	0.825225	0.174775	0.0599125
1028	0.234687	0.174775	0.825225	0.174775	0.0599125
1029	0.234687	0.174775	0.825225	0.174775	0.0599125
1030	0.234687	0.174775	0.825225	0.174775	0.0599125
1031	0.234687	0.174775	0.825225	0.174775	0.0599125
1032	0.234687	0.174775	0.825225	0.174775	0.0599125
1033	0.234687	0.174775	0.825225	0.174775	0.0599125
1034	0.234687	0.174775	0.825225	0.174775	0.0599125
1035	0.234687	0.174775	0.825225	0.174775	0.0599125
1036	0.234687	0.174775	0.825225	0.174775	0.0599125
1037	0.234687	0.174775	0.825225	0.174775	0.0599125
1038	0.234687	0.174775	0.825225	0.174775	0.0599125
1039	0.234687	0.174775	0.825225	0.174775	0.0599125
1040	0.234687	0.174775	0.825225	0.174775	0.0599125
1041	0.234687	0.174775	0.825225	0.174775	0.0599125
1042	0.234687	0.174775	0.825225	0.174775	0.0599125
1043	0.234687	0.174775	0.825225	0.174775	0.0599125
1044	0.234687	0.174775	0.825225	0.174775	0.0599125
1045	0.234687	0.174775	0.825225	0.174775	0.0599125
1046	0.234687	0.174775	0.825225	0.174775	0.0599125
1047	0.234687	0.174775	0.825225	0.174775	0.0599125
1048	0.234687	0.174775	0.825225	0.174775	0.0599125
1049	0.234687	0.174775	0.825225	0.174775	0.0599125
1050	0.234687	0.174775	0.825225	0.174775	0.0599125
1051	0.234687	0.174775	0.825225	0.174775	0.0599125
1052	0.234687	0.174775	0.825225	0.174775	0.0599125
1053	0.234687	0.174775	0.825225	0.174775	0.0599125
1054	0.234687	0.174775	0.825225	0.174775	0.0599125
1055	0.234687	0.174775	0.825225	0.174775	0.0599125
1056	0.234687	0.174775	0.825225	0.174775	0.0599125
1057	0.234687	0.174775	0.825225	0.174775	0.0599125
1058	0.234687	0.174775	0.825225	0.174775	0.0599125
1059	0.234687	0.174775	0.825225	0.174775	0.0599125
1060	0.234687	0.174775	0.825225	0.174775	0.0599125
1061	0.234687	0.174775	0.825225	0.174775	0.0599125
1062	0.234687	0.174775	0.825225	0.174775	0.0599125
1063	0.234687	0.174775	0.825225	0.174775	0.0599125
1064	0.234687	0.174775	0.825225	0.174775	0.0599125
1065	0.234687	0.174775	0.825225	0.174775	0.0599125
1066	0.234687	0.174775	0.825225	0.174775	0.0599125
1067	0.234687	0.174775	0.825225	0.174775	0.0599125
1068	0.234687	0.174775	0.825225	0.174775	0.0599125
1069	0.234687	0.174775	0.825225	0.174775	0.0599125
1070	0.234687	0.174775	0.825225	0.174775	0.0599125
1071	0.234687	0.174775	0.825225	0.174775	0.0599125
1072	0.234687	0.174775	0.825225	0.174775	0.0599125
1073	0.234687	0.174775	0.825225	0.174775	0.0599125
1074	0.234687	0.174775	0.825225	0.174775	0.0599125
1075	0.234687	0.174775	0.825225	0.174775	0.0599125
1076	0.234687	0.174775	0.825225	0.174775	0.0599125
1077	0.234687	0.174775	0.825225	0.174775	0.0599125
1078	0.234687	0.174775	0.825225	0.174775	0.0599125
1079	0.234687	0.174775	0.825225	0.174775	0.0599125
1080	0.234687	0.174775	0.825225	0.174775	0.0599125
1081	0.234687	0.174775	0.825225	0.174775	0.0599125
1082	0.234687	0.174775	0.825225	0.174775	0.0599125
1083	0.234687	0.174775	0.825225	0.174775	0.0599125
1084	0.234687	0.174775	0.825225	0.174775	0.0599125
1085	0.234687	0.174775	0.825225	0.174775	0.0599125
1086	0.234687	0.174775	0.825225	0.174775	0.0599125
1087	0.234687	0.174775	0.825225	0.174775	0.0599125
1088	0.234687	0.174775	0.825225	0.174775	0.0599125
1089	0.234687	0.174775	0.825225	0.174775	0.0599125
1090	0.234687	0.174775	0.825225	0.174775	0.0599125
1091	0.234687	0.174775	0.825225	0.174775	0.0599125
1092	0.234687	0.174775	0.825225	0.174775	0.0599125
1093	0.234687	0.174775	0.825225	0.174775	0.0599125
1094	0.234687	0.174775	0.825225	0.174775	0.0599125
1095	0.234687	0.174775	0.825225	0.174775	0.0599125
1096	0.234687	0.174775	0.825225	0.174775	0.0599125
1097	0.234687	0.174775	0.825225	0.174775	0.0599125
1098	0.234687	0.174775	0.825225	0.174775	0.0599125
1099	0.234687	0.174775	0.825225	0.174775	0.0599125
1100	0.234687	0.174775	0.825225	0.174775	0.0599125
1101	0.234687	0.174775	0.825225	0.174775	0.0599125
1102	0.234687	0.174775	0.825225	0.174775	0.0599125
1103	0.234687	0.174775	0.825225	0.174775	0.0599125
1104	0.234687	0.174775	0.825225	0.174775	0.0599125
1105	0.234687	0.174775	0.825225	0.174775	0.0599125
1106	0.234687	0.174775	0.825225	0.174775	0.0599125
1107	0.234687	0.174775	0.825225	0.174775	0.0599125
1108	0.234687	0.174775	0.825225	0.174775	0.0599125
1109	0.234687	0.174775	0.825225	0.174775	0.0599125
1110	0.234687	0.174775	0.825225	0.174775	0.0599125
1111	0.234687	0.174775	0.825225	0.174775	0.0599125
1112	0.234687	0.174775	0.825225	0.174775	0.0599125
1113	0.234687	0.174775	0.825225	0.174775	0.0599125
1114	0.234687	0.174775	0.825225	0.174775	0.0599125
1115	0.234687	0.174775	0.825225	0.174775	0.0599125
1116	0.234687	0.174775	0.825225	0.174775	0.0599125
1117	0.234687	0.174775	0.825225	0.174775	0.0599125
1118	0.234687	0.174775	0.825225	0.174775	0.0599125
1119	0.234687	0.174775	0.825225	0.174775	0.0599125
1120	0.234687	0.174775	0.825225	0.174775	0.0599125
1121	0.234687	0.174775	0.825225	0.174775	0.0599125
1122	0.234687	0.174775	0.825225	0.174775	0.0599125
1123	0.234687	0.174775	0.825225	0.174775	0.0599125
1124	0.234687	0.174775	0.825225	0.174775	0.0599125
1125	0.234687	0.174775	0.825225	0.174775	0.0599125
1126	0.234687	0.174775	0.825225	0.174775	0.0599125
1127	0.234687	0.174775	0.825225	0.174775	0.0599125
1128	0.234687	0.174775	0.825225	0.174775	0.0599125
1129	0.234687	0.174775	0.825225	0.174775	0.0599125
1130	0.234687	0.174775	0.825225	0.174775	0.0599125
1131	0.234687	0.174775	0.825225	0.174775	0.0599125
1132	0.234687	0.174775	0.825225	0.174775	0.0599125
1133	0.234687	0.174775	0.825225	0.174775	0.0599125
1134	0.234687	0.174775	0.825225	0.174775	0.0599125
1135	0.234687	0.174775	0.825225	0.174775	0.0599125
1136	0.234687	0.174775	0.825225	0.174775	0.0599125
1137	0.234687	0.174775	0.825225	0.174775	0.0599125
1138	0.234687	0.174775	0.825225	0.174775	0.0599125
1139	0.234687	0.174775	0.825225	0.174775	0.0599125
1140	0.234687	0.174775	0.825225	0.174775	0.0599125
1141	0.234687	0.174775	0.825225	0.174775	0.0599125
1142	0.234687	0.174775	0.825225	0.174775	0.0599125
1143	0.234687	0.174775	0.825225	0.174775	0.0599125
1144	0.234687	0.174775	0.825225	0.174775	0.0599125
1145	0.234687	0.174775	0.825225	0.174775	0.0599125
1146	0.234687	0.174775	0.825225	0.174775	0.0599125
1147	0.234687	0.174775	0.825225	0.174775	0.0599125
1148	0.234687	0.174775	0.825225	0.174775	0.0599125
1149	0.234687	0.174775	0.825225	0.174775	0.0599125
1150	0.234687	0.174775	0.825225	0.174775	0.0599125
1151	0.234687	0.174775	0.825225	0.174775	0.0599125
1152	0.234687	0.174775	0.825225	0.174775	0.0599125
1153	0.234687	0.174775	0.825225	0.174775	0.0599125
1154	0.234687	0.174775	0.825225	0.174775	0.0599125
1155	0.234687	0.174775	0.825225	0.174775	0.0599125
1156	0.234687	0.174775	0.825225	0.174775	0.0599125
1157	0.234687	0.174775	0.825225	0.174775	0.0599125
1158	0.234687	0.174775	0.825225	0.174775	0.0599125
1159	0.234687	0.174775	0.825225	0.174775	0.0599125
1160	0.234687	0.174775	0.825225	0.174775	0.0599125
1161	0.234687	0.174775	0.825225	0.174775	0.0599125
1162	0.234687	0.174775	0.825225	0.174775	0.0599125
1163	0.234687	0.174775	0.825225	0.174775	0.0599125
1164	0.234687	0.174775	0.825225	0.174775	0.0599125
1165	0.234687	0.174775	0.825225	0.174775	0.0599125
1166	0.234687	0.174775	0.825225	0.174775	0.0599125
1167	0.234687	0.174775	0.825225	0.174775	0.0599125
1168	0.234687	0.174775	0.825225	0.174775	0.0599125
1169	0.234687	0.174775	0.825225	0.174775	0.0599125
1170	0.234687	0.174775	0.825225	0.174775	0.0599125
1171	0.234687	0.174775	0.825225	0.174775	0.0599125
1172	0.234687	0.174775	0.825225	0.174775	0.0599125
1173	0.234687	0.174775	0.825225	0.174775	0.0599125
1174	0.234687	0.174775	0.825225	0.174775	0.0599125
1175	0.234687	0.174775	0.825225	0.174775	0.0599125
1176	0.234687	0.174775	0.825225	0.174775	0.0599125
1177	0.234687	0.174775	0.825225	0.174775	0.0599125
1178	0.234687	0.174775	0.825225	0.174775	0.0599125
1179	0.234687	0.174775	0.825225	0.174775	0.0599125
1180	0.234687	0.174775	0.825225	0.174775	0.0599125
1181	0.234687	0.174775	0.825225	0.174775	0.0599125
1182	0.234687	0.174775	0.825225	0.174775	0.0599125
1183	0.234687	0.174775	0.825225	0.174775	0.0599125
1184	0.234687	0.174775	0.825225	0.174775	0.0599125
1185	0.234687	0.174775	0.825225	0.174775	0.0599125
1186	0.234687	0.174775	0.825225	0.174775	0.0599125
1187	0.234687	0.174775	0.825225	0.174775	0.0599125
1188	0.234687	0.174775	0.825225	0.174775	0.0599125
1189	0.234687	0.174775	0.825225	0.174775	0.0599125
1190	0.234687	0.174775	0.825225	0.174775	0.0599125
1191	0.234687	0.174775	0.825225	0.174775	0.0599125
1192	0.234687	0.174775	0.825225	0.174775	0.0599125
1193	0.234687	0.174775	0.825225	0.174775	0.0599125
1194	0.234687	0.174775	0.825225	0.174775	0.0599125
1195	0.234687	0.174775	0.825225	0.174775	0.0599125
1196	0.234687	0.174775	0.825225	0.174775	0.0599125
1197	0.234687	0.174775	0.825225	0.174775	0.0599125
1198	0.234687	0.174775	0.825225	0.174775	0.0599125
1199	0.234687	0.174775	0.825225	0.174775	0.0599125
1200	0.234687	0.174775	0.825225	0.174775	0.0599125
1201	0.234687	0.174775	0.825225	0.174775	0.0599125
1202	0.234687	0.174775	0.825225	0.174775	0.0599125
1203	0.234687	0.174775	0.825225	0.174775	0.0599125
1204	0.234687	0.174775	0.825225	0.174775	0.0599125
1205	0.234687	0.174775	0.825225	0.174775	0.0599125
1206	0.234687	0.174775	0.825225	0.174775	0.0599125
1207	0.234687	0.174775	0.825225	0.174775	0.0599125
1208	0.234687	0.174775	0.825225	0.174775	0.0599125
1209	0.234687	0.174775	0.825225	0.174775	0.0599125
1210	0.234687	0.174775	0.825225	0.174775	0.0599125
1211	0.234687	0.174775	0.825225	0.174775	0.0599125
1212	0.234687	0.174775	0.825225	0.174775	0.0599125
1213	0.234687	0.174775	0.825225	0.174775	0.0599125
1214	0.234687	0.174775	0.825225	0.174775	0.0599125
1215	0.234687	0.174775	0.825225	0.174775	0.0599125
1216	0.234687	0.174775	0.825225	0.174775	0.0599125
1217	0.234687	0.174775	0.825225	0.174775	0.0599125
1218	0.234687	0.174775	0.825225	0.174775	0.0599125
1219	0.234687	0.174775	0.825225	0.174775	0.0599125
1220	0.234687	0.174775	0.825225	0.174775	0.0599125
1221	0.234687	0.174775	0.825225	0.174775	0.0599125
1222	0.234687	0.174775	0.825225	0.174775	0.0599125
1223	0.234687	0.174775	0.825225	0.174775	0.0599125
1224	0.234687	0.174775	0.825225	0.174775	0.0599125
1225	0.234687	0.174775	0.825225	0.174775	0.0599125
1226	0.234687	0.174775	0.825225	0.174775	0.0599125
1227	0.234687	0.174775	0.825225	0.174775	0.0599125
1228	0.234687	0.174775	0.825225	0.174775	0.0599125
1229	0.234687	0.174775	0.825225	0.174775	0.0599125
1230	0.234687	0.174775	0.825225	0.174775	0.0599125
1231	0.234687	0.174775	0.825225	0.174775	0.0599125
1232	0.234687	0.174775	0.825225	0.174775	0.0599125
1233	0.234687	0.174775	0.825225	0.174775	0.0599125
1234	0.234687	0.174775	0.825225	0.174775	0.0599125
1235	0.234687	0.174775	0.825225	0.174775	0.0599125
1236	0.234687	0.174775	0.825225	0.174775	0.0599125
1237	0.234687	0.174775	0.825225	0.174775	0.0599125
1238	0.234687	0.174775	0.825225	0.174775	0.0599125
1239	0.234687	0.174775	0.825225	0.174775	0.0599125
1240	0.234687	0.174775	0.825225	0.174775	0.0599125
1241	0.234687	0.174775	0.825225	0.174775	0.0599125
1242	0.234687	0.174775	0.825225	0.174775	0.0599125
1243	0.234687	0.174775	0.825225	0.174775	0.0599125
1244	0.234687	0.174775	0.825225	0.174775	0.0599125
1245	0.234687	0.174775	0.825225	0.174775	0.0599125
1246	0.234687	0.174775	0.825225	0.174775	0.0599125
1247	0.234687	0.174775	0.825225	0.174775	0.0599125
1248	0.234687	0.174775	0.825225	0.174775	0.0599125
1249	0.234687	0.174775	0.825225	0.174775	0.0599125
1250	0.234687	0.174775	0.825225	0.174775	0.0599125
1251	0.234687	0.174775	0.825225	0.174775	0.0599125
1252	0.234687	0.174775	0.825225	0.174775	0.0599125
1253	0.234687	0.174775	0.825225	0.174775	0.0599125
1254	0.234687	0.174775	0.825225	0.174775	0.0599125
1255	0.234687	0.174775	0.825225	0.174775	0.0599125
1256	0.234687	0.174775	0.825225	0.174775	0.0599125
1257	0.234687	0.174775	0.825225	0.174775	0.0599125
1258	0.234687	0.174775	0.825225	0.174775	0.0599125
1259	0.234687	0.174775	0.825225	0.174775	0.0599125
1260	0.234687	0.174775	0.825225	0.174775	0.0599125
1261	0.234687	0.174775	0.825225	0.174775	0.0599125
1262	0.234687	0.174775	0.825225	0.174775	0.0599125
1263	0.234687	0.174775	0.825225	0.174775	0.0599125
1264	0.234687	0.174775	0.825225	0.174775	0.0599125
1265	0.234687	0.174775	0.825225	0.174775	0.0599125
1266	0.234687	0.174775	0.825225	0.174775	0.0599125
1267	0.234687	0.174775	0.825225	0.174775	0.0599125
1268	0.234687	0.174775	0.825225	0.174775	0.0599125
1269	0.234687	0.174775	0.825225	0.174775	0.0599125
1270	0.234687	0.174775	0.825225	0.174775	0.0599125
1271	0.234687	0.174775	0.825225	0.174775	0.0599125
1272	0.234687	0.174775	0.825225	0.174775	0.0599125
1273	0.234687	0.174775	0.825225	0.174775	0.0599125
1274	0.234687	0.174775	0.825225	0.174775	0.0599125
1275	0.234687	0.174775	0.825225	0.174775	0.0599125
1276	0.234687	0.174775	0.825225	0.174775	0.0599125
1277	0.234687	0.174775	0.825225	0.174775	0.0599125
1278	0.234687	0.174775	0.825225	0.174775	0.0599125
1279	0.234687	0.174775	0.825225	0.174775	0.0599125
1280	0.234687	0.174775	0.825225	0.174775	0.0599125
1281	0.234687	0.174775	0.825225	0.174775	0.0599125
1282	0.234687	0.174775	0.825225	0.174775	0.0599125
1283	0.234687	0.174775	0.825225	0.174775	0.0599125
1284	0.234687	0.174775	0.825225	0.174775	0.0599125
1285	0.234687	0.174775	0.825225	0.174775	0.0599125
1286	0.234687	0.174775	0.825225	0.174775	0.0599125
1287	0.234687	0.174775	0.825225	0.174775	0.0599125
1288	0.234687	0.174775	0.825225	0.174775	0.0599125
1289	0.234687	0.174775	0.825225	0.174775	0.0599125
1290	0.234687	0.174775	0.825225	0.174775	0.0599125
1291	0.234687	0.174775	0.825225	0.174775	0.0599125
1292	0.234687	0.174775	0.825225	0.174775	0.0599125
1293	0.234687	0.174775	0.825225	0.174775	0.0599125
1294	0.234687	0.174775	0.825225	0.174775	0.0599125
1295	0.234687	0.174775	0.825225	0.174775	0.0599125
1296	0.234687	0.174775	0.825225	0.174775	0.0599125
1297	0.234687	0.174775	0.825225	0.174775	0.0599125
1298	0.234687	0.174775	0.825225	0.174775	0.0599125
1299	0.234687	0.174775	0.825225	0.174775	0.0599125
1300	0.234687	0.174775	0.825225	0.174775	0.0599125
1301	0.234687	0.174775	0.825225	0.174775	0.0599125
1302	0.234687	0.174775	0.825225	0.174775	0.0599125
1303	0.234687	0.174775	0.825225	0.174775	0.0599125
1304	0.234687	0.174775	0.825225	0.174775	0.0599125
1305	0.234687	0.174775	0.825225	0.174775	0.0599125
1306	0.234687	0.174775	0.825225	0.174775	0.0599125
1307	0.234687	0.174775	0.825225	0.174775	0.0599125
1308	0.234687	0.174775	0.825225	0.174775	0.0599125
1309	0.234687	0.174775	0.825225	0.174775	0.0599125
1310	0.234687	0.174775	0.825225	0.174775	0.0599125
1311	0.234687	0.174775	0.825225	0.174775	0.0599125
1312	0.234687	0.174775	0.825225	0.174775	0.0599125
1313	0.234687	0.174775	0.825225	0.174775	0.0599125
1314	0.234687	0.174775	0.825225	0.174775	0.0599125
1315	0.234687	0.174775	0.825225	0.174775	0.0599125
1316	0.234687	0.174775	0.825225	0.174775	0.0599125
1317	0.234687	0.174775	0.825225	0.174775	0.0599125
1318	0.234687	0.174775	0.825225	0.174775	0.0599125
1319	0.234687	0.174775	0.825225	0.174775	0.0599125
1320	0.234687	0.174775	0.825225	0.174775	0.0599125
1321	0.234687	0.174775	0.825225	0.174775	0.0599125
1322	0.234687	0.174775	0.825225	0.174775	0.0599125
1323	0.234687	0.174775	0.825225	0.174775	0.0599125
1324	0.234687	0.174775	0.825225	0.174775	0.0599125
1325	0.234687	0.174775	0.825225	0.174775	0.0599125
1326	0.234687	0.174775	0.825225	0.174775	0.0599125
1327	0.234687	0.174775	0.825225	0.174775	0.0599125
1328	0.234687	0.174775	0.825225	0.174775	0.0599125
1329	0.234687	0.174775	0.825225	0.174775	0.0599125
1330	0.234687	0.174775	0.825225	0.174775	0.0599125
1331	0.234687	0.174775	0.825225	0.174775	0.0599125
1332	0.234687	0.174775	0.825225	0.174775	0.0599125
1333	0.234687	0.174775	0.825225	0.174775	0.0599125
1334	0.234687	0.174775	0.825225	0.174775	0.0599125
1335	0.234687	0.174775	0.825225	0.174775	0.0599125
1336	0.234687	0.174775	0.825225	0.174775	0.0599125
1337	0.234687	0.174775	0.825225	0.174775	0.0599125
1338	0.234687	0.174775	0.825225	0.174775	0.0599125
1339	0.234687	0.174775	0.825225	0.174775	0.0599125
1340	0.234687	0.174775	0.825225	0.174775	0.0599125
1341	0.234687	0.174775	0.825225	0.174775	0.0599125
1342	0.234687	0.174775	0.825225	0.174775	0.0599125
1343	0.234687	0.174775	0.825225	0.174775	0.0599125
1344	0.234687	0.174775	0.825225	0.174775	0.0599125
1345	0.234687	0.174775	0.825225	0.174775	0.0599125
1346	0.234687	0.174775	0.825225	0.174775	0.0599125
1347	0.234687	0.174775	0.825225	0.174775	0.0599125
1348	0.234687	0.174775	0.825225	0.174775	0.0599125
1349	0.234687	0.174775	0.825225	0.174775	0.0599125
1350	0.234687	0.174775	0.825225	0.174775	0.0599125
1351	0.234687	0.174775	0.825225	0.174775	0.0599125
1352	0.234687	0.174775	0.825225	0.174775	0.0599125
1353	0.234687	0.174775	0.825225	0.174775	0.0599125
1354	0.234687	0.174775	0.825225	0.174775	0.0599125
1355	0.234687	0.174775	0.825225	0.174775	0.0599125
1356	0.234687	0.174775	0.825225	0.174775	0.0599125
1357	0.234687	0.174775	0.825225	0.174775	0.0599125
1358	0.234687	0.174775	0.825225	0.174775	0.0599125
1359	0.234687	0.174775	0.825225	0.174775	0.0599125
1360	0.234687	0.174775	0.825225	0.174775	0.0599125
1361	0.234687	0.174775	0.825225	0.174775	0.0599125
1362	0.234687	0.174775	0.825225	0.174775	0.0599125
1363	0.234687	0.174775	0.825225	0.174775	0.0599125
1364	0.234687	0.174775	0.825225	0.174775	0.0599125
1365	0.234687	0.174775	0.825225	0.174775	0.0599125
1366	0.234687	0.174775	0.825225	0.174775	0.0599125
1367	0.234687	0.174775	0.825225	0.174775	0.0599125
1368	0.234687	0.174775	0.825225	0.174775	0.0599125
1369	0.234687	0.174775	0.825225	0.174775	0.0599125
1370	0.234687	0.174775	0.825225	0.174775	0.0599125
1371	0.234687	0.174775	0.825225	0.174775	0.0599125
1372	0.234687	0.174775	0.825225	0.174775	0.0599125
1373	0.234687	0.174775	0.825225	0.174775	0.0599125
1374	0.234687	0.174775	0.825225	0.174775	0.0599125
1375	0.234687	0.174775	0.825225	0.174775	0.0599125
1376	0.234687	0.174775	0.825225	0.174775	0.0599125
1377	0.234687	0.174775	0.825225	0.174775	0.0599125
1378	0.234687	0.174775	0.825225	0.174775	0.0599125
1379	0.234687	0.174775	0.825225	0.174775	0.0599125
1380	0.234687	0.174775	0.825225	0.174775	0.0599125
1381	0.234687	0.174775	0.825225	0.174775	0.0599125
1382	0.234687	0.174775	0.825225	0.174775	0.0599125
1383	0.234687	0.174775	0.825225	0.174775	0.0599125
1384	0.234687	0.174775	0.825225	0.174775	0.0599125
1385	0.234687	0.174775	0.825225	0.174775	0.0599125
1386	0.234687	0.174775	0.825225	0.174775	0.0599125
1387	0.234687	0.174775	0.825225	0.174775	0.0599125
1388	0.234687	0.174775	0.825225	0.174775	0.0599125
1389	0.234687	0.174775	0.825225	0.174775	0.0599125
1390	0.234687	0.174775	0.825225	0.174775	0.0599125
1391	0.234687	0.174775	0.825225	0.174775	0.0599125
1392	0.234687	0.174775	0.825225	0.174775	0.0599125
1393	0.234687	0.174775	0.825225	0.174775	0.0599125
1394	0.234687	0.174775	0.825225	0.174775	0.0599125
1395	0.234687	0.174775	0.825225	0.174775	0.0599125
1396	0.234687	0.174775	0.825225	0.174775	0.0599125
1397	0.234687	0.174775	0.825225	0.174775	0.0599125
1398	0.234687	0.174775	0.825225	0.174775	0.0599125
1399	0.234687	0.174775	0.825225	0.174775	0.0599125
1400	0.234687	0.174775	0.825225	0.174775	0.0599125
1401	0.234687	0.174775	0.825225	0.174775	0.0599125
1402	0.234687	0.174775	0.825225	0.174775	0.0599125
1403	0.234687	0.174775	0.825225	0.174775	0.0599125
1404	0.234687	0.174775	0.825225	0.174775	0.0599125
1405	0.234687	0.174775	0.825225	0.174775	0.0599125
1406	0.234687	0.174775	0.825225	0.174775	0.0599125
1407	0.234687	0.174775	0.825225	0.174775	0.0599125
1408	0.234687	0.174775	0.825225	0.174775	0.0599125
1409	0.234687	0.174775	0.825225	0.174775	0.0599125
1410	0.234687	0.174775	0.825225	0.174775	0.0599125
1411	0.234687	0.174775	0.825225	0.174775	0.0599125
1412	0.234687	0.174775	0.825225	0.174775	0.0599125
1413	0.234687	0.174775	0.825225	0.174775	0.0599125
1414	0.234687	0.174775	0.825225	0.174775	0.0599125
1415	0.234687	0.174775	0.825225	0.174775	0.0599125
1416	0.234687	0.174775	0.825225	0.174775	0.0599125
1417	0.234687	0.174775	0.825225	0.174775	0.0599125
1418	0.234687	0.174775	0.825225	0.174775	0.0599125
1419	0.234687	0.174775	0.825225	0.174775	0.0599125
1420	0.234687	0.174775	0.825225	0.174775	0.0599125
1421	0.234687	0.174775	0.825225	0.174775	0.0599125
1422	0.234687	0.174775	0.825225	0.174775	0.0599125
1423	0.234687	0.174775	0.825225	0.174775	0.0599125
1424	0.234687	0.174775	0.825225	0.174775	0.0599125
1425	0.234687	0.174775	0.825225	0.174775	0.0599125
1426	0.234687	0.174775	0.825225	0.174775	0.0599125
1427	0.234687	0.174775	0.825225	0.174775	0.0599125
1428	0.234687	0.174775	0.825225	0.174775	0.0599125
1429	0.234687	0.174775	0.825225	0.174775	0.0599125
1430	0.234687	0.174775	0.825225	0.174775	0.0599125
1431	0.234687	0.174775	0.825225	0.174775	0.0599125
1432	0.234687	0.174775	0.825225	0.174775	0.0599125
1433	0.234687	0.174775	0.825225	0.174775	0.0599125
1434	0.234687	0.174775	0.825225	0.174775	0.0599125
1435	0.234687	0.174775	0.825225	0.174775	0.0599125
1436	0.234687	0.174775	0.825225	0.174775	0.0599125
1437	0.234687	0.174775	0.825225	0.174775	0.0599125
1438	0.234687	0.174775	0.825225	0.174775	0.0599125
1439	0.234687	0.174775	0.825225	0.174775	0.0599125
1440	0.234687	0.174775	0.825225	0.174775	0.0599125
1441	0.234687	0.174775	0.825225	0.174775	0.0599125
1442	0.234687	0.174775	0.825225	0.174775	0.0599125
1443	0.234687	0.174775	0.825225	0.174775	0.0599125
1444	0.234687	0.174775	0.825225	0.174775	0.0599125
1445	0.234687	0.174775	0.825225	0.174775	0.0599125
1446	0.234687	0.174775	0.825225	0.174775	0.0599125
1447	0.234687	0.174775	0.825225	0.174775	0.0599125
1448	0.234687	0.174775	0.825225	0.174775	0.0599125
1449	0.234687	0.174775	0.825225	0.174775	0.0599125
1450	0.234687	0.174775	0.825225	0.174775	0.0599125
1451	0.234687	0.174775	0.825225	0.174775	0.0599125
1452	0.234687	0.174775	0.825225	0.174775	0.0599125
1453	0.234687	0.174775	0.825225	0.174775	0.0599125
1454	0.234687	0.174775	0.825225	0.174775	0.0599125
1455	0.234687	0.174775	0.825225	0.174775	0.0599125
1456	0.234687	0.174775	0.825225	0.174775	0.0599125
1457	0.234687	0.174775	0.825225	0.174775	0.0599125
1458	0.234687	0.174775	0.825225	0.174775	0.0599125
1459	0.234687	0.174775	0.825225	0.174775	0.0599125
1460	0.234687	0.174775	0.825225	0.174775	0.0599125
1461	0.234687	0.174775	0.825225	0.174775	0.0599125
1462	0.234687	0.174775	0.825225	0.174775	0.0599125
1463	0.234687	0.174775	0.825225	0.174775	0.0599125
1464	0.234687	0.174775	0.825225	0.174775	0.0599125
1465	0.234687	0.174775	0.825225	0.174775	0.0599125
1466	0.234687	0.174775	0.825225	0.174775	0.0599125
1467	0.234687	0.174775	0.825225	0.174775	0.0599125
1468	0.234687	0.174775	0.825225	0.174775	0.0599125
1469	0.234687	0.174775	0.825225	0.174775	0.0599125
1470	0.234687	0.174775	0.825225	0.174775	0.0599125
1471	0.234687	0.174775	0.825225	0.174775	0.0599125
1472	0.234687	0.174775	0.825225	0.174775	0.0599125
1473	0.234687	0.174775	0.825225	0.174775	0.0599125
1474	0.234687	0.174775	0.825225	0.174775	0.0599125
1475	0.234687	0.174775	0.825225	0.174775	0.0599125
1476	0.234687	0.174775	0.825225	0.174775	0.0599125
1477	0.234687	0.174775	0.825225	0.174775	0.0599125
1478	0.234687	0.174775	0.825225	0.174775	0.0599125
1479	0.234687	0.174775	0.825225	0.174775	0.0599125
1480	0.234687	0.174775	0.825225	0.174775	0.0599125
1481	0.234687	0.174775	0.825225	0.174775	0.0599125
1482	0.234687	0.174775	0.825225	0.174775	0.0599125
1483	0.234687	0.174775	0.825225	0.174775	0.0599125
1484	0.234687	0.174775	0.825225	0.174775	0.0599125
1485	0.234687	0.174775	0.825225	0.174775	0.0599125
1486	0.234687	0.174775	0.825225	0.174775	0.0599125
1487	0.234687	0.174775	0.825225	0.174775	0.0599125
1488	0.234687	0.174775	0.825225	0.174775	0.0599125
1489	0.234687	0.174775	0.825225	0.174775	0.0599125
1490	0.234687	0.174775	0.825225	0.174775	0.0599125
1491	0.234687	0.174775	0.825225	0.174775	0.0599125
1492	0.234687	0.174775	0.825225	0.174775	0.0599125
1493	0.234687	0.174775	0.825225	0.174775	0.0599125
1494	0.234687	0.174775	0.825225	0.174775	0.0599125
1495	0.234687	0.174775	0.825225	0.174775	0.0599125
1496	0.234687	0.174775	0.825225	0.174775	0.0599125
1497	0.234687	0.174775	0.825225	0.174775	0.0599125
1498	0.234687	0.174775	0.825225	0.174775	0.0599125
1499	0.234687	0.174775	0.825225	0.174775	0.0599125
1500	0.234687	0.174775	0.825225	0.174775	0.0599125
1501	0.234687	0.174775	0.825225	0.174775	0.0599125
1502	0.234687	0.174775	0.825225	0.174775	0.0599125
1503	0.234687	0.174775	0.825225	0.174775	0.0599125
1504	0.234687	0.174775	0.825225	0.174775	0.0599125
1505	0.234687	0.174775	0.825225	0.174775	0.0599125
1506	0.234687	0.174775	0.825225	0.174775	0.0599125
1507	0.234687	0.174775	0.825225	0.174775	0.0599125
1508	0.234687	0.174775	0.825225	0.174775	0.0599125
1509	0.234687	0.174775	0.825225	0.174775	0.0599125
1510	0.234687	0.174775	0.825225	0.174775	0.0599125
1511	0.234687	0.174775	0.825225	0.174775	0.0599125
1512	0.234687	0.174775	0.825225	0.174775	0.0599125
1513	0.234687	0.174775	0.825225	0.174775	0.0599125
1514	0.234687	0.174775	0.825225	0.174775	0.0599125
1515	0.234687	0.174775	0.825225	0.174775	0.0599125
1516	0.234687	0.174775	0.825225	0.174775	0.0599125
1517	0.234687	0.174775	0.825225	0.174775	0.0599125
1518	0.234687	0.174775	0.825225	0.174775	0.0599125
1519	0.234687	0.174775	0.825225	0.174775	0.0599125
1520	0.234687	0.174775	0.825225	0.174775	0.0599125
1521	0.234687	0.174775	0.825225	0.174775	0.0599125
1522	0.234687	0.174775	0.825225	0.174775	0.0599125
1523	0.234687	0.174775	0.825225	0.174775	0.0599125
1524	0.234687	0.174775	0.825225	0.174775	0.0599125
1525	0.234687	0.174775	0.825225	0.174775	0.0599125
1526	0.234687	0.174775	0.825225	0.174775	0.0599125
1527	0.234687	0.174775	0.825225	0.174775	0.0599125
1528	0.234687	0.174775	0.825225	0.174775	0.0599125
1529	0.234687	0.174775	0.825225	0.174775	0.0599125
1530	0.234687	0.174775	0.825225	0.174775	0.0599125
1531	0.234687	0.174775	0.825225	0.174775	0.0599125
1532	0.234687	0.174775	0.825225	0.174775	0.0599125
1533	0.234687	0.174775	0.825225	0.174775	0.0599125
1534	0.234687	0.174775	0.825225	0.174775	0.0599125
1535	0.234687	0.174775	0.825225	0.174775	0.0599125
1536	0.234687	0.174775	0.825225	0.174775	0.0599125
1537	0.234687	0.174775	0.825225	0.174775	0.0599125
1538	0.234687	0.174775	0.825225	0.174775	0.0599125
1539	0.234687	0.174775	0.825225	0.174775	0.0599125
1540	0.234687	0.174775	0.825225	0.174775	0.0599125
1541	0.234687	0.174775	0.825225	0.174775	0.0599125
1542	0.234687	0.174775	0.825225	0.174775	0.0599125
1543	0.234687	0.174775	0.825225	0.174775	0.0599125
1544	0.234687	0.174775	0.825225	0.174775	0.0599125
1545	0.234687	0.174775	0.825225	0.174775	0.0599125
1546	0.234687	0.174775	0.825225	0.174775	0.0599125
1547	0.234687	0.174775	0.825225	0.174775	0.0599125
1548	0.234687	0.174775	0.825225	0.174775	0.0599125
1549	0.234687	0.174775	0.825225	0.174775	0.0599125
1550	0.234687	0.174775	0.825225	0.174775	0.0599125
1551	0.234687	0.174775	0.825225	0.174775	0.0599125
1552	0.234687	0.174775	0.825225	0.174775	0.0599125
1553	0.234687	0.174775	0.825225	0.174775	0.0599125
1554	0.234687	0.174775	0.825225	0.174775	0.0599125
1555	0.234687	0.174775	0.825225	0.174775	0.0599125
1556	0.234687	0.174775	0.825225	0.174775	0.0599125
1557	0.234687	0.174775	0.825225	0.174775	0.0599125
1558	0.234687	0.174775	0.825225	0.174775	0.0599125
1559	0.234687	0.174775	0.825225	0.174775	0.0599125
1560	0.234687	0.174775	0.825225	0.174775	0.0599125
1561	0.234687	0.174775	0.825225	0.174775	0.0599125
1562	0.234687	0.174775	0.825225	0.174775	0.0599125
1563	0.234687	0.174775	0.825225	0.174775	0.0599125
1564	0.234687	0.174775	0.825225	0.174775	0.0599125
1565	0.234687	0.174775	0.825225	0.174775	0.0599125
1566	0.234687	0.174775	0.825225	0.174775	0.0599125
1567	0.234687	0.174775	0.825225	0.174775	0.0599125
1568	0.234687	0.174775	0.825225	0.174775	0.0599125
1569	0.234687	0.174775	0.825225	0.174775	0.0599125
1570	0.234687	0.174775	0.825225	0.174775	0.0599125
1571	0.234687	0.174775	0.825225	0.174775	0.0599125
1572	0.234687	0.174775	0.825225	0.174775	0.0599125
1573	0.234687	0.174775	0.825225	0.174775	0.0599125
1574	0.234687	0.174775	0.825225	0.174775	0.0599125
1575	0.234687	0.174775	0.825225	0.174775	0.0599125
1576	0.234687	0.174775	0.825225	0.174775	0.0599125
1577	0.234687	0.174775	0.825225	0.174775	0.0599125
1578	0.234687	0.174775	0.825225	0.174775	0.0599125
1579	0.234687	0.174775	0.825225	0.174775	0.0599125
1580	0.234687	0.174775	0.825225	0.174775	0.0599125
1581	0.234687	0.174775	0.825225	0.174775	0.0599125
1582	0.234687	0.174775	0.825225	0.174775	0.0599125
1583	0.234687	0.174775	0.825225	0.174775	0.0599125
1584	0.234687	0.174775	0.825225	0.174775	0.0599125
1585	0.234687	0.174775	0.825225	0.174775	0.0599125
1586	0.234687	0.174775	0.825225	0.174775	0.0599125
1587	0.234687	0.174775	0.825225	0.174775	0.0599125
1588	0.234687	0.174775	0.825225	0.174775	0.0599125
1589	0.234687	0.174775	0.825225	0.174775	0.0599125
1590	0.234687	0.174775	0.825225	0.174775	0.0599125
1591	0.234687	0.174775	0.825225	0.174775	0.0599125
1592	0.234687	0.174775	0.825225	0.174775	0.0599125
1593	0.234687	0.174775	0.825225	0.174775	0.0599125
1594	0.234687	0.174775	0.825225	0.174775	0.0599125
1595	0.234687	0.174775	0.825225	0.174775	0.0599125
1596	0.234687	0.174775	0.825225	0.174775	0.0599125
1597	0.234687	0.174775	0.825225	0.174775	0.0599125
1598	0.234687	0.174775	0.825225	0.174775	0.0599125
1599	0.234687	0.174775	0.825225	0.174775	0.0599125
1600	0.234687	0.174775	0.825225	0.174775	0.0599125
1601	0.234687	0.174775	0.825225	0.174775	0.0599125
1602	0.234687	0.174775	0.825225	0.174775	0.0599125
1603	0.234687	0.174775	0.825225	0.174775	0.0599125
1604	0.234687	0.174775	0.825225	0.174775	0.0599125
1605	0.234687	0.174775	0.825225	0.174775	0.0599125
1606	0.234687	0.174775	0.825225	0.174775	0.0599125
1607	0.234687	0.174775	0.825225	0.174775	0.0599125
1608	0.234687	0.174775	0.825225	0.174775	0.0599125
1609	0.234687	0.174775	0.825225	0.174775	0.0599125
1610	0.234687	0.174775	0.825225	0.174775	0.0599125
1611	0.234687	0.174775	0.825225	0.174775	0.0599125
1612	0.234687	0.174775	0.825225	0.174775	0.0599125
1613	0.234687	0.174775	0.825225	0.174775	0.0599125
1614	0.234687	0.174775	0.825225	0.174775	0.0599125
1615	0.234687	0.174775	0.825225	0.174775	0.0599125
1616	0.234687	0.174775	0.825225	0.174775	0.0599125
1617	0.234687	0.174775	0.825225	0.174775	0.0599125
1618	0.234687	0.174775	0.825225	0.174775	0.0599125
1619	0.234687	0.174775	0.825225	0.174775	0.0599125
1620	0.234687	0.174775	0.825225	0.174775	0.0599125
1621	0.234687	0.174775	0.825225	0.174775	0.0599125
1622	0.234687	0.174775	0.825225	0.174775	0.0599125
1623	0.234687	0.174775	0.825225	0.174775	0.0599125
1624	0.234687	0.174775	0.825225	0.174775	0.0599125
1625	0.234687	0.174775	0.825225	0.174775	0.0599125
1626	0.234687	0.174775	0.825225	0.174775	0.0599125
1627	0.234687	0.174775	0.825225	0.174775	0.0599125
1628	0.234687	0.174775	0.825225	0.174775	0.0599125
1629	0.234687	0.174775	0.825225	0.174775	0.0599125
1630	0.234687	0.174775	0.825225	0.174775	0.0599125
1631	0.234687	0.174775	0.825225	0.174775	0.0599125
1632	0.234687	0.174775	0.825225	0.174775	0.0599125
1633	0.234687	0.174775	0.825225	0.174775	0.0599125
1634	0.234687	0.174775	0.825225	0.174775	0.0599125
1635	0.234687	0.174775	0.825225	0.174775	0.0599125
1636	0.234687	0.174775	0.825225	0.174775	0.0599125
1637	0.234687	0.174775	0.825225	0.174775	0.0599125
1638	0.234687	0.174775	0.825225	0.174775	0.0599125
1639	0.234687	0.174775	0.825225	0.174775	0.0599125
1640	0.234687	0.174775	0.825225	0.174775	0.0599125
1641	0.234687	0.174775	0.825225	0.174775	0.0599125
1642	0.234687	0.174775	0.825225	0.174775	0.0599125
1643	0.234687	0.174775	0.825225	0.174775	0.0599125
1644	0.234687	0.174775	0.825225	0.174775	0.0599125
1645	0.234687	0.174775	0.825225	0.174775	0.0599125
1646	0.234687	0.174775	0.825225	0.174775	0.0599125
1647	0.234687	0.174775	0.825225	0.174775	0.0599125
1648	0.234687	0.174775	0.825225	0.174775	0.0599125
1649	0.234687	0.174775	0.825225	0.174775	0.0599125
1650	0.234687	0.174775	0.825225	0.174775	0.0599125
1651	0.234687	0.174775	0.825225	0.174775	0.0599125
1652	0.234687	0.174775	0.825225	0.174775	0.0599125
1653	0.234687	0.174775	0.825225	0.174775	0.0599125
1654	0.234687	0.174775	0.825225	0.174775	0.0599125
1655	0.234687	0.174775	0.825225	0.174775	0.0599125
1656	0.234687	0.174775	0.825225	0.174775	0.0599125
1657	0.234687	0.174775	0.825225	0.174775	0.0599125
1658	0.234687	0.174775	0.825225	0.174775	0.0599125
1659	0.234687	0.174775	0.825225	0.174775	0.0599125
1660	0.234687	0.174775	0.825225	0.174775	0.0599125
1661	0.234687	0.174775	0.825225	0.174775	0.0599125
1662	0.234687	0.174775	0.825225	0.174775	0.0599125
1663	0.234687	0.174775	0.825225	0.174775	0.0599125
1664	0.234687	0.174775	0.825225	0.174775	0.0599125
1665	0.234687	0.174775	0.825225	0.174775	0.0599125
1666	0.234687	0.174775	0.825225	0.174775	0.0599125
1667	0.234687	0.174775	0.825225	0.174775	0.0599125
1668	0.234687	0.174775	0.825225	0.174775	0.0599125
1669	0.234687	0.174775	0.825225	0.174775	0.0599125
1670	0.234687	0.174775	0.825225	0.174775	0.0599125
1671	0.234687	0.174775	0.825225	0.174775	0.0599125
1672	0.234687	0.174775	0.825225	0.174775	0.0599125
1673	0.234687	0.174775	0.825225	0.174775	0.0599125
1674	0.234687	0.174775	0.825225	0.174775	0.0599125
1675	0.234687	0.174775	0.825225	0.174775	0.0599125
1676	0.234687	0.174775	0.825225	0.174775	0.0599125
1677	0.234687	0.174775	0.825225	0.174775	0.0599125
1678	0.234687	0.174775	0.825225	0.174775	0.0599125
1679	0.234687	0.174775	0.825225	0.174775	0.0599125
1680	0.234687	0.174775	0.825225	0.174775	0.0599125
1681	0.234687	0.174775	0.825225	0.174775	0.0599125
1682	0.234687	0.174775	0.825225	0.174775	0.0599125
1683	0.234687	0.174775	0.825225	0.174775	0.0599125
1684	0.234687	0.174775	0.825225	0.174775	0.0599125
1685	0.234687	0.174775	0.825225	0.174775	0.0599125
1686	0.234687	0.174775	0.825225	0.174775	0.0599125
1687	0.234687	0.174775	0.825225	0.174775	0.0599125
1688	0.234687	0.174775	0.825225	0.174775	0.0599125
1689	0.234687	0.174775	0.825225	0.174775	0.0599125
1690	0.234687	0.174775	0.825225	0.174775	0.0599125
1691	0.234687	0.174775	0.825225	0.174775	0.0599125
1692	0.234687	0.174775	0.825225	0.174775	0.0599125
1693	0.234687	0.174775	0.825225	0.174775	0.0599125
1694	0.234687	0.174775	0.825225	0.174775	0.0599125
1695	0.234687	0.174775	0.825225	0.174775	0.0599125
1696	0.234687	0.174775	0.825225	0.174775	0.0599125
1697	0.234687	0.174775	0.825225	0.174775	0.0599125
1698	0.234687	0.174775	0.825225	0.174775	0.0599125
1699	0.234687	0.174775	0.825225	0.174775	0.0599125
1700	0.234687	0.174775	0.825225	0.174775	0.0599125
1701	0.234687	0.174775	0.825225	0.174775	0.0599125
1702	0.234687	0.174775	0.825225	0.174775	0.0599125
1703	0.234687	0.174775	0.825225	0.174775	0.0599125
1704	0.234687	0.174775	0.825225	0.174775	0.0599125
1705	0.234687	0.174775	0.825225	0.174775	0.0599125
1706	0.234687	0.174775	0.825225	0.174775	0.0599125
1707	0.234687	0.174775	0.825225	0.174775	0.0599125
1708	0.234687	0.174775	0.825225	0.174775	0.0599125
1709	0.234687	0.174775	0.825225	0.174775	0.0599125
1710	0.234687	0.174775	0.825225	0.174775	0.0599125
1711	0.234687	0.174775	0.825225	0.174775	0.0599125
1712	0.234687	0.174775	0.825225	0.174775	0.0599125
1713	0.234687	0.174775	0.825225	0.174775	0.0599125
1714	0.234687	0.174775	0.825225	0.174775	0.0599125
1715	0.234687	0.174775	0.825225	0.174775	0.0599125
1716	0.234687	0.174775	0.825225	0.174775	0.0599125
1717	0.234687	0.174775	0.825225	0.174775	0.0599125
1718	0.234687	0.174775	0.825225	0.174775	0.0599125
1719	0.234687	0.174775	0.825225	0.174775	0.0599125
1720	0.234687	0.174775	0.825225	0.174775	0.0599125
1721	0.234687	0.174775	0.825225	0.174775	0.0599125
1722	0.234687	0.174775	0.825225	0.174775	0.0599125
1723	0.234687	0.174775	0.825225	0.174775	0.0599125
1724	0.234687	0.174775	0.825225	0.174775	0.0599125
1725	0.234687	0.174775	0.825225	0.174775	0.0599125
1726	0.234687	0.174775	0.825225	0.174775	0.0599125
1727	0.234687	0.174775	0.825225	0.174775	0.0599125
1728	0.234687	0.174775	0.825225	0.174775	0.0599125
1729	0.234687	0.174775	0.825225	0.174775	0.0599125
1730	0.234687	0.174775	0.825225	0.174775	0.0599125
1731	0.234687	0.174775	0.825225	0.174775	0.0599125
1732	0.234687	0.174775	0.825225	0.174775	0.0599125
1733	0.234687	0.174775	0.825225	0.174775	0.0599125
1734	0.234687	0.174775	0.825225	0.174775	0.0599125
1735	0.234687	0.174775	0.825225	0.174775	0.0599125
1736	0.234687	0.174775	0.825225	0.174775	0.0599125
1737	0.234687	0.174775	0.825225	0.174775	0.0599125
1738	0.234687	0.174775	0.825225	0.174775	0.0599125
1739	0.234687	0.174775	0.825225	0.174775	0.0599125
1740	0.234687	0.174775	0.825225	0.174775	0.0599125
1741	0.234687	0.174775	0.825225	0.174775	0.0599125
1742	0.234687	0.174775	0.825225	0.174775	0.0599125
1743	0.234687	0.174775	0.825225	0.174775	0.0599125
1744	0.234687	0.174775	0.825225	0.174775	0.0599125
1745	0.234687	0.174775	0.825225	0.174775	0.0599125
1746	0.234687	0.174775	0.825225	0.174775	0.0599125
1747	0.234687	0.174775	0.825225	0.174775	0.0599125
1748	0.234687	0.174775	0.825225	0.174775	0.0599125
1749	0.234687	0.174775	0.825225	0.174775	0.0599125
1750	0.234687	0.174775	0.825225	0.174775	0.0599125
1751	0.234687	0.174775	0.825225	0.174775	0.0599125
1752	0.234687	0.174775	0.825225	0.174775	0.0599125
1753	0.234687	0.174775	0.825225	0.174775	0.0599125
1754	0.234687	0.174775	0.825225	0.174775	0.0599125
1755	0.234687	0.174775	0.825225	0.174775	0.0599125
1756	0.234687	0.174775	0.825225	0.174775	0.0599125
1757	0.234687	0.174775	0.825225	0.174775	0.0599125
1758	0.234687	0.174775	0.825225	0.174775	0.0599125
1759	0.234687	0.174775	0.825225	0.174775	0.0599125
1760	0.234687	0.174775	0.825225	0.174775	0.0599125
1761	0.234687	0.174775	0.825225	0.174775	0.0599125
1762	0.234687	0.174775	0.825225	0.174775	0.0599125
1763	0.234687	0.174775	0.825225	0.174775	0.0599125
1764	0.234687	0.174775	0.825225	0.174775	0.0599125
1765	0.234687	0.174775	0.825225	0.174775	0.0599125
1766	0.234687	0.174775	0.825225	0.174775	0.0599125
1767	0.234687	0.174775	0.825225	0.174775	0.0599125
1768	0.234687	0.174775	0.825225	0.174775	0.0599125
1769	0.234687	0.174775	0.825225	0.174775	0.0599125
1770	0.234687	0.174775	0.825225	0.174775	0.0599125
1771	0.234687	0.174775	0.825225	0.174775	0.0599125
1772	0.234687	0.174775	0.825225	0.174775	0.0599125
1773	0.234687	0.174775	0.825225	0.174775	0.0599125
1774	0.234687	0.174775	0.825225	0.174775	0.0599125
1775	0.234687	0.174775	0.825225	0.174775	0.0599125
1776	0.234687	0.174775	0.825225	0.174775	0.0599125
1777	0.234687	0.174775	0.825225	0.174775	0.0599125
1778	0.234687	0.174775	0.825225	0.174775	0.0599125
1779	0.234687	0.174775	0.825225	0.174775	0.0599125
1780	0.234687	0.174775	0.825225	0.174775	0.0599125
1781	0.234687	0.174775	0.825225	0.174775	0.0599125
1782	0.234687	0.174775	0.825225	0.174775	0.0599125
1783	0.234687	0.174775	0.825225	0.174775	0.0599125
1784	0.234687	0.174775	0.825225	0.174775	0.0599125
1785	0.234687	0.174775	0.825225	0.174775	0.0599125
1786	0.234687	0.174775	0.825225	0.174775	0.0599125
1787	0.234687	0.174775	0.825225	0.174775	0.0599125
1788	0.234687	0.174775	0.825225	0.174775	0.0599125
1789	0.234687	0.174775	0.825225	0.174775	0.0599125
1790	0.234687	0.174775	0.825225	0.174775	0.0599125
1791	0.234687	0.174775	0.825225	0.174775	0.0599125
1792	0.234687	0.174775	0.825225	0.174775	0.0599125
1793	0.234687	0.174775	0.825225	0.174775	0.0599125
1794	0.234687	0.174775	0.825225	0.174775	0.0599125
1795	0.234687	0.174775	0.825225	0.174775	0.0599125
1796	0.234687	0.174775	0.825225	0.174775	0.0599125
1797	0.234687	0.174775	0.825225	0.174775	0.0599125
1798	0.234687	0.174775	0.825225	0.174775	0.0599125
1799	0.234687	0.174775	0.825225	0.174775	0.0599125
1800	0.234687	0.174775	0.825225	0.174775	0.0599125
1801	0.234687	0.174775	0.825225	0.174775	0.0599125
1802	0.234687	0.174775	0.825225	0.174775	0.0599125
1803	0.234687	0.174775	0.825225	0.174775	0.0599125
1804	0.234687	0.174775	0.825225	0.174775	0.0599125
1805	0.234687	0.174775	0.825225	0.174775	0.0599125
1806	0.234687	0.174775	0.825225	0.174775	0.0599125
1807	0.234687	0.174775	0.825225	0.174775	0.0599125
1808	0.234687	0.174775	0.825225	0.174775	0.0599125
1809	0.234687	0.174775	0.825225	0.174775	0.0599125
1810	0.234687	0.174775	0.825225	0.174775	0.0599125
1811	0.234687	0.174775	0.825225	0.174775	0.0599125
1812	0.234687	0.174775	0.825225	0.174775	0.0599125
1813	0.234687	0.174775	0.825225	0.174775	0.0599125
1814	0.234687	0.174775	0.825225	0.174775	0.0599125
1815	0.234687	0.174775	0.825225	0.174775	0.0599125
1816	0.234687	0.174775	0.825225	0.174775	0.0599125
1817	0.234687	0.174775	0.825225	0.174775	0.0599125
1818	0.234687	0.174775	0.825225	0.174775	0.0599125
1819	0.234687	0.174775	0.825225	0.174775	0.0599125
1820	0.234687	0.174775	0.825225	0.174775	0.0599125
1821	0.234687	0.174775	0.825225	0.174775	0.0599125
1822	0.234687	0.174775	0.825225	0.174775	0.0599125
1823	0.234687	0.174775	0.825225	0.174775	0.0599125
1824	0.234687	0.174775	0.825225	0.174775	0.0599125
1825	0.234687	0.174775	0.825225	0.174775	0.0599125
1826	0.234687	0.174775	0.825225	0.174775	0.0599125
1827	0.234687	0.174775	0.825225	0.174775	0.0599125
1828	0.234687	0.174775	0.825225	0.174775	0.0599125
1829	0.234687	0.174775	0.825225	0.174775	0.0599125
1830	0.234687	0.174775	0.825225	0.174775	0.0599125
1831	0.234687	0.174775	0.825225	0.174775	0.0599125
1832	0.234687	0.174775	0.825225	0.174775	0.0599125
1833	0.234687	0.174775	0.825225	0.174775	0.0599125
1834	0.234687	0.174775	0.825225	0.174775	0.0599125
1835	0.234687	0.174775	0.825225	0.174775	0.0599125
1836	0.234687	0.174775	0.825225	0.174775	0.0599125
1837	0.234687	0.174775	0.825225	0.174775	0.0599125
1838	0.234687	0.174775	0.825225	0.174775	0.0599125
1839	0.234687	0.174775	0.825225	0.174775	0.0599125
1840	0.234687	0.174775	0.825225	0.174775	0.0599125
1841	0.234687	0.174775	0.825225	0.174775	0.0599125
1842	0.234687	0.174775	0.825225	0.174775	0.0599125
1843	0.234687	0.174775	0.825225	0.174775	0.0599125
1844	0.234687	0.174775	0.825225	0.174775	0.0599125
1845	0.234687	0.174775	0.825225	0.174775	0.0599125
1846	0.234687	0.174775	0.825225	0.174775	0.0599125
1847	0.234687	0.174775	0.825225	0.174775	0.0599125
1848	0.234687	0.174775	0.825225	0.174775	0.0599125
1849	0.234687	0.174775	0.825225	0.174775	0.0599125
1850	0.234687	0.174775	0.825225	0.174775	0.0599125
1851	0.234687	0.174775	0.825225	0.174775	0.0599125
1852	0.234687	0.174775	0.825225	0.174775	0.0599125
1853	0.234687	0.174775	0.825225	0.174775	0.0599125
1854	0.234687	0.174775	0.825225	0.174775	0.0599125
1855	0.234687	0.174775	0.825225	0.174775	0.0599125
1856	0.234687	0.174775	0.825225	0.174775	0.0599125
1857	0.234687	0.174775	0.825225	0.174775	0.0599125
1858	0.234687	0.174775	0.825225	0.174775	0.0599125
1859	0.234687	0.174775	0.825225	0.174775	0.0599125
1860	0.234687	0.174775	0.825225	0.174775	0.0599125
1861	0.234687	0.174775	0.825225	0.174775	0.0599125
1862	0.234687	0.174775	0.825225	0.174775	0.0599125
1863	0.234687	0.174775	0.825225	0.174775	0.0599125
1864	0.234687	0.174775	0.825225	0.174775	0.0599125
1865	0.234687	0.174775	0.825225	0.174775	0.0599125
1866	0.234687	0.174775	0.825225	0.174775	0.0599125
1867	0.234687	0.174775	0.825225	0.174775	0.0599125
1868	0.234687	0.174775	0.825225	0.174775	0.0599125
1869	0.234687	0.174775	0.825225	0.174775	0.0599125
1870	0.234687	0.174775	0.825225	0.174775	0.0599125
1871	0.234687	0.174775	0.825225	0.174775	0.0599125
1872	0.234687	0.174775	0.825225	0.174775	0.0599125
1873	0.234687	0.174775	0.825225	0.174775	0.0599125
1874	0.234687	0.174775	0.825225	0.174775	0.0599125
1875	0.234687	0.174775	0.825225	0.174775	0.0599125
1876	0.234687	0.174775	0.825225	0.174775	0.0599125
1877	0.234687	0.174775	0.825225	0.174775	0.0599125
1878	0.234687	0.174775	0.825225	0.174775	0.0599125
1879	0.234687	0.174775	0.825225	0.174775	0.0599125
1880	0.234687	0.174775	0.825225	0.174775	0.0599125
1881	0.234687	0.174775	0.825225	0.174775	0.0599125
1882	0.234687	0.174775	0.825225	0.174775	0.0599125
1883	0.234687	0.174775	0.825225	0.174775	0.0599125
1884	0.234687	0.174775	0.825225	0.174775	0.0599125
1885	0.234687	0.174775	0.825225	0.174775	0.0599125
1886	0.234687	0.174775	0.825225	0.174775	0.0599125
1887	0.234687	0.174775	0.825225	0.174775	0.0599125
1888	0.234687	0.174775	0.825225	0.174775	0.0599125
1889	0.234687	0.174775	0.825225	0.174775	0.0599125
1890	0.234687	0.174775	0.825225	0.174775	0.0599125
1891	0.234687	0.174775	0.825225	0.174775	0.0599125
1892	0.234687	0.174775	0.825225	0.174775	0.0599125
1893	0.234687	0.174775	0.825225	0.174775	0.0599125
1894	0.234687	0.174775	0.825225	0.174775	0.0599125
1895	0.234687	0.174775	0.825225	0.174775	0.0599125
1896	0.234687	0.174775	0.825225	0.174775	0.0599125
1897	0.234687	0.174775	0.825225	0.174775	0.0599125
1898	0.234687	0.174775	0.825225	0.174775	0.0599125
1899	0.234687	0.174775	0.825225	0.174775	0.0599125
1900	0.234687	0.174775	0.825225	0.174775	0.0599125
1901	0.234687	0.174775	0.825225	0.174775	0.0599125
1902	0.234687	0.174775	0.825225	0.174775	0.0599125
1903	0.234687	0.174775	0.825225	0.174775	0.0599125
1904	0.234687	0.174775	0.825225	0.174775	0.0599125
1905	0.234687	0.174775	0.825225	0.174775	0.0599125
1906	0.234687	0.174775	0.825225	0.174775	0.0599125
1907	0.234687	0.174775	0.825225	0.174775	0.0599125
1908	0.234687	0.174775	0.825225	0.174775	0.0599125
1909	0.234687	0.174775	0.825225	0.174775	0.0599125
1910	0.234687	0.174775	0.825225	0.174775	0.0599125
1911	0.234687	0.174775	0.825225	0.174775	0.0599125
1912	0.234687	0.174775	0.825225	0.174775	0.0599125
1913	0.234687	0.174775	0.825225	0.174775	0.0599125
1914	0.234687	0.174775	0.825225	0.174775	0.0599125
1915	0.234687	0.174775	0.825225	0.174775	0.0599125
1916	0.234687	0.174775	0.825225	0.174775	0.0599125
1917	0.234687	0.174775	0.825225	0.174775	0.0599125
1918	0.234687	0.174775	0.825225	0.174775	0.0599125
1919	0.234687	0.174775	0.825225	0.174775	0.0599125
1920	0.234687	0.174775	0.825225	0.174775	0.0599125
1921	0.234687	0.174775	0.825225	0.174775	0.0599125
1922	0.234687	0.174775	0.825225	0.174775	0.0599125
1923	0.234687	0.174775	0.825225	0.174775	0.0599125
1924	0.234687	0.174775	0.825225	0.174775	0.0599125
1925	0.234687	0.174775	0.825225	0.174775	0.0599125
1926	0.234687	0.174775	0.825225	0.174775	0.0599125
1927	0.234687	0.174775	0.825225	0.174775	0.0599125
1928	0.234687	0.174775	0.825225	0.174775	0.0599125
1929	0.234687	0.174775	0.825225	0.174775	0.0599125
1930	0.234687	0.174775	0.825225	0.174775	0.0599125
1931	0.234687	0.174775	0.825225	0.174775	0.0599125
1932	0.234687	0.174775	0.825225	0.174775	0.0599125
1933	0.234687	0.174775	0.825225	0.174775	0.0599125
1934	0.234687	0.174775	0.825225	0.174775	0.0599125
1935	0.234687	0.174775	0.825225	0.174775	0.0599125
1936	0.234687	0.174775	0.825225	0.174775	0.0599125
1937	0.234687	0.174775	0.825225	0.174775	0.0599125
1938	0.234687	0.174775	0.825225	0.174775	0.0599125
1939	0.234687	0.174775	0.825225	0.174775	0.0599125
1940	0.234687	0.174775	0.825225	0.174775	0.0599125
1941	0.234687	0.174775	0.825225	0.174775	0.0599125
1942	0.234687	0.174775	0.825225	0.174775	0.0599125
1943	0.234687	0.174775	0.825225	0.174775	0.0599125
1944	0.234687	0.174775	0.825225	0.174775	0.0599125
1945	0.234687	0.174775	0.825225	0.174775	0.0599125
1946	0.234687	0.174775	0.825225	0.174775	0.0599125
1947	0.234687	0.174775	0.825225	0.174775	0.0599125
1948	0.234687	0.174775	0.825225	0.174775	0.0599125
1949	0.234687	0.174775	0.825225	0.174775	0.0599125
1950	0.234687	0.174775	0.825225	0.174775	0.0599125
1951	0.234687	0.174775	0.825225	0.174775	0.0599125
1952	0.234687	0.174775	0.825225	0.174775	0.0599125
1953	0.234687	0.174775	0.825225	0.174775	0.0599125
1954	0.234687	0.174775	0.825225	0.174775	0.0599125
1955	0.234687	0.174775	0.825225	0.174775	0.0599125
1956	0.234687	0.174775	0.825225	0.174775	0.0599125
1957	0.234687	0.174775	0.825225	0.174775	0.0599125
1958	0.234687	0.174775	0.825225	0.174775	0.0599125
1959	0.234687	0.174775	0.825225	0.174775	0.0599125
1960	0.234687	0.174775	0.825225	0.174775	0.0599125
1961	0.234687	0.174775	0.825225	0.174775	0.0599125
1962	0.234687	0.174775	0.825225	0.174775	0.0599125
1963	0.234687	0.174775	0.825225	0.174775	0.0599125
1964	0.234687	0.174775	0.825225	0.174775	0.0599125
1965	0.234687	0.174775	0.825225	0.174775	0.0599125
1966	0.234687	0.174775	0.825225	0.174775	0.0599125
1967	0.234687	0.174775	0.825225	0.174775	0.0599125
1968	0.234687	0.174775	0.825225	0.174775	0.0599125
1969	0.234687	0.174775	0.825225	0.174775	0.0599125
1970	0.234687	0.174775	0.825225	0.174775	0.0599125
1971	0.234687	0.174775	0.825225	0.174775	0.0599125
1972	0.234687	0.174775	0.825225	0.174775	0.0599125
1973	0.234687	0.174775	0.825225	0.174775	0.0599125
1974	0.234687	0.174775	0.825225	0.174775	0.0599125
1975	0.234687	0.174775	0.825225	0.174775	0.0599125
1976	0.234687	0.174775	0.825225	0.174775	0.0599125
1977	0.234687	0.174775	0.825225	0.174775	0.0599125
1978	0.234687	0.174775	0.825225	0.174775	0.0599125
1979	0.234687	0.174775	0.825225	0.174775	0.0599125
1980	0.234687	0.174775	0.825225	0.174775	0.0599125
1981	0.234687	0.174775	0.825225	0.174775	0.0599125
1982	0.234687	0.174775	0.825225	0.174775	0.0599125
1983	0.234687	0.174775	0.825225	0.174775	0.0599125
1984	0.234687	0.174775	0.825225	0.174775	0.0599125
1985	0.234687	0.174775	0.825225	0.174775	0.0599125
1986	0.234687	0.174775	0.825225	0.174775	0.0599125
1987	0.234687	0.174775	0.825225	0.174775	0.0599125
1988	0.234687	0.174775	0.825225	0.174775	0.0599125
1989	0.234687	0.174775	0.825225	0.174775	0.0599125
1990	0.234687	0.174775	0.825225	0.174775	0.0599125
1991	0.234687	0.174775	0.825225	0.174775	0.0599125
1992	0.234687	0.174775	0.825225	0.174775	0.0599125
1993	0.234687	0.174775	0.825225	0.174775	0.0599125
1994	0.234687	0.174775	0.825225	0.174775	0.0599125
1995	0.234687	0.174775	0.825225	0.174775	0.0599125
1996	0.234687	0.174775	0.825225	0.174775	0.0599125
1997	0.234687	0.174775	0.825225	0.174775	0.0599125
1998	0.234687	0.174775	0.825225	0.174775	0.0599125
1999	0.234687	0.174775	0.825225	0.174775	0.0599125
2000	0.234687	0.174775	0.825225	0.174775	0.0599125
[truncated: 3,001 more rows]
