# Supplementary material for: Aspiration-driven co-evolution of cooperation with individual behavioral diversity
Source: PLoS One. 2023 Sep 15;18(9):e0291134. doi: 10.1371/journal.pone.0291134 (PMC10503719; doi:10.1371/journal.pone.0291134)
Supplement: S1 Data — (ZIP) [file pone.0291134.s001.zip › M1/v2-L=200/data/tolerate=1_b=1.31_frequency.txt]

1	0.502175	1	0	0.502175	0
2	0.346019	0.9144	0.0856	0.345825	0.00019375
3	0.247719	0.781525	0.218475	0.245575	0.00214375
4	0.180713	0.6229	0.3771	0.17575	0.0049625
5	0.136588	0.47125	0.52875	0.128025	0.0085625
6	0.108194	0.3495	0.6505	0.09785	0.0103438
7	0.093550	0.264825	0.735175	0.081425	0.012125
8	0.084269	0.207275	0.792725	0.071375	0.0128938
9	0.080019	0.17105	0.82895	0.066	0.0140188
10	0.078050	0.149325	0.850675	0.062525	0.015525
11	0.075544	0.133375	0.866625	0.059375	0.0161687
12	0.074581	0.121175	0.878825	0.057525	0.0170562
13	0.075431	0.11485	0.88515	0.0577	0.0177313
14	0.075512	0.109225	0.890775	0.056725	0.0187875
15	0.076031	0.105825	0.894175	0.05685	0.0191813
16	0.077369	0.10325	0.89675	0.057375	0.0199938
17	0.077706	0.10055	0.89945	0.05715	0.0205563
18	0.080094	0.09905	0.90095	0.059425	0.0206688
19	0.081394	0.099975	0.900025	0.05985	0.0215438
20	0.081500	0.099275	0.900725	0.06	0.0215
21	0.082913	0.099	0.901	0.060725	0.0221875
22	0.084425	0.099875	0.900125	0.06185	0.022575
23	0.085206	0.098925	0.901075	0.0617	0.0235062
24	0.085913	0.0984	0.9016	0.0619	0.0240125
25	0.086763	0.098875	0.901125	0.062375	0.0243875
26	0.086706	0.098475	0.901525	0.06165	0.0250562
27	0.087431	0.0969	0.9031	0.0618	0.0256313
28	0.088175	0.09625	0.90375	0.0624	0.025775
29	0.089362	0.09555	0.90445	0.062975	0.0263875
30	0.089969	0.096125	0.903875	0.063425	0.0265438
31	0.090625	0.095875	0.904125	0.063875	0.02675
32	0.091600	0.0962	0.9038	0.06445	0.02715
33	0.091938	0.095675	0.904325	0.064675	0.0272625
34	0.093088	0.095275	0.904725	0.0652	0.0278875
35	0.093988	0.09595	0.90405	0.065725	0.0282625
36	0.094681	0.09745	0.90255	0.0662	0.0284813
37	0.095619	0.097725	0.902275	0.066625	0.0289937
38	0.095600	0.097325	0.902675	0.066625	0.028975
39	0.096613	0.097575	0.902425	0.067225	0.0293875
40	0.097094	0.097675	0.902325	0.067725	0.0293687
41	0.097844	0.0983	0.9017	0.06865	0.0291938
42	0.098656	0.0977	0.9023	0.0689	0.0297563
43	0.098931	0.097575	0.902425	0.069525	0.0294062
44	0.099469	0.096925	0.903075	0.06975	0.0297187
45	0.099869	0.09655	0.90345	0.070075	0.0297938
46	0.100481	0.096825	0.903175	0.07065	0.0298313
47	0.100156	0.095425	0.904575	0.07035	0.0298062
48	0.100581	0.096	0.904	0.070375	0.0302063
49	0.101619	0.095125	0.904875	0.070725	0.0308938
50	0.102125	0.095	0.905	0.07135	0.030775
51	0.103406	0.094625	0.905375	0.07235	0.0310563
52	0.103619	0.09535	0.90465	0.07225	0.0313688
53	0.104744	0.0962	0.9038	0.0736	0.0311438
54	0.105150	0.096475	0.903525	0.0743	0.03085
55	0.105750	0.09675	0.90325	0.074525	0.031225
56	0.106081	0.09685	0.90315	0.074525	0.0315563
57	0.106669	0.0969	0.9031	0.07495	0.0317187
58	0.107019	0.097425	0.902575	0.075125	0.0318937
59	0.108037	0.0978	0.9022	0.07595	0.0320875
60	0.108706	0.098725	0.901275	0.076725	0.0319813
61	0.109044	0.098975	0.901025	0.077275	0.0317687
62	0.108625	0.09845	0.90155	0.076275	0.03235
63	0.108938	0.09675	0.90325	0.076075	0.0328625
64	0.109381	0.09645	0.90355	0.076425	0.0329562
65	0.109675	0.095975	0.904025	0.076625	0.03305
66	0.110500	0.095975	0.904025	0.076825	0.033675
67	0.111175	0.0963	0.9037	0.0772	0.033975
68	0.111781	0.09805	0.90195	0.078025	0.0337563
69	0.111856	0.098325	0.901675	0.078125	0.0337312
70	0.112806	0.098375	0.901625	0.0785	0.0343063
71	0.113456	0.098725	0.901275	0.079425	0.0340312
72	0.113831	0.099475	0.900525	0.0799	0.0339313
73	0.113613	0.098725	0.901275	0.079725	0.0338875
74	0.114656	0.099675	0.900325	0.080825	0.0338313
75	0.114563	0.098725	0.901275	0.08055	0.0340125
76	0.114450	0.098725	0.901275	0.080325	0.034125
77	0.115631	0.0985	0.9015	0.081025	0.0346062
78	0.116250	0.09895	0.90105	0.081875	0.034375
79	0.116963	0.10005	0.89995	0.082275	0.0346875
80	0.117944	0.100875	0.899125	0.0829	0.0350437
81	0.118625	0.1012	0.8988	0.08355	0.035075
82	0.118531	0.1012	0.8988	0.083225	0.0353062
83	0.118863	0.100825	0.899175	0.08315	0.0357125
84	0.118875	0.1008	0.8992	0.0834	0.035475
85	0.118700	0.099725	0.900275	0.083	0.0357
86	0.119681	0.100075	0.899925	0.08395	0.0357312
87	0.120262	0.101525	0.898475	0.085075	0.0351875
88	0.121300	0.101775	0.898225	0.08565	0.03565
89	0.121400	0.102075	0.897925	0.085675	0.035725
90	0.122150	0.102175	0.897825	0.0862	0.03595
91	0.122300	0.102125	0.897875	0.0863	0.036
92	0.122506	0.1016	0.8984	0.086125	0.0363812
93	0.122681	0.10135	0.89865	0.08615	0.0365313
94	0.123162	0.10075	0.89925	0.0864	0.0367625
95	0.123588	0.1016	0.8984	0.08715	0.0364375
96	0.124325	0.1013	0.8987	0.087525	0.0368
97	0.124550	0.102225	0.897775	0.088275	0.036275
98	0.125125	0.102825	0.897175	0.088875	0.03625
99	0.125794	0.1038	0.8962	0.0897	0.0360938
100	0.126950	0.1055	0.8945	0.091225	0.035725
101	0.126719	0.105475	0.894525	0.09085	0.0358687
102	0.127056	0.1043	0.8957	0.090625	0.0364312
103	0.127106	0.104725	0.895275	0.090525	0.0365813
104	0.127881	0.104975	0.895025	0.09125	0.0366312
105	0.127263	0.10505	0.89495	0.090625	0.0366375
106	0.128044	0.104	0.896	0.090775	0.0372688
107	0.128556	0.103925	0.896075	0.0913	0.0372562
108	0.129094	0.104625	0.895375	0.091575	0.0375187
109	0.129456	0.105275	0.894725	0.091925	0.0375313
110	0.129875	0.106175	0.893825	0.0926	0.037275
111	0.130800	0.106675	0.893325	0.0934	0.0374
112	0.130819	0.10695	0.89305	0.0935	0.0373187
113	0.130988	0.107225	0.892775	0.0937	0.0372875
114	0.131788	0.108125	0.891875	0.094375	0.0374125
115	0.132013	0.1083	0.8917	0.0942	0.0378125
116	0.132175	0.107875	0.892125	0.094	0.038175
117	0.132794	0.108425	0.891575	0.094925	0.0378688
118	0.132869	0.107975	0.892025	0.0945	0.0383688
119	0.133362	0.108975	0.891025	0.095225	0.0381375
120	0.133719	0.1086	0.8914	0.095475	0.0382438
121	0.134350	0.108925	0.891075	0.09575	0.0386
122	0.134200	0.1091	0.8909	0.095675	0.038525
123	0.134525	0.108275	0.891725	0.0954	0.039125
124	0.134569	0.10815	0.89185	0.095425	0.0391437
125	0.134944	0.10735	0.89265	0.0955	0.0394438
126	0.134844	0.10775	0.89225	0.0955	0.0393437
127	0.135181	0.107225	0.892775	0.096	0.0391813
128	0.135387	0.10765	0.89235	0.09655	0.0388375
129	0.135756	0.10755	0.89245	0.0966	0.0391562
130	0.135919	0.107425	0.892575	0.0967	0.0392187
131	0.136425	0.107325	0.892675	0.097175	0.03925
132	0.137187	0.107575	0.892425	0.09765	0.0395375
133	0.137944	0.108925	0.891075	0.09855	0.0393937
134	0.137513	0.109275	0.890725	0.0985	0.0390125
135	0.138206	0.108925	0.891075	0.0988	0.0394062
136	0.137937	0.108075	0.891925	0.0983	0.0396375
137	0.137906	0.1081	0.8919	0.09825	0.0396562
138	0.138075	0.1078	0.8922	0.098375	0.0397
139	0.138388	0.1077	0.8923	0.098425	0.0399625
140	0.138513	0.107575	0.892425	0.098525	0.0399875
141	0.139237	0.1082	0.8918	0.09945	0.0397875
142	0.139469	0.108175	0.891825	0.099775	0.0396938
143	0.139650	0.108725	0.891275	0.099825	0.039825
144	0.140056	0.109175	0.890825	0.10055	0.0395063
145	0.140175	0.109375	0.890625	0.100425	0.03975
146	0.139937	0.109525	0.890475	0.100275	0.0396625
147	0.140031	0.10835	0.89165	0.099825	0.0402062
148	0.140306	0.108225	0.891775	0.100125	0.0401813
149	0.140156	0.10815	0.89185	0.0998	0.0403563
150	0.140113	0.107675	0.892325	0.099575	0.0405375
151	0.140394	0.107825	0.892175	0.1	0.0403937
152	0.140556	0.10765	0.89235	0.100025	0.0405312
153	0.141006	0.108775	0.891225	0.10095	0.0400563
154	0.141244	0.109125	0.890875	0.101075	0.0401688
155	0.140875	0.108425	0.891575	0.10045	0.040425
156	0.140894	0.108	0.892	0.100375	0.0405187
157	0.140881	0.107075	0.892925	0.1003	0.0405812
158	0.141519	0.106775	0.893225	0.100675	0.0408437
159	0.141594	0.10735	0.89265	0.101	0.0405937
160	0.141744	0.10825	0.89175	0.101275	0.0404687
161	0.142125	0.107775	0.892225	0.101275	0.04085
162	0.142069	0.108225	0.891775	0.101575	0.0404938
163	0.142431	0.10825	0.89175	0.10195	0.0404813
164	0.142700	0.108625	0.891375	0.101975	0.040725
165	0.142769	0.10865	0.89135	0.102025	0.0407438
166	0.143563	0.108525	0.891475	0.102625	0.0409375
167	0.143038	0.108425	0.891575	0.102125	0.0409125
168	0.143081	0.1078	0.8922	0.1017	0.0413813
169	0.143313	0.10825	0.89175	0.1021	0.0412125
170	0.143169	0.1077	0.8923	0.10175	0.0414187
171	0.143338	0.107825	0.892175	0.10205	0.0412875
172	0.143331	0.108125	0.891875	0.1023	0.0410312
173	0.143425	0.107425	0.892575	0.1021	0.041325
174	0.143700	0.107975	0.892025	0.1024	0.0413
175	0.144119	0.107925	0.892075	0.102775	0.0413437
176	0.144188	0.10785	0.89215	0.102875	0.0413125
177	0.144288	0.108325	0.891675	0.103	0.0412875
178	0.144150	0.108375	0.891625	0.102675	0.041475
179	0.144131	0.10805	0.89195	0.102625	0.0415063
180	0.143994	0.107375	0.892625	0.10225	0.0417438
181	0.144325	0.107425	0.892575	0.10255	0.041775
182	0.144694	0.108025	0.891975	0.103275	0.0414187
183	0.144794	0.1081	0.8919	0.10315	0.0416438
184	0.144756	0.107725	0.892275	0.10275	0.0420063
185	0.144344	0.10745	0.89255	0.102475	0.0418688
186	0.144475	0.107225	0.892775	0.10275	0.041725
187	0.144775	0.107075	0.892925	0.1029	0.041875
188	0.144913	0.107475	0.892525	0.10325	0.0416625
189	0.144512	0.107025	0.892975	0.102675	0.0418375
190	0.144406	0.10625	0.89375	0.10235	0.0420563
191	0.144656	0.105975	0.894025	0.102675	0.0419812
192	0.144850	0.1062	0.8938	0.103025	0.041825
193	0.145325	0.106925	0.893075	0.103675	0.04165
194	0.145487	0.107475	0.892525	0.103775	0.0417125
195	0.145462	0.1076	0.8924	0.10385	0.0416125
196	0.145581	0.107175	0.892825	0.103875	0.0417063
197	0.145638	0.1069	0.8931	0.10375	0.0418875
198	0.145725	0.1075	0.8925	0.103825	0.0419
199	0.145544	0.1075	0.8925	0.1038	0.0417438
200	0.145775	0.10715	0.89285	0.10375	0.042025
201	0.146037	0.107575	0.892425	0.104225	0.0418125
202	0.145931	0.107575	0.892425	0.10405	0.0418813
203	0.145694	0.107075	0.892925	0.103675	0.0420188
204	0.145875	0.107275	0.892725	0.10405	0.041825
205	0.146063	0.107475	0.892525	0.1044	0.0416625
206	0.146163	0.10745	0.89255	0.10445	0.0417125
207	0.146344	0.1075	0.8925	0.104475	0.0418688
208	0.146194	0.107275	0.892725	0.10415	0.0420437
209	0.146325	0.1072	0.8928	0.104325	0.042
210	0.146262	0.10745	0.89255	0.104225	0.0420375
211	0.146262	0.1075	0.8925	0.104375	0.0418875
212	0.146537	0.10745	0.89255	0.1046	0.0419375
213	0.146506	0.1077	0.8923	0.10475	0.0417563
214	0.146681	0.107625	0.892375	0.104775	0.0419062
215	0.146806	0.108125	0.891875	0.105075	0.0417312
216	0.147106	0.108075	0.891925	0.10525	0.0418562
217	0.147275	0.1082	0.8918	0.105275	0.042
218	0.147100	0.108325	0.891675	0.1052	0.0419
219	0.147131	0.1079	0.8921	0.10515	0.0419812
220	0.147150	0.107975	0.892025	0.105125	0.042025
221	0.147287	0.10815	0.89185	0.10525	0.0420375
222	0.147275	0.108	0.892	0.10525	0.042025
223	0.147381	0.107775	0.892225	0.105225	0.0421562
224	0.147106	0.10775	0.89225	0.105	0.0421062
225	0.147450	0.10795	0.89205	0.105425	0.042025
226	0.147375	0.108025	0.891975	0.105275	0.0421
227	0.147237	0.1078	0.8922	0.105	0.0422375
228	0.147669	0.10785	0.89215	0.105375	0.0422937
229	0.147813	0.1082	0.8918	0.1056	0.0422125
230	0.147644	0.10835	0.89165	0.105225	0.0424187
231	0.147781	0.1085	0.8915	0.1055	0.0422812
232	0.147762	0.108375	0.891625	0.105525	0.0422375
233	0.148000	0.108425	0.891575	0.105775	0.042225
234	0.148056	0.1085	0.8915	0.105775	0.0422812
235	0.148287	0.108575	0.891425	0.105925	0.0423625
236	0.148388	0.1092	0.8908	0.106075	0.0423125
237	0.148375	0.109275	0.890725	0.1061	0.042275
238	0.148475	0.108875	0.891125	0.105925	0.04255
239	0.148725	0.109175	0.890825	0.1062	0.042525
240	0.148950	0.10925	0.89075	0.1065	0.04245
241	0.149325	0.11005	0.88995	0.107175	0.04215
242	0.149344	0.110575	0.889425	0.10725	0.0420937
243	0.149113	0.11	0.89	0.10685	0.0422625
244	0.149306	0.109625	0.890375	0.10685	0.0424563
245	0.149625	0.110025	0.889975	0.107075	0.04255
246	0.149819	0.110375	0.889625	0.107175	0.0426438
247	0.149725	0.11085	0.88915	0.107325	0.0424
248	0.149413	0.1103	0.8897	0.106825	0.0425875
249	0.149481	0.109725	0.890275	0.106725	0.0427563
250	0.149419	0.109325	0.890675	0.10635	0.0430688
251	0.149600	0.109475	0.890525	0.1066	0.043
252	0.149806	0.1096	0.8904	0.1069	0.0429063
253	0.149775	0.1097	0.8903	0.10695	0.042825
254	0.149769	0.10955	0.89045	0.106825	0.0429438
255	0.149931	0.109725	0.890275	0.107025	0.0429063
256	0.149794	0.10975	0.89025	0.107	0.0427937
257	0.149575	0.1095	0.8905	0.10675	0.042825
258	0.149787	0.109025	0.890975	0.1067	0.0430875
259	0.149894	0.1089	0.8911	0.106825	0.0430688
260	0.149819	0.108875	0.891125	0.10685	0.0429688
261	0.150006	0.10865	0.89135	0.107	0.0430063
262	0.150119	0.10895	0.89105	0.107175	0.0429438
263	0.150206	0.109075	0.890925	0.107225	0.0429812
264	0.150419	0.109425	0.890575	0.107475	0.0429438
265	0.150619	0.10985	0.89015	0.107725	0.0428938
266	0.150713	0.110275	0.889725	0.107875	0.0428375
267	0.150769	0.110325	0.889675	0.107925	0.0428438
268	0.150856	0.110525	0.889475	0.107975	0.0428813
269	0.150719	0.1105	0.8895	0.107875	0.0428438
270	0.150938	0.1102	0.8898	0.1079	0.0430375
271	0.151256	0.1107	0.8893	0.10825	0.0430063
272	0.151181	0.1108	0.8892	0.1083	0.0428813
273	0.151244	0.1108	0.8892	0.108225	0.0430188
274	0.151244	0.11085	0.88915	0.108375	0.0428687
275	0.151194	0.110525	0.889475	0.10815	0.0430437
276	0.151169	0.110775	0.889225	0.10825	0.0429187
277	0.151363	0.110875	0.889125	0.10835	0.0430125
278	0.151363	0.110875	0.889125	0.1084	0.0429625
279	0.151488	0.11065	0.88935	0.108375	0.0431125
280	0.151550	0.110775	0.889225	0.108475	0.043075
281	0.151475	0.110675	0.889325	0.1084	0.043075
282	0.151819	0.110475	0.889525	0.1087	0.0431187
283	0.151888	0.1109	0.8891	0.10885	0.0430375
284	0.151944	0.111075	0.888925	0.108975	0.0429688
285	0.151769	0.111075	0.888925	0.108675	0.0430938
286	0.151856	0.1108	0.8892	0.10875	0.0431062
287	0.152006	0.110625	0.889375	0.1089	0.0431062
288	0.152144	0.110825	0.889175	0.10905	0.0430938
289	0.152269	0.111025	0.888975	0.1092	0.0430688
290	0.152263	0.11105	0.88895	0.10915	0.0431125
291	0.152012	0.110525	0.889475	0.1087	0.0433125
292	0.152031	0.110425	0.889575	0.108675	0.0433562
293	0.152113	0.1107	0.8893	0.10885	0.0432625
294	0.152294	0.1106	0.8894	0.108875	0.0434187
295	0.152281	0.11075	0.88925	0.10895	0.0433313
296	0.152369	0.11075	0.88925	0.10905	0.0433188
297	0.152250	0.110525	0.889475	0.1089	0.04335
298	0.152506	0.110475	0.889525	0.109075	0.0434312
299	0.152625	0.11085	0.88915	0.109325	0.0433
300	0.152613	0.11095	0.88905	0.109325	0.0432875
301	0.152600	0.111025	0.888975	0.1093	0.0433
302	0.152500	0.11085	0.88915	0.109125	0.043375
303	0.152350	0.11025	0.88975	0.1089	0.04345
304	0.152231	0.109925	0.890075	0.1087	0.0435313
305	0.152381	0.110175	0.889825	0.109025	0.0433562
306	0.152513	0.110475	0.889525	0.109225	0.0432875
307	0.152575	0.1106	0.8894	0.1093	0.043275
308	0.152550	0.110575	0.889425	0.109225	0.043325
309	0.152506	0.110475	0.889525	0.1091	0.0434063
310	0.152581	0.110575	0.889425	0.109125	0.0434563
311	0.152469	0.1104	0.8896	0.109	0.0434688
312	0.152456	0.110425	0.889575	0.1091	0.0433562
313	0.152513	0.1102	0.8898	0.109125	0.0433875
314	0.152475	0.1102	0.8898	0.109075	0.0434
315	0.152413	0.110025	0.889975	0.1089	0.0435125
316	0.152463	0.109775	0.890225	0.108925	0.0435375
317	0.152544	0.1096	0.8904	0.108975	0.0435688
318	0.152613	0.1097	0.8903	0.10905	0.0435625
319	0.152600	0.10985	0.89015	0.10905	0.04355
320	0.152606	0.109925	0.890075	0.10915	0.0434563
321	0.152613	0.109875	0.890125	0.109175	0.0434375
322	0.152537	0.109825	0.890175	0.1091	0.0434375
323	0.152519	0.10965	0.89035	0.109075	0.0434438
324	0.152531	0.109625	0.890375	0.109075	0.0434563
325	0.152550	0.1096	0.8904	0.109	0.04355
326	0.152606	0.109575	0.890425	0.109025	0.0435813
327	0.152613	0.10965	0.89035	0.109	0.0436125
328	0.152619	0.1097	0.8903	0.109	0.0436187
329	0.152656	0.109825	0.890175	0.10905	0.0436062
330	0.152781	0.109925	0.890075	0.109275	0.0435063
331	0.152819	0.11005	0.88995	0.109375	0.0434438
332	0.152775	0.10995	0.89005	0.109225	0.04355
333	0.152888	0.1101	0.8899	0.10935	0.0435375
334	0.153069	0.1105	0.8895	0.109625	0.0434438
335	0.152950	0.11065	0.88935	0.109575	0.043375
336	0.152963	0.11055	0.88945	0.1095	0.0434625
337	0.153069	0.110525	0.889475	0.109625	0.0434438
338	0.153163	0.11085	0.88915	0.10975	0.0434125
339	0.153219	0.110775	0.889225	0.1098	0.0434187
340	0.153056	0.110725	0.889275	0.109575	0.0434812
341	0.153000	0.110625	0.889375	0.10945	0.04355
342	0.153025	0.1106	0.8894	0.1093	0.043725
343	0.153019	0.110575	0.889425	0.109325	0.0436938
344	0.152913	0.110475	0.889525	0.10925	0.0436625
345	0.153175	0.11055	0.88945	0.109475	0.0437
346	0.153113	0.1106	0.8894	0.109425	0.0436875
347	0.153056	0.11065	0.88935	0.10935	0.0437063
348	0.153013	0.1103	0.8897	0.1092	0.0438125
349	0.153100	0.11055	0.88945	0.1093	0.0438
350	0.152975	0.11035	0.88965	0.109175	0.0438
351	0.152981	0.110325	0.889675	0.1092	0.0437813
352	0.153075	0.1103	0.8897	0.109175	0.0439
353	0.153044	0.11035	0.88965	0.10925	0.0437937
354	0.153037	0.110125	0.889875	0.109175	0.0438625
355	0.153213	0.1102	0.8898	0.109425	0.0437875
356	0.153312	0.11055	0.88945	0.1096	0.0437125
357	0.153269	0.110575	0.889425	0.10955	0.0437188
358	0.153356	0.110625	0.889375	0.1096	0.0437562
359	0.153312	0.110625	0.889375	0.109575	0.0437375
360	0.153312	0.110625	0.889375	0.109625	0.0436875
361	0.153331	0.11065	0.88935	0.109675	0.0436563
362	0.153394	0.110625	0.889375	0.109675	0.0437188
363	0.153537	0.1107	0.8893	0.109725	0.0438125
364	0.153506	0.110675	0.889325	0.10985	0.0436563
365	0.153481	0.110775	0.889225	0.109775	0.0437063
366	0.153531	0.110675	0.889325	0.10975	0.0437813
367	0.153625	0.110575	0.889425	0.109775	0.04385
368	0.153469	0.11075	0.88925	0.109725	0.0437437
369	0.153431	0.11075	0.88925	0.1097	0.0437312
370	0.153569	0.110875	0.889125	0.109925	0.0436438
371	0.153819	0.110975	0.889025	0.110125	0.0436938
372	0.153837	0.111175	0.888825	0.110125	0.0437125
373	0.153706	0.1111	0.8889	0.1099	0.0438062
374	0.153650	0.111125	0.888875	0.1099	0.04375
375	0.153619	0.111025	0.888975	0.1098	0.0438187
376	0.153644	0.110725	0.889275	0.1097	0.0439437
377	0.153663	0.1106	0.8894	0.109725	0.0439375
378	0.153619	0.11045	0.88955	0.1097	0.0439187
379	0.153569	0.110325	0.889675	0.10975	0.0438187
380	0.153587	0.110375	0.889625	0.109725	0.0438625
381	0.153556	0.1104	0.8896	0.109725	0.0438313
382	0.153569	0.110325	0.889675	0.1097	0.0438687
383	0.153506	0.11025	0.88975	0.109625	0.0438812
384	0.153613	0.1102	0.8898	0.109775	0.0438375
385	0.153537	0.110175	0.889825	0.1097	0.0438375
386	0.153600	0.110075	0.889925	0.1097	0.0439
387	0.153675	0.110225	0.889775	0.109825	0.04385
388	0.153694	0.1104	0.8896	0.109875	0.0438187
389	0.153825	0.11045	0.88955	0.110025	0.0438
390	0.153906	0.110675	0.889325	0.11015	0.0437562
391	0.153894	0.11095	0.88905	0.1102	0.0436938
392	0.154013	0.111025	0.888975	0.110325	0.0436875
393	0.154013	0.1111	0.8889	0.110325	0.0436875
394	0.154013	0.111075	0.888925	0.1103	0.0437125
395	0.154087	0.111175	0.888825	0.110375	0.0437125
396	0.154106	0.111175	0.888825	0.11035	0.0437562
397	0.154087	0.1112	0.8888	0.1103	0.0437875
398	0.154094	0.111075	0.888925	0.1103	0.0437937
399	0.154125	0.11095	0.88905	0.11025	0.043875
400	0.154163	0.111075	0.888925	0.110275	0.0438875
401	0.154131	0.11115	0.88885	0.110275	0.0438562
402	0.154113	0.111125	0.888875	0.110325	0.0437875
403	0.154138	0.110975	0.889025	0.110275	0.0438625
404	0.154062	0.110875	0.889125	0.11015	0.0439125
405	0.154206	0.11065	0.88935	0.1102	0.0440062
406	0.153956	0.1106	0.8894	0.110025	0.0439312
407	0.154069	0.110475	0.889525	0.11005	0.0440188
408	0.154150	0.110525	0.889475	0.11015	0.044
409	0.154250	0.110725	0.889275	0.110325	0.043925
410	0.154244	0.110775	0.889225	0.110375	0.0438687
411	0.154250	0.110875	0.889125	0.11045	0.0438
412	0.154250	0.11085	0.88915	0.11045	0.0438
413	0.154200	0.11075	0.88925	0.11035	0.04385
414	0.154281	0.110825	0.889175	0.110425	0.0438562
415	0.154250	0.110825	0.889175	0.110425	0.043825
416	0.154450	0.1111	0.8889	0.110725	0.043725
417	0.154450	0.111175	0.888825	0.110675	0.043775
418	0.154438	0.1111	0.8889	0.1106	0.0438375
419	0.154363	0.111175	0.888825	0.110575	0.0437875
420	0.154381	0.111125	0.888875	0.11055	0.0438313
421	0.154413	0.1112	0.8888	0.110575	0.0438375
422	0.154369	0.11095	0.88905	0.110425	0.0439437
423	0.154356	0.11095	0.88905	0.110425	0.0439312
424	0.154231	0.11105	0.88895	0.110375	0.0438562
425	0.154263	0.110875	0.889125	0.110325	0.0439375
426	0.154238	0.110825	0.889175	0.11025	0.0439875
427	0.154200	0.110825	0.889175	0.1102	0.044
428	0.154306	0.11095	0.88905	0.1103	0.0440062
429	0.154287	0.1109	0.8891	0.110275	0.0440125
430	0.154300	0.1109	0.8891	0.11035	0.04395
431	0.154406	0.1109	0.8891	0.110425	0.0439813
432	0.154400	0.11095	0.88905	0.11045	0.04395
433	0.154325	0.11085	0.88915	0.1104	0.043925
434	0.154463	0.110925	0.889075	0.110575	0.0438875
435	0.154488	0.11105	0.88895	0.110575	0.0439125
436	0.154581	0.1111	0.8889	0.11065	0.0439312
437	0.154525	0.111275	0.888725	0.110625	0.0439
438	0.154556	0.11115	0.88885	0.1106	0.0439563
439	0.154562	0.11125	0.88875	0.110675	0.0438875
440	0.154544	0.111125	0.888875	0.1106	0.0439437
441	0.154537	0.111075	0.888925	0.110575	0.0439625
442	0.154519	0.1109	0.8891	0.1106	0.0439187
443	0.154613	0.1109	0.8891	0.1107	0.0439125
444	0.154550	0.110925	0.889075	0.110675	0.043875
445	0.154550	0.1109	0.8891	0.110675	0.043875
446	0.154638	0.111075	0.888925	0.11085	0.0437875
447	0.154594	0.1111	0.8889	0.11075	0.0438438
448	0.154519	0.11095	0.88905	0.110675	0.0438438
449	0.154613	0.1109	0.8891	0.11065	0.0439625
450	0.154675	0.1111	0.8889	0.11075	0.043925
451	0.154575	0.1111	0.8889	0.110625	0.04395
452	0.154562	0.111025	0.888975	0.1106	0.0439625
453	0.154513	0.110925	0.889075	0.110525	0.0439875
454	0.154406	0.1107	0.8893	0.110425	0.0439813
455	0.154438	0.1107	0.8893	0.110475	0.0439625
456	0.154438	0.11075	0.88925	0.1105	0.0439375
457	0.154550	0.1109	0.8891	0.11065	0.0439
458	0.154569	0.11115	0.88885	0.110725	0.0438438
459	0.154675	0.111125	0.888875	0.1108	0.043875
460	0.154731	0.111275	0.888725	0.11085	0.0438812
461	0.154644	0.11135	0.88865	0.11075	0.0438938
462	0.154656	0.11125	0.88875	0.110725	0.0439312
463	0.154613	0.1113	0.8887	0.1107	0.0439125
464	0.154694	0.111075	0.888925	0.1107	0.0439937
465	0.154769	0.111225	0.888775	0.110825	0.0439437
466	0.154812	0.11125	0.88875	0.110875	0.0439375
467	0.154819	0.111275	0.888725	0.1109	0.0439187
468	0.154819	0.1114	0.8886	0.1109	0.0439187
469	0.154750	0.1114	0.8886	0.110825	0.043925
470	0.154731	0.111275	0.888725	0.110775	0.0439563
471	0.154694	0.111275	0.888725	0.1107	0.0439937
472	0.154681	0.11115	0.88885	0.1107	0.0439813
473	0.154694	0.111025	0.888975	0.110725	0.0439688
474	0.154738	0.111075	0.888925	0.110775	0.0439625
475	0.154806	0.11115	0.88885	0.110825	0.0439813
476	0.154812	0.111225	0.888775	0.11085	0.0439625
477	0.154669	0.11125	0.88875	0.110725	0.0439437
478	0.154669	0.111125	0.888875	0.1107	0.0439688
479	0.154681	0.111075	0.888925	0.1107	0.0439813
480	0.154694	0.111	0.889	0.1107	0.0439937
481	0.154750	0.110975	0.889025	0.1107	0.04405
482	0.154763	0.11115	0.88885	0.110775	0.0439875
483	0.154869	0.1112	0.8888	0.110825	0.0440438
484	0.154731	0.11105	0.88895	0.11065	0.0440813
485	0.154769	0.11125	0.88875	0.11075	0.0440188
486	0.154725	0.111175	0.888825	0.110675	0.04405
487	0.154631	0.111	0.889	0.110475	0.0441563
488	0.154581	0.110875	0.889125	0.1105	0.0440813
489	0.154606	0.1108	0.8892	0.110475	0.0441312
490	0.154506	0.110875	0.889125	0.1105	0.0440062
491	0.154500	0.110625	0.889375	0.1104	0.0441
492	0.154556	0.110625	0.889375	0.11045	0.0441063
493	0.154450	0.11055	0.88945	0.11035	0.0441
494	0.154456	0.110525	0.889475	0.11035	0.0441063
495	0.154431	0.11045	0.88955	0.110325	0.0441063
496	0.154438	0.1104	0.8896	0.110325	0.0441125
497	0.154425	0.11035	0.88965	0.11035	0.044075
498	0.154444	0.1104	0.8896	0.1104	0.0440438
499	0.154444	0.1104	0.8896	0.1104	0.0440438
500	0.154463	0.11045	0.88955	0.11045	0.0440125
501	0.154456	0.110475	0.889525	0.11045	0.0440062
502	0.154456	0.110475	0.889525	0.110425	0.0440313
503	0.154481	0.110475	0.889525	0.11045	0.0440313
504	0.154494	0.1106	0.8894	0.110475	0.0440188
505	0.154463	0.110575	0.889425	0.110375	0.0440875
506	0.154456	0.110525	0.889475	0.11035	0.0441063
507	0.154463	0.110525	0.889475	0.110375	0.0440875
508	0.154456	0.110525	0.889475	0.1104	0.0440562
509	0.154481	0.110525	0.889475	0.110425	0.0440562
510	0.154525	0.1106	0.8894	0.110475	0.04405
511	0.154525	0.110625	0.889375	0.110475	0.04405
512	0.154600	0.110725	0.889275	0.110525	0.044075
513	0.154531	0.110775	0.889225	0.110475	0.0440562
514	0.154531	0.1107	0.8893	0.11045	0.0440813
515	0.154525	0.11075	0.88925	0.110475	0.04405
516	0.154550	0.110725	0.889275	0.110475	0.044075
517	0.154600	0.110725	0.889275	0.11055	0.04405
518	0.154619	0.110775	0.889225	0.11055	0.0440687
519	0.154625	0.11085	0.88915	0.11055	0.044075
520	0.154606	0.1108	0.8892	0.1105	0.0441063
521	0.154619	0.11085	0.88915	0.1105	0.0441187
522	0.154587	0.110775	0.889225	0.110475	0.0441125
523	0.154537	0.1107	0.8893	0.11045	0.0440875
524	0.154575	0.1106	0.8894	0.110475	0.0441
525	0.154613	0.110675	0.889325	0.11055	0.0440625
526	0.154619	0.110725	0.889275	0.110575	0.0440438
527	0.154619	0.110725	0.889275	0.110575	0.0440438
528	0.154556	0.1108	0.8892	0.1105	0.0440562
529	0.154562	0.11075	0.88925	0.1105	0.0440625
530	0.154613	0.110625	0.889375	0.110475	0.0441375
531	0.154537	0.110625	0.889375	0.110425	0.0441125
532	0.154537	0.110625	0.889375	0.11045	0.0440875
533	0.154631	0.110675	0.889325	0.110525	0.0441063
534	0.154581	0.110775	0.889225	0.110525	0.0440562
535	0.154644	0.110925	0.889075	0.110625	0.0440188
536	0.154556	0.1108	0.8892	0.11045	0.0441063
537	0.154562	0.11065	0.88935	0.110375	0.0441875
538	0.154556	0.1106	0.8894	0.11035	0.0442063
539	0.154587	0.110625	0.889375	0.1104	0.0441875
540	0.154587	0.1107	0.8893	0.1105	0.0440875
541	0.154644	0.110675	0.889325	0.11055	0.0440938
542	0.154719	0.110825	0.889175	0.11065	0.0440687
543	0.154688	0.11085	0.88915	0.1106	0.0440875
544	0.154763	0.1109	0.8891	0.110675	0.0440875
545	0.154688	0.110975	0.889025	0.1106	0.0440875
546	0.154650	0.1109	0.8891	0.11055	0.0441
547	0.154744	0.1109	0.8891	0.110625	0.0441187
548	0.154744	0.1109	0.8891	0.1106	0.0441438
549	0.154812	0.111025	0.888975	0.110675	0.0441375
550	0.154837	0.11105	0.88895	0.110725	0.0441125
551	0.154825	0.111125	0.888875	0.1107	0.044125
552	0.154831	0.11115	0.88885	0.1107	0.0441312
553	0.154825	0.111225	0.888775	0.110725	0.0441
554	0.154756	0.111225	0.888775	0.11065	0.0441063
555	0.154738	0.111	0.889	0.110625	0.0441125
556	0.154812	0.110925	0.889075	0.1106	0.0442125
557	0.154800	0.110975	0.889025	0.11065	0.04415
558	0.154731	0.1109	0.8891	0.11055	0.0441812
559	0.154688	0.110725	0.889275	0.11045	0.0442375
560	0.154675	0.1106	0.8894	0.110425	0.04425
561	0.154731	0.11065	0.88935	0.11055	0.0441812
562	0.154750	0.110675	0.889325	0.1106	0.04415
563	0.154650	0.1107	0.8893	0.110525	0.044125
564	0.154638	0.110525	0.889475	0.110425	0.0442125
565	0.154644	0.1105	0.8895	0.11045	0.0441937
566	0.154656	0.110475	0.889525	0.11045	0.0442063
567	0.154656	0.110475	0.889525	0.11045	0.0442063
568	0.154656	0.110475	0.889525	0.11045	0.0442063
569	0.154719	0.110575	0.889425	0.11055	0.0441688
570	0.154756	0.110675	0.889325	0.110625	0.0441312
571	0.154756	0.110725	0.889275	0.110625	0.0441312
572	0.154750	0.11075	0.88925	0.110625	0.044125
573	0.154725	0.110725	0.889275	0.110575	0.04415
574	0.154663	0.1106	0.8894	0.110475	0.0441875
575	0.154675	0.11055	0.88945	0.110475	0.0442
576	0.154675	0.110575	0.889425	0.1105	0.044175
577	0.154700	0.1106	0.8894	0.11055	0.04415
578	0.154719	0.11065	0.88935	0.110575	0.0441438
579	0.154681	0.11065	0.88935	0.110525	0.0441563
580	0.154706	0.110625	0.889375	0.110525	0.0441812
581	0.154706	0.11065	0.88935	0.1105	0.0442063
582	0.154700	0.11055	0.88945	0.110425	0.044275
583	0.154719	0.1106	0.8894	0.110475	0.0442437
584	0.154694	0.1106	0.8894	0.11045	0.0442437
585	0.154700	0.110575	0.889425	0.110475	0.044225
586	0.154769	0.110575	0.889425	0.1105	0.0442688
587	0.154763	0.1107	0.8893	0.11055	0.0442125
588	0.154750	0.110675	0.889325	0.110525	0.044225
589	0.154750	0.11065	0.88935	0.110525	0.044225
590	0.154756	0.1106	0.8894	0.1105	0.0442562
591	0.154756	0.110625	0.889375	0.1105	0.0442562
592	0.154694	0.110625	0.889375	0.11045	0.0442437
593	0.154738	0.1106	0.8894	0.110475	0.0442625
594	0.154725	0.11055	0.88945	0.11045	0.044275
595	0.154738	0.110575	0.889425	0.11045	0.0442875
596	0.154713	0.110525	0.889475	0.11045	0.0442625
597	0.154663	0.11045	0.88955	0.110375	0.0442875
598	0.154663	0.110475	0.889525	0.1104	0.0442625
599	0.154669	0.1105	0.8895	0.110425	0.0442437
600	0.154675	0.110475	0.889525	0.110425	0.04425
601	0.154675	0.110475	0.889525	0.110425	0.04425
602	0.154681	0.11045	0.88955	0.110425	0.0442562
603	0.154681	0.11045	0.88955	0.110425	0.0442562
604	0.154688	0.11055	0.88945	0.1105	0.0441875
605	0.154725	0.110625	0.889375	0.11055	0.044175
606	0.154719	0.110575	0.889425	0.110475	0.0442437
607	0.154713	0.1106	0.8894	0.110475	0.0442375
608	0.154719	0.110525	0.889475	0.1104	0.0443187
609	0.154663	0.11045	0.88955	0.11035	0.0443125
610	0.154656	0.110475	0.889525	0.11035	0.0443062
611	0.154638	0.11045	0.88955	0.1104	0.0442375
612	0.154644	0.110475	0.889525	0.110425	0.0442188
613	0.154650	0.110475	0.889525	0.110425	0.044225
614	0.154650	0.110475	0.889525	0.110425	0.044225
615	0.154650	0.110475	0.889525	0.110425	0.044225
616	0.154656	0.11045	0.88955	0.110425	0.0442313
617	0.154656	0.11045	0.88955	0.110425	0.0442313
618	0.154656	0.11045	0.88955	0.110425	0.0442313
619	0.154656	0.110475	0.889525	0.11045	0.0442063
620	0.154656	0.110475	0.889525	0.11045	0.0442063
621	0.154656	0.110475	0.889525	0.110425	0.0442313
622	0.154656	0.110475	0.889525	0.11045	0.0442063
623	0.154656	0.110475	0.889525	0.11045	0.0442063
624	0.154656	0.110475	0.889525	0.11045	0.0442063
625	0.154656	0.110475	0.889525	0.11045	0.0442063
626	0.154700	0.1105	0.8895	0.110475	0.044225
627	0.154694	0.110575	0.889425	0.1105	0.0441937
628	0.154744	0.11055	0.88945	0.110525	0.0442188
629	0.154681	0.11065	0.88935	0.110475	0.0442063
630	0.154656	0.11065	0.88935	0.11045	0.0442063
631	0.154638	0.110475	0.889525	0.110375	0.0442625
632	0.154638	0.110425	0.889575	0.1104	0.0442375
633	0.154650	0.110475	0.889525	0.1104	0.04425
634	0.154663	0.1105	0.8895	0.11045	0.0442125
635	0.154663	0.1105	0.8895	0.110475	0.0441875
636	0.154663	0.1105	0.8895	0.110475	0.0441875
637	0.154675	0.11055	0.88945	0.1105	0.044175
638	0.154675	0.110525	0.889475	0.110475	0.0442
639	0.154700	0.1106	0.8894	0.110525	0.044175
640	0.154688	0.1106	0.8894	0.110475	0.0442125
641	0.154669	0.110525	0.889475	0.11045	0.0442188
642	0.154700	0.1106	0.8894	0.110525	0.044175
643	0.154769	0.11065	0.88935	0.1106	0.0441688
644	0.154844	0.11075	0.88925	0.110675	0.0441688
645	0.154844	0.11085	0.88915	0.1107	0.0441438
646	0.154894	0.110875	0.889125	0.11075	0.0441438
647	0.154925	0.110975	0.889025	0.1108	0.044125
648	0.154888	0.11105	0.88895	0.1108	0.0440875
649	0.154888	0.110975	0.889025	0.110725	0.0441625
650	0.154894	0.1109	0.8891	0.1107	0.0441937
651	0.154888	0.1109	0.8891	0.110675	0.0442125
652	0.154913	0.11085	0.88915	0.1107	0.0442125
653	0.154844	0.11085	0.88915	0.11065	0.0441937
654	0.154850	0.11095	0.88905	0.11065	0.0442
655	0.154869	0.110975	0.889025	0.11065	0.0442188
656	0.154844	0.11095	0.88905	0.1106	0.0442437
657	0.154850	0.11085	0.88915	0.1106	0.04425
658	0.154888	0.110775	0.889225	0.1106	0.0442875
659	0.154956	0.1109	0.8891	0.1107	0.0442562
660	0.154900	0.110975	0.889025	0.1107	0.0442
661	0.154944	0.11095	0.88905	0.110725	0.0442188
662	0.154963	0.111025	0.888975	0.110725	0.0442375
663	0.154881	0.11105	0.88895	0.110675	0.0442063
664	0.154844	0.110975	0.889025	0.1106	0.0442437
665	0.154794	0.11085	0.88915	0.110525	0.0442688
666	0.154794	0.1109	0.8891	0.110575	0.0442188
667	0.154825	0.110825	0.889175	0.110625	0.0442
668	0.154844	0.11085	0.88915	0.110625	0.0442188
669	0.154825	0.110825	0.889175	0.110625	0.0442
670	0.154800	0.1108	0.8892	0.1106	0.0442
671	0.154825	0.110725	0.889275	0.110625	0.0442
672	0.154800	0.1107	0.8893	0.1106	0.0442
673	0.154800	0.1107	0.8893	0.1106	0.0442
674	0.154825	0.11075	0.88925	0.110625	0.0442
675	0.154794	0.1107	0.8893	0.1106	0.0441937
676	0.154794	0.110675	0.889325	0.1106	0.0441937
677	0.154794	0.110675	0.889325	0.1106	0.0441937
678	0.154856	0.110775	0.889225	0.11065	0.0442063
679	0.154862	0.110825	0.889175	0.11065	0.0442125
680	0.154900	0.110925	0.889075	0.11075	0.04415
681	0.154900	0.1108	0.8892	0.110725	0.044175
682	0.154906	0.11085	0.88915	0.11075	0.0441563
683	0.154931	0.1109	0.8891	0.110775	0.0441563
684	0.154913	0.110925	0.889075	0.11075	0.0441625
685	0.154956	0.11095	0.88905	0.110775	0.0441812
686	0.154981	0.11095	0.88905	0.1108	0.0441812
687	0.154956	0.111	0.889	0.110775	0.0441812
688	0.154931	0.111	0.889	0.11075	0.0441812
689	0.154919	0.111	0.889	0.11075	0.0441688
690	0.154888	0.110925	0.889075	0.110725	0.0441625
691	0.154862	0.11085	0.88915	0.110675	0.0441875
692	0.154913	0.110825	0.889175	0.1107	0.0442125
693	0.154900	0.11085	0.88915	0.110675	0.044225
694	0.154894	0.110875	0.889125	0.1107	0.0441937
695	0.154913	0.1109	0.8891	0.110725	0.0441875
696	0.154913	0.1109	0.8891	0.1107	0.0442125
697	0.154938	0.110875	0.889125	0.1107	0.0442375
698	0.154988	0.1109	0.8891	0.11075	0.0442375
699	0.154944	0.11095	0.88905	0.11075	0.0441937
700	0.154925	0.1109	0.8891	0.110725	0.0442
701	0.154944	0.11095	0.88905	0.11075	0.0441937
702	0.154988	0.11095	0.88905	0.110775	0.0442125
703	0.155013	0.1109	0.8891	0.11075	0.0442625
704	0.155006	0.110925	0.889075	0.110775	0.0442313
705	0.155044	0.110975	0.889025	0.1108	0.0442437
706	0.154963	0.111	0.889	0.11075	0.0442125
707	0.154919	0.110925	0.889075	0.110675	0.0442437
708	0.154881	0.11085	0.88915	0.110625	0.0442562
709	0.154888	0.11075	0.88925	0.110625	0.0442625
710	0.154869	0.1107	0.8893	0.110625	0.0442437
711	0.154919	0.110675	0.889325	0.11065	0.0442688
712	0.154950	0.110725	0.889275	0.1107	0.04425
713	0.154913	0.110725	0.889275	0.11065	0.0442625
714	0.154931	0.110725	0.889275	0.110675	0.0442562
715	0.154862	0.1106	0.8894	0.110575	0.0442875
716	0.154862	0.1106	0.8894	0.110575	0.0442875
717	0.154894	0.110625	0.889375	0.110625	0.0442688
718	0.154869	0.11065	0.88935	0.1106	0.0442688
719	0.154894	0.110675	0.889325	0.11065	0.0442437
720	0.154869	0.110675	0.889325	0.110625	0.0442437
721	0.154869	0.11065	0.88935	0.110625	0.0442437
722	0.154869	0.11065	0.88935	0.110625	0.0442437
723	0.154869	0.11065	0.88935	0.110625	0.0442437
724	0.154869	0.11065	0.88935	0.110625	0.0442437
725	0.154875	0.110625	0.889375	0.110625	0.04425
726	0.154875	0.110625	0.889375	0.110625	0.04425
727	0.154875	0.110625	0.889375	0.110625	0.04425
728	0.154875	0.110625	0.889375	0.110625	0.04425
729	0.154875	0.110625	0.889375	0.110625	0.04425
730	0.154875	0.110625	0.889375	0.110625	0.04425
731	0.154875	0.110625	0.889375	0.110625	0.04425
732	0.154875	0.110625	0.889375	0.110625	0.04425
733	0.154875	0.110625	0.889375	0.110625	0.04425
734	0.154875	0.110625	0.889375	0.110625	0.04425
735	0.154875	0.110625	0.889375	0.110625	0.04425
736	0.154875	0.110625	0.889375	0.110625	0.04425
737	0.154875	0.110625	0.889375	0.110625	0.04425
738	0.154875	0.110625	0.889375	0.110625	0.04425
739	0.154875	0.110625	0.889375	0.110625	0.04425
740	0.154875	0.110625	0.889375	0.110625	0.04425
741	0.154875	0.110625	0.889375	0.110625	0.04425
742	0.154875	0.110625	0.889375	0.110625	0.04425
743	0.154875	0.110625	0.889375	0.110625	0.04425
744	0.154875	0.110625	0.889375	0.110625	0.04425
745	0.154875	0.110625	0.889375	0.110625	0.04425
746	0.154875	0.110625	0.889375	0.110625	0.04425
747	0.154875	0.110625	0.889375	0.110625	0.04425
748	0.154875	0.110625	0.889375	0.110625	0.04425
749	0.154875	0.110625	0.889375	0.110625	0.04425
750	0.154875	0.110625	0.889375	0.110625	0.04425
751	0.154875	0.110625	0.889375	0.110625	0.04425
752	0.154875	0.110625	0.889375	0.110625	0.04425
753	0.154875	0.110625	0.889375	0.110625	0.04425
754	0.154875	0.110625	0.889375	0.110625	0.04425
755	0.154875	0.110625	0.889375	0.110625	0.04425
756	0.154875	0.110625	0.889375	0.110625	0.04425
757	0.154875	0.110625	0.889375	0.110625	0.04425
758	0.154875	0.110625	0.889375	0.110625	0.04425
759	0.154875	0.110625	0.889375	0.110625	0.04425
760	0.154875	0.110625	0.889375	0.110625	0.04425
761	0.154875	0.110625	0.889375	0.110625	0.04425
762	0.154875	0.110625	0.889375	0.110625	0.04425
763	0.154875	0.110625	0.889375	0.110625	0.04425
764	0.154875	0.110625	0.889375	0.110625	0.04425
765	0.154875	0.110625	0.889375	0.110625	0.04425
766	0.154875	0.110625	0.889375	0.110625	0.04425
767	0.154875	0.110625	0.889375	0.110625	0.04425
768	0.154875	0.110625	0.889375	0.110625	0.04425
769	0.154875	0.110625	0.889375	0.110625	0.04425
770	0.154875	0.110625	0.889375	0.110625	0.04425
771	0.154875	0.110625	0.889375	0.110625	0.04425
772	0.154875	0.110625	0.889375	0.110625	0.04425
773	0.154875	0.110625	0.889375	0.110625	0.04425
774	0.154875	0.110625	0.889375	0.110625	0.04425
775	0.154875	0.110625	0.889375	0.110625	0.04425
776	0.154875	0.110625	0.889375	0.110625	0.04425
777	0.154875	0.110625	0.889375	0.110625	0.04425
778	0.154875	0.110625	0.889375	0.110625	0.04425
779	0.154875	0.110625	0.889375	0.110625	0.04425
780	0.154875	0.110625	0.889375	0.110625	0.04425
781	0.154875	0.110625	0.889375	0.110625	0.04425
782	0.154875	0.110625	0.889375	0.110625	0.04425
783	0.154875	0.110625	0.889375	0.110625	0.04425
784	0.154875	0.110625	0.889375	0.110625	0.04425
785	0.154875	0.110625	0.889375	0.110625	0.04425
786	0.154875	0.110625	0.889375	0.110625	0.04425
787	0.154875	0.110625	0.889375	0.110625	0.04425
788	0.154875	0.110625	0.889375	0.110625	0.04425
789	0.154875	0.110625	0.889375	0.110625	0.04425
790	0.154875	0.110625	0.889375	0.110625	0.04425
791	0.154875	0.110625	0.889375	0.110625	0.04425
792	0.154875	0.110625	0.889375	0.110625	0.04425
793	0.154875	0.110625	0.889375	0.110625	0.04425
794	0.154875	0.110625	0.889375	0.110625	0.04425
795	0.154875	0.110625	0.889375	0.110625	0.04425
796	0.154875	0.110625	0.889375	0.110625	0.04425
797	0.154875	0.110625	0.889375	0.110625	0.04425
798	0.154875	0.110625	0.889375	0.110625	0.04425
799	0.154875	0.110625	0.889375	0.110625	0.04425
800	0.154875	0.110625	0.889375	0.110625	0.04425
801	0.154875	0.110625	0.889375	0.110625	0.04425
802	0.154875	0.110625	0.889375	0.110625	0.04425
803	0.154875	0.110625	0.889375	0.110625	0.04425
804	0.154875	0.110625	0.889375	0.110625	0.04425
805	0.154875	0.110625	0.889375	0.110625	0.04425
806	0.154875	0.110625	0.889375	0.110625	0.04425
807	0.154875	0.110625	0.889375	0.110625	0.04425
808	0.154875	0.110625	0.889375	0.110625	0.04425
809	0.154875	0.110625	0.889375	0.110625	0.04425
810	0.154875	0.110625	0.889375	0.110625	0.04425
811	0.154875	0.110625	0.889375	0.110625	0.04425
812	0.154875	0.110625	0.889375	0.110625	0.04425
813	0.154875	0.110625	0.889375	0.110625	0.04425
814	0.154875	0.110625	0.889375	0.110625	0.04425
815	0.154875	0.110625	0.889375	0.110625	0.04425
816	0.154875	0.110625	0.889375	0.110625	0.04425
817	0.154875	0.110625	0.889375	0.110625	0.04425
818	0.154875	0.110625	0.889375	0.110625	0.04425
819	0.154875	0.110625	0.889375	0.110625	0.04425
820	0.154875	0.110625	0.889375	0.110625	0.04425
821	0.154875	0.110625	0.889375	0.110625	0.04425
822	0.154875	0.110625	0.889375	0.110625	0.04425
823	0.154875	0.110625	0.889375	0.110625	0.04425
824	0.154875	0.110625	0.889375	0.110625	0.04425
825	0.154875	0.110625	0.889375	0.110625	0.04425
826	0.154875	0.110625	0.889375	0.110625	0.04425
827	0.154875	0.110625	0.889375	0.110625	0.04425
828	0.154875	0.110625	0.889375	0.110625	0.04425
829	0.154875	0.110625	0.889375	0.110625	0.04425
830	0.154875	0.110625	0.889375	0.110625	0.04425
831	0.154875	0.110625	0.889375	0.110625	0.04425
832	0.154875	0.110625	0.889375	0.110625	0.04425
833	0.154875	0.110625	0.889375	0.110625	0.04425
834	0.154875	0.110625	0.889375	0.110625	0.04425
835	0.154875	0.110625	0.889375	0.110625	0.04425
836	0.154875	0.110625	0.889375	0.110625	0.04425
837	0.154875	0.110625	0.889375	0.110625	0.04425
838	0.154875	0.110625	0.889375	0.110625	0.04425
839	0.154875	0.110625	0.889375	0.110625	0.04425
840	0.154875	0.110625	0.889375	0.110625	0.04425
841	0.154875	0.110625	0.889375	0.110625	0.04425
842	0.154875	0.110625	0.889375	0.110625	0.04425
843	0.154875	0.110625	0.889375	0.110625	0.04425
844	0.154875	0.110625	0.889375	0.110625	0.04425
845	0.154875	0.110625	0.889375	0.110625	0.04425
846	0.154875	0.110625	0.889375	0.110625	0.04425
847	0.154875	0.110625	0.889375	0.110625	0.04425
848	0.154875	0.110625	0.889375	0.110625	0.04425
849	0.154875	0.110625	0.889375	0.110625	0.04425
850	0.154875	0.110625	0.889375	0.110625	0.04425
851	0.154875	0.110625	0.889375	0.110625	0.04425
852	0.154875	0.110625	0.889375	0.110625	0.04425
853	0.154875	0.110625	0.889375	0.110625	0.04425
854	0.154875	0.110625	0.889375	0.110625	0.04425
855	0.154875	0.110625	0.889375	0.110625	0.04425
856	0.154875	0.110625	0.889375	0.110625	0.04425
857	0.154875	0.110625	0.889375	0.110625	0.04425
858	0.154875	0.110625	0.889375	0.110625	0.04425
859	0.154875	0.110625	0.889375	0.110625	0.04425
860	0.154875	0.110625	0.889375	0.110625	0.04425
861	0.154875	0.110625	0.889375	0.110625	0.04425
862	0.154875	0.110625	0.889375	0.110625	0.04425
863	0.154875	0.110625	0.889375	0.110625	0.04425
864	0.154875	0.110625	0.889375	0.110625	0.04425
865	0.154875	0.110625	0.889375	0.110625	0.04425
866	0.154875	0.110625	0.889375	0.110625	0.04425
867	0.154875	0.110625	0.889375	0.110625	0.04425
868	0.154875	0.110625	0.889375	0.110625	0.04425
869	0.154875	0.110625	0.889375	0.110625	0.04425
870	0.154875	0.110625	0.889375	0.110625	0.04425
871	0.154875	0.110625	0.889375	0.110625	0.04425
872	0.154875	0.110625	0.889375	0.110625	0.04425
873	0.154875	0.110625	0.889375	0.110625	0.04425
874	0.154875	0.110625	0.889375	0.110625	0.04425
875	0.154875	0.110625	0.889375	0.110625	0.04425
876	0.154875	0.110625	0.889375	0.110625	0.04425
877	0.154875	0.110625	0.889375	0.110625	0.04425
878	0.154875	0.110625	0.889375	0.110625	0.04425
879	0.154875	0.110625	0.889375	0.110625	0.04425
880	0.154875	0.110625	0.889375	0.110625	0.04425
881	0.154875	0.110625	0.889375	0.110625	0.04425
882	0.154875	0.110625	0.889375	0.110625	0.04425
883	0.154875	0.110625	0.889375	0.110625	0.04425
884	0.154875	0.110625	0.889375	0.110625	0.04425
885	0.154875	0.110625	0.889375	0.110625	0.04425
886	0.154875	0.110625	0.889375	0.110625	0.04425
887	0.154875	0.110625	0.889375	0.110625	0.04425
888	0.154875	0.110625	0.889375	0.110625	0.04425
889	0.154875	0.110625	0.889375	0.110625	0.04425
890	0.154875	0.110625	0.889375	0.110625	0.04425
891	0.154875	0.110625	0.889375	0.110625	0.04425
892	0.154875	0.110625	0.889375	0.110625	0.04425
893	0.154875	0.110625	0.889375	0.110625	0.04425
894	0.154875	0.110625	0.889375	0.110625	0.04425
895	0.154875	0.110625	0.889375	0.110625	0.04425
896	0.154875	0.110625	0.889375	0.110625	0.04425
897	0.154875	0.110625	0.889375	0.110625	0.04425
898	0.154875	0.110625	0.889375	0.110625	0.04425
899	0.154875	0.110625	0.889375	0.110625	0.04425
900	0.154875	0.110625	0.889375	0.110625	0.04425
901	0.154875	0.110625	0.889375	0.110625	0.04425
902	0.154875	0.110625	0.889375	0.110625	0.04425
903	0.154875	0.110625	0.889375	0.110625	0.04425
904	0.154875	0.110625	0.889375	0.110625	0.04425
905	0.154875	0.110625	0.889375	0.110625	0.04425
906	0.154875	0.110625	0.889375	0.110625	0.04425
907	0.154875	0.110625	0.889375	0.110625	0.04425
908	0.154875	0.110625	0.889375	0.110625	0.04425
909	0.154875	0.110625	0.889375	0.110625	0.04425
910	0.154875	0.110625	0.889375	0.110625	0.04425
911	0.154875	0.110625	0.889375	0.110625	0.04425
912	0.154875	0.110625	0.889375	0.110625	0.04425
913	0.154875	0.110625	0.889375	0.110625	0.04425
914	0.154875	0.110625	0.889375	0.110625	0.04425
915	0.154875	0.110625	0.889375	0.110625	0.04425
916	0.154875	0.110625	0.889375	0.110625	0.04425
917	0.154875	0.110625	0.889375	0.110625	0.04425
918	0.154875	0.110625	0.889375	0.110625	0.04425
919	0.154875	0.110625	0.889375	0.110625	0.04425
920	0.154875	0.110625	0.889375	0.110625	0.04425
921	0.154875	0.110625	0.889375	0.110625	0.04425
922	0.154875	0.110625	0.889375	0.110625	0.04425
923	0.154875	0.110625	0.889375	0.110625	0.04425
924	0.154875	0.110625	0.889375	0.110625	0.04425
925	0.154875	0.110625	0.889375	0.110625	0.04425
926	0.154875	0.110625	0.889375	0.110625	0.04425
927	0.154875	0.110625	0.889375	0.110625	0.04425
928	0.154875	0.110625	0.889375	0.110625	0.04425
929	0.154875	0.110625	0.889375	0.110625	0.04425
930	0.154875	0.110625	0.889375	0.110625	0.04425
931	0.154875	0.110625	0.889375	0.110625	0.04425
932	0.154875	0.110625	0.889375	0.110625	0.04425
933	0.154875	0.110625	0.889375	0.110625	0.04425
934	0.154875	0.110625	0.889375	0.110625	0.04425
935	0.154875	0.110625	0.889375	0.110625	0.04425
936	0.154875	0.110625	0.889375	0.110625	0.04425
937	0.154875	0.110625	0.889375	0.110625	0.04425
938	0.154875	0.110625	0.889375	0.110625	0.04425
939	0.154875	0.110625	0.889375	0.110625	0.04425
940	0.154875	0.110625	0.889375	0.110625	0.04425
941	0.154875	0.110625	0.889375	0.110625	0.04425
942	0.154875	0.110625	0.889375	0.110625	0.04425
943	0.154875	0.110625	0.889375	0.110625	0.04425
944	0.154875	0.110625	0.889375	0.110625	0.04425
945	0.154875	0.110625	0.889375	0.110625	0.04425
946	0.154875	0.110625	0.889375	0.110625	0.04425
947	0.154875	0.110625	0.889375	0.110625	0.04425
948	0.154875	0.110625	0.889375	0.110625	0.04425
949	0.154875	0.110625	0.889375	0.110625	0.04425
950	0.154875	0.110625	0.889375	0.110625	0.04425
951	0.154875	0.110625	0.889375	0.110625	0.04425
952	0.154875	0.110625	0.889375	0.110625	0.04425
953	0.154875	0.110625	0.889375	0.110625	0.04425
954	0.154875	0.110625	0.889375	0.110625	0.04425
955	0.154875	0.110625	0.889375	0.110625	0.04425
956	0.154875	0.110625	0.889375	0.110625	0.04425
957	0.154875	0.110625	0.889375	0.110625	0.04425
958	0.154875	0.110625	0.889375	0.110625	0.04425
959	0.154875	0.110625	0.889375	0.110625	0.04425
960	0.154875	0.110625	0.889375	0.110625	0.04425
961	0.154875	0.110625	0.889375	0.110625	0.04425
962	0.154875	0.110625	0.889375	0.110625	0.04425
963	0.154875	0.110625	0.889375	0.110625	0.04425
964	0.154875	0.110625	0.889375	0.110625	0.04425
965	0.154875	0.110625	0.889375	0.110625	0.04425
966	0.154875	0.110625	0.889375	0.110625	0.04425
967	0.154875	0.110625	0.889375	0.110625	0.04425
968	0.154875	0.110625	0.889375	0.110625	0.04425
969	0.154875	0.110625	0.889375	0.110625	0.04425
970	0.154875	0.110625	0.889375	0.110625	0.04425
971	0.154875	0.110625	0.889375	0.110625	0.04425
972	0.154875	0.110625	0.889375	0.110625	0.04425
973	0.154875	0.110625	0.889375	0.110625	0.04425
974	0.154875	0.110625	0.889375	0.110625	0.04425
975	0.154875	0.110625	0.889375	0.110625	0.04425
976	0.154875	0.110625	0.889375	0.110625	0.04425
977	0.154875	0.110625	0.889375	0.110625	0.04425
978	0.154875	0.110625	0.889375	0.110625	0.04425
979	0.154875	0.110625	0.889375	0.110625	0.04425
980	0.154875	0.110625	0.889375	0.110625	0.04425
981	0.154875	0.110625	0.889375	0.110625	0.04425
982	0.154875	0.110625	0.889375	0.110625	0.04425
983	0.154875	0.110625	0.889375	0.110625	0.04425
984	0.154875	0.110625	0.889375	0.110625	0.04425
985	0.154875	0.110625	0.889375	0.110625	0.04425
986	0.154875	0.110625	0.889375	0.110625	0.04425
987	0.154875	0.110625	0.889375	0.110625	0.04425
988	0.154875	0.110625	0.889375	0.110625	0.04425
989	0.154875	0.110625	0.889375	0.110625	0.04425
990	0.154875	0.110625	0.889375	0.110625	0.04425
991	0.154875	0.110625	0.889375	0.110625	0.04425
992	0.154875	0.110625	0.889375	0.110625	0.04425
993	0.154875	0.110625	0.889375	0.110625	0.04425
994	0.154875	0.110625	0.889375	0.110625	0.04425
995	0.154875	0.110625	0.889375	0.110625	0.04425
996	0.154875	0.110625	0.889375	0.110625	0.04425
997	0.154875	0.110625	0.889375	0.110625	0.04425
998	0.154875	0.110625	0.889375	0.110625	0.04425
999	0.154875	0.110625	0.889375	0.110625	0.04425
1000	0.154875	0.110625	0.889375	0.110625	0.04425
1001	0.154875	0.110625	0.889375	0.110625	0.04425
1002	0.154875	0.110625	0.889375	0.110625	0.04425
1003	0.154875	0.110625	0.889375	0.110625	0.04425
1004	0.154875	0.110625	0.889375	0.110625	0.04425
1005	0.154875	0.110625	0.889375	0.110625	0.04425
1006	0.154875	0.110625	0.889375	0.110625	0.04425
1007	0.154875	0.110625	0.889375	0.110625	0.04425
1008	0.154875	0.110625	0.889375	0.110625	0.04425
1009	0.154875	0.110625	0.889375	0.110625	0.04425
1010	0.154875	0.110625	0.889375	0.110625	0.04425
1011	0.154875	0.110625	0.889375	0.110625	0.04425
1012	0.154875	0.110625	0.889375	0.110625	0.04425
1013	0.154875	0.110625	0.889375	0.110625	0.04425
1014	0.154875	0.110625	0.889375	0.110625	0.04425
1015	0.154875	0.110625	0.889375	0.110625	0.04425
1016	0.154875	0.110625	0.889375	0.110625	0.04425
1017	0.154875	0.110625	0.889375	0.110625	0.04425
1018	0.154875	0.110625	0.889375	0.110625	0.04425
1019	0.154875	0.110625	0.889375	0.110625	0.04425
1020	0.154875	0.110625	0.889375	0.110625	0.04425
1021	0.154875	0.110625	0.889375	0.110625	0.04425
1022	0.154875	0.110625	0.889375	0.110625	0.04425
1023	0.154875	0.110625	0.889375	0.110625	0.04425
1024	0.154875	0.110625	0.889375	0.110625	0.04425
1025	0.154875	0.110625	0.889375	0.110625	0.04425
1026	0.154875	0.110625	0.889375	0.110625	0.04425
1027	0.154875	0.110625	0.889375	0.110625	0.04425
1028	0.154875	0.110625	0.889375	0.110625	0.04425
1029	0.154875	0.110625	0.889375	0.110625	0.04425
1030	0.154875	0.110625	0.889375	0.110625	0.04425
1031	0.154875	0.110625	0.889375	0.110625	0.04425
1032	0.154875	0.110625	0.889375	0.110625	0.04425
1033	0.154875	0.110625	0.889375	0.110625	0.04425
1034	0.154875	0.110625	0.889375	0.110625	0.04425
1035	0.154875	0.110625	0.889375	0.110625	0.04425
1036	0.154875	0.110625	0.889375	0.110625	0.04425
1037	0.154875	0.110625	0.889375	0.110625	0.04425
1038	0.154875	0.110625	0.889375	0.110625	0.04425
1039	0.154875	0.110625	0.889375	0.110625	0.04425
1040	0.154875	0.110625	0.889375	0.110625	0.04425
1041	0.154875	0.110625	0.889375	0.110625	0.04425
1042	0.154875	0.110625	0.889375	0.110625	0.04425
1043	0.154875	0.110625	0.889375	0.110625	0.04425
1044	0.154875	0.110625	0.889375	0.110625	0.04425
1045	0.154875	0.110625	0.889375	0.110625	0.04425
1046	0.154875	0.110625	0.889375	0.110625	0.04425
1047	0.154875	0.110625	0.889375	0.110625	0.04425
1048	0.154875	0.110625	0.889375	0.110625	0.04425
1049	0.154875	0.110625	0.889375	0.110625	0.04425
1050	0.154875	0.110625	0.889375	0.110625	0.04425
1051	0.154875	0.110625	0.889375	0.110625	0.04425
1052	0.154875	0.110625	0.889375	0.110625	0.04425
1053	0.154875	0.110625	0.889375	0.110625	0.04425
1054	0.154875	0.110625	0.889375	0.110625	0.04425
1055	0.154875	0.110625	0.889375	0.110625	0.04425
1056	0.154875	0.110625	0.889375	0.110625	0.04425
1057	0.154875	0.110625	0.889375	0.110625	0.04425
1058	0.154875	0.110625	0.889375	0.110625	0.04425
1059	0.154875	0.110625	0.889375	0.110625	0.04425
1060	0.154875	0.110625	0.889375	0.110625	0.04425
1061	0.154875	0.110625	0.889375	0.110625	0.04425
1062	0.154875	0.110625	0.889375	0.110625	0.04425
1063	0.154875	0.110625	0.889375	0.110625	0.04425
1064	0.154875	0.110625	0.889375	0.110625	0.04425
1065	0.154875	0.110625	0.889375	0.110625	0.04425
1066	0.154875	0.110625	0.889375	0.110625	0.04425
1067	0.154875	0.110625	0.889375	0.110625	0.04425
1068	0.154875	0.110625	0.889375	0.110625	0.04425
1069	0.154875	0.110625	0.889375	0.110625	0.04425
1070	0.154875	0.110625	0.889375	0.110625	0.04425
1071	0.154875	0.110625	0.889375	0.110625	0.04425
1072	0.154875	0.110625	0.889375	0.110625	0.04425
1073	0.154875	0.110625	0.889375	0.110625	0.04425
1074	0.154875	0.110625	0.889375	0.110625	0.04425
1075	0.154875	0.110625	0.889375	0.110625	0.04425
1076	0.154875	0.110625	0.889375	0.110625	0.04425
1077	0.154875	0.110625	0.889375	0.110625	0.04425
1078	0.154875	0.110625	0.889375	0.110625	0.04425
1079	0.154875	0.110625	0.889375	0.110625	0.04425
1080	0.154875	0.110625	0.889375	0.110625	0.04425
1081	0.154875	0.110625	0.889375	0.110625	0.04425
1082	0.154875	0.110625	0.889375	0.110625	0.04425
1083	0.154875	0.110625	0.889375	0.110625	0.04425
1084	0.154875	0.110625	0.889375	0.110625	0.04425
1085	0.154875	0.110625	0.889375	0.110625	0.04425
1086	0.154875	0.110625	0.889375	0.110625	0.04425
1087	0.154875	0.110625	0.889375	0.110625	0.04425
1088	0.154875	0.110625	0.889375	0.110625	0.04425
1089	0.154875	0.110625	0.889375	0.110625	0.04425
1090	0.154875	0.110625	0.889375	0.110625	0.04425
1091	0.154875	0.110625	0.889375	0.110625	0.04425
1092	0.154875	0.110625	0.889375	0.110625	0.04425
1093	0.154875	0.110625	0.889375	0.110625	0.04425
1094	0.154875	0.110625	0.889375	0.110625	0.04425
1095	0.154875	0.110625	0.889375	0.110625	0.04425
1096	0.154875	0.110625	0.889375	0.110625	0.04425
1097	0.154875	0.110625	0.889375	0.110625	0.04425
1098	0.154875	0.110625	0.889375	0.110625	0.04425
1099	0.154875	0.110625	0.889375	0.110625	0.04425
1100	0.154875	0.110625	0.889375	0.110625	0.04425
1101	0.154875	0.110625	0.889375	0.110625	0.04425
1102	0.154875	0.110625	0.889375	0.110625	0.04425
1103	0.154875	0.110625	0.889375	0.110625	0.04425
1104	0.154875	0.110625	0.889375	0.110625	0.04425
1105	0.154875	0.110625	0.889375	0.110625	0.04425
1106	0.154875	0.110625	0.889375	0.110625	0.04425
1107	0.154875	0.110625	0.889375	0.110625	0.04425
1108	0.154875	0.110625	0.889375	0.110625	0.04425
1109	0.154875	0.110625	0.889375	0.110625	0.04425
1110	0.154875	0.110625	0.889375	0.110625	0.04425
1111	0.154875	0.110625	0.889375	0.110625	0.04425
1112	0.154875	0.110625	0.889375	0.110625	0.04425
1113	0.154875	0.110625	0.889375	0.110625	0.04425
1114	0.154875	0.110625	0.889375	0.110625	0.04425
1115	0.154875	0.110625	0.889375	0.110625	0.04425
1116	0.154875	0.110625	0.889375	0.110625	0.04425
1117	0.154875	0.110625	0.889375	0.110625	0.04425
1118	0.154875	0.110625	0.889375	0.110625	0.04425
1119	0.154875	0.110625	0.889375	0.110625	0.04425
1120	0.154875	0.110625	0.889375	0.110625	0.04425
1121	0.154875	0.110625	0.889375	0.110625	0.04425
1122	0.154875	0.110625	0.889375	0.110625	0.04425
1123	0.154875	0.110625	0.889375	0.110625	0.04425
1124	0.154875	0.110625	0.889375	0.110625	0.04425
1125	0.154875	0.110625	0.889375	0.110625	0.04425
1126	0.154875	0.110625	0.889375	0.110625	0.04425
1127	0.154875	0.110625	0.889375	0.110625	0.04425
1128	0.154875	0.110625	0.889375	0.110625	0.04425
1129	0.154875	0.110625	0.889375	0.110625	0.04425
1130	0.154875	0.110625	0.889375	0.110625	0.04425
1131	0.154875	0.110625	0.889375	0.110625	0.04425
1132	0.154875	0.110625	0.889375	0.110625	0.04425
1133	0.154875	0.110625	0.889375	0.110625	0.04425
1134	0.154875	0.110625	0.889375	0.110625	0.04425
1135	0.154875	0.110625	0.889375	0.110625	0.04425
1136	0.154875	0.110625	0.889375	0.110625	0.04425
1137	0.154875	0.110625	0.889375	0.110625	0.04425
1138	0.154875	0.110625	0.889375	0.110625	0.04425
1139	0.154875	0.110625	0.889375	0.110625	0.04425
1140	0.154875	0.110625	0.889375	0.110625	0.04425
1141	0.154875	0.110625	0.889375	0.110625	0.04425
1142	0.154875	0.110625	0.889375	0.110625	0.04425
1143	0.154875	0.110625	0.889375	0.110625	0.04425
1144	0.154875	0.110625	0.889375	0.110625	0.04425
1145	0.154875	0.110625	0.889375	0.110625	0.04425
1146	0.154875	0.110625	0.889375	0.110625	0.04425
1147	0.154875	0.110625	0.889375	0.110625	0.04425
1148	0.154875	0.110625	0.889375	0.110625	0.04425
1149	0.154875	0.110625	0.889375	0.110625	0.04425
1150	0.154875	0.110625	0.889375	0.110625	0.04425
1151	0.154875	0.110625	0.889375	0.110625	0.04425
1152	0.154875	0.110625	0.889375	0.110625	0.04425
1153	0.154875	0.110625	0.889375	0.110625	0.04425
1154	0.154875	0.110625	0.889375	0.110625	0.04425
1155	0.154875	0.110625	0.889375	0.110625	0.04425
1156	0.154875	0.110625	0.889375	0.110625	0.04425
1157	0.154875	0.110625	0.889375	0.110625	0.04425
1158	0.154875	0.110625	0.889375	0.110625	0.04425
1159	0.154875	0.110625	0.889375	0.110625	0.04425
1160	0.154875	0.110625	0.889375	0.110625	0.04425
1161	0.154875	0.110625	0.889375	0.110625	0.04425
1162	0.154875	0.110625	0.889375	0.110625	0.04425
1163	0.154875	0.110625	0.889375	0.110625	0.04425
1164	0.154875	0.110625	0.889375	0.110625	0.04425
1165	0.154875	0.110625	0.889375	0.110625	0.04425
1166	0.154875	0.110625	0.889375	0.110625	0.04425
1167	0.154875	0.110625	0.889375	0.110625	0.04425
1168	0.154875	0.110625	0.889375	0.110625	0.04425
1169	0.154875	0.110625	0.889375	0.110625	0.04425
1170	0.154875	0.110625	0.889375	0.110625	0.04425
1171	0.154875	0.110625	0.889375	0.110625	0.04425
1172	0.154875	0.110625	0.889375	0.110625	0.04425
1173	0.154875	0.110625	0.889375	0.110625	0.04425
1174	0.154875	0.110625	0.889375	0.110625	0.04425
1175	0.154875	0.110625	0.889375	0.110625	0.04425
1176	0.154875	0.110625	0.889375	0.110625	0.04425
1177	0.154875	0.110625	0.889375	0.110625	0.04425
1178	0.154875	0.110625	0.889375	0.110625	0.04425
1179	0.154875	0.110625	0.889375	0.110625	0.04425
1180	0.154875	0.110625	0.889375	0.110625	0.04425
1181	0.154875	0.110625	0.889375	0.110625	0.04425
1182	0.154875	0.110625	0.889375	0.110625	0.04425
1183	0.154875	0.110625	0.889375	0.110625	0.04425
1184	0.154875	0.110625	0.889375	0.110625	0.04425
1185	0.154875	0.110625	0.889375	0.110625	0.04425
1186	0.154875	0.110625	0.889375	0.110625	0.04425
1187	0.154875	0.110625	0.889375	0.110625	0.04425
1188	0.154875	0.110625	0.889375	0.110625	0.04425
1189	0.154875	0.110625	0.889375	0.110625	0.04425
1190	0.154875	0.110625	0.889375	0.110625	0.04425
1191	0.154875	0.110625	0.889375	0.110625	0.04425
1192	0.154875	0.110625	0.889375	0.110625	0.04425
1193	0.154875	0.110625	0.889375	0.110625	0.04425
1194	0.154875	0.110625	0.889375	0.110625	0.04425
1195	0.154875	0.110625	0.889375	0.110625	0.04425
1196	0.154875	0.110625	0.889375	0.110625	0.04425
1197	0.154875	0.110625	0.889375	0.110625	0.04425
1198	0.154875	0.110625	0.889375	0.110625	0.04425
1199	0.154875	0.110625	0.889375	0.110625	0.04425
1200	0.154875	0.110625	0.889375	0.110625	0.04425
1201	0.154875	0.110625	0.889375	0.110625	0.04425
1202	0.154875	0.110625	0.889375	0.110625	0.04425
1203	0.154875	0.110625	0.889375	0.110625	0.04425
1204	0.154875	0.110625	0.889375	0.110625	0.04425
1205	0.154875	0.110625	0.889375	0.110625	0.04425
1206	0.154875	0.110625	0.889375	0.110625	0.04425
1207	0.154875	0.110625	0.889375	0.110625	0.04425
1208	0.154875	0.110625	0.889375	0.110625	0.04425
1209	0.154875	0.110625	0.889375	0.110625	0.04425
1210	0.154875	0.110625	0.889375	0.110625	0.04425
1211	0.154875	0.110625	0.889375	0.110625	0.04425
1212	0.154875	0.110625	0.889375	0.110625	0.04425
1213	0.154875	0.110625	0.889375	0.110625	0.04425
1214	0.154875	0.110625	0.889375	0.110625	0.04425
1215	0.154875	0.110625	0.889375	0.110625	0.04425
1216	0.154875	0.110625	0.889375	0.110625	0.04425
1217	0.154875	0.110625	0.889375	0.110625	0.04425
1218	0.154875	0.110625	0.889375	0.110625	0.04425
1219	0.154875	0.110625	0.889375	0.110625	0.04425
1220	0.154875	0.110625	0.889375	0.110625	0.04425
1221	0.154875	0.110625	0.889375	0.110625	0.04425
1222	0.154875	0.110625	0.889375	0.110625	0.04425
1223	0.154875	0.110625	0.889375	0.110625	0.04425
1224	0.154875	0.110625	0.889375	0.110625	0.04425
1225	0.154875	0.110625	0.889375	0.110625	0.04425
1226	0.154875	0.110625	0.889375	0.110625	0.04425
1227	0.154875	0.110625	0.889375	0.110625	0.04425
1228	0.154875	0.110625	0.889375	0.110625	0.04425
1229	0.154875	0.110625	0.889375	0.110625	0.04425
1230	0.154875	0.110625	0.889375	0.110625	0.04425
1231	0.154875	0.110625	0.889375	0.110625	0.04425
1232	0.154875	0.110625	0.889375	0.110625	0.04425
1233	0.154875	0.110625	0.889375	0.110625	0.04425
1234	0.154875	0.110625	0.889375	0.110625	0.04425
1235	0.154875	0.110625	0.889375	0.110625	0.04425
1236	0.154875	0.110625	0.889375	0.110625	0.04425
1237	0.154875	0.110625	0.889375	0.110625	0.04425
1238	0.154875	0.110625	0.889375	0.110625	0.04425
1239	0.154875	0.110625	0.889375	0.110625	0.04425
1240	0.154875	0.110625	0.889375	0.110625	0.04425
1241	0.154875	0.110625	0.889375	0.110625	0.04425
1242	0.154875	0.110625	0.889375	0.110625	0.04425
1243	0.154875	0.110625	0.889375	0.110625	0.04425
1244	0.154875	0.110625	0.889375	0.110625	0.04425
1245	0.154875	0.110625	0.889375	0.110625	0.04425
1246	0.154875	0.110625	0.889375	0.110625	0.04425
1247	0.154875	0.110625	0.889375	0.110625	0.04425
1248	0.154875	0.110625	0.889375	0.110625	0.04425
1249	0.154875	0.110625	0.889375	0.110625	0.04425
1250	0.154875	0.110625	0.889375	0.110625	0.04425
1251	0.154875	0.110625	0.889375	0.110625	0.04425
1252	0.154875	0.110625	0.889375	0.110625	0.04425
1253	0.154875	0.110625	0.889375	0.110625	0.04425
1254	0.154875	0.110625	0.889375	0.110625	0.04425
1255	0.154875	0.110625	0.889375	0.110625	0.04425
1256	0.154875	0.110625	0.889375	0.110625	0.04425
1257	0.154875	0.110625	0.889375	0.110625	0.04425
1258	0.154875	0.110625	0.889375	0.110625	0.04425
1259	0.154875	0.110625	0.889375	0.110625	0.04425
1260	0.154875	0.110625	0.889375	0.110625	0.04425
1261	0.154875	0.110625	0.889375	0.110625	0.04425
1262	0.154875	0.110625	0.889375	0.110625	0.04425
1263	0.154875	0.110625	0.889375	0.110625	0.04425
1264	0.154875	0.110625	0.889375	0.110625	0.04425
1265	0.154875	0.110625	0.889375	0.110625	0.04425
1266	0.154875	0.110625	0.889375	0.110625	0.04425
1267	0.154875	0.110625	0.889375	0.110625	0.04425
1268	0.154875	0.110625	0.889375	0.110625	0.04425
1269	0.154875	0.110625	0.889375	0.110625	0.04425
1270	0.154875	0.110625	0.889375	0.110625	0.04425
1271	0.154875	0.110625	0.889375	0.110625	0.04425
1272	0.154875	0.110625	0.889375	0.110625	0.04425
1273	0.154875	0.110625	0.889375	0.110625	0.04425
1274	0.154875	0.110625	0.889375	0.110625	0.04425
1275	0.154875	0.110625	0.889375	0.110625	0.04425
1276	0.154875	0.110625	0.889375	0.110625	0.04425
1277	0.154875	0.110625	0.889375	0.110625	0.04425
1278	0.154875	0.110625	0.889375	0.110625	0.04425
1279	0.154875	0.110625	0.889375	0.110625	0.04425
1280	0.154875	0.110625	0.889375	0.110625	0.04425
1281	0.154875	0.110625	0.889375	0.110625	0.04425
1282	0.154875	0.110625	0.889375	0.110625	0.04425
1283	0.154875	0.110625	0.889375	0.110625	0.04425
1284	0.154875	0.110625	0.889375	0.110625	0.04425
1285	0.154875	0.110625	0.889375	0.110625	0.04425
1286	0.154875	0.110625	0.889375	0.110625	0.04425
1287	0.154875	0.110625	0.889375	0.110625	0.04425
1288	0.154875	0.110625	0.889375	0.110625	0.04425
1289	0.154875	0.110625	0.889375	0.110625	0.04425
1290	0.154875	0.110625	0.889375	0.110625	0.04425
1291	0.154875	0.110625	0.889375	0.110625	0.04425
1292	0.154875	0.110625	0.889375	0.110625	0.04425
1293	0.154875	0.110625	0.889375	0.110625	0.04425
1294	0.154875	0.110625	0.889375	0.110625	0.04425
1295	0.154875	0.110625	0.889375	0.110625	0.04425
1296	0.154875	0.110625	0.889375	0.110625	0.04425
1297	0.154875	0.110625	0.889375	0.110625	0.04425
1298	0.154875	0.110625	0.889375	0.110625	0.04425
1299	0.154875	0.110625	0.889375	0.110625	0.04425
1300	0.154875	0.110625	0.889375	0.110625	0.04425
1301	0.154875	0.110625	0.889375	0.110625	0.04425
1302	0.154875	0.110625	0.889375	0.110625	0.04425
1303	0.154875	0.110625	0.889375	0.110625	0.04425
1304	0.154875	0.110625	0.889375	0.110625	0.04425
1305	0.154875	0.110625	0.889375	0.110625	0.04425
1306	0.154875	0.110625	0.889375	0.110625	0.04425
1307	0.154875	0.110625	0.889375	0.110625	0.04425
1308	0.154875	0.110625	0.889375	0.110625	0.04425
1309	0.154875	0.110625	0.889375	0.110625	0.04425
1310	0.154875	0.110625	0.889375	0.110625	0.04425
1311	0.154875	0.110625	0.889375	0.110625	0.04425
1312	0.154875	0.110625	0.889375	0.110625	0.04425
1313	0.154875	0.110625	0.889375	0.110625	0.04425
1314	0.154875	0.110625	0.889375	0.110625	0.04425
1315	0.154875	0.110625	0.889375	0.110625	0.04425
1316	0.154875	0.110625	0.889375	0.110625	0.04425
1317	0.154875	0.110625	0.889375	0.110625	0.04425
1318	0.154875	0.110625	0.889375	0.110625	0.04425
1319	0.154875	0.110625	0.889375	0.110625	0.04425
1320	0.154875	0.110625	0.889375	0.110625	0.04425
1321	0.154875	0.110625	0.889375	0.110625	0.04425
1322	0.154875	0.110625	0.889375	0.110625	0.04425
1323	0.154875	0.110625	0.889375	0.110625	0.04425
1324	0.154875	0.110625	0.889375	0.110625	0.04425
1325	0.154875	0.110625	0.889375	0.110625	0.04425
1326	0.154875	0.110625	0.889375	0.110625	0.04425
1327	0.154875	0.110625	0.889375	0.110625	0.04425
1328	0.154875	0.110625	0.889375	0.110625	0.04425
1329	0.154875	0.110625	0.889375	0.110625	0.04425
1330	0.154875	0.110625	0.889375	0.110625	0.04425
1331	0.154875	0.110625	0.889375	0.110625	0.04425
1332	0.154875	0.110625	0.889375	0.110625	0.04425
1333	0.154875	0.110625	0.889375	0.110625	0.04425
1334	0.154875	0.110625	0.889375	0.110625	0.04425
1335	0.154875	0.110625	0.889375	0.110625	0.04425
1336	0.154875	0.110625	0.889375	0.110625	0.04425
1337	0.154875	0.110625	0.889375	0.110625	0.04425
1338	0.154875	0.110625	0.889375	0.110625	0.04425
1339	0.154875	0.110625	0.889375	0.110625	0.04425
1340	0.154875	0.110625	0.889375	0.110625	0.04425
1341	0.154875	0.110625	0.889375	0.110625	0.04425
1342	0.154875	0.110625	0.889375	0.110625	0.04425
1343	0.154875	0.110625	0.889375	0.110625	0.04425
1344	0.154875	0.110625	0.889375	0.110625	0.04425
1345	0.154875	0.110625	0.889375	0.110625	0.04425
1346	0.154875	0.110625	0.889375	0.110625	0.04425
1347	0.154875	0.110625	0.889375	0.110625	0.04425
1348	0.154875	0.110625	0.889375	0.110625	0.04425
1349	0.154875	0.110625	0.889375	0.110625	0.04425
1350	0.154875	0.110625	0.889375	0.110625	0.04425
1351	0.154875	0.110625	0.889375	0.110625	0.04425
1352	0.154875	0.110625	0.889375	0.110625	0.04425
1353	0.154875	0.110625	0.889375	0.110625	0.04425
1354	0.154875	0.110625	0.889375	0.110625	0.04425
1355	0.154875	0.110625	0.889375	0.110625	0.04425
1356	0.154875	0.110625	0.889375	0.110625	0.04425
1357	0.154875	0.110625	0.889375	0.110625	0.04425
1358	0.154875	0.110625	0.889375	0.110625	0.04425
1359	0.154875	0.110625	0.889375	0.110625	0.04425
1360	0.154875	0.110625	0.889375	0.110625	0.04425
1361	0.154875	0.110625	0.889375	0.110625	0.04425
1362	0.154875	0.110625	0.889375	0.110625	0.04425
1363	0.154875	0.110625	0.889375	0.110625	0.04425
1364	0.154875	0.110625	0.889375	0.110625	0.04425
1365	0.154875	0.110625	0.889375	0.110625	0.04425
1366	0.154875	0.110625	0.889375	0.110625	0.04425
1367	0.154875	0.110625	0.889375	0.110625	0.04425
1368	0.154875	0.110625	0.889375	0.110625	0.04425
1369	0.154875	0.110625	0.889375	0.110625	0.04425
1370	0.154875	0.110625	0.889375	0.110625	0.04425
1371	0.154875	0.110625	0.889375	0.110625	0.04425
1372	0.154875	0.110625	0.889375	0.110625	0.04425
1373	0.154875	0.110625	0.889375	0.110625	0.04425
1374	0.154875	0.110625	0.889375	0.110625	0.04425
1375	0.154875	0.110625	0.889375	0.110625	0.04425
1376	0.154875	0.110625	0.889375	0.110625	0.04425
1377	0.154875	0.110625	0.889375	0.110625	0.04425
1378	0.154875	0.110625	0.889375	0.110625	0.04425
1379	0.154875	0.110625	0.889375	0.110625	0.04425
1380	0.154875	0.110625	0.889375	0.110625	0.04425
1381	0.154875	0.110625	0.889375	0.110625	0.04425
1382	0.154875	0.110625	0.889375	0.110625	0.04425
1383	0.154875	0.110625	0.889375	0.110625	0.04425
1384	0.154875	0.110625	0.889375	0.110625	0.04425
1385	0.154875	0.110625	0.889375	0.110625	0.04425
1386	0.154875	0.110625	0.889375	0.110625	0.04425
1387	0.154875	0.110625	0.889375	0.110625	0.04425
1388	0.154875	0.110625	0.889375	0.110625	0.04425
1389	0.154875	0.110625	0.889375	0.110625	0.04425
1390	0.154875	0.110625	0.889375	0.110625	0.04425
1391	0.154875	0.110625	0.889375	0.110625	0.04425
1392	0.154875	0.110625	0.889375	0.110625	0.04425
1393	0.154875	0.110625	0.889375	0.110625	0.04425
1394	0.154875	0.110625	0.889375	0.110625	0.04425
1395	0.154875	0.110625	0.889375	0.110625	0.04425
1396	0.154875	0.110625	0.889375	0.110625	0.04425
1397	0.154875	0.110625	0.889375	0.110625	0.04425
1398	0.154875	0.110625	0.889375	0.110625	0.04425
1399	0.154875	0.110625	0.889375	0.110625	0.04425
1400	0.154875	0.110625	0.889375	0.110625	0.04425
1401	0.154875	0.110625	0.889375	0.110625	0.04425
1402	0.154875	0.110625	0.889375	0.110625	0.04425
1403	0.154875	0.110625	0.889375	0.110625	0.04425
1404	0.154875	0.110625	0.889375	0.110625	0.04425
1405	0.154875	0.110625	0.889375	0.110625	0.04425
1406	0.154875	0.110625	0.889375	0.110625	0.04425
1407	0.154875	0.110625	0.889375	0.110625	0.04425
1408	0.154875	0.110625	0.889375	0.110625	0.04425
1409	0.154875	0.110625	0.889375	0.110625	0.04425
1410	0.154875	0.110625	0.889375	0.110625	0.04425
1411	0.154875	0.110625	0.889375	0.110625	0.04425
1412	0.154875	0.110625	0.889375	0.110625	0.04425
1413	0.154875	0.110625	0.889375	0.110625	0.04425
1414	0.154875	0.110625	0.889375	0.110625	0.04425
1415	0.154875	0.110625	0.889375	0.110625	0.04425
1416	0.154875	0.110625	0.889375	0.110625	0.04425
1417	0.154875	0.110625	0.889375	0.110625	0.04425
1418	0.154875	0.110625	0.889375	0.110625	0.04425
1419	0.154875	0.110625	0.889375	0.110625	0.04425
1420	0.154875	0.110625	0.889375	0.110625	0.04425
1421	0.154875	0.110625	0.889375	0.110625	0.04425
1422	0.154875	0.110625	0.889375	0.110625	0.04425
1423	0.154875	0.110625	0.889375	0.110625	0.04425
1424	0.154875	0.110625	0.889375	0.110625	0.04425
1425	0.154875	0.110625	0.889375	0.110625	0.04425
1426	0.154875	0.110625	0.889375	0.110625	0.04425
1427	0.154875	0.110625	0.889375	0.110625	0.04425
1428	0.154875	0.110625	0.889375	0.110625	0.04425
1429	0.154875	0.110625	0.889375	0.110625	0.04425
1430	0.154875	0.110625	0.889375	0.110625	0.04425
1431	0.154875	0.110625	0.889375	0.110625	0.04425
1432	0.154875	0.110625	0.889375	0.110625	0.04425
1433	0.154875	0.110625	0.889375	0.110625	0.04425
1434	0.154875	0.110625	0.889375	0.110625	0.04425
1435	0.154875	0.110625	0.889375	0.110625	0.04425
1436	0.154875	0.110625	0.889375	0.110625	0.04425
1437	0.154875	0.110625	0.889375	0.110625	0.04425
1438	0.154875	0.110625	0.889375	0.110625	0.04425
1439	0.154875	0.110625	0.889375	0.110625	0.04425
1440	0.154875	0.110625	0.889375	0.110625	0.04425
1441	0.154875	0.110625	0.889375	0.110625	0.04425
1442	0.154875	0.110625	0.889375	0.110625	0.04425
1443	0.154875	0.110625	0.889375	0.110625	0.04425
1444	0.154875	0.110625	0.889375	0.110625	0.04425
1445	0.154875	0.110625	0.889375	0.110625	0.04425
1446	0.154875	0.110625	0.889375	0.110625	0.04425
1447	0.154875	0.110625	0.889375	0.110625	0.04425
1448	0.154875	0.110625	0.889375	0.110625	0.04425
1449	0.154875	0.110625	0.889375	0.110625	0.04425
1450	0.154875	0.110625	0.889375	0.110625	0.04425
1451	0.154875	0.110625	0.889375	0.110625	0.04425
1452	0.154875	0.110625	0.889375	0.110625	0.04425
1453	0.154875	0.110625	0.889375	0.110625	0.04425
1454	0.154875	0.110625	0.889375	0.110625	0.04425
1455	0.154875	0.110625	0.889375	0.110625	0.04425
1456	0.154875	0.110625	0.889375	0.110625	0.04425
1457	0.154875	0.110625	0.889375	0.110625	0.04425
1458	0.154875	0.110625	0.889375	0.110625	0.04425
1459	0.154875	0.110625	0.889375	0.110625	0.04425
1460	0.154875	0.110625	0.889375	0.110625	0.04425
1461	0.154875	0.110625	0.889375	0.110625	0.04425
1462	0.154875	0.110625	0.889375	0.110625	0.04425
1463	0.154875	0.110625	0.889375	0.110625	0.04425
1464	0.154875	0.110625	0.889375	0.110625	0.04425
1465	0.154875	0.110625	0.889375	0.110625	0.04425
1466	0.154875	0.110625	0.889375	0.110625	0.04425
1467	0.154875	0.110625	0.889375	0.110625	0.04425
1468	0.154875	0.110625	0.889375	0.110625	0.04425
1469	0.154875	0.110625	0.889375	0.110625	0.04425
1470	0.154875	0.110625	0.889375	0.110625	0.04425
1471	0.154875	0.110625	0.889375	0.110625	0.04425
1472	0.154875	0.110625	0.889375	0.110625	0.04425
1473	0.154875	0.110625	0.889375	0.110625	0.04425
1474	0.154875	0.110625	0.889375	0.110625	0.04425
1475	0.154875	0.110625	0.889375	0.110625	0.04425
1476	0.154875	0.110625	0.889375	0.110625	0.04425
1477	0.154875	0.110625	0.889375	0.110625	0.04425
1478	0.154875	0.110625	0.889375	0.110625	0.04425
1479	0.154875	0.110625	0.889375	0.110625	0.04425
1480	0.154875	0.110625	0.889375	0.110625	0.04425
1481	0.154875	0.110625	0.889375	0.110625	0.04425
1482	0.154875	0.110625	0.889375	0.110625	0.04425
1483	0.154875	0.110625	0.889375	0.110625	0.04425
1484	0.154875	0.110625	0.889375	0.110625	0.04425
1485	0.154875	0.110625	0.889375	0.110625	0.04425
1486	0.154875	0.110625	0.889375	0.110625	0.04425
1487	0.154875	0.110625	0.889375	0.110625	0.04425
1488	0.154875	0.110625	0.889375	0.110625	0.04425
1489	0.154875	0.110625	0.889375	0.110625	0.04425
1490	0.154875	0.110625	0.889375	0.110625	0.04425
1491	0.154875	0.110625	0.889375	0.110625	0.04425
1492	0.154875	0.110625	0.889375	0.110625	0.04425
1493	0.154875	0.110625	0.889375	0.110625	0.04425
1494	0.154875	0.110625	0.889375	0.110625	0.04425
1495	0.154875	0.110625	0.889375	0.110625	0.04425
1496	0.154875	0.110625	0.889375	0.110625	0.04425
1497	0.154875	0.110625	0.889375	0.110625	0.04425
1498	0.154875	0.110625	0.889375	0.110625	0.04425
1499	0.154875	0.110625	0.889375	0.110625	0.04425
1500	0.154875	0.110625	0.889375	0.110625	0.04425
1501	0.154875	0.110625	0.889375	0.110625	0.04425
1502	0.154875	0.110625	0.889375	0.110625	0.04425
1503	0.154875	0.110625	0.889375	0.110625	0.04425
1504	0.154875	0.110625	0.889375	0.110625	0.04425
1505	0.154875	0.110625	0.889375	0.110625	0.04425
1506	0.154875	0.110625	0.889375	0.110625	0.04425
1507	0.154875	0.110625	0.889375	0.110625	0.04425
1508	0.154875	0.110625	0.889375	0.110625	0.04425
1509	0.154875	0.110625	0.889375	0.110625	0.04425
1510	0.154875	0.110625	0.889375	0.110625	0.04425
1511	0.154875	0.110625	0.889375	0.110625	0.04425
1512	0.154875	0.110625	0.889375	0.110625	0.04425
1513	0.154875	0.110625	0.889375	0.110625	0.04425
1514	0.154875	0.110625	0.889375	0.110625	0.04425
1515	0.154875	0.110625	0.889375	0.110625	0.04425
1516	0.154875	0.110625	0.889375	0.110625	0.04425
1517	0.154875	0.110625	0.889375	0.110625	0.04425
1518	0.154875	0.110625	0.889375	0.110625	0.04425
1519	0.154875	0.110625	0.889375	0.110625	0.04425
1520	0.154875	0.110625	0.889375	0.110625	0.04425
1521	0.154875	0.110625	0.889375	0.110625	0.04425
1522	0.154875	0.110625	0.889375	0.110625	0.04425
1523	0.154875	0.110625	0.889375	0.110625	0.04425
1524	0.154875	0.110625	0.889375	0.110625	0.04425
1525	0.154875	0.110625	0.889375	0.110625	0.04425
1526	0.154875	0.110625	0.889375	0.110625	0.04425
1527	0.154875	0.110625	0.889375	0.110625	0.04425
1528	0.154875	0.110625	0.889375	0.110625	0.04425
1529	0.154875	0.110625	0.889375	0.110625	0.04425
1530	0.154875	0.110625	0.889375	0.110625	0.04425
1531	0.154875	0.110625	0.889375	0.110625	0.04425
1532	0.154875	0.110625	0.889375	0.110625	0.04425
1533	0.154875	0.110625	0.889375	0.110625	0.04425
1534	0.154875	0.110625	0.889375	0.110625	0.04425
1535	0.154875	0.110625	0.889375	0.110625	0.04425
1536	0.154875	0.110625	0.889375	0.110625	0.04425
1537	0.154875	0.110625	0.889375	0.110625	0.04425
1538	0.154875	0.110625	0.889375	0.110625	0.04425
1539	0.154875	0.110625	0.889375	0.110625	0.04425
1540	0.154875	0.110625	0.889375	0.110625	0.04425
1541	0.154875	0.110625	0.889375	0.110625	0.04425
1542	0.154875	0.110625	0.889375	0.110625	0.04425
1543	0.154875	0.110625	0.889375	0.110625	0.04425
1544	0.154875	0.110625	0.889375	0.110625	0.04425
1545	0.154875	0.110625	0.889375	0.110625	0.04425
1546	0.154875	0.110625	0.889375	0.110625	0.04425
1547	0.154875	0.110625	0.889375	0.110625	0.04425
1548	0.154875	0.110625	0.889375	0.110625	0.04425
1549	0.154875	0.110625	0.889375	0.110625	0.04425
1550	0.154875	0.110625	0.889375	0.110625	0.04425
1551	0.154875	0.110625	0.889375	0.110625	0.04425
1552	0.154875	0.110625	0.889375	0.110625	0.04425
1553	0.154875	0.110625	0.889375	0.110625	0.04425
1554	0.154875	0.110625	0.889375	0.110625	0.04425
1555	0.154875	0.110625	0.889375	0.110625	0.04425
1556	0.154875	0.110625	0.889375	0.110625	0.04425
1557	0.154875	0.110625	0.889375	0.110625	0.04425
1558	0.154875	0.110625	0.889375	0.110625	0.04425
1559	0.154875	0.110625	0.889375	0.110625	0.04425
1560	0.154875	0.110625	0.889375	0.110625	0.04425
1561	0.154875	0.110625	0.889375	0.110625	0.04425
1562	0.154875	0.110625	0.889375	0.110625	0.04425
1563	0.154875	0.110625	0.889375	0.110625	0.04425
1564	0.154875	0.110625	0.889375	0.110625	0.04425
1565	0.154875	0.110625	0.889375	0.110625	0.04425
1566	0.154875	0.110625	0.889375	0.110625	0.04425
1567	0.154875	0.110625	0.889375	0.110625	0.04425
1568	0.154875	0.110625	0.889375	0.110625	0.04425
1569	0.154875	0.110625	0.889375	0.110625	0.04425
1570	0.154875	0.110625	0.889375	0.110625	0.04425
1571	0.154875	0.110625	0.889375	0.110625	0.04425
1572	0.154875	0.110625	0.889375	0.110625	0.04425
1573	0.154875	0.110625	0.889375	0.110625	0.04425
1574	0.154875	0.110625	0.889375	0.110625	0.04425
1575	0.154875	0.110625	0.889375	0.110625	0.04425
1576	0.154875	0.110625	0.889375	0.110625	0.04425
1577	0.154875	0.110625	0.889375	0.110625	0.04425
1578	0.154875	0.110625	0.889375	0.110625	0.04425
1579	0.154875	0.110625	0.889375	0.110625	0.04425
1580	0.154875	0.110625	0.889375	0.110625	0.04425
1581	0.154875	0.110625	0.889375	0.110625	0.04425
1582	0.154875	0.110625	0.889375	0.110625	0.04425
1583	0.154875	0.110625	0.889375	0.110625	0.04425
1584	0.154875	0.110625	0.889375	0.110625	0.04425
1585	0.154875	0.110625	0.889375	0.110625	0.04425
1586	0.154875	0.110625	0.889375	0.110625	0.04425
1587	0.154875	0.110625	0.889375	0.110625	0.04425
1588	0.154875	0.110625	0.889375	0.110625	0.04425
1589	0.154875	0.110625	0.889375	0.110625	0.04425
1590	0.154875	0.110625	0.889375	0.110625	0.04425
1591	0.154875	0.110625	0.889375	0.110625	0.04425
1592	0.154875	0.110625	0.889375	0.110625	0.04425
1593	0.154875	0.110625	0.889375	0.110625	0.04425
1594	0.154875	0.110625	0.889375	0.110625	0.04425
1595	0.154875	0.110625	0.889375	0.110625	0.04425
1596	0.154875	0.110625	0.889375	0.110625	0.04425
1597	0.154875	0.110625	0.889375	0.110625	0.04425
1598	0.154875	0.110625	0.889375	0.110625	0.04425
1599	0.154875	0.110625	0.889375	0.110625	0.04425
1600	0.154875	0.110625	0.889375	0.110625	0.04425
1601	0.154875	0.110625	0.889375	0.110625	0.04425
1602	0.154875	0.110625	0.889375	0.110625	0.04425
1603	0.154875	0.110625	0.889375	0.110625	0.04425
1604	0.154875	0.110625	0.889375	0.110625	0.04425
1605	0.154875	0.110625	0.889375	0.110625	0.04425
1606	0.154875	0.110625	0.889375	0.110625	0.04425
1607	0.154875	0.110625	0.889375	0.110625	0.04425
1608	0.154875	0.110625	0.889375	0.110625	0.04425
1609	0.154875	0.110625	0.889375	0.110625	0.04425
1610	0.154875	0.110625	0.889375	0.110625	0.04425
1611	0.154875	0.110625	0.889375	0.110625	0.04425
1612	0.154875	0.110625	0.889375	0.110625	0.04425
1613	0.154875	0.110625	0.889375	0.110625	0.04425
1614	0.154875	0.110625	0.889375	0.110625	0.04425
1615	0.154875	0.110625	0.889375	0.110625	0.04425
1616	0.154875	0.110625	0.889375	0.110625	0.04425
1617	0.154875	0.110625	0.889375	0.110625	0.04425
1618	0.154875	0.110625	0.889375	0.110625	0.04425
1619	0.154875	0.110625	0.889375	0.110625	0.04425
1620	0.154875	0.110625	0.889375	0.110625	0.04425
1621	0.154875	0.110625	0.889375	0.110625	0.04425
1622	0.154875	0.110625	0.889375	0.110625	0.04425
1623	0.154875	0.110625	0.889375	0.110625	0.04425
1624	0.154875	0.110625	0.889375	0.110625	0.04425
1625	0.154875	0.110625	0.889375	0.110625	0.04425
1626	0.154875	0.110625	0.889375	0.110625	0.04425
1627	0.154875	0.110625	0.889375	0.110625	0.04425
1628	0.154875	0.110625	0.889375	0.110625	0.04425
1629	0.154875	0.110625	0.889375	0.110625	0.04425
1630	0.154875	0.110625	0.889375	0.110625	0.04425
1631	0.154875	0.110625	0.889375	0.110625	0.04425
1632	0.154875	0.110625	0.889375	0.110625	0.04425
1633	0.154875	0.110625	0.889375	0.110625	0.04425
1634	0.154875	0.110625	0.889375	0.110625	0.04425
1635	0.154875	0.110625	0.889375	0.110625	0.04425
1636	0.154875	0.110625	0.889375	0.110625	0.04425
1637	0.154875	0.110625	0.889375	0.110625	0.04425
1638	0.154875	0.110625	0.889375	0.110625	0.04425
1639	0.154875	0.110625	0.889375	0.110625	0.04425
1640	0.154875	0.110625	0.889375	0.110625	0.04425
1641	0.154875	0.110625	0.889375	0.110625	0.04425
1642	0.154875	0.110625	0.889375	0.110625	0.04425
1643	0.154875	0.110625	0.889375	0.110625	0.04425
1644	0.154875	0.110625	0.889375	0.110625	0.04425
1645	0.154875	0.110625	0.889375	0.110625	0.04425
1646	0.154875	0.110625	0.889375	0.110625	0.04425
1647	0.154875	0.110625	0.889375	0.110625	0.04425
1648	0.154875	0.110625	0.889375	0.110625	0.04425
1649	0.154875	0.110625	0.889375	0.110625	0.04425
1650	0.154875	0.110625	0.889375	0.110625	0.04425
1651	0.154875	0.110625	0.889375	0.110625	0.04425
1652	0.154875	0.110625	0.889375	0.110625	0.04425
1653	0.154875	0.110625	0.889375	0.110625	0.04425
1654	0.154875	0.110625	0.889375	0.110625	0.04425
1655	0.154875	0.110625	0.889375	0.110625	0.04425
1656	0.154875	0.110625	0.889375	0.110625	0.04425
1657	0.154875	0.110625	0.889375	0.110625	0.04425
1658	0.154875	0.110625	0.889375	0.110625	0.04425
1659	0.154875	0.110625	0.889375	0.110625	0.04425
1660	0.154875	0.110625	0.889375	0.110625	0.04425
1661	0.154875	0.110625	0.889375	0.110625	0.04425
1662	0.154875	0.110625	0.889375	0.110625	0.04425
1663	0.154875	0.110625	0.889375	0.110625	0.04425
1664	0.154875	0.110625	0.889375	0.110625	0.04425
1665	0.154875	0.110625	0.889375	0.110625	0.04425
1666	0.154875	0.110625	0.889375	0.110625	0.04425
1667	0.154875	0.110625	0.889375	0.110625	0.04425
1668	0.154875	0.110625	0.889375	0.110625	0.04425
1669	0.154875	0.110625	0.889375	0.110625	0.04425
1670	0.154875	0.110625	0.889375	0.110625	0.04425
1671	0.154875	0.110625	0.889375	0.110625	0.04425
1672	0.154875	0.110625	0.889375	0.110625	0.04425
1673	0.154875	0.110625	0.889375	0.110625	0.04425
1674	0.154875	0.110625	0.889375	0.110625	0.04425
1675	0.154875	0.110625	0.889375	0.110625	0.04425
1676	0.154875	0.110625	0.889375	0.110625	0.04425
1677	0.154875	0.110625	0.889375	0.110625	0.04425
1678	0.154875	0.110625	0.889375	0.110625	0.04425
1679	0.154875	0.110625	0.889375	0.110625	0.04425
1680	0.154875	0.110625	0.889375	0.110625	0.04425
1681	0.154875	0.110625	0.889375	0.110625	0.04425
1682	0.154875	0.110625	0.889375	0.110625	0.04425
1683	0.154875	0.110625	0.889375	0.110625	0.04425
1684	0.154875	0.110625	0.889375	0.110625	0.04425
1685	0.154875	0.110625	0.889375	0.110625	0.04425
1686	0.154875	0.110625	0.889375	0.110625	0.04425
1687	0.154875	0.110625	0.889375	0.110625	0.04425
1688	0.154875	0.110625	0.889375	0.110625	0.04425
1689	0.154875	0.110625	0.889375	0.110625	0.04425
1690	0.154875	0.110625	0.889375	0.110625	0.04425
1691	0.154875	0.110625	0.889375	0.110625	0.04425
1692	0.154875	0.110625	0.889375	0.110625	0.04425
1693	0.154875	0.110625	0.889375	0.110625	0.04425
1694	0.154875	0.110625	0.889375	0.110625	0.04425
1695	0.154875	0.110625	0.889375	0.110625	0.04425
1696	0.154875	0.110625	0.889375	0.110625	0.04425
1697	0.154875	0.110625	0.889375	0.110625	0.04425
1698	0.154875	0.110625	0.889375	0.110625	0.04425
1699	0.154875	0.110625	0.889375	0.110625	0.04425
1700	0.154875	0.110625	0.889375	0.110625	0.04425
1701	0.154875	0.110625	0.889375	0.110625	0.04425
1702	0.154875	0.110625	0.889375	0.110625	0.04425
1703	0.154875	0.110625	0.889375	0.110625	0.04425
1704	0.154875	0.110625	0.889375	0.110625	0.04425
1705	0.154875	0.110625	0.889375	0.110625	0.04425
1706	0.154875	0.110625	0.889375	0.110625	0.04425
1707	0.154875	0.110625	0.889375	0.110625	0.04425
1708	0.154875	0.110625	0.889375	0.110625	0.04425
1709	0.154875	0.110625	0.889375	0.110625	0.04425
1710	0.154875	0.110625	0.889375	0.110625	0.04425
1711	0.154875	0.110625	0.889375	0.110625	0.04425
1712	0.154875	0.110625	0.889375	0.110625	0.04425
1713	0.154875	0.110625	0.889375	0.110625	0.04425
1714	0.154875	0.110625	0.889375	0.110625	0.04425
1715	0.154875	0.110625	0.889375	0.110625	0.04425
1716	0.154875	0.110625	0.889375	0.110625	0.04425
1717	0.154875	0.110625	0.889375	0.110625	0.04425
1718	0.154875	0.110625	0.889375	0.110625	0.04425
1719	0.154875	0.110625	0.889375	0.110625	0.04425
1720	0.154875	0.110625	0.889375	0.110625	0.04425
1721	0.154875	0.110625	0.889375	0.110625	0.04425
1722	0.154875	0.110625	0.889375	0.110625	0.04425
1723	0.154875	0.110625	0.889375	0.110625	0.04425
1724	0.154875	0.110625	0.889375	0.110625	0.04425
1725	0.154875	0.110625	0.889375	0.110625	0.04425
1726	0.154875	0.110625	0.889375	0.110625	0.04425
1727	0.154875	0.110625	0.889375	0.110625	0.04425
1728	0.154875	0.110625	0.889375	0.110625	0.04425
1729	0.154875	0.110625	0.889375	0.110625	0.04425
1730	0.154875	0.110625	0.889375	0.110625	0.04425
1731	0.154875	0.110625	0.889375	0.110625	0.04425
1732	0.154875	0.110625	0.889375	0.110625	0.04425
1733	0.154875	0.110625	0.889375	0.110625	0.04425
1734	0.154875	0.110625	0.889375	0.110625	0.04425
1735	0.154875	0.110625	0.889375	0.110625	0.04425
1736	0.154875	0.110625	0.889375	0.110625	0.04425
1737	0.154875	0.110625	0.889375	0.110625	0.04425
1738	0.154875	0.110625	0.889375	0.110625	0.04425
1739	0.154875	0.110625	0.889375	0.110625	0.04425
1740	0.154875	0.110625	0.889375	0.110625	0.04425
1741	0.154875	0.110625	0.889375	0.110625	0.04425
1742	0.154875	0.110625	0.889375	0.110625	0.04425
1743	0.154875	0.110625	0.889375	0.110625	0.04425
1744	0.154875	0.110625	0.889375	0.110625	0.04425
1745	0.154875	0.110625	0.889375	0.110625	0.04425
1746	0.154875	0.110625	0.889375	0.110625	0.04425
1747	0.154875	0.110625	0.889375	0.110625	0.04425
1748	0.154875	0.110625	0.889375	0.110625	0.04425
1749	0.154875	0.110625	0.889375	0.110625	0.04425
1750	0.154875	0.110625	0.889375	0.110625	0.04425
1751	0.154875	0.110625	0.889375	0.110625	0.04425
1752	0.154875	0.110625	0.889375	0.110625	0.04425
1753	0.154875	0.110625	0.889375	0.110625	0.04425
1754	0.154875	0.110625	0.889375	0.110625	0.04425
1755	0.154875	0.110625	0.889375	0.110625	0.04425
1756	0.154875	0.110625	0.889375	0.110625	0.04425
1757	0.154875	0.110625	0.889375	0.110625	0.04425
1758	0.154875	0.110625	0.889375	0.110625	0.04425
1759	0.154875	0.110625	0.889375	0.110625	0.04425
1760	0.154875	0.110625	0.889375	0.110625	0.04425
1761	0.154875	0.110625	0.889375	0.110625	0.04425
1762	0.154875	0.110625	0.889375	0.110625	0.04425
1763	0.154875	0.110625	0.889375	0.110625	0.04425
1764	0.154875	0.110625	0.889375	0.110625	0.04425
1765	0.154875	0.110625	0.889375	0.110625	0.04425
1766	0.154875	0.110625	0.889375	0.110625	0.04425
1767	0.154875	0.110625	0.889375	0.110625	0.04425
1768	0.154875	0.110625	0.889375	0.110625	0.04425
1769	0.154875	0.110625	0.889375	0.110625	0.04425
1770	0.154875	0.110625	0.889375	0.110625	0.04425
1771	0.154875	0.110625	0.889375	0.110625	0.04425
1772	0.154875	0.110625	0.889375	0.110625	0.04425
1773	0.154875	0.110625	0.889375	0.110625	0.04425
1774	0.154875	0.110625	0.889375	0.110625	0.04425
1775	0.154875	0.110625	0.889375	0.110625	0.04425
1776	0.154875	0.110625	0.889375	0.110625	0.04425
1777	0.154875	0.110625	0.889375	0.110625	0.04425
1778	0.154875	0.110625	0.889375	0.110625	0.04425
1779	0.154875	0.110625	0.889375	0.110625	0.04425
1780	0.154875	0.110625	0.889375	0.110625	0.04425
1781	0.154875	0.110625	0.889375	0.110625	0.04425
1782	0.154875	0.110625	0.889375	0.110625	0.04425
1783	0.154875	0.110625	0.889375	0.110625	0.04425
1784	0.154875	0.110625	0.889375	0.110625	0.04425
1785	0.154875	0.110625	0.889375	0.110625	0.04425
1786	0.154875	0.110625	0.889375	0.110625	0.04425
1787	0.154875	0.110625	0.889375	0.110625	0.04425
1788	0.154875	0.110625	0.889375	0.110625	0.04425
1789	0.154875	0.110625	0.889375	0.110625	0.04425
1790	0.154875	0.110625	0.889375	0.110625	0.04425
1791	0.154875	0.110625	0.889375	0.110625	0.04425
1792	0.154875	0.110625	0.889375	0.110625	0.04425
1793	0.154875	0.110625	0.889375	0.110625	0.04425
1794	0.154875	0.110625	0.889375	0.110625	0.04425
1795	0.154875	0.110625	0.889375	0.110625	0.04425
1796	0.154875	0.110625	0.889375	0.110625	0.04425
1797	0.154875	0.110625	0.889375	0.110625	0.04425
1798	0.154875	0.110625	0.889375	0.110625	0.04425
1799	0.154875	0.110625	0.889375	0.110625	0.04425
1800	0.154875	0.110625	0.889375	0.110625	0.04425
1801	0.154875	0.110625	0.889375	0.110625	0.04425
1802	0.154875	0.110625	0.889375	0.110625	0.04425
1803	0.154875	0.110625	0.889375	0.110625	0.04425
1804	0.154875	0.110625	0.889375	0.110625	0.04425
1805	0.154875	0.110625	0.889375	0.110625	0.04425
1806	0.154875	0.110625	0.889375	0.110625	0.04425
1807	0.154875	0.110625	0.889375	0.110625	0.04425
1808	0.154875	0.110625	0.889375	0.110625	0.04425
1809	0.154875	0.110625	0.889375	0.110625	0.04425
1810	0.154875	0.110625	0.889375	0.110625	0.04425
1811	0.154875	0.110625	0.889375	0.110625	0.04425
1812	0.154875	0.110625	0.889375	0.110625	0.04425
1813	0.154875	0.110625	0.889375	0.110625	0.04425
1814	0.154875	0.110625	0.889375	0.110625	0.04425
1815	0.154875	0.110625	0.889375	0.110625	0.04425
1816	0.154875	0.110625	0.889375	0.110625	0.04425
1817	0.154875	0.110625	0.889375	0.110625	0.04425
1818	0.154875	0.110625	0.889375	0.110625	0.04425
1819	0.154875	0.110625	0.889375	0.110625	0.04425
1820	0.154875	0.110625	0.889375	0.110625	0.04425
1821	0.154875	0.110625	0.889375	0.110625	0.04425
1822	0.154875	0.110625	0.889375	0.110625	0.04425
1823	0.154875	0.110625	0.889375	0.110625	0.04425
1824	0.154875	0.110625	0.889375	0.110625	0.04425
1825	0.154875	0.110625	0.889375	0.110625	0.04425
1826	0.154875	0.110625	0.889375	0.110625	0.04425
1827	0.154875	0.110625	0.889375	0.110625	0.04425
1828	0.154875	0.110625	0.889375	0.110625	0.04425
1829	0.154875	0.110625	0.889375	0.110625	0.04425
1830	0.154875	0.110625	0.889375	0.110625	0.04425
1831	0.154875	0.110625	0.889375	0.110625	0.04425
1832	0.154875	0.110625	0.889375	0.110625	0.04425
1833	0.154875	0.110625	0.889375	0.110625	0.04425
1834	0.154875	0.110625	0.889375	0.110625	0.04425
1835	0.154875	0.110625	0.889375	0.110625	0.04425
1836	0.154875	0.110625	0.889375	0.110625	0.04425
1837	0.154875	0.110625	0.889375	0.110625	0.04425
1838	0.154875	0.110625	0.889375	0.110625	0.04425
1839	0.154875	0.110625	0.889375	0.110625	0.04425
1840	0.154875	0.110625	0.889375	0.110625	0.04425
1841	0.154875	0.110625	0.889375	0.110625	0.04425
1842	0.154875	0.110625	0.889375	0.110625	0.04425
1843	0.154875	0.110625	0.889375	0.110625	0.04425
1844	0.154875	0.110625	0.889375	0.110625	0.04425
1845	0.154875	0.110625	0.889375	0.110625	0.04425
1846	0.154875	0.110625	0.889375	0.110625	0.04425
1847	0.154875	0.110625	0.889375	0.110625	0.04425
1848	0.154875	0.110625	0.889375	0.110625	0.04425
1849	0.154875	0.110625	0.889375	0.110625	0.04425
1850	0.154875	0.110625	0.889375	0.110625	0.04425
1851	0.154875	0.110625	0.889375	0.110625	0.04425
1852	0.154875	0.110625	0.889375	0.110625	0.04425
1853	0.154875	0.110625	0.889375	0.110625	0.04425
1854	0.154875	0.110625	0.889375	0.110625	0.04425
1855	0.154875	0.110625	0.889375	0.110625	0.04425
1856	0.154875	0.110625	0.889375	0.110625	0.04425
1857	0.154875	0.110625	0.889375	0.110625	0.04425
1858	0.154875	0.110625	0.889375	0.110625	0.04425
1859	0.154875	0.110625	0.889375	0.110625	0.04425
1860	0.154875	0.110625	0.889375	0.110625	0.04425
1861	0.154875	0.110625	0.889375	0.110625	0.04425
1862	0.154875	0.110625	0.889375	0.110625	0.04425
1863	0.154875	0.110625	0.889375	0.110625	0.04425
1864	0.154875	0.110625	0.889375	0.110625	0.04425
1865	0.154875	0.110625	0.889375	0.110625	0.04425
1866	0.154875	0.110625	0.889375	0.110625	0.04425
1867	0.154875	0.110625	0.889375	0.110625	0.04425
1868	0.154875	0.110625	0.889375	0.110625	0.04425
1869	0.154875	0.110625	0.889375	0.110625	0.04425
1870	0.154875	0.110625	0.889375	0.110625	0.04425
1871	0.154875	0.110625	0.889375	0.110625	0.04425
1872	0.154875	0.110625	0.889375	0.110625	0.04425
1873	0.154875	0.110625	0.889375	0.110625	0.04425
1874	0.154875	0.110625	0.889375	0.110625	0.04425
1875	0.154875	0.110625	0.889375	0.110625	0.04425
1876	0.154875	0.110625	0.889375	0.110625	0.04425
1877	0.154875	0.110625	0.889375	0.110625	0.04425
1878	0.154875	0.110625	0.889375	0.110625	0.04425
1879	0.154875	0.110625	0.889375	0.110625	0.04425
1880	0.154875	0.110625	0.889375	0.110625	0.04425
1881	0.154875	0.110625	0.889375	0.110625	0.04425
1882	0.154875	0.110625	0.889375	0.110625	0.04425
1883	0.154875	0.110625	0.889375	0.110625	0.04425
1884	0.154875	0.110625	0.889375	0.110625	0.04425
1885	0.154875	0.110625	0.889375	0.110625	0.04425
1886	0.154875	0.110625	0.889375	0.110625	0.04425
1887	0.154875	0.110625	0.889375	0.110625	0.04425
1888	0.154875	0.110625	0.889375	0.110625	0.04425
1889	0.154875	0.110625	0.889375	0.110625	0.04425
1890	0.154875	0.110625	0.889375	0.110625	0.04425
1891	0.154875	0.110625	0.889375	0.110625	0.04425
1892	0.154875	0.110625	0.889375	0.110625	0.04425
1893	0.154875	0.110625	0.889375	0.110625	0.04425
1894	0.154875	0.110625	0.889375	0.110625	0.04425
1895	0.154875	0.110625	0.889375	0.110625	0.04425
1896	0.154875	0.110625	0.889375	0.110625	0.04425
1897	0.154875	0.110625	0.889375	0.110625	0.04425
1898	0.154875	0.110625	0.889375	0.110625	0.04425
1899	0.154875	0.110625	0.889375	0.110625	0.04425
1900	0.154875	0.110625	0.889375	0.110625	0.04425
1901	0.154875	0.110625	0.889375	0.110625	0.04425
1902	0.154875	0.110625	0.889375	0.110625	0.04425
1903	0.154875	0.110625	0.889375	0.110625	0.04425
1904	0.154875	0.110625	0.889375	0.110625	0.04425
1905	0.154875	0.110625	0.889375	0.110625	0.04425
1906	0.154875	0.110625	0.889375	0.110625	0.04425
1907	0.154875	0.110625	0.889375	0.110625	0.04425
1908	0.154875	0.110625	0.889375	0.110625	0.04425
1909	0.154875	0.110625	0.889375	0.110625	0.04425
1910	0.154875	0.110625	0.889375	0.110625	0.04425
1911	0.154875	0.110625	0.889375	0.110625	0.04425
1912	0.154875	0.110625	0.889375	0.110625	0.04425
1913	0.154875	0.110625	0.889375	0.110625	0.04425
1914	0.154875	0.110625	0.889375	0.110625	0.04425
1915	0.154875	0.110625	0.889375	0.110625	0.04425
1916	0.154875	0.110625	0.889375	0.110625	0.04425
1917	0.154875	0.110625	0.889375	0.110625	0.04425
1918	0.154875	0.110625	0.889375	0.110625	0.04425
1919	0.154875	0.110625	0.889375	0.110625	0.04425
1920	0.154875	0.110625	0.889375	0.110625	0.04425
1921	0.154875	0.110625	0.889375	0.110625	0.04425
1922	0.154875	0.110625	0.889375	0.110625	0.04425
1923	0.154875	0.110625	0.889375	0.110625	0.04425
1924	0.154875	0.110625	0.889375	0.110625	0.04425
1925	0.154875	0.110625	0.889375	0.110625	0.04425
1926	0.154875	0.110625	0.889375	0.110625	0.04425
1927	0.154875	0.110625	0.889375	0.110625	0.04425
1928	0.154875	0.110625	0.889375	0.110625	0.04425
1929	0.154875	0.110625	0.889375	0.110625	0.04425
1930	0.154875	0.110625	0.889375	0.110625	0.04425
1931	0.154875	0.110625	0.889375	0.110625	0.04425
1932	0.154875	0.110625	0.889375	0.110625	0.04425
1933	0.154875	0.110625	0.889375	0.110625	0.04425
1934	0.154875	0.110625	0.889375	0.110625	0.04425
1935	0.154875	0.110625	0.889375	0.110625	0.04425
1936	0.154875	0.110625	0.889375	0.110625	0.04425
1937	0.154875	0.110625	0.889375	0.110625	0.04425
1938	0.154875	0.110625	0.889375	0.110625	0.04425
1939	0.154875	0.110625	0.889375	0.110625	0.04425
1940	0.154875	0.110625	0.889375	0.110625	0.04425
1941	0.154875	0.110625	0.889375	0.110625	0.04425
1942	0.154875	0.110625	0.889375	0.110625	0.04425
1943	0.154875	0.110625	0.889375	0.110625	0.04425
1944	0.154875	0.110625	0.889375	0.110625	0.04425
1945	0.154875	0.110625	0.889375	0.110625	0.04425
1946	0.154875	0.110625	0.889375	0.110625	0.04425
1947	0.154875	0.110625	0.889375	0.110625	0.04425
1948	0.154875	0.110625	0.889375	0.110625	0.04425
1949	0.154875	0.110625	0.889375	0.110625	0.04425
1950	0.154875	0.110625	0.889375	0.110625	0.04425
1951	0.154875	0.110625	0.889375	0.110625	0.04425
1952	0.154875	0.110625	0.889375	0.110625	0.04425
1953	0.154875	0.110625	0.889375	0.110625	0.04425
1954	0.154875	0.110625	0.889375	0.110625	0.04425
1955	0.154875	0.110625	0.889375	0.110625	0.04425
1956	0.154875	0.110625	0.889375	0.110625	0.04425
1957	0.154875	0.110625	0.889375	0.110625	0.04425
1958	0.154875	0.110625	0.889375	0.110625	0.04425
1959	0.154875	0.110625	0.889375	0.110625	0.04425
1960	0.154875	0.110625	0.889375	0.110625	0.04425
1961	0.154875	0.110625	0.889375	0.110625	0.04425
1962	0.154875	0.110625	0.889375	0.110625	0.04425
1963	0.154875	0.110625	0.889375	0.110625	0.04425
1964	0.154875	0.110625	0.889375	0.110625	0.04425
1965	0.154875	0.110625	0.889375	0.110625	0.04425
1966	0.154875	0.110625	0.889375	0.110625	0.04425
1967	0.154875	0.110625	0.889375	0.110625	0.04425
1968	0.154875	0.110625	0.889375	0.110625	0.04425
1969	0.154875	0.110625	0.889375	0.110625	0.04425
1970	0.154875	0.110625	0.889375	0.110625	0.04425
1971	0.154875	0.110625	0.889375	0.110625	0.04425
1972	0.154875	0.110625	0.889375	0.110625	0.04425
1973	0.154875	0.110625	0.889375	0.110625	0.04425
1974	0.154875	0.110625	0.889375	0.110625	0.04425
1975	0.154875	0.110625	0.889375	0.110625	0.04425
1976	0.154875	0.110625	0.889375	0.110625	0.04425
1977	0.154875	0.110625	0.889375	0.110625	0.04425
1978	0.154875	0.110625	0.889375	0.110625	0.04425
1979	0.154875	0.110625	0.889375	0.110625	0.04425
1980	0.154875	0.110625	0.889375	0.110625	0.04425
1981	0.154875	0.110625	0.889375	0.110625	0.04425
1982	0.154875	0.110625	0.889375	0.110625	0.04425
1983	0.154875	0.110625	0.889375	0.110625	0.04425
1984	0.154875	0.110625	0.889375	0.110625	0.04425
1985	0.154875	0.110625	0.889375	0.110625	0.04425
1986	0.154875	0.110625	0.889375	0.110625	0.04425
1987	0.154875	0.110625	0.889375	0.110625	0.04425
1988	0.154875	0.110625	0.889375	0.110625	0.04425
1989	0.154875	0.110625	0.889375	0.110625	0.04425
1990	0.154875	0.110625	0.889375	0.110625	0.04425
1991	0.154875	0.110625	0.889375	0.110625	0.04425
1992	0.154875	0.110625	0.889375	0.110625	0.04425
1993	0.154875	0.110625	0.889375	0.110625	0.04425
1994	0.154875	0.110625	0.889375	0.110625	0.04425
1995	0.154875	0.110625	0.889375	0.110625	0.04425
1996	0.154875	0.110625	0.889375	0.110625	0.04425
1997	0.154875	0.110625	0.889375	0.110625	0.04425
1998	0.154875	0.110625	0.889375	0.110625	0.04425
1999	0.154875	0.110625	0.889375	0.110625	0.04425
2000	0.154875	0.110625	0.889375	0.110625	0.04425
[truncated: 3,001 more rows]
