# Supplementary material for: Aspiration-driven co-evolution of cooperation with individual behavioral diversity
Source: PLoS One. 2023 Sep 15;18(9):e0291134. doi: 10.1371/journal.pone.0291134 (PMC10503719; doi:10.1371/journal.pone.0291134)
Supplement: S1 Data — (ZIP) [file pone.0291134.s001.zip › M1/v2-L=200/data/tolerate=1_b=1.32_frequency.txt]

1	0.497225	1	0	0.497225	0
2	0.341419	0.914525	0.085475	0.3411	0.00031875
3	0.241144	0.772775	0.227225	0.23895	0.00219375
4	0.175563	0.61075	0.38925	0.170525	0.0050375
5	0.135162	0.46365	0.53635	0.12725	0.0079125
6	0.107200	0.343975	0.656025	0.09715	0.01005
7	0.092119	0.262625	0.737375	0.08085	0.0112687
8	0.079956	0.206125	0.793875	0.067525	0.0124313
9	0.075300	0.1669	0.8331	0.0621	0.0132
10	0.072813	0.143575	0.856425	0.058325	0.0144875
11	0.072131	0.12835	0.87165	0.0567	0.0154313
12	0.072462	0.117525	0.882475	0.05575	0.0167125
13	0.072625	0.11155	0.88845	0.0551	0.017525
14	0.073244	0.106575	0.893425	0.0552	0.0180438
15	0.073975	0.1036	0.8964	0.0559	0.018075
16	0.075581	0.102625	0.897375	0.056925	0.0186562
17	0.076762	0.1005	0.8995	0.057225	0.0195375
18	0.077656	0.101025	0.898975	0.058075	0.0195813
19	0.078925	0.10055	0.89945	0.0582	0.020725
20	0.079213	0.098525	0.901475	0.057675	0.0215375
21	0.080700	0.098325	0.901675	0.059025	0.021675
22	0.081238	0.096975	0.903025	0.059	0.0222375
23	0.081937	0.097125	0.902875	0.0596	0.0223375
24	0.082525	0.095925	0.904075	0.0596	0.022925
25	0.083300	0.095025	0.904975	0.059875	0.023425
26	0.083500	0.095325	0.904675	0.05935	0.02415
27	0.083975	0.092925	0.907075	0.0591	0.024875
28	0.084381	0.092875	0.907125	0.05955	0.0248312
29	0.085694	0.092625	0.907375	0.060675	0.0250187
30	0.086237	0.092925	0.907075	0.061325	0.0249125
31	0.087325	0.0926	0.9074	0.0617	0.025625
32	0.087669	0.091825	0.908175	0.06155	0.0261188
33	0.088331	0.09235	0.90765	0.06205	0.0262812
34	0.088800	0.091425	0.908575	0.062075	0.026725
35	0.089100	0.091625	0.908375	0.0624	0.0267
36	0.089794	0.090475	0.909525	0.062725	0.0270687
37	0.089737	0.08985	0.91015	0.062325	0.0274125
38	0.089775	0.089525	0.910475	0.0621	0.027675
39	0.090006	0.088275	0.911725	0.061925	0.0280812
40	0.091000	0.087425	0.912575	0.062525	0.028475
41	0.091438	0.08835	0.91165	0.062725	0.0287125
42	0.092387	0.08815	0.91185	0.063725	0.0286625
43	0.093331	0.0893	0.9107	0.06495	0.0283813
44	0.093619	0.089775	0.910225	0.0652	0.0284188
45	0.094456	0.090425	0.909575	0.0658	0.0286563
46	0.094850	0.090275	0.909725	0.066	0.02885
47	0.095213	0.090225	0.909775	0.06605	0.0291625
48	0.095044	0.08865	0.91135	0.06535	0.0296938
49	0.095150	0.087975	0.912025	0.0651	0.03005
50	0.096056	0.088325	0.911675	0.066375	0.0296812
51	0.096662	0.08785	0.91215	0.06685	0.0298125
52	0.097888	0.088475	0.911525	0.06805	0.0298375
53	0.098631	0.089825	0.910175	0.068925	0.0297063
54	0.099638	0.09065	0.90935	0.069825	0.0298125
55	0.099881	0.09205	0.90795	0.070275	0.0296063
56	0.099750	0.09215	0.90785	0.069625	0.030125
57	0.100294	0.091625	0.908375	0.070075	0.0302187
58	0.100456	0.091175	0.908825	0.070175	0.0302812
59	0.101044	0.091725	0.908275	0.0709	0.0301438
60	0.101800	0.0906	0.9094	0.071	0.0308
61	0.102231	0.091	0.909	0.07135	0.0308812
62	0.102000	0.090625	0.909375	0.0706	0.0314
63	0.102344	0.089125	0.910875	0.07095	0.0313937
64	0.102756	0.08975	0.91025	0.07185	0.0309063
65	0.102900	0.089825	0.910175	0.07185	0.03105
66	0.102956	0.089325	0.910675	0.07165	0.0313063
67	0.103300	0.089125	0.910875	0.071875	0.031425
68	0.103231	0.0883	0.9117	0.07165	0.0315812
69	0.103600	0.087925	0.912075	0.071775	0.031825
70	0.103938	0.087325	0.912675	0.072075	0.0318625
71	0.104444	0.08765	0.91235	0.0726	0.0318437
72	0.104081	0.087175	0.912825	0.07205	0.0320312
73	0.104550	0.085725	0.914275	0.072	0.03255
74	0.104844	0.086625	0.913375	0.07265	0.0321938
75	0.105838	0.087075	0.912925	0.0739	0.0319375
76	0.105825	0.08725	0.91275	0.073475	0.03235
77	0.105963	0.0872	0.9128	0.073475	0.0324875
78	0.106287	0.087675	0.912325	0.074075	0.0322125
79	0.106900	0.08775	0.91225	0.0742	0.0327
80	0.107444	0.088525	0.911475	0.075025	0.0324188
81	0.108306	0.0897	0.9103	0.075725	0.0325812
82	0.108281	0.0899	0.9101	0.0754	0.0328813
83	0.109375	0.090225	0.909775	0.0766	0.032775
84	0.109288	0.091275	0.908725	0.076675	0.0326125
85	0.109913	0.0911	0.9089	0.077125	0.0327875
86	0.110456	0.09155	0.90845	0.077675	0.0327812
87	0.110569	0.0919	0.9081	0.077825	0.0327438
88	0.110425	0.09105	0.90895	0.077125	0.0333
89	0.110819	0.09085	0.90915	0.0776	0.0332187
90	0.110900	0.089725	0.910275	0.07765	0.03325
91	0.111312	0.08935	0.91065	0.0776	0.0337125
92	0.111888	0.08995	0.91005	0.077925	0.0339625
93	0.111788	0.090125	0.909875	0.0781	0.0336875
94	0.112106	0.09045	0.90955	0.078225	0.0338813
95	0.112513	0.091	0.909	0.0786	0.0339125
96	0.113500	0.090725	0.909275	0.079425	0.034075
97	0.113513	0.091375	0.908625	0.079625	0.0338875
98	0.113856	0.091	0.909	0.079825	0.0340312
99	0.114894	0.091425	0.908575	0.080575	0.0343188
100	0.115019	0.09225	0.90775	0.080975	0.0340437
101	0.115006	0.092075	0.907925	0.081025	0.0339812
102	0.115075	0.09265	0.90735	0.081075	0.034
103	0.115338	0.09215	0.90785	0.081025	0.0343125
104	0.115862	0.09245	0.90755	0.081675	0.0341875
105	0.116206	0.09275	0.90725	0.081675	0.0345312
106	0.116581	0.093125	0.906875	0.082075	0.0345063
107	0.116731	0.09345	0.90655	0.082125	0.0346062
108	0.116369	0.093075	0.906925	0.081675	0.0346938
109	0.116456	0.092125	0.907875	0.081475	0.0349812
110	0.117006	0.091975	0.908025	0.081875	0.0351313
111	0.116881	0.0921	0.9079	0.08175	0.0351313
112	0.117269	0.092475	0.907525	0.08245	0.0348188
113	0.117913	0.092975	0.907025	0.082975	0.0349375
114	0.118444	0.09325	0.90675	0.0834	0.0350437
115	0.118388	0.093625	0.906375	0.083425	0.0349625
116	0.118294	0.093175	0.906825	0.082975	0.0353188
117	0.118275	0.09285	0.90715	0.08295	0.035325
118	0.118388	0.092375	0.907625	0.08255	0.0358375
119	0.118731	0.0921	0.9079	0.08275	0.0359812
120	0.118875	0.09205	0.90795	0.083025	0.03585
121	0.118969	0.092725	0.907275	0.08325	0.0357188
122	0.119081	0.09175	0.90825	0.083125	0.0359563
123	0.119481	0.091975	0.908025	0.08355	0.0359312
124	0.119913	0.09205	0.90795	0.08375	0.0361625
125	0.119975	0.09235	0.90765	0.083975	0.036
126	0.120019	0.0922	0.9078	0.083825	0.0361937
127	0.120012	0.092175	0.907825	0.083625	0.0363875
128	0.120394	0.0923	0.9077	0.08415	0.0362437
129	0.120425	0.0924	0.9076	0.08415	0.036275
130	0.120331	0.091675	0.908325	0.08375	0.0365813
131	0.120262	0.0914	0.9086	0.083675	0.0365875
132	0.120194	0.0913	0.9087	0.083475	0.0367188
133	0.120769	0.09165	0.90835	0.0839	0.0368687
134	0.121100	0.0922	0.9078	0.084425	0.036675
135	0.121144	0.092275	0.907725	0.084625	0.0365188
136	0.121031	0.091775	0.908225	0.08455	0.0364813
137	0.121625	0.091725	0.908275	0.084775	0.03685
138	0.122169	0.09185	0.90815	0.085175	0.0369937
139	0.122219	0.09255	0.90745	0.085625	0.0365938
140	0.122588	0.09285	0.90715	0.08575	0.0368375
141	0.122450	0.0926	0.9074	0.08555	0.0369
142	0.122731	0.092675	0.907325	0.085875	0.0368563
143	0.123063	0.09325	0.90675	0.08645	0.0366125
144	0.123037	0.093475	0.906525	0.086425	0.0366125
145	0.123094	0.09315	0.90685	0.086225	0.0368687
146	0.123356	0.092675	0.907325	0.086325	0.0370313
147	0.123481	0.09255	0.90745	0.086475	0.0370062
148	0.123450	0.093	0.907	0.08635	0.0371
149	0.123725	0.092525	0.907475	0.086325	0.0374
150	0.124075	0.092875	0.907125	0.086825	0.03725
151	0.124131	0.093525	0.906475	0.08705	0.0370813
152	0.124588	0.09365	0.90635	0.087375	0.0372125
153	0.124781	0.094175	0.905825	0.087725	0.0370562
154	0.124794	0.094	0.906	0.0874	0.0373938
155	0.125100	0.094175	0.905825	0.087575	0.037525
156	0.125138	0.0943	0.9057	0.08765	0.0374875
157	0.125319	0.094525	0.905475	0.087675	0.0376437
158	0.125112	0.093825	0.906175	0.0875	0.0376125
159	0.125488	0.09395	0.90605	0.087875	0.0376125
160	0.125269	0.094125	0.905875	0.0879	0.0373687
161	0.125531	0.093725	0.906275	0.087925	0.0376063
162	0.125375	0.093275	0.906725	0.087825	0.03755
163	0.125631	0.092975	0.907025	0.087925	0.0377062
164	0.125694	0.092925	0.907075	0.087825	0.0378688
165	0.125856	0.092975	0.907025	0.0879	0.0379562
166	0.125744	0.0931	0.9069	0.087975	0.0377687
167	0.126263	0.0936	0.9064	0.0885	0.0377625
168	0.126250	0.09355	0.90645	0.08845	0.0378
169	0.126513	0.093775	0.906225	0.088775	0.0377375
170	0.126994	0.094075	0.905925	0.089	0.0379938
171	0.126869	0.094	0.906	0.08875	0.0381188
172	0.127281	0.094025	0.905975	0.089	0.0382813
173	0.127463	0.094425	0.905575	0.08915	0.0383125
174	0.127375	0.0947	0.9053	0.0892	0.038175
175	0.127619	0.094975	0.905025	0.08955	0.0380687
176	0.127713	0.095	0.905	0.08955	0.0381625
177	0.127950	0.09535	0.90465	0.089725	0.038225
178	0.127806	0.09505	0.90495	0.089575	0.0382313
179	0.127956	0.09485	0.90515	0.089575	0.0383812
180	0.128019	0.0949	0.9051	0.089725	0.0382938
181	0.127850	0.095025	0.904975	0.089625	0.038225
182	0.128019	0.09485	0.90515	0.089775	0.0382438
183	0.128163	0.09495	0.90505	0.090025	0.0381375
184	0.128356	0.0947	0.9053	0.089925	0.0384313
185	0.128544	0.09485	0.90515	0.09	0.0385438
186	0.128619	0.0949	0.9051	0.08995	0.0386688
187	0.128788	0.0947	0.9053	0.090225	0.0385625
188	0.128894	0.094975	0.905025	0.090525	0.0383688
189	0.128700	0.0949	0.9051	0.090425	0.038275
190	0.128938	0.094875	0.905125	0.090425	0.0385125
191	0.128969	0.094925	0.905075	0.0904	0.0385687
192	0.129081	0.094775	0.905225	0.0906	0.0384813
193	0.129337	0.09475	0.90525	0.090725	0.0386125
194	0.129431	0.095	0.905	0.09085	0.0385812
195	0.129544	0.09495	0.90505	0.091	0.0385438
196	0.129700	0.095025	0.904975	0.091	0.0387
197	0.129463	0.0946	0.9054	0.090675	0.0387875
198	0.129475	0.09455	0.90545	0.090725	0.03875
199	0.129506	0.0944	0.9056	0.090875	0.0386312
200	0.129419	0.0945	0.9055	0.090725	0.0386937
201	0.129481	0.093975	0.906025	0.0906	0.0388812
202	0.129581	0.09405	0.90595	0.0905	0.0390812
203	0.129663	0.09395	0.90605	0.09055	0.0391125
204	0.129850	0.094125	0.905875	0.090875	0.038975
205	0.129844	0.09435	0.90565	0.09095	0.0388937
206	0.130131	0.0946	0.9054	0.09135	0.0387813
207	0.130000	0.094825	0.905175	0.0912	0.0388
208	0.129994	0.09455	0.90545	0.090925	0.0390687
209	0.130081	0.0943	0.9057	0.091075	0.0390062
210	0.130244	0.0944	0.9056	0.091075	0.0391688
211	0.130300	0.094125	0.905875	0.091275	0.039025
212	0.130419	0.094175	0.905825	0.0913	0.0391188
213	0.130550	0.09455	0.90545	0.09135	0.0392
214	0.130412	0.094625	0.905375	0.091375	0.0390375
215	0.130181	0.0936	0.9064	0.09085	0.0393312
216	0.130325	0.093875	0.906125	0.0911	0.039225
217	0.130087	0.09365	0.90635	0.0909	0.0391875
218	0.130350	0.093225	0.906775	0.090975	0.039375
219	0.130244	0.093025	0.906975	0.09085	0.0393937
220	0.130306	0.093425	0.906575	0.0912	0.0391063
221	0.130550	0.093625	0.906375	0.09145	0.0391
222	0.130738	0.0939	0.9061	0.09155	0.0391875
223	0.130619	0.0941	0.9059	0.091425	0.0391937
224	0.130588	0.093825	0.906175	0.09095	0.0396375
225	0.130488	0.09365	0.90635	0.09105	0.0394375
226	0.130412	0.093275	0.906725	0.09095	0.0394625
227	0.130738	0.093425	0.906575	0.091325	0.0394125
228	0.130775	0.093525	0.906475	0.091625	0.03915
229	0.130906	0.093675	0.906325	0.09175	0.0391562
230	0.130869	0.09375	0.90625	0.091725	0.0391437
231	0.131069	0.093875	0.906125	0.092	0.0390687
232	0.130925	0.093625	0.906375	0.09165	0.039275
233	0.130956	0.093575	0.906425	0.09165	0.0393063
234	0.130912	0.09355	0.90645	0.09165	0.0392625
235	0.130956	0.0935	0.9065	0.091625	0.0393312
236	0.131137	0.09365	0.90635	0.091725	0.0394125
237	0.131338	0.094	0.906	0.091975	0.0393625
238	0.131288	0.093975	0.906025	0.091975	0.0393125
239	0.131387	0.094275	0.905725	0.09215	0.0392375
240	0.131419	0.094225	0.905775	0.09215	0.0392687
241	0.131294	0.09425	0.90575	0.092075	0.0392187
242	0.131162	0.09365	0.90635	0.0916	0.0395625
243	0.131256	0.093625	0.906375	0.09165	0.0396063
244	0.131100	0.0935	0.9065	0.09145	0.03965
245	0.131325	0.09355	0.90645	0.0917	0.039625
246	0.131456	0.0938	0.9062	0.091925	0.0395312
247	0.131412	0.093775	0.906225	0.0919	0.0395125
248	0.131450	0.09375	0.90625	0.091825	0.039625
249	0.131675	0.093925	0.906075	0.0922	0.039475
250	0.131775	0.094375	0.905625	0.092425	0.03935
251	0.131694	0.094125	0.905875	0.092175	0.0395187
252	0.131756	0.094325	0.905675	0.0922	0.0395563
253	0.131800	0.0941	0.9059	0.092175	0.039625
254	0.131700	0.09395	0.90605	0.092175	0.039525
255	0.131838	0.09395	0.90605	0.0923	0.0395375
256	0.131887	0.094325	0.905675	0.0924	0.0394875
257	0.132081	0.094425	0.905575	0.092575	0.0395063
258	0.132300	0.094475	0.905525	0.092775	0.039525
259	0.132275	0.094525	0.905475	0.09285	0.039425
260	0.132288	0.09465	0.90535	0.092875	0.0394125
261	0.132469	0.09505	0.90495	0.0931	0.0393688
262	0.132581	0.095075	0.904925	0.093125	0.0394562
263	0.132637	0.095275	0.904725	0.093175	0.0394625
264	0.132469	0.095	0.905	0.093075	0.0393937
265	0.132525	0.09485	0.90515	0.093	0.039525
266	0.132556	0.094675	0.905325	0.09295	0.0396063
267	0.132488	0.0947	0.9053	0.0928	0.0396875
268	0.132456	0.09455	0.90545	0.092775	0.0396813
269	0.132406	0.0944	0.9056	0.092825	0.0395812
270	0.132412	0.0942	0.9058	0.09275	0.0396625
271	0.132550	0.09425	0.90575	0.092925	0.039625
272	0.132662	0.094175	0.905825	0.0929	0.0397625
273	0.132669	0.094125	0.905875	0.093075	0.0395937
274	0.132856	0.094575	0.905425	0.09335	0.0395063
275	0.132881	0.0945	0.9055	0.0932	0.0396813
276	0.133044	0.094575	0.905425	0.09335	0.0396938
277	0.132925	0.0949	0.9051	0.0934	0.039525
278	0.133088	0.09505	0.90495	0.0935	0.0395875
279	0.133156	0.095075	0.904925	0.0936	0.0395563
280	0.133356	0.095	0.905	0.093725	0.0396313
281	0.133325	0.095425	0.904575	0.0937	0.039625
282	0.133463	0.09545	0.90455	0.09385	0.0396125
283	0.133394	0.095425	0.904575	0.09375	0.0396437
284	0.133275	0.09525	0.90475	0.093625	0.03965
285	0.133175	0.094775	0.905225	0.0934	0.039775
286	0.133144	0.094425	0.905575	0.0933	0.0398437
287	0.133231	0.09455	0.90545	0.0936	0.0396313
288	0.133350	0.094425	0.905575	0.093575	0.039775
289	0.133350	0.094725	0.905275	0.09375	0.0396
290	0.133194	0.094425	0.905575	0.09345	0.0397438
291	0.133137	0.0941	0.9059	0.093325	0.0398125
292	0.133256	0.094225	0.905775	0.0935	0.0397563
293	0.133306	0.094275	0.905725	0.0936	0.0397062
294	0.133300	0.094525	0.905475	0.093675	0.039625
295	0.133288	0.094475	0.905525	0.09365	0.0396375
296	0.133362	0.094425	0.905575	0.09365	0.0397125
297	0.133400	0.09445	0.90555	0.093675	0.039725
298	0.133375	0.094525	0.905475	0.09365	0.039725
299	0.133444	0.094625	0.905375	0.093675	0.0397687
300	0.133525	0.094625	0.905375	0.093675	0.03985
301	0.133588	0.09475	0.90525	0.09395	0.0396375
302	0.133687	0.09475	0.90525	0.094025	0.0396625
303	0.133600	0.094825	0.905175	0.093975	0.039625
304	0.133769	0.094875	0.905125	0.0942	0.0395688
305	0.133919	0.095125	0.904875	0.09445	0.0394687
306	0.133988	0.0954	0.9046	0.094425	0.0395625
307	0.134013	0.095425	0.904575	0.0944	0.0396125
308	0.134063	0.095475	0.904525	0.094425	0.0396375
309	0.134056	0.0955	0.9045	0.0944	0.0396562
310	0.134019	0.095525	0.904475	0.094375	0.0396437
311	0.134069	0.095425	0.904575	0.09435	0.0397187
312	0.134063	0.0955	0.9045	0.094375	0.0396875
313	0.134119	0.095425	0.904575	0.09445	0.0396688
314	0.134081	0.0954	0.9046	0.0944	0.0396813
315	0.134131	0.0955	0.9045	0.094525	0.0396063
316	0.134019	0.095425	0.904575	0.094325	0.0396938
317	0.134006	0.095325	0.904675	0.094325	0.0396813
318	0.134031	0.09515	0.90485	0.0943	0.0397313
319	0.133988	0.095225	0.904775	0.094325	0.0396625
320	0.134050	0.0951	0.9049	0.094375	0.039675
321	0.133981	0.095	0.905	0.094225	0.0397563
322	0.134081	0.0951	0.9049	0.094375	0.0397062
323	0.134050	0.0952	0.9048	0.094375	0.039675
324	0.134069	0.095275	0.904725	0.094375	0.0396938
325	0.134269	0.09535	0.90465	0.09455	0.0397187
326	0.134331	0.09565	0.90435	0.094625	0.0397062
327	0.134375	0.095725	0.904275	0.09455	0.039825
328	0.134269	0.095625	0.904375	0.094375	0.0398937
329	0.134563	0.0957	0.9043	0.09465	0.0399125
330	0.134619	0.09595	0.90405	0.094675	0.0399438
331	0.134694	0.0961	0.9039	0.094825	0.0398688
332	0.134769	0.0961	0.9039	0.094975	0.0397938
333	0.134744	0.0961	0.9039	0.09485	0.0398937
334	0.134731	0.0962	0.9038	0.0949	0.0398312
335	0.134613	0.09595	0.90405	0.094675	0.0399375
336	0.134637	0.0959	0.9041	0.094625	0.0400125
337	0.134619	0.095825	0.904175	0.094625	0.0399938
338	0.134581	0.09575	0.90425	0.094625	0.0399562
339	0.134662	0.09565	0.90435	0.094675	0.0399875
340	0.134694	0.09575	0.90425	0.094675	0.0400187
341	0.134669	0.095525	0.904475	0.094625	0.0400438
342	0.134706	0.09555	0.90445	0.094725	0.0399813
343	0.134781	0.095625	0.904375	0.094775	0.0400063
344	0.134662	0.09555	0.90445	0.094575	0.0400875
345	0.134713	0.095675	0.904325	0.09475	0.0399625
346	0.134806	0.09565	0.90435	0.094775	0.0400312
347	0.134875	0.095825	0.904175	0.094875	0.04
348	0.134919	0.095925	0.904075	0.094925	0.0399938
349	0.135063	0.095975	0.904025	0.095025	0.0400375
350	0.135050	0.0962	0.9038	0.0951	0.03995
351	0.135213	0.0966	0.9034	0.095375	0.0398375
352	0.135181	0.0967	0.9033	0.095325	0.0398563
353	0.135187	0.0966	0.9034	0.095275	0.0399125
354	0.135213	0.096575	0.903425	0.095275	0.0399375
355	0.135169	0.096375	0.903625	0.095075	0.0400937
356	0.135231	0.096	0.904	0.095075	0.0401562
357	0.135225	0.0962	0.9038	0.09515	0.040075
358	0.135219	0.0962	0.9038	0.095225	0.0399938
359	0.135369	0.09635	0.90365	0.095325	0.0400438
360	0.135331	0.096325	0.903675	0.095125	0.0402062
361	0.135369	0.09625	0.90375	0.095125	0.0402438
362	0.135344	0.0962	0.9038	0.0951	0.0402438
363	0.135400	0.096175	0.903825	0.0952	0.0402
364	0.135419	0.096275	0.903725	0.095275	0.0401437
365	0.135425	0.0963	0.9037	0.09525	0.040175
366	0.135406	0.0963	0.9037	0.09525	0.0401562
367	0.135350	0.09605	0.90395	0.09515	0.0402
368	0.135387	0.096	0.904	0.095175	0.0402125
369	0.135400	0.095975	0.904025	0.09525	0.04015
370	0.135481	0.0958	0.9042	0.0953	0.0401813
371	0.135456	0.095925	0.904075	0.09535	0.0401063
372	0.135525	0.095875	0.904125	0.09545	0.040075
373	0.135494	0.09595	0.90405	0.095475	0.0400187
374	0.135450	0.095975	0.904025	0.0954	0.04005
375	0.135494	0.09595	0.90405	0.095475	0.0400187
376	0.135656	0.09595	0.90405	0.09555	0.0401063
377	0.135694	0.095975	0.904025	0.09565	0.0400438
378	0.135856	0.096375	0.903625	0.095925	0.0399313
379	0.135794	0.0965	0.9035	0.095875	0.0399188
380	0.135744	0.09645	0.90355	0.095725	0.0400187
381	0.135781	0.0964	0.9036	0.095725	0.0400563
382	0.135763	0.09635	0.90365	0.095675	0.0400875
383	0.135813	0.0965	0.9035	0.095775	0.0400375
384	0.136025	0.096675	0.903325	0.09605	0.039975
385	0.136000	0.096775	0.903225	0.09605	0.03995
386	0.135969	0.09665	0.90335	0.09595	0.0400187
387	0.135906	0.0965	0.9035	0.09585	0.0400563
388	0.135937	0.09665	0.90335	0.09595	0.0399875
389	0.136075	0.096675	0.903325	0.096075	0.04
390	0.136025	0.0968	0.9032	0.096	0.040025
391	0.136231	0.096875	0.903125	0.09615	0.0400812
392	0.136169	0.09685	0.90315	0.096	0.0401688
393	0.136169	0.096875	0.903125	0.09605	0.0401188
394	0.136187	0.096825	0.903175	0.0961	0.0400875
395	0.136300	0.0968	0.9032	0.096225	0.040075
396	0.136206	0.0968	0.9032	0.0961	0.0401063
397	0.136187	0.0968	0.9032	0.096025	0.0401625
398	0.136212	0.096875	0.903125	0.0961	0.0401125
399	0.136175	0.096625	0.903375	0.096025	0.04015
400	0.136256	0.0966	0.9034	0.096175	0.0400812
401	0.136269	0.0967	0.9033	0.0962	0.0400688
402	0.136162	0.09675	0.90325	0.096075	0.0400875
403	0.136250	0.096675	0.903325	0.0961	0.04015
404	0.136275	0.09655	0.90345	0.096125	0.04015
405	0.136256	0.096525	0.903475	0.096075	0.0401813
406	0.136325	0.096575	0.903425	0.09615	0.040175
407	0.136350	0.09665	0.90335	0.0962	0.04015
408	0.136294	0.0967	0.9033	0.096125	0.0401688
409	0.136306	0.096525	0.903475	0.0961	0.0402062
410	0.136350	0.09655	0.90345	0.0962	0.04015
411	0.136419	0.096625	0.903375	0.0963	0.0401188
412	0.136419	0.09675	0.90325	0.09635	0.0400688
413	0.136425	0.0968	0.9032	0.09635	0.040075
414	0.136431	0.0968	0.9032	0.096325	0.0401063
415	0.136444	0.096825	0.903175	0.096325	0.0401188
416	0.136481	0.0969	0.9031	0.0964	0.0400812
417	0.136481	0.09695	0.90305	0.096375	0.0401063
418	0.136444	0.09685	0.90315	0.0963	0.0401437
419	0.136481	0.096725	0.903275	0.0963	0.0401813
420	0.136525	0.096775	0.903225	0.096325	0.0402
421	0.136513	0.09675	0.90325	0.0963	0.0402125
422	0.136506	0.0968	0.9032	0.096325	0.0401813
423	0.136462	0.096825	0.903175	0.096275	0.0401875
424	0.136437	0.0968	0.9032	0.09625	0.0401875
425	0.136500	0.096575	0.903425	0.0963	0.0402
426	0.136450	0.096625	0.903375	0.0963	0.04015
427	0.136412	0.0965	0.9035	0.09625	0.0401625
428	0.136412	0.0964	0.9036	0.096225	0.0401875
429	0.136400	0.0964	0.9036	0.096275	0.040125
430	0.136419	0.0964	0.9036	0.0963	0.0401188
431	0.136406	0.09635	0.90365	0.0962	0.0402062
432	0.136375	0.09635	0.90365	0.096175	0.0402
433	0.136425	0.0964	0.9036	0.0962	0.040225
434	0.136450	0.0965	0.9035	0.096225	0.040225
435	0.136381	0.096425	0.903575	0.09615	0.0402313
436	0.136356	0.096325	0.903675	0.096125	0.0402313
437	0.136338	0.096225	0.903775	0.096125	0.0402125
438	0.136363	0.0962	0.9038	0.09615	0.0402125
439	0.136350	0.0962	0.9038	0.09615	0.0402
440	0.136412	0.09625	0.90375	0.0962	0.0402125
441	0.136412	0.0964	0.9036	0.096225	0.0401875
442	0.136437	0.09645	0.90355	0.09625	0.0401875
443	0.136437	0.09645	0.90355	0.09625	0.0401875
444	0.136437	0.09645	0.90355	0.096275	0.0401625
445	0.136437	0.096475	0.903525	0.096275	0.0401625
446	0.136437	0.096425	0.903575	0.096275	0.0401625
447	0.136431	0.0964	0.9036	0.096225	0.0402062
448	0.136387	0.09635	0.90365	0.0962	0.0401875
449	0.136437	0.096375	0.903625	0.09625	0.0401875
450	0.136475	0.096375	0.903625	0.096275	0.0402
451	0.136444	0.0964	0.9036	0.096275	0.0401688
452	0.136444	0.0964	0.9036	0.096275	0.0401688
453	0.136469	0.096375	0.903625	0.096275	0.0401938
454	0.136494	0.096375	0.903625	0.0963	0.0401938
455	0.136494	0.096375	0.903625	0.0963	0.0401938
456	0.136494	0.096375	0.903625	0.0963	0.0401938
457	0.136519	0.096425	0.903575	0.096325	0.0401938
458	0.136519	0.096425	0.903575	0.096325	0.0401938
459	0.136506	0.09645	0.90355	0.0963	0.0402062
460	0.136506	0.096525	0.903475	0.0963	0.0402062
461	0.136525	0.0965	0.9035	0.0963	0.040225
462	0.136475	0.0965	0.9035	0.096275	0.0402
463	0.136475	0.096475	0.903525	0.096275	0.0402
464	0.136500	0.096475	0.903525	0.0963	0.0402
465	0.136450	0.096425	0.903575	0.096225	0.040225
466	0.136425	0.096375	0.903625	0.0962	0.040225
467	0.136437	0.09635	0.90365	0.096225	0.0402125
468	0.136412	0.096275	0.903725	0.0962	0.0402125
469	0.136425	0.096275	0.903725	0.096225	0.0402
470	0.136425	0.09625	0.90375	0.09625	0.040175
471	0.136425	0.09625	0.90375	0.09625	0.040175
472	0.136425	0.09625	0.90375	0.09625	0.040175
473	0.136425	0.09625	0.90375	0.09625	0.040175
474	0.136425	0.09625	0.90375	0.09625	0.040175
475	0.136425	0.09625	0.90375	0.09625	0.040175
476	0.136425	0.09625	0.90375	0.09625	0.040175
477	0.136425	0.09625	0.90375	0.09625	0.040175
478	0.136425	0.09625	0.90375	0.09625	0.040175
479	0.136425	0.09625	0.90375	0.09625	0.040175
480	0.136425	0.09625	0.90375	0.09625	0.040175
481	0.136425	0.09625	0.90375	0.09625	0.040175
482	0.136425	0.09625	0.90375	0.09625	0.040175
483	0.136425	0.09625	0.90375	0.09625	0.040175
484	0.136425	0.09625	0.90375	0.09625	0.040175
485	0.136425	0.09625	0.90375	0.09625	0.040175
486	0.136425	0.09625	0.90375	0.09625	0.040175
487	0.136425	0.09625	0.90375	0.09625	0.040175
488	0.136425	0.09625	0.90375	0.09625	0.040175
489	0.136425	0.09625	0.90375	0.09625	0.040175
490	0.136425	0.09625	0.90375	0.09625	0.040175
491	0.136425	0.09625	0.90375	0.09625	0.040175
492	0.136425	0.09625	0.90375	0.09625	0.040175
493	0.136425	0.09625	0.90375	0.09625	0.040175
494	0.136425	0.09625	0.90375	0.09625	0.040175
495	0.136425	0.09625	0.90375	0.09625	0.040175
496	0.136425	0.09625	0.90375	0.09625	0.040175
497	0.136425	0.09625	0.90375	0.09625	0.040175
498	0.136425	0.09625	0.90375	0.09625	0.040175
499	0.136425	0.09625	0.90375	0.09625	0.040175
500	0.136425	0.09625	0.90375	0.09625	0.040175
501	0.136425	0.09625	0.90375	0.09625	0.040175
502	0.136425	0.09625	0.90375	0.09625	0.040175
503	0.136425	0.09625	0.90375	0.09625	0.040175
504	0.136425	0.09625	0.90375	0.09625	0.040175
505	0.136425	0.09625	0.90375	0.09625	0.040175
506	0.136425	0.09625	0.90375	0.09625	0.040175
507	0.136425	0.09625	0.90375	0.09625	0.040175
508	0.136425	0.09625	0.90375	0.09625	0.040175
509	0.136425	0.09625	0.90375	0.09625	0.040175
510	0.136425	0.09625	0.90375	0.09625	0.040175
511	0.136425	0.09625	0.90375	0.09625	0.040175
512	0.136425	0.09625	0.90375	0.09625	0.040175
513	0.136425	0.09625	0.90375	0.09625	0.040175
514	0.136425	0.09625	0.90375	0.09625	0.040175
515	0.136425	0.09625	0.90375	0.09625	0.040175
516	0.136425	0.09625	0.90375	0.09625	0.040175
517	0.136425	0.09625	0.90375	0.09625	0.040175
518	0.136425	0.09625	0.90375	0.09625	0.040175
519	0.136425	0.09625	0.90375	0.09625	0.040175
520	0.136425	0.09625	0.90375	0.09625	0.040175
521	0.136425	0.09625	0.90375	0.09625	0.040175
522	0.136425	0.09625	0.90375	0.09625	0.040175
523	0.136425	0.09625	0.90375	0.09625	0.040175
524	0.136425	0.09625	0.90375	0.09625	0.040175
525	0.136425	0.09625	0.90375	0.09625	0.040175
526	0.136425	0.09625	0.90375	0.09625	0.040175
527	0.136425	0.09625	0.90375	0.09625	0.040175
528	0.136425	0.09625	0.90375	0.09625	0.040175
529	0.136425	0.09625	0.90375	0.09625	0.040175
530	0.136425	0.09625	0.90375	0.09625	0.040175
531	0.136425	0.09625	0.90375	0.09625	0.040175
532	0.136425	0.09625	0.90375	0.09625	0.040175
533	0.136425	0.09625	0.90375	0.09625	0.040175
534	0.136425	0.09625	0.90375	0.09625	0.040175
535	0.136425	0.09625	0.90375	0.09625	0.040175
536	0.136425	0.09625	0.90375	0.09625	0.040175
537	0.136425	0.09625	0.90375	0.09625	0.040175
538	0.136425	0.09625	0.90375	0.09625	0.040175
539	0.136425	0.09625	0.90375	0.09625	0.040175
540	0.136425	0.09625	0.90375	0.09625	0.040175
541	0.136425	0.09625	0.90375	0.09625	0.040175
542	0.136425	0.09625	0.90375	0.09625	0.040175
543	0.136425	0.09625	0.90375	0.09625	0.040175
544	0.136425	0.09625	0.90375	0.09625	0.040175
545	0.136425	0.09625	0.90375	0.09625	0.040175
546	0.136425	0.09625	0.90375	0.09625	0.040175
547	0.136425	0.09625	0.90375	0.09625	0.040175
548	0.136425	0.09625	0.90375	0.09625	0.040175
549	0.136425	0.09625	0.90375	0.09625	0.040175
550	0.136425	0.09625	0.90375	0.09625	0.040175
551	0.136425	0.09625	0.90375	0.09625	0.040175
552	0.136425	0.09625	0.90375	0.09625	0.040175
553	0.136425	0.09625	0.90375	0.09625	0.040175
554	0.136425	0.09625	0.90375	0.09625	0.040175
555	0.136425	0.09625	0.90375	0.09625	0.040175
556	0.136425	0.09625	0.90375	0.09625	0.040175
557	0.136425	0.09625	0.90375	0.09625	0.040175
558	0.136425	0.09625	0.90375	0.09625	0.040175
559	0.136425	0.09625	0.90375	0.09625	0.040175
560	0.136425	0.09625	0.90375	0.09625	0.040175
561	0.136425	0.09625	0.90375	0.09625	0.040175
562	0.136425	0.09625	0.90375	0.09625	0.040175
563	0.136425	0.09625	0.90375	0.09625	0.040175
564	0.136425	0.09625	0.90375	0.09625	0.040175
565	0.136425	0.09625	0.90375	0.09625	0.040175
566	0.136425	0.09625	0.90375	0.09625	0.040175
567	0.136425	0.09625	0.90375	0.09625	0.040175
568	0.136425	0.09625	0.90375	0.09625	0.040175
569	0.136425	0.09625	0.90375	0.09625	0.040175
570	0.136425	0.09625	0.90375	0.09625	0.040175
571	0.136425	0.09625	0.90375	0.09625	0.040175
572	0.136425	0.09625	0.90375	0.09625	0.040175
573	0.136425	0.09625	0.90375	0.09625	0.040175
574	0.136425	0.09625	0.90375	0.09625	0.040175
575	0.136425	0.09625	0.90375	0.09625	0.040175
576	0.136425	0.09625	0.90375	0.09625	0.040175
577	0.136425	0.09625	0.90375	0.09625	0.040175
578	0.136425	0.09625	0.90375	0.09625	0.040175
579	0.136425	0.09625	0.90375	0.09625	0.040175
580	0.136425	0.09625	0.90375	0.09625	0.040175
581	0.136425	0.09625	0.90375	0.09625	0.040175
582	0.136425	0.09625	0.90375	0.09625	0.040175
583	0.136425	0.09625	0.90375	0.09625	0.040175
584	0.136425	0.09625	0.90375	0.09625	0.040175
585	0.136425	0.09625	0.90375	0.09625	0.040175
586	0.136425	0.09625	0.90375	0.09625	0.040175
587	0.136425	0.09625	0.90375	0.09625	0.040175
588	0.136425	0.09625	0.90375	0.09625	0.040175
589	0.136425	0.09625	0.90375	0.09625	0.040175
590	0.136425	0.09625	0.90375	0.09625	0.040175
591	0.136425	0.09625	0.90375	0.09625	0.040175
592	0.136425	0.09625	0.90375	0.09625	0.040175
593	0.136425	0.09625	0.90375	0.09625	0.040175
594	0.136425	0.09625	0.90375	0.09625	0.040175
595	0.136425	0.09625	0.90375	0.09625	0.040175
596	0.136425	0.09625	0.90375	0.09625	0.040175
597	0.136425	0.09625	0.90375	0.09625	0.040175
598	0.136425	0.09625	0.90375	0.09625	0.040175
599	0.136425	0.09625	0.90375	0.09625	0.040175
600	0.136425	0.09625	0.90375	0.09625	0.040175
601	0.136425	0.09625	0.90375	0.09625	0.040175
602	0.136425	0.09625	0.90375	0.09625	0.040175
603	0.136425	0.09625	0.90375	0.09625	0.040175
604	0.136425	0.09625	0.90375	0.09625	0.040175
605	0.136425	0.09625	0.90375	0.09625	0.040175
606	0.136425	0.09625	0.90375	0.09625	0.040175
607	0.136425	0.09625	0.90375	0.09625	0.040175
608	0.136425	0.09625	0.90375	0.09625	0.040175
609	0.136425	0.09625	0.90375	0.09625	0.040175
610	0.136425	0.09625	0.90375	0.09625	0.040175
611	0.136425	0.09625	0.90375	0.09625	0.040175
612	0.136425	0.09625	0.90375	0.09625	0.040175
613	0.136425	0.09625	0.90375	0.09625	0.040175
614	0.136425	0.09625	0.90375	0.09625	0.040175
615	0.136425	0.09625	0.90375	0.09625	0.040175
616	0.136425	0.09625	0.90375	0.09625	0.040175
617	0.136425	0.09625	0.90375	0.09625	0.040175
618	0.136425	0.09625	0.90375	0.09625	0.040175
619	0.136425	0.09625	0.90375	0.09625	0.040175
620	0.136425	0.09625	0.90375	0.09625	0.040175
621	0.136425	0.09625	0.90375	0.09625	0.040175
622	0.136425	0.09625	0.90375	0.09625	0.040175
623	0.136425	0.09625	0.90375	0.09625	0.040175
624	0.136425	0.09625	0.90375	0.09625	0.040175
625	0.136425	0.09625	0.90375	0.09625	0.040175
626	0.136425	0.09625	0.90375	0.09625	0.040175
627	0.136425	0.09625	0.90375	0.09625	0.040175
628	0.136425	0.09625	0.90375	0.09625	0.040175
629	0.136425	0.09625	0.90375	0.09625	0.040175
630	0.136425	0.09625	0.90375	0.09625	0.040175
631	0.136425	0.09625	0.90375	0.09625	0.040175
632	0.136425	0.09625	0.90375	0.09625	0.040175
633	0.136425	0.09625	0.90375	0.09625	0.040175
634	0.136425	0.09625	0.90375	0.09625	0.040175
635	0.136425	0.09625	0.90375	0.09625	0.040175
636	0.136425	0.09625	0.90375	0.09625	0.040175
637	0.136425	0.09625	0.90375	0.09625	0.040175
638	0.136425	0.09625	0.90375	0.09625	0.040175
639	0.136425	0.09625	0.90375	0.09625	0.040175
640	0.136425	0.09625	0.90375	0.09625	0.040175
641	0.136425	0.09625	0.90375	0.09625	0.040175
642	0.136425	0.09625	0.90375	0.09625	0.040175
643	0.136425	0.09625	0.90375	0.09625	0.040175
644	0.136425	0.09625	0.90375	0.09625	0.040175
645	0.136425	0.09625	0.90375	0.09625	0.040175
646	0.136425	0.09625	0.90375	0.09625	0.040175
647	0.136425	0.09625	0.90375	0.09625	0.040175
648	0.136425	0.09625	0.90375	0.09625	0.040175
649	0.136425	0.09625	0.90375	0.09625	0.040175
650	0.136425	0.09625	0.90375	0.09625	0.040175
651	0.136425	0.09625	0.90375	0.09625	0.040175
652	0.136425	0.09625	0.90375	0.09625	0.040175
653	0.136425	0.09625	0.90375	0.09625	0.040175
654	0.136425	0.09625	0.90375	0.09625	0.040175
655	0.136425	0.09625	0.90375	0.09625	0.040175
656	0.136425	0.09625	0.90375	0.09625	0.040175
657	0.136425	0.09625	0.90375	0.09625	0.040175
658	0.136425	0.09625	0.90375	0.09625	0.040175
659	0.136425	0.09625	0.90375	0.09625	0.040175
660	0.136425	0.09625	0.90375	0.09625	0.040175
661	0.136425	0.09625	0.90375	0.09625	0.040175
662	0.136425	0.09625	0.90375	0.09625	0.040175
663	0.136425	0.09625	0.90375	0.09625	0.040175
664	0.136425	0.09625	0.90375	0.09625	0.040175
665	0.136425	0.09625	0.90375	0.09625	0.040175
666	0.136425	0.09625	0.90375	0.09625	0.040175
667	0.136425	0.09625	0.90375	0.09625	0.040175
668	0.136425	0.09625	0.90375	0.09625	0.040175
669	0.136425	0.09625	0.90375	0.09625	0.040175
670	0.136425	0.09625	0.90375	0.09625	0.040175
671	0.136425	0.09625	0.90375	0.09625	0.040175
672	0.136425	0.09625	0.90375	0.09625	0.040175
673	0.136425	0.09625	0.90375	0.09625	0.040175
674	0.136425	0.09625	0.90375	0.09625	0.040175
675	0.136425	0.09625	0.90375	0.09625	0.040175
676	0.136425	0.09625	0.90375	0.09625	0.040175
677	0.136425	0.09625	0.90375	0.09625	0.040175
678	0.136425	0.09625	0.90375	0.09625	0.040175
679	0.136425	0.09625	0.90375	0.09625	0.040175
680	0.136425	0.09625	0.90375	0.09625	0.040175
681	0.136425	0.09625	0.90375	0.09625	0.040175
682	0.136425	0.09625	0.90375	0.09625	0.040175
683	0.136425	0.09625	0.90375	0.09625	0.040175
684	0.136425	0.09625	0.90375	0.09625	0.040175
685	0.136425	0.09625	0.90375	0.09625	0.040175
686	0.136425	0.09625	0.90375	0.09625	0.040175
687	0.136425	0.09625	0.90375	0.09625	0.040175
688	0.136425	0.09625	0.90375	0.09625	0.040175
689	0.136425	0.09625	0.90375	0.09625	0.040175
690	0.136425	0.09625	0.90375	0.09625	0.040175
691	0.136425	0.09625	0.90375	0.09625	0.040175
692	0.136425	0.09625	0.90375	0.09625	0.040175
693	0.136425	0.09625	0.90375	0.09625	0.040175
694	0.136425	0.09625	0.90375	0.09625	0.040175
695	0.136425	0.09625	0.90375	0.09625	0.040175
696	0.136425	0.09625	0.90375	0.09625	0.040175
697	0.136425	0.09625	0.90375	0.09625	0.040175
698	0.136425	0.09625	0.90375	0.09625	0.040175
699	0.136425	0.09625	0.90375	0.09625	0.040175
700	0.136425	0.09625	0.90375	0.09625	0.040175
701	0.136425	0.09625	0.90375	0.09625	0.040175
702	0.136425	0.09625	0.90375	0.09625	0.040175
703	0.136425	0.09625	0.90375	0.09625	0.040175
704	0.136425	0.09625	0.90375	0.09625	0.040175
705	0.136425	0.09625	0.90375	0.09625	0.040175
706	0.136425	0.09625	0.90375	0.09625	0.040175
707	0.136425	0.09625	0.90375	0.09625	0.040175
708	0.136425	0.09625	0.90375	0.09625	0.040175
709	0.136425	0.09625	0.90375	0.09625	0.040175
710	0.136425	0.09625	0.90375	0.09625	0.040175
711	0.136425	0.09625	0.90375	0.09625	0.040175
712	0.136425	0.09625	0.90375	0.09625	0.040175
713	0.136425	0.09625	0.90375	0.09625	0.040175
714	0.136425	0.09625	0.90375	0.09625	0.040175
715	0.136425	0.09625	0.90375	0.09625	0.040175
716	0.136425	0.09625	0.90375	0.09625	0.040175
717	0.136425	0.09625	0.90375	0.09625	0.040175
718	0.136425	0.09625	0.90375	0.09625	0.040175
719	0.136425	0.09625	0.90375	0.09625	0.040175
720	0.136425	0.09625	0.90375	0.09625	0.040175
721	0.136425	0.09625	0.90375	0.09625	0.040175
722	0.136425	0.09625	0.90375	0.09625	0.040175
723	0.136425	0.09625	0.90375	0.09625	0.040175
724	0.136425	0.09625	0.90375	0.09625	0.040175
725	0.136425	0.09625	0.90375	0.09625	0.040175
726	0.136425	0.09625	0.90375	0.09625	0.040175
727	0.136425	0.09625	0.90375	0.09625	0.040175
728	0.136425	0.09625	0.90375	0.09625	0.040175
729	0.136425	0.09625	0.90375	0.09625	0.040175
730	0.136425	0.09625	0.90375	0.09625	0.040175
731	0.136425	0.09625	0.90375	0.09625	0.040175
732	0.136425	0.09625	0.90375	0.09625	0.040175
733	0.136425	0.09625	0.90375	0.09625	0.040175
734	0.136425	0.09625	0.90375	0.09625	0.040175
735	0.136425	0.09625	0.90375	0.09625	0.040175
736	0.136425	0.09625	0.90375	0.09625	0.040175
737	0.136425	0.09625	0.90375	0.09625	0.040175
738	0.136425	0.09625	0.90375	0.09625	0.040175
739	0.136425	0.09625	0.90375	0.09625	0.040175
740	0.136425	0.09625	0.90375	0.09625	0.040175
741	0.136425	0.09625	0.90375	0.09625	0.040175
742	0.136425	0.09625	0.90375	0.09625	0.040175
743	0.136425	0.09625	0.90375	0.09625	0.040175
744	0.136425	0.09625	0.90375	0.09625	0.040175
745	0.136425	0.09625	0.90375	0.09625	0.040175
746	0.136425	0.09625	0.90375	0.09625	0.040175
747	0.136425	0.09625	0.90375	0.09625	0.040175
748	0.136425	0.09625	0.90375	0.09625	0.040175
749	0.136425	0.09625	0.90375	0.09625	0.040175
750	0.136425	0.09625	0.90375	0.09625	0.040175
751	0.136425	0.09625	0.90375	0.09625	0.040175
752	0.136425	0.09625	0.90375	0.09625	0.040175
753	0.136425	0.09625	0.90375	0.09625	0.040175
754	0.136425	0.09625	0.90375	0.09625	0.040175
755	0.136425	0.09625	0.90375	0.09625	0.040175
756	0.136425	0.09625	0.90375	0.09625	0.040175
757	0.136425	0.09625	0.90375	0.09625	0.040175
758	0.136425	0.09625	0.90375	0.09625	0.040175
759	0.136425	0.09625	0.90375	0.09625	0.040175
760	0.136425	0.09625	0.90375	0.09625	0.040175
761	0.136425	0.09625	0.90375	0.09625	0.040175
762	0.136425	0.09625	0.90375	0.09625	0.040175
763	0.136425	0.09625	0.90375	0.09625	0.040175
764	0.136425	0.09625	0.90375	0.09625	0.040175
765	0.136425	0.09625	0.90375	0.09625	0.040175
766	0.136425	0.09625	0.90375	0.09625	0.040175
767	0.136425	0.09625	0.90375	0.09625	0.040175
768	0.136425	0.09625	0.90375	0.09625	0.040175
769	0.136425	0.09625	0.90375	0.09625	0.040175
770	0.136425	0.09625	0.90375	0.09625	0.040175
771	0.136425	0.09625	0.90375	0.09625	0.040175
772	0.136425	0.09625	0.90375	0.09625	0.040175
773	0.136425	0.09625	0.90375	0.09625	0.040175
774	0.136425	0.09625	0.90375	0.09625	0.040175
775	0.136425	0.09625	0.90375	0.09625	0.040175
776	0.136425	0.09625	0.90375	0.09625	0.040175
777	0.136425	0.09625	0.90375	0.09625	0.040175
778	0.136425	0.09625	0.90375	0.09625	0.040175
779	0.136425	0.09625	0.90375	0.09625	0.040175
780	0.136425	0.09625	0.90375	0.09625	0.040175
781	0.136425	0.09625	0.90375	0.09625	0.040175
782	0.136425	0.09625	0.90375	0.09625	0.040175
783	0.136425	0.09625	0.90375	0.09625	0.040175
784	0.136425	0.09625	0.90375	0.09625	0.040175
785	0.136425	0.09625	0.90375	0.09625	0.040175
786	0.136425	0.09625	0.90375	0.09625	0.040175
787	0.136425	0.09625	0.90375	0.09625	0.040175
788	0.136425	0.09625	0.90375	0.09625	0.040175
789	0.136425	0.09625	0.90375	0.09625	0.040175
790	0.136425	0.09625	0.90375	0.09625	0.040175
791	0.136425	0.09625	0.90375	0.09625	0.040175
792	0.136425	0.09625	0.90375	0.09625	0.040175
793	0.136425	0.09625	0.90375	0.09625	0.040175
794	0.136425	0.09625	0.90375	0.09625	0.040175
795	0.136425	0.09625	0.90375	0.09625	0.040175
796	0.136425	0.09625	0.90375	0.09625	0.040175
797	0.136425	0.09625	0.90375	0.09625	0.040175
798	0.136425	0.09625	0.90375	0.09625	0.040175
799	0.136425	0.09625	0.90375	0.09625	0.040175
800	0.136425	0.09625	0.90375	0.09625	0.040175
801	0.136425	0.09625	0.90375	0.09625	0.040175
802	0.136425	0.09625	0.90375	0.09625	0.040175
803	0.136425	0.09625	0.90375	0.09625	0.040175
804	0.136425	0.09625	0.90375	0.09625	0.040175
805	0.136425	0.09625	0.90375	0.09625	0.040175
806	0.136425	0.09625	0.90375	0.09625	0.040175
807	0.136425	0.09625	0.90375	0.09625	0.040175
808	0.136425	0.09625	0.90375	0.09625	0.040175
809	0.136425	0.09625	0.90375	0.09625	0.040175
810	0.136425	0.09625	0.90375	0.09625	0.040175
811	0.136425	0.09625	0.90375	0.09625	0.040175
812	0.136425	0.09625	0.90375	0.09625	0.040175
813	0.136425	0.09625	0.90375	0.09625	0.040175
814	0.136425	0.09625	0.90375	0.09625	0.040175
815	0.136425	0.09625	0.90375	0.09625	0.040175
816	0.136425	0.09625	0.90375	0.09625	0.040175
817	0.136425	0.09625	0.90375	0.09625	0.040175
818	0.136425	0.09625	0.90375	0.09625	0.040175
819	0.136425	0.09625	0.90375	0.09625	0.040175
820	0.136425	0.09625	0.90375	0.09625	0.040175
821	0.136425	0.09625	0.90375	0.09625	0.040175
822	0.136425	0.09625	0.90375	0.09625	0.040175
823	0.136425	0.09625	0.90375	0.09625	0.040175
824	0.136425	0.09625	0.90375	0.09625	0.040175
825	0.136425	0.09625	0.90375	0.09625	0.040175
826	0.136425	0.09625	0.90375	0.09625	0.040175
827	0.136425	0.09625	0.90375	0.09625	0.040175
828	0.136425	0.09625	0.90375	0.09625	0.040175
829	0.136425	0.09625	0.90375	0.09625	0.040175
830	0.136425	0.09625	0.90375	0.09625	0.040175
831	0.136425	0.09625	0.90375	0.09625	0.040175
832	0.136425	0.09625	0.90375	0.09625	0.040175
833	0.136425	0.09625	0.90375	0.09625	0.040175
834	0.136425	0.09625	0.90375	0.09625	0.040175
835	0.136425	0.09625	0.90375	0.09625	0.040175
836	0.136425	0.09625	0.90375	0.09625	0.040175
837	0.136425	0.09625	0.90375	0.09625	0.040175
838	0.136425	0.09625	0.90375	0.09625	0.040175
839	0.136425	0.09625	0.90375	0.09625	0.040175
840	0.136425	0.09625	0.90375	0.09625	0.040175
841	0.136425	0.09625	0.90375	0.09625	0.040175
842	0.136425	0.09625	0.90375	0.09625	0.040175
843	0.136425	0.09625	0.90375	0.09625	0.040175
844	0.136425	0.09625	0.90375	0.09625	0.040175
845	0.136425	0.09625	0.90375	0.09625	0.040175
846	0.136425	0.09625	0.90375	0.09625	0.040175
847	0.136425	0.09625	0.90375	0.09625	0.040175
848	0.136425	0.09625	0.90375	0.09625	0.040175
849	0.136425	0.09625	0.90375	0.09625	0.040175
850	0.136425	0.09625	0.90375	0.09625	0.040175
851	0.136425	0.09625	0.90375	0.09625	0.040175
852	0.136425	0.09625	0.90375	0.09625	0.040175
853	0.136425	0.09625	0.90375	0.09625	0.040175
854	0.136425	0.09625	0.90375	0.09625	0.040175
855	0.136425	0.09625	0.90375	0.09625	0.040175
856	0.136425	0.09625	0.90375	0.09625	0.040175
857	0.136425	0.09625	0.90375	0.09625	0.040175
858	0.136425	0.09625	0.90375	0.09625	0.040175
859	0.136425	0.09625	0.90375	0.09625	0.040175
860	0.136425	0.09625	0.90375	0.09625	0.040175
861	0.136425	0.09625	0.90375	0.09625	0.040175
862	0.136425	0.09625	0.90375	0.09625	0.040175
863	0.136425	0.09625	0.90375	0.09625	0.040175
864	0.136425	0.09625	0.90375	0.09625	0.040175
865	0.136425	0.09625	0.90375	0.09625	0.040175
866	0.136425	0.09625	0.90375	0.09625	0.040175
867	0.136425	0.09625	0.90375	0.09625	0.040175
868	0.136425	0.09625	0.90375	0.09625	0.040175
869	0.136425	0.09625	0.90375	0.09625	0.040175
870	0.136425	0.09625	0.90375	0.09625	0.040175
871	0.136425	0.09625	0.90375	0.09625	0.040175
872	0.136425	0.09625	0.90375	0.09625	0.040175
873	0.136425	0.09625	0.90375	0.09625	0.040175
874	0.136425	0.09625	0.90375	0.09625	0.040175
875	0.136425	0.09625	0.90375	0.09625	0.040175
876	0.136425	0.09625	0.90375	0.09625	0.040175
877	0.136425	0.09625	0.90375	0.09625	0.040175
878	0.136425	0.09625	0.90375	0.09625	0.040175
879	0.136425	0.09625	0.90375	0.09625	0.040175
880	0.136425	0.09625	0.90375	0.09625	0.040175
881	0.136425	0.09625	0.90375	0.09625	0.040175
882	0.136425	0.09625	0.90375	0.09625	0.040175
883	0.136425	0.09625	0.90375	0.09625	0.040175
884	0.136425	0.09625	0.90375	0.09625	0.040175
885	0.136425	0.09625	0.90375	0.09625	0.040175
886	0.136425	0.09625	0.90375	0.09625	0.040175
887	0.136425	0.09625	0.90375	0.09625	0.040175
888	0.136425	0.09625	0.90375	0.09625	0.040175
889	0.136425	0.09625	0.90375	0.09625	0.040175
890	0.136425	0.09625	0.90375	0.09625	0.040175
891	0.136425	0.09625	0.90375	0.09625	0.040175
892	0.136425	0.09625	0.90375	0.09625	0.040175
893	0.136425	0.09625	0.90375	0.09625	0.040175
894	0.136425	0.09625	0.90375	0.09625	0.040175
895	0.136425	0.09625	0.90375	0.09625	0.040175
896	0.136425	0.09625	0.90375	0.09625	0.040175
897	0.136425	0.09625	0.90375	0.09625	0.040175
898	0.136425	0.09625	0.90375	0.09625	0.040175
899	0.136425	0.09625	0.90375	0.09625	0.040175
900	0.136425	0.09625	0.90375	0.09625	0.040175
901	0.136425	0.09625	0.90375	0.09625	0.040175
902	0.136425	0.09625	0.90375	0.09625	0.040175
903	0.136425	0.09625	0.90375	0.09625	0.040175
904	0.136425	0.09625	0.90375	0.09625	0.040175
905	0.136425	0.09625	0.90375	0.09625	0.040175
906	0.136425	0.09625	0.90375	0.09625	0.040175
907	0.136425	0.09625	0.90375	0.09625	0.040175
908	0.136425	0.09625	0.90375	0.09625	0.040175
909	0.136425	0.09625	0.90375	0.09625	0.040175
910	0.136425	0.09625	0.90375	0.09625	0.040175
911	0.136425	0.09625	0.90375	0.09625	0.040175
912	0.136425	0.09625	0.90375	0.09625	0.040175
913	0.136425	0.09625	0.90375	0.09625	0.040175
914	0.136425	0.09625	0.90375	0.09625	0.040175
915	0.136425	0.09625	0.90375	0.09625	0.040175
916	0.136425	0.09625	0.90375	0.09625	0.040175
917	0.136425	0.09625	0.90375	0.09625	0.040175
918	0.136425	0.09625	0.90375	0.09625	0.040175
919	0.136425	0.09625	0.90375	0.09625	0.040175
920	0.136425	0.09625	0.90375	0.09625	0.040175
921	0.136425	0.09625	0.90375	0.09625	0.040175
922	0.136425	0.09625	0.90375	0.09625	0.040175
923	0.136425	0.09625	0.90375	0.09625	0.040175
924	0.136425	0.09625	0.90375	0.09625	0.040175
925	0.136425	0.09625	0.90375	0.09625	0.040175
926	0.136425	0.09625	0.90375	0.09625	0.040175
927	0.136425	0.09625	0.90375	0.09625	0.040175
928	0.136425	0.09625	0.90375	0.09625	0.040175
929	0.136425	0.09625	0.90375	0.09625	0.040175
930	0.136425	0.09625	0.90375	0.09625	0.040175
931	0.136425	0.09625	0.90375	0.09625	0.040175
932	0.136425	0.09625	0.90375	0.09625	0.040175
933	0.136425	0.09625	0.90375	0.09625	0.040175
934	0.136425	0.09625	0.90375	0.09625	0.040175
935	0.136425	0.09625	0.90375	0.09625	0.040175
936	0.136425	0.09625	0.90375	0.09625	0.040175
937	0.136425	0.09625	0.90375	0.09625	0.040175
938	0.136425	0.09625	0.90375	0.09625	0.040175
939	0.136425	0.09625	0.90375	0.09625	0.040175
940	0.136425	0.09625	0.90375	0.09625	0.040175
941	0.136425	0.09625	0.90375	0.09625	0.040175
942	0.136425	0.09625	0.90375	0.09625	0.040175
943	0.136425	0.09625	0.90375	0.09625	0.040175
944	0.136425	0.09625	0.90375	0.09625	0.040175
945	0.136425	0.09625	0.90375	0.09625	0.040175
946	0.136425	0.09625	0.90375	0.09625	0.040175
947	0.136425	0.09625	0.90375	0.09625	0.040175
948	0.136425	0.09625	0.90375	0.09625	0.040175
949	0.136425	0.09625	0.90375	0.09625	0.040175
950	0.136425	0.09625	0.90375	0.09625	0.040175
951	0.136425	0.09625	0.90375	0.09625	0.040175
952	0.136425	0.09625	0.90375	0.09625	0.040175
953	0.136425	0.09625	0.90375	0.09625	0.040175
954	0.136425	0.09625	0.90375	0.09625	0.040175
955	0.136425	0.09625	0.90375	0.09625	0.040175
956	0.136425	0.09625	0.90375	0.09625	0.040175
957	0.136425	0.09625	0.90375	0.09625	0.040175
958	0.136425	0.09625	0.90375	0.09625	0.040175
959	0.136425	0.09625	0.90375	0.09625	0.040175
960	0.136425	0.09625	0.90375	0.09625	0.040175
961	0.136425	0.09625	0.90375	0.09625	0.040175
962	0.136425	0.09625	0.90375	0.09625	0.040175
963	0.136425	0.09625	0.90375	0.09625	0.040175
964	0.136425	0.09625	0.90375	0.09625	0.040175
965	0.136425	0.09625	0.90375	0.09625	0.040175
966	0.136425	0.09625	0.90375	0.09625	0.040175
967	0.136425	0.09625	0.90375	0.09625	0.040175
968	0.136425	0.09625	0.90375	0.09625	0.040175
969	0.136425	0.09625	0.90375	0.09625	0.040175
970	0.136425	0.09625	0.90375	0.09625	0.040175
971	0.136425	0.09625	0.90375	0.09625	0.040175
972	0.136425	0.09625	0.90375	0.09625	0.040175
973	0.136425	0.09625	0.90375	0.09625	0.040175
974	0.136425	0.09625	0.90375	0.09625	0.040175
975	0.136425	0.09625	0.90375	0.09625	0.040175
976	0.136425	0.09625	0.90375	0.09625	0.040175
977	0.136425	0.09625	0.90375	0.09625	0.040175
978	0.136425	0.09625	0.90375	0.09625	0.040175
979	0.136425	0.09625	0.90375	0.09625	0.040175
980	0.136425	0.09625	0.90375	0.09625	0.040175
981	0.136425	0.09625	0.90375	0.09625	0.040175
982	0.136425	0.09625	0.90375	0.09625	0.040175
983	0.136425	0.09625	0.90375	0.09625	0.040175
984	0.136425	0.09625	0.90375	0.09625	0.040175
985	0.136425	0.09625	0.90375	0.09625	0.040175
986	0.136425	0.09625	0.90375	0.09625	0.040175
987	0.136425	0.09625	0.90375	0.09625	0.040175
988	0.136425	0.09625	0.90375	0.09625	0.040175
989	0.136425	0.09625	0.90375	0.09625	0.040175
990	0.136425	0.09625	0.90375	0.09625	0.040175
991	0.136425	0.09625	0.90375	0.09625	0.040175
992	0.136425	0.09625	0.90375	0.09625	0.040175
993	0.136425	0.09625	0.90375	0.09625	0.040175
994	0.136425	0.09625	0.90375	0.09625	0.040175
995	0.136425	0.09625	0.90375	0.09625	0.040175
996	0.136425	0.09625	0.90375	0.09625	0.040175
997	0.136425	0.09625	0.90375	0.09625	0.040175
998	0.136425	0.09625	0.90375	0.09625	0.040175
999	0.136425	0.09625	0.90375	0.09625	0.040175
1000	0.136425	0.09625	0.90375	0.09625	0.040175
1001	0.136425	0.09625	0.90375	0.09625	0.040175
1002	0.136425	0.09625	0.90375	0.09625	0.040175
1003	0.136425	0.09625	0.90375	0.09625	0.040175
1004	0.136425	0.09625	0.90375	0.09625	0.040175
1005	0.136425	0.09625	0.90375	0.09625	0.040175
1006	0.136425	0.09625	0.90375	0.09625	0.040175
1007	0.136425	0.09625	0.90375	0.09625	0.040175
1008	0.136425	0.09625	0.90375	0.09625	0.040175
1009	0.136425	0.09625	0.90375	0.09625	0.040175
1010	0.136425	0.09625	0.90375	0.09625	0.040175
1011	0.136425	0.09625	0.90375	0.09625	0.040175
1012	0.136425	0.09625	0.90375	0.09625	0.040175
1013	0.136425	0.09625	0.90375	0.09625	0.040175
1014	0.136425	0.09625	0.90375	0.09625	0.040175
1015	0.136425	0.09625	0.90375	0.09625	0.040175
1016	0.136425	0.09625	0.90375	0.09625	0.040175
1017	0.136425	0.09625	0.90375	0.09625	0.040175
1018	0.136425	0.09625	0.90375	0.09625	0.040175
1019	0.136425	0.09625	0.90375	0.09625	0.040175
1020	0.136425	0.09625	0.90375	0.09625	0.040175
1021	0.136425	0.09625	0.90375	0.09625	0.040175
1022	0.136425	0.09625	0.90375	0.09625	0.040175
1023	0.136425	0.09625	0.90375	0.09625	0.040175
1024	0.136425	0.09625	0.90375	0.09625	0.040175
1025	0.136425	0.09625	0.90375	0.09625	0.040175
1026	0.136425	0.09625	0.90375	0.09625	0.040175
1027	0.136425	0.09625	0.90375	0.09625	0.040175
1028	0.136425	0.09625	0.90375	0.09625	0.040175
1029	0.136425	0.09625	0.90375	0.09625	0.040175
1030	0.136425	0.09625	0.90375	0.09625	0.040175
1031	0.136425	0.09625	0.90375	0.09625	0.040175
1032	0.136425	0.09625	0.90375	0.09625	0.040175
1033	0.136425	0.09625	0.90375	0.09625	0.040175
1034	0.136425	0.09625	0.90375	0.09625	0.040175
1035	0.136425	0.09625	0.90375	0.09625	0.040175
1036	0.136425	0.09625	0.90375	0.09625	0.040175
1037	0.136425	0.09625	0.90375	0.09625	0.040175
1038	0.136425	0.09625	0.90375	0.09625	0.040175
1039	0.136425	0.09625	0.90375	0.09625	0.040175
1040	0.136425	0.09625	0.90375	0.09625	0.040175
1041	0.136425	0.09625	0.90375	0.09625	0.040175
1042	0.136425	0.09625	0.90375	0.09625	0.040175
1043	0.136425	0.09625	0.90375	0.09625	0.040175
1044	0.136425	0.09625	0.90375	0.09625	0.040175
1045	0.136425	0.09625	0.90375	0.09625	0.040175
1046	0.136425	0.09625	0.90375	0.09625	0.040175
1047	0.136425	0.09625	0.90375	0.09625	0.040175
1048	0.136425	0.09625	0.90375	0.09625	0.040175
1049	0.136425	0.09625	0.90375	0.09625	0.040175
1050	0.136425	0.09625	0.90375	0.09625	0.040175
1051	0.136425	0.09625	0.90375	0.09625	0.040175
1052	0.136425	0.09625	0.90375	0.09625	0.040175
1053	0.136425	0.09625	0.90375	0.09625	0.040175
1054	0.136425	0.09625	0.90375	0.09625	0.040175
1055	0.136425	0.09625	0.90375	0.09625	0.040175
1056	0.136425	0.09625	0.90375	0.09625	0.040175
1057	0.136425	0.09625	0.90375	0.09625	0.040175
1058	0.136425	0.09625	0.90375	0.09625	0.040175
1059	0.136425	0.09625	0.90375	0.09625	0.040175
1060	0.136425	0.09625	0.90375	0.09625	0.040175
1061	0.136425	0.09625	0.90375	0.09625	0.040175
1062	0.136425	0.09625	0.90375	0.09625	0.040175
1063	0.136425	0.09625	0.90375	0.09625	0.040175
1064	0.136425	0.09625	0.90375	0.09625	0.040175
1065	0.136425	0.09625	0.90375	0.09625	0.040175
1066	0.136425	0.09625	0.90375	0.09625	0.040175
1067	0.136425	0.09625	0.90375	0.09625	0.040175
1068	0.136425	0.09625	0.90375	0.09625	0.040175
1069	0.136425	0.09625	0.90375	0.09625	0.040175
1070	0.136425	0.09625	0.90375	0.09625	0.040175
1071	0.136425	0.09625	0.90375	0.09625	0.040175
1072	0.136425	0.09625	0.90375	0.09625	0.040175
1073	0.136425	0.09625	0.90375	0.09625	0.040175
1074	0.136425	0.09625	0.90375	0.09625	0.040175
1075	0.136425	0.09625	0.90375	0.09625	0.040175
1076	0.136425	0.09625	0.90375	0.09625	0.040175
1077	0.136425	0.09625	0.90375	0.09625	0.040175
1078	0.136425	0.09625	0.90375	0.09625	0.040175
1079	0.136425	0.09625	0.90375	0.09625	0.040175
1080	0.136425	0.09625	0.90375	0.09625	0.040175
1081	0.136425	0.09625	0.90375	0.09625	0.040175
1082	0.136425	0.09625	0.90375	0.09625	0.040175
1083	0.136425	0.09625	0.90375	0.09625	0.040175
1084	0.136425	0.09625	0.90375	0.09625	0.040175
1085	0.136425	0.09625	0.90375	0.09625	0.040175
1086	0.136425	0.09625	0.90375	0.09625	0.040175
1087	0.136425	0.09625	0.90375	0.09625	0.040175
1088	0.136425	0.09625	0.90375	0.09625	0.040175
1089	0.136425	0.09625	0.90375	0.09625	0.040175
1090	0.136425	0.09625	0.90375	0.09625	0.040175
1091	0.136425	0.09625	0.90375	0.09625	0.040175
1092	0.136425	0.09625	0.90375	0.09625	0.040175
1093	0.136425	0.09625	0.90375	0.09625	0.040175
1094	0.136425	0.09625	0.90375	0.09625	0.040175
1095	0.136425	0.09625	0.90375	0.09625	0.040175
1096	0.136425	0.09625	0.90375	0.09625	0.040175
1097	0.136425	0.09625	0.90375	0.09625	0.040175
1098	0.136425	0.09625	0.90375	0.09625	0.040175
1099	0.136425	0.09625	0.90375	0.09625	0.040175
1100	0.136425	0.09625	0.90375	0.09625	0.040175
1101	0.136425	0.09625	0.90375	0.09625	0.040175
1102	0.136425	0.09625	0.90375	0.09625	0.040175
1103	0.136425	0.09625	0.90375	0.09625	0.040175
1104	0.136425	0.09625	0.90375	0.09625	0.040175
1105	0.136425	0.09625	0.90375	0.09625	0.040175
1106	0.136425	0.09625	0.90375	0.09625	0.040175
1107	0.136425	0.09625	0.90375	0.09625	0.040175
1108	0.136425	0.09625	0.90375	0.09625	0.040175
1109	0.136425	0.09625	0.90375	0.09625	0.040175
1110	0.136425	0.09625	0.90375	0.09625	0.040175
1111	0.136425	0.09625	0.90375	0.09625	0.040175
1112	0.136425	0.09625	0.90375	0.09625	0.040175
1113	0.136425	0.09625	0.90375	0.09625	0.040175
1114	0.136425	0.09625	0.90375	0.09625	0.040175
1115	0.136425	0.09625	0.90375	0.09625	0.040175
1116	0.136425	0.09625	0.90375	0.09625	0.040175
1117	0.136425	0.09625	0.90375	0.09625	0.040175
1118	0.136425	0.09625	0.90375	0.09625	0.040175
1119	0.136425	0.09625	0.90375	0.09625	0.040175
1120	0.136425	0.09625	0.90375	0.09625	0.040175
1121	0.136425	0.09625	0.90375	0.09625	0.040175
1122	0.136425	0.09625	0.90375	0.09625	0.040175
1123	0.136425	0.09625	0.90375	0.09625	0.040175
1124	0.136425	0.09625	0.90375	0.09625	0.040175
1125	0.136425	0.09625	0.90375	0.09625	0.040175
1126	0.136425	0.09625	0.90375	0.09625	0.040175
1127	0.136425	0.09625	0.90375	0.09625	0.040175
1128	0.136425	0.09625	0.90375	0.09625	0.040175
1129	0.136425	0.09625	0.90375	0.09625	0.040175
1130	0.136425	0.09625	0.90375	0.09625	0.040175
1131	0.136425	0.09625	0.90375	0.09625	0.040175
1132	0.136425	0.09625	0.90375	0.09625	0.040175
1133	0.136425	0.09625	0.90375	0.09625	0.040175
1134	0.136425	0.09625	0.90375	0.09625	0.040175
1135	0.136425	0.09625	0.90375	0.09625	0.040175
1136	0.136425	0.09625	0.90375	0.09625	0.040175
1137	0.136425	0.09625	0.90375	0.09625	0.040175
1138	0.136425	0.09625	0.90375	0.09625	0.040175
1139	0.136425	0.09625	0.90375	0.09625	0.040175
1140	0.136425	0.09625	0.90375	0.09625	0.040175
1141	0.136425	0.09625	0.90375	0.09625	0.040175
1142	0.136425	0.09625	0.90375	0.09625	0.040175
1143	0.136425	0.09625	0.90375	0.09625	0.040175
1144	0.136425	0.09625	0.90375	0.09625	0.040175
1145	0.136425	0.09625	0.90375	0.09625	0.040175
1146	0.136425	0.09625	0.90375	0.09625	0.040175
1147	0.136425	0.09625	0.90375	0.09625	0.040175
1148	0.136425	0.09625	0.90375	0.09625	0.040175
1149	0.136425	0.09625	0.90375	0.09625	0.040175
1150	0.136425	0.09625	0.90375	0.09625	0.040175
1151	0.136425	0.09625	0.90375	0.09625	0.040175
1152	0.136425	0.09625	0.90375	0.09625	0.040175
1153	0.136425	0.09625	0.90375	0.09625	0.040175
1154	0.136425	0.09625	0.90375	0.09625	0.040175
1155	0.136425	0.09625	0.90375	0.09625	0.040175
1156	0.136425	0.09625	0.90375	0.09625	0.040175
1157	0.136425	0.09625	0.90375	0.09625	0.040175
1158	0.136425	0.09625	0.90375	0.09625	0.040175
1159	0.136425	0.09625	0.90375	0.09625	0.040175
1160	0.136425	0.09625	0.90375	0.09625	0.040175
1161	0.136425	0.09625	0.90375	0.09625	0.040175
1162	0.136425	0.09625	0.90375	0.09625	0.040175
1163	0.136425	0.09625	0.90375	0.09625	0.040175
1164	0.136425	0.09625	0.90375	0.09625	0.040175
1165	0.136425	0.09625	0.90375	0.09625	0.040175
1166	0.136425	0.09625	0.90375	0.09625	0.040175
1167	0.136425	0.09625	0.90375	0.09625	0.040175
1168	0.136425	0.09625	0.90375	0.09625	0.040175
1169	0.136425	0.09625	0.90375	0.09625	0.040175
1170	0.136425	0.09625	0.90375	0.09625	0.040175
1171	0.136425	0.09625	0.90375	0.09625	0.040175
1172	0.136425	0.09625	0.90375	0.09625	0.040175
1173	0.136425	0.09625	0.90375	0.09625	0.040175
1174	0.136425	0.09625	0.90375	0.09625	0.040175
1175	0.136425	0.09625	0.90375	0.09625	0.040175
1176	0.136425	0.09625	0.90375	0.09625	0.040175
1177	0.136425	0.09625	0.90375	0.09625	0.040175
1178	0.136425	0.09625	0.90375	0.09625	0.040175
1179	0.136425	0.09625	0.90375	0.09625	0.040175
1180	0.136425	0.09625	0.90375	0.09625	0.040175
1181	0.136425	0.09625	0.90375	0.09625	0.040175
1182	0.136425	0.09625	0.90375	0.09625	0.040175
1183	0.136425	0.09625	0.90375	0.09625	0.040175
1184	0.136425	0.09625	0.90375	0.09625	0.040175
1185	0.136425	0.09625	0.90375	0.09625	0.040175
1186	0.136425	0.09625	0.90375	0.09625	0.040175
1187	0.136425	0.09625	0.90375	0.09625	0.040175
1188	0.136425	0.09625	0.90375	0.09625	0.040175
1189	0.136425	0.09625	0.90375	0.09625	0.040175
1190	0.136425	0.09625	0.90375	0.09625	0.040175
1191	0.136425	0.09625	0.90375	0.09625	0.040175
1192	0.136425	0.09625	0.90375	0.09625	0.040175
1193	0.136425	0.09625	0.90375	0.09625	0.040175
1194	0.136425	0.09625	0.90375	0.09625	0.040175
1195	0.136425	0.09625	0.90375	0.09625	0.040175
1196	0.136425	0.09625	0.90375	0.09625	0.040175
1197	0.136425	0.09625	0.90375	0.09625	0.040175
1198	0.136425	0.09625	0.90375	0.09625	0.040175
1199	0.136425	0.09625	0.90375	0.09625	0.040175
1200	0.136425	0.09625	0.90375	0.09625	0.040175
1201	0.136425	0.09625	0.90375	0.09625	0.040175
1202	0.136425	0.09625	0.90375	0.09625	0.040175
1203	0.136425	0.09625	0.90375	0.09625	0.040175
1204	0.136425	0.09625	0.90375	0.09625	0.040175
1205	0.136425	0.09625	0.90375	0.09625	0.040175
1206	0.136425	0.09625	0.90375	0.09625	0.040175
1207	0.136425	0.09625	0.90375	0.09625	0.040175
1208	0.136425	0.09625	0.90375	0.09625	0.040175
1209	0.136425	0.09625	0.90375	0.09625	0.040175
1210	0.136425	0.09625	0.90375	0.09625	0.040175
1211	0.136425	0.09625	0.90375	0.09625	0.040175
1212	0.136425	0.09625	0.90375	0.09625	0.040175
1213	0.136425	0.09625	0.90375	0.09625	0.040175
1214	0.136425	0.09625	0.90375	0.09625	0.040175
1215	0.136425	0.09625	0.90375	0.09625	0.040175
1216	0.136425	0.09625	0.90375	0.09625	0.040175
1217	0.136425	0.09625	0.90375	0.09625	0.040175
1218	0.136425	0.09625	0.90375	0.09625	0.040175
1219	0.136425	0.09625	0.90375	0.09625	0.040175
1220	0.136425	0.09625	0.90375	0.09625	0.040175
1221	0.136425	0.09625	0.90375	0.09625	0.040175
1222	0.136425	0.09625	0.90375	0.09625	0.040175
1223	0.136425	0.09625	0.90375	0.09625	0.040175
1224	0.136425	0.09625	0.90375	0.09625	0.040175
1225	0.136425	0.09625	0.90375	0.09625	0.040175
1226	0.136425	0.09625	0.90375	0.09625	0.040175
1227	0.136425	0.09625	0.90375	0.09625	0.040175
1228	0.136425	0.09625	0.90375	0.09625	0.040175
1229	0.136425	0.09625	0.90375	0.09625	0.040175
1230	0.136425	0.09625	0.90375	0.09625	0.040175
1231	0.136425	0.09625	0.90375	0.09625	0.040175
1232	0.136425	0.09625	0.90375	0.09625	0.040175
1233	0.136425	0.09625	0.90375	0.09625	0.040175
1234	0.136425	0.09625	0.90375	0.09625	0.040175
1235	0.136425	0.09625	0.90375	0.09625	0.040175
1236	0.136425	0.09625	0.90375	0.09625	0.040175
1237	0.136425	0.09625	0.90375	0.09625	0.040175
1238	0.136425	0.09625	0.90375	0.09625	0.040175
1239	0.136425	0.09625	0.90375	0.09625	0.040175
1240	0.136425	0.09625	0.90375	0.09625	0.040175
1241	0.136425	0.09625	0.90375	0.09625	0.040175
1242	0.136425	0.09625	0.90375	0.09625	0.040175
1243	0.136425	0.09625	0.90375	0.09625	0.040175
1244	0.136425	0.09625	0.90375	0.09625	0.040175
1245	0.136425	0.09625	0.90375	0.09625	0.040175
1246	0.136425	0.09625	0.90375	0.09625	0.040175
1247	0.136425	0.09625	0.90375	0.09625	0.040175
1248	0.136425	0.09625	0.90375	0.09625	0.040175
1249	0.136425	0.09625	0.90375	0.09625	0.040175
1250	0.136425	0.09625	0.90375	0.09625	0.040175
1251	0.136425	0.09625	0.90375	0.09625	0.040175
1252	0.136425	0.09625	0.90375	0.09625	0.040175
1253	0.136425	0.09625	0.90375	0.09625	0.040175
1254	0.136425	0.09625	0.90375	0.09625	0.040175
1255	0.136425	0.09625	0.90375	0.09625	0.040175
1256	0.136425	0.09625	0.90375	0.09625	0.040175
1257	0.136425	0.09625	0.90375	0.09625	0.040175
1258	0.136425	0.09625	0.90375	0.09625	0.040175
1259	0.136425	0.09625	0.90375	0.09625	0.040175
1260	0.136425	0.09625	0.90375	0.09625	0.040175
1261	0.136425	0.09625	0.90375	0.09625	0.040175
1262	0.136425	0.09625	0.90375	0.09625	0.040175
1263	0.136425	0.09625	0.90375	0.09625	0.040175
1264	0.136425	0.09625	0.90375	0.09625	0.040175
1265	0.136425	0.09625	0.90375	0.09625	0.040175
1266	0.136425	0.09625	0.90375	0.09625	0.040175
1267	0.136425	0.09625	0.90375	0.09625	0.040175
1268	0.136425	0.09625	0.90375	0.09625	0.040175
1269	0.136425	0.09625	0.90375	0.09625	0.040175
1270	0.136425	0.09625	0.90375	0.09625	0.040175
1271	0.136425	0.09625	0.90375	0.09625	0.040175
1272	0.136425	0.09625	0.90375	0.09625	0.040175
1273	0.136425	0.09625	0.90375	0.09625	0.040175
1274	0.136425	0.09625	0.90375	0.09625	0.040175
1275	0.136425	0.09625	0.90375	0.09625	0.040175
1276	0.136425	0.09625	0.90375	0.09625	0.040175
1277	0.136425	0.09625	0.90375	0.09625	0.040175
1278	0.136425	0.09625	0.90375	0.09625	0.040175
1279	0.136425	0.09625	0.90375	0.09625	0.040175
1280	0.136425	0.09625	0.90375	0.09625	0.040175
1281	0.136425	0.09625	0.90375	0.09625	0.040175
1282	0.136425	0.09625	0.90375	0.09625	0.040175
1283	0.136425	0.09625	0.90375	0.09625	0.040175
1284	0.136425	0.09625	0.90375	0.09625	0.040175
1285	0.136425	0.09625	0.90375	0.09625	0.040175
1286	0.136425	0.09625	0.90375	0.09625	0.040175
1287	0.136425	0.09625	0.90375	0.09625	0.040175
1288	0.136425	0.09625	0.90375	0.09625	0.040175
1289	0.136425	0.09625	0.90375	0.09625	0.040175
1290	0.136425	0.09625	0.90375	0.09625	0.040175
1291	0.136425	0.09625	0.90375	0.09625	0.040175
1292	0.136425	0.09625	0.90375	0.09625	0.040175
1293	0.136425	0.09625	0.90375	0.09625	0.040175
1294	0.136425	0.09625	0.90375	0.09625	0.040175
1295	0.136425	0.09625	0.90375	0.09625	0.040175
1296	0.136425	0.09625	0.90375	0.09625	0.040175
1297	0.136425	0.09625	0.90375	0.09625	0.040175
1298	0.136425	0.09625	0.90375	0.09625	0.040175
1299	0.136425	0.09625	0.90375	0.09625	0.040175
1300	0.136425	0.09625	0.90375	0.09625	0.040175
1301	0.136425	0.09625	0.90375	0.09625	0.040175
1302	0.136425	0.09625	0.90375	0.09625	0.040175
1303	0.136425	0.09625	0.90375	0.09625	0.040175
1304	0.136425	0.09625	0.90375	0.09625	0.040175
1305	0.136425	0.09625	0.90375	0.09625	0.040175
1306	0.136425	0.09625	0.90375	0.09625	0.040175
1307	0.136425	0.09625	0.90375	0.09625	0.040175
1308	0.136425	0.09625	0.90375	0.09625	0.040175
1309	0.136425	0.09625	0.90375	0.09625	0.040175
1310	0.136425	0.09625	0.90375	0.09625	0.040175
1311	0.136425	0.09625	0.90375	0.09625	0.040175
1312	0.136425	0.09625	0.90375	0.09625	0.040175
1313	0.136425	0.09625	0.90375	0.09625	0.040175
1314	0.136425	0.09625	0.90375	0.09625	0.040175
1315	0.136425	0.09625	0.90375	0.09625	0.040175
1316	0.136425	0.09625	0.90375	0.09625	0.040175
1317	0.136425	0.09625	0.90375	0.09625	0.040175
1318	0.136425	0.09625	0.90375	0.09625	0.040175
1319	0.136425	0.09625	0.90375	0.09625	0.040175
1320	0.136425	0.09625	0.90375	0.09625	0.040175
1321	0.136425	0.09625	0.90375	0.09625	0.040175
1322	0.136425	0.09625	0.90375	0.09625	0.040175
1323	0.136425	0.09625	0.90375	0.09625	0.040175
1324	0.136425	0.09625	0.90375	0.09625	0.040175
1325	0.136425	0.09625	0.90375	0.09625	0.040175
1326	0.136425	0.09625	0.90375	0.09625	0.040175
1327	0.136425	0.09625	0.90375	0.09625	0.040175
1328	0.136425	0.09625	0.90375	0.09625	0.040175
1329	0.136425	0.09625	0.90375	0.09625	0.040175
1330	0.136425	0.09625	0.90375	0.09625	0.040175
1331	0.136425	0.09625	0.90375	0.09625	0.040175
1332	0.136425	0.09625	0.90375	0.09625	0.040175
1333	0.136425	0.09625	0.90375	0.09625	0.040175
1334	0.136425	0.09625	0.90375	0.09625	0.040175
1335	0.136425	0.09625	0.90375	0.09625	0.040175
1336	0.136425	0.09625	0.90375	0.09625	0.040175
1337	0.136425	0.09625	0.90375	0.09625	0.040175
1338	0.136425	0.09625	0.90375	0.09625	0.040175
1339	0.136425	0.09625	0.90375	0.09625	0.040175
1340	0.136425	0.09625	0.90375	0.09625	0.040175
1341	0.136425	0.09625	0.90375	0.09625	0.040175
1342	0.136425	0.09625	0.90375	0.09625	0.040175
1343	0.136425	0.09625	0.90375	0.09625	0.040175
1344	0.136425	0.09625	0.90375	0.09625	0.040175
1345	0.136425	0.09625	0.90375	0.09625	0.040175
1346	0.136425	0.09625	0.90375	0.09625	0.040175
1347	0.136425	0.09625	0.90375	0.09625	0.040175
1348	0.136425	0.09625	0.90375	0.09625	0.040175
1349	0.136425	0.09625	0.90375	0.09625	0.040175
1350	0.136425	0.09625	0.90375	0.09625	0.040175
1351	0.136425	0.09625	0.90375	0.09625	0.040175
1352	0.136425	0.09625	0.90375	0.09625	0.040175
1353	0.136425	0.09625	0.90375	0.09625	0.040175
1354	0.136425	0.09625	0.90375	0.09625	0.040175
1355	0.136425	0.09625	0.90375	0.09625	0.040175
1356	0.136425	0.09625	0.90375	0.09625	0.040175
1357	0.136425	0.09625	0.90375	0.09625	0.040175
1358	0.136425	0.09625	0.90375	0.09625	0.040175
1359	0.136425	0.09625	0.90375	0.09625	0.040175
1360	0.136425	0.09625	0.90375	0.09625	0.040175
1361	0.136425	0.09625	0.90375	0.09625	0.040175
1362	0.136425	0.09625	0.90375	0.09625	0.040175
1363	0.136425	0.09625	0.90375	0.09625	0.040175
1364	0.136425	0.09625	0.90375	0.09625	0.040175
1365	0.136425	0.09625	0.90375	0.09625	0.040175
1366	0.136425	0.09625	0.90375	0.09625	0.040175
1367	0.136425	0.09625	0.90375	0.09625	0.040175
1368	0.136425	0.09625	0.90375	0.09625	0.040175
1369	0.136425	0.09625	0.90375	0.09625	0.040175
1370	0.136425	0.09625	0.90375	0.09625	0.040175
1371	0.136425	0.09625	0.90375	0.09625	0.040175
1372	0.136425	0.09625	0.90375	0.09625	0.040175
1373	0.136425	0.09625	0.90375	0.09625	0.040175
1374	0.136425	0.09625	0.90375	0.09625	0.040175
1375	0.136425	0.09625	0.90375	0.09625	0.040175
1376	0.136425	0.09625	0.90375	0.09625	0.040175
1377	0.136425	0.09625	0.90375	0.09625	0.040175
1378	0.136425	0.09625	0.90375	0.09625	0.040175
1379	0.136425	0.09625	0.90375	0.09625	0.040175
1380	0.136425	0.09625	0.90375	0.09625	0.040175
1381	0.136425	0.09625	0.90375	0.09625	0.040175
1382	0.136425	0.09625	0.90375	0.09625	0.040175
1383	0.136425	0.09625	0.90375	0.09625	0.040175
1384	0.136425	0.09625	0.90375	0.09625	0.040175
1385	0.136425	0.09625	0.90375	0.09625	0.040175
1386	0.136425	0.09625	0.90375	0.09625	0.040175
1387	0.136425	0.09625	0.90375	0.09625	0.040175
1388	0.136425	0.09625	0.90375	0.09625	0.040175
1389	0.136425	0.09625	0.90375	0.09625	0.040175
1390	0.136425	0.09625	0.90375	0.09625	0.040175
1391	0.136425	0.09625	0.90375	0.09625	0.040175
1392	0.136425	0.09625	0.90375	0.09625	0.040175
1393	0.136425	0.09625	0.90375	0.09625	0.040175
1394	0.136425	0.09625	0.90375	0.09625	0.040175
1395	0.136425	0.09625	0.90375	0.09625	0.040175
1396	0.136425	0.09625	0.90375	0.09625	0.040175
1397	0.136425	0.09625	0.90375	0.09625	0.040175
1398	0.136425	0.09625	0.90375	0.09625	0.040175
1399	0.136425	0.09625	0.90375	0.09625	0.040175
1400	0.136425	0.09625	0.90375	0.09625	0.040175
1401	0.136425	0.09625	0.90375	0.09625	0.040175
1402	0.136425	0.09625	0.90375	0.09625	0.040175
1403	0.136425	0.09625	0.90375	0.09625	0.040175
1404	0.136425	0.09625	0.90375	0.09625	0.040175
1405	0.136425	0.09625	0.90375	0.09625	0.040175
1406	0.136425	0.09625	0.90375	0.09625	0.040175
1407	0.136425	0.09625	0.90375	0.09625	0.040175
1408	0.136425	0.09625	0.90375	0.09625	0.040175
1409	0.136425	0.09625	0.90375	0.09625	0.040175
1410	0.136425	0.09625	0.90375	0.09625	0.040175
1411	0.136425	0.09625	0.90375	0.09625	0.040175
1412	0.136425	0.09625	0.90375	0.09625	0.040175
1413	0.136425	0.09625	0.90375	0.09625	0.040175
1414	0.136425	0.09625	0.90375	0.09625	0.040175
1415	0.136425	0.09625	0.90375	0.09625	0.040175
1416	0.136425	0.09625	0.90375	0.09625	0.040175
1417	0.136425	0.09625	0.90375	0.09625	0.040175
1418	0.136425	0.09625	0.90375	0.09625	0.040175
1419	0.136425	0.09625	0.90375	0.09625	0.040175
1420	0.136425	0.09625	0.90375	0.09625	0.040175
1421	0.136425	0.09625	0.90375	0.09625	0.040175
1422	0.136425	0.09625	0.90375	0.09625	0.040175
1423	0.136425	0.09625	0.90375	0.09625	0.040175
1424	0.136425	0.09625	0.90375	0.09625	0.040175
1425	0.136425	0.09625	0.90375	0.09625	0.040175
1426	0.136425	0.09625	0.90375	0.09625	0.040175
1427	0.136425	0.09625	0.90375	0.09625	0.040175
1428	0.136425	0.09625	0.90375	0.09625	0.040175
1429	0.136425	0.09625	0.90375	0.09625	0.040175
1430	0.136425	0.09625	0.90375	0.09625	0.040175
1431	0.136425	0.09625	0.90375	0.09625	0.040175
1432	0.136425	0.09625	0.90375	0.09625	0.040175
1433	0.136425	0.09625	0.90375	0.09625	0.040175
1434	0.136425	0.09625	0.90375	0.09625	0.040175
1435	0.136425	0.09625	0.90375	0.09625	0.040175
1436	0.136425	0.09625	0.90375	0.09625	0.040175
1437	0.136425	0.09625	0.90375	0.09625	0.040175
1438	0.136425	0.09625	0.90375	0.09625	0.040175
1439	0.136425	0.09625	0.90375	0.09625	0.040175
1440	0.136425	0.09625	0.90375	0.09625	0.040175
1441	0.136425	0.09625	0.90375	0.09625	0.040175
1442	0.136425	0.09625	0.90375	0.09625	0.040175
1443	0.136425	0.09625	0.90375	0.09625	0.040175
1444	0.136425	0.09625	0.90375	0.09625	0.040175
1445	0.136425	0.09625	0.90375	0.09625	0.040175
1446	0.136425	0.09625	0.90375	0.09625	0.040175
1447	0.136425	0.09625	0.90375	0.09625	0.040175
1448	0.136425	0.09625	0.90375	0.09625	0.040175
1449	0.136425	0.09625	0.90375	0.09625	0.040175
1450	0.136425	0.09625	0.90375	0.09625	0.040175
1451	0.136425	0.09625	0.90375	0.09625	0.040175
1452	0.136425	0.09625	0.90375	0.09625	0.040175
1453	0.136425	0.09625	0.90375	0.09625	0.040175
1454	0.136425	0.09625	0.90375	0.09625	0.040175
1455	0.136425	0.09625	0.90375	0.09625	0.040175
1456	0.136425	0.09625	0.90375	0.09625	0.040175
1457	0.136425	0.09625	0.90375	0.09625	0.040175
1458	0.136425	0.09625	0.90375	0.09625	0.040175
1459	0.136425	0.09625	0.90375	0.09625	0.040175
1460	0.136425	0.09625	0.90375	0.09625	0.040175
1461	0.136425	0.09625	0.90375	0.09625	0.040175
1462	0.136425	0.09625	0.90375	0.09625	0.040175
1463	0.136425	0.09625	0.90375	0.09625	0.040175
1464	0.136425	0.09625	0.90375	0.09625	0.040175
1465	0.136425	0.09625	0.90375	0.09625	0.040175
1466	0.136425	0.09625	0.90375	0.09625	0.040175
1467	0.136425	0.09625	0.90375	0.09625	0.040175
1468	0.136425	0.09625	0.90375	0.09625	0.040175
1469	0.136425	0.09625	0.90375	0.09625	0.040175
1470	0.136425	0.09625	0.90375	0.09625	0.040175
1471	0.136425	0.09625	0.90375	0.09625	0.040175
1472	0.136425	0.09625	0.90375	0.09625	0.040175
1473	0.136425	0.09625	0.90375	0.09625	0.040175
1474	0.136425	0.09625	0.90375	0.09625	0.040175
1475	0.136425	0.09625	0.90375	0.09625	0.040175
1476	0.136425	0.09625	0.90375	0.09625	0.040175
1477	0.136425	0.09625	0.90375	0.09625	0.040175
1478	0.136425	0.09625	0.90375	0.09625	0.040175
1479	0.136425	0.09625	0.90375	0.09625	0.040175
1480	0.136425	0.09625	0.90375	0.09625	0.040175
1481	0.136425	0.09625	0.90375	0.09625	0.040175
1482	0.136425	0.09625	0.90375	0.09625	0.040175
1483	0.136425	0.09625	0.90375	0.09625	0.040175
1484	0.136425	0.09625	0.90375	0.09625	0.040175
1485	0.136425	0.09625	0.90375	0.09625	0.040175
1486	0.136425	0.09625	0.90375	0.09625	0.040175
1487	0.136425	0.09625	0.90375	0.09625	0.040175
1488	0.136425	0.09625	0.90375	0.09625	0.040175
1489	0.136425	0.09625	0.90375	0.09625	0.040175
1490	0.136425	0.09625	0.90375	0.09625	0.040175
1491	0.136425	0.09625	0.90375	0.09625	0.040175
1492	0.136425	0.09625	0.90375	0.09625	0.040175
1493	0.136425	0.09625	0.90375	0.09625	0.040175
1494	0.136425	0.09625	0.90375	0.09625	0.040175
1495	0.136425	0.09625	0.90375	0.09625	0.040175
1496	0.136425	0.09625	0.90375	0.09625	0.040175
1497	0.136425	0.09625	0.90375	0.09625	0.040175
1498	0.136425	0.09625	0.90375	0.09625	0.040175
1499	0.136425	0.09625	0.90375	0.09625	0.040175
1500	0.136425	0.09625	0.90375	0.09625	0.040175
1501	0.136425	0.09625	0.90375	0.09625	0.040175
1502	0.136425	0.09625	0.90375	0.09625	0.040175
1503	0.136425	0.09625	0.90375	0.09625	0.040175
1504	0.136425	0.09625	0.90375	0.09625	0.040175
1505	0.136425	0.09625	0.90375	0.09625	0.040175
1506	0.136425	0.09625	0.90375	0.09625	0.040175
1507	0.136425	0.09625	0.90375	0.09625	0.040175
1508	0.136425	0.09625	0.90375	0.09625	0.040175
1509	0.136425	0.09625	0.90375	0.09625	0.040175
1510	0.136425	0.09625	0.90375	0.09625	0.040175
1511	0.136425	0.09625	0.90375	0.09625	0.040175
1512	0.136425	0.09625	0.90375	0.09625	0.040175
1513	0.136425	0.09625	0.90375	0.09625	0.040175
1514	0.136425	0.09625	0.90375	0.09625	0.040175
1515	0.136425	0.09625	0.90375	0.09625	0.040175
1516	0.136425	0.09625	0.90375	0.09625	0.040175
1517	0.136425	0.09625	0.90375	0.09625	0.040175
1518	0.136425	0.09625	0.90375	0.09625	0.040175
1519	0.136425	0.09625	0.90375	0.09625	0.040175
1520	0.136425	0.09625	0.90375	0.09625	0.040175
1521	0.136425	0.09625	0.90375	0.09625	0.040175
1522	0.136425	0.09625	0.90375	0.09625	0.040175
1523	0.136425	0.09625	0.90375	0.09625	0.040175
1524	0.136425	0.09625	0.90375	0.09625	0.040175
1525	0.136425	0.09625	0.90375	0.09625	0.040175
1526	0.136425	0.09625	0.90375	0.09625	0.040175
1527	0.136425	0.09625	0.90375	0.09625	0.040175
1528	0.136425	0.09625	0.90375	0.09625	0.040175
1529	0.136425	0.09625	0.90375	0.09625	0.040175
1530	0.136425	0.09625	0.90375	0.09625	0.040175
1531	0.136425	0.09625	0.90375	0.09625	0.040175
1532	0.136425	0.09625	0.90375	0.09625	0.040175
1533	0.136425	0.09625	0.90375	0.09625	0.040175
1534	0.136425	0.09625	0.90375	0.09625	0.040175
1535	0.136425	0.09625	0.90375	0.09625	0.040175
1536	0.136425	0.09625	0.90375	0.09625	0.040175
1537	0.136425	0.09625	0.90375	0.09625	0.040175
1538	0.136425	0.09625	0.90375	0.09625	0.040175
1539	0.136425	0.09625	0.90375	0.09625	0.040175
1540	0.136425	0.09625	0.90375	0.09625	0.040175
1541	0.136425	0.09625	0.90375	0.09625	0.040175
1542	0.136425	0.09625	0.90375	0.09625	0.040175
1543	0.136425	0.09625	0.90375	0.09625	0.040175
1544	0.136425	0.09625	0.90375	0.09625	0.040175
1545	0.136425	0.09625	0.90375	0.09625	0.040175
1546	0.136425	0.09625	0.90375	0.09625	0.040175
1547	0.136425	0.09625	0.90375	0.09625	0.040175
1548	0.136425	0.09625	0.90375	0.09625	0.040175
1549	0.136425	0.09625	0.90375	0.09625	0.040175
1550	0.136425	0.09625	0.90375	0.09625	0.040175
1551	0.136425	0.09625	0.90375	0.09625	0.040175
1552	0.136425	0.09625	0.90375	0.09625	0.040175
1553	0.136425	0.09625	0.90375	0.09625	0.040175
1554	0.136425	0.09625	0.90375	0.09625	0.040175
1555	0.136425	0.09625	0.90375	0.09625	0.040175
1556	0.136425	0.09625	0.90375	0.09625	0.040175
1557	0.136425	0.09625	0.90375	0.09625	0.040175
1558	0.136425	0.09625	0.90375	0.09625	0.040175
1559	0.136425	0.09625	0.90375	0.09625	0.040175
1560	0.136425	0.09625	0.90375	0.09625	0.040175
1561	0.136425	0.09625	0.90375	0.09625	0.040175
1562	0.136425	0.09625	0.90375	0.09625	0.040175
1563	0.136425	0.09625	0.90375	0.09625	0.040175
1564	0.136425	0.09625	0.90375	0.09625	0.040175
1565	0.136425	0.09625	0.90375	0.09625	0.040175
1566	0.136425	0.09625	0.90375	0.09625	0.040175
1567	0.136425	0.09625	0.90375	0.09625	0.040175
1568	0.136425	0.09625	0.90375	0.09625	0.040175
1569	0.136425	0.09625	0.90375	0.09625	0.040175
1570	0.136425	0.09625	0.90375	0.09625	0.040175
1571	0.136425	0.09625	0.90375	0.09625	0.040175
1572	0.136425	0.09625	0.90375	0.09625	0.040175
1573	0.136425	0.09625	0.90375	0.09625	0.040175
1574	0.136425	0.09625	0.90375	0.09625	0.040175
1575	0.136425	0.09625	0.90375	0.09625	0.040175
1576	0.136425	0.09625	0.90375	0.09625	0.040175
1577	0.136425	0.09625	0.90375	0.09625	0.040175
1578	0.136425	0.09625	0.90375	0.09625	0.040175
1579	0.136425	0.09625	0.90375	0.09625	0.040175
1580	0.136425	0.09625	0.90375	0.09625	0.040175
1581	0.136425	0.09625	0.90375	0.09625	0.040175
1582	0.136425	0.09625	0.90375	0.09625	0.040175
1583	0.136425	0.09625	0.90375	0.09625	0.040175
1584	0.136425	0.09625	0.90375	0.09625	0.040175
1585	0.136425	0.09625	0.90375	0.09625	0.040175
1586	0.136425	0.09625	0.90375	0.09625	0.040175
1587	0.136425	0.09625	0.90375	0.09625	0.040175
1588	0.136425	0.09625	0.90375	0.09625	0.040175
1589	0.136425	0.09625	0.90375	0.09625	0.040175
1590	0.136425	0.09625	0.90375	0.09625	0.040175
1591	0.136425	0.09625	0.90375	0.09625	0.040175
1592	0.136425	0.09625	0.90375	0.09625	0.040175
1593	0.136425	0.09625	0.90375	0.09625	0.040175
1594	0.136425	0.09625	0.90375	0.09625	0.040175
1595	0.136425	0.09625	0.90375	0.09625	0.040175
1596	0.136425	0.09625	0.90375	0.09625	0.040175
1597	0.136425	0.09625	0.90375	0.09625	0.040175
1598	0.136425	0.09625	0.90375	0.09625	0.040175
1599	0.136425	0.09625	0.90375	0.09625	0.040175
1600	0.136425	0.09625	0.90375	0.09625	0.040175
1601	0.136425	0.09625	0.90375	0.09625	0.040175
1602	0.136425	0.09625	0.90375	0.09625	0.040175
1603	0.136425	0.09625	0.90375	0.09625	0.040175
1604	0.136425	0.09625	0.90375	0.09625	0.040175
1605	0.136425	0.09625	0.90375	0.09625	0.040175
1606	0.136425	0.09625	0.90375	0.09625	0.040175
1607	0.136425	0.09625	0.90375	0.09625	0.040175
1608	0.136425	0.09625	0.90375	0.09625	0.040175
1609	0.136425	0.09625	0.90375	0.09625	0.040175
1610	0.136425	0.09625	0.90375	0.09625	0.040175
1611	0.136425	0.09625	0.90375	0.09625	0.040175
1612	0.136425	0.09625	0.90375	0.09625	0.040175
1613	0.136425	0.09625	0.90375	0.09625	0.040175
1614	0.136425	0.09625	0.90375	0.09625	0.040175
1615	0.136425	0.09625	0.90375	0.09625	0.040175
1616	0.136425	0.09625	0.90375	0.09625	0.040175
1617	0.136425	0.09625	0.90375	0.09625	0.040175
1618	0.136425	0.09625	0.90375	0.09625	0.040175
1619	0.136425	0.09625	0.90375	0.09625	0.040175
1620	0.136425	0.09625	0.90375	0.09625	0.040175
1621	0.136425	0.09625	0.90375	0.09625	0.040175
1622	0.136425	0.09625	0.90375	0.09625	0.040175
1623	0.136425	0.09625	0.90375	0.09625	0.040175
1624	0.136425	0.09625	0.90375	0.09625	0.040175
1625	0.136425	0.09625	0.90375	0.09625	0.040175
1626	0.136425	0.09625	0.90375	0.09625	0.040175
1627	0.136425	0.09625	0.90375	0.09625	0.040175
1628	0.136425	0.09625	0.90375	0.09625	0.040175
1629	0.136425	0.09625	0.90375	0.09625	0.040175
1630	0.136425	0.09625	0.90375	0.09625	0.040175
1631	0.136425	0.09625	0.90375	0.09625	0.040175
1632	0.136425	0.09625	0.90375	0.09625	0.040175
1633	0.136425	0.09625	0.90375	0.09625	0.040175
1634	0.136425	0.09625	0.90375	0.09625	0.040175
1635	0.136425	0.09625	0.90375	0.09625	0.040175
1636	0.136425	0.09625	0.90375	0.09625	0.040175
1637	0.136425	0.09625	0.90375	0.09625	0.040175
1638	0.136425	0.09625	0.90375	0.09625	0.040175
1639	0.136425	0.09625	0.90375	0.09625	0.040175
1640	0.136425	0.09625	0.90375	0.09625	0.040175
1641	0.136425	0.09625	0.90375	0.09625	0.040175
1642	0.136425	0.09625	0.90375	0.09625	0.040175
1643	0.136425	0.09625	0.90375	0.09625	0.040175
1644	0.136425	0.09625	0.90375	0.09625	0.040175
1645	0.136425	0.09625	0.90375	0.09625	0.040175
1646	0.136425	0.09625	0.90375	0.09625	0.040175
1647	0.136425	0.09625	0.90375	0.09625	0.040175
1648	0.136425	0.09625	0.90375	0.09625	0.040175
1649	0.136425	0.09625	0.90375	0.09625	0.040175
1650	0.136425	0.09625	0.90375	0.09625	0.040175
1651	0.136425	0.09625	0.90375	0.09625	0.040175
1652	0.136425	0.09625	0.90375	0.09625	0.040175
1653	0.136425	0.09625	0.90375	0.09625	0.040175
1654	0.136425	0.09625	0.90375	0.09625	0.040175
1655	0.136425	0.09625	0.90375	0.09625	0.040175
1656	0.136425	0.09625	0.90375	0.09625	0.040175
1657	0.136425	0.09625	0.90375	0.09625	0.040175
1658	0.136425	0.09625	0.90375	0.09625	0.040175
1659	0.136425	0.09625	0.90375	0.09625	0.040175
1660	0.136425	0.09625	0.90375	0.09625	0.040175
1661	0.136425	0.09625	0.90375	0.09625	0.040175
1662	0.136425	0.09625	0.90375	0.09625	0.040175
1663	0.136425	0.09625	0.90375	0.09625	0.040175
1664	0.136425	0.09625	0.90375	0.09625	0.040175
1665	0.136425	0.09625	0.90375	0.09625	0.040175
1666	0.136425	0.09625	0.90375	0.09625	0.040175
1667	0.136425	0.09625	0.90375	0.09625	0.040175
1668	0.136425	0.09625	0.90375	0.09625	0.040175
1669	0.136425	0.09625	0.90375	0.09625	0.040175
1670	0.136425	0.09625	0.90375	0.09625	0.040175
1671	0.136425	0.09625	0.90375	0.09625	0.040175
1672	0.136425	0.09625	0.90375	0.09625	0.040175
1673	0.136425	0.09625	0.90375	0.09625	0.040175
1674	0.136425	0.09625	0.90375	0.09625	0.040175
1675	0.136425	0.09625	0.90375	0.09625	0.040175
1676	0.136425	0.09625	0.90375	0.09625	0.040175
1677	0.136425	0.09625	0.90375	0.09625	0.040175
1678	0.136425	0.09625	0.90375	0.09625	0.040175
1679	0.136425	0.09625	0.90375	0.09625	0.040175
1680	0.136425	0.09625	0.90375	0.09625	0.040175
1681	0.136425	0.09625	0.90375	0.09625	0.040175
1682	0.136425	0.09625	0.90375	0.09625	0.040175
1683	0.136425	0.09625	0.90375	0.09625	0.040175
1684	0.136425	0.09625	0.90375	0.09625	0.040175
1685	0.136425	0.09625	0.90375	0.09625	0.040175
1686	0.136425	0.09625	0.90375	0.09625	0.040175
1687	0.136425	0.09625	0.90375	0.09625	0.040175
1688	0.136425	0.09625	0.90375	0.09625	0.040175
1689	0.136425	0.09625	0.90375	0.09625	0.040175
1690	0.136425	0.09625	0.90375	0.09625	0.040175
1691	0.136425	0.09625	0.90375	0.09625	0.040175
1692	0.136425	0.09625	0.90375	0.09625	0.040175
1693	0.136425	0.09625	0.90375	0.09625	0.040175
1694	0.136425	0.09625	0.90375	0.09625	0.040175
1695	0.136425	0.09625	0.90375	0.09625	0.040175
1696	0.136425	0.09625	0.90375	0.09625	0.040175
1697	0.136425	0.09625	0.90375	0.09625	0.040175
1698	0.136425	0.09625	0.90375	0.09625	0.040175
1699	0.136425	0.09625	0.90375	0.09625	0.040175
1700	0.136425	0.09625	0.90375	0.09625	0.040175
1701	0.136425	0.09625	0.90375	0.09625	0.040175
1702	0.136425	0.09625	0.90375	0.09625	0.040175
1703	0.136425	0.09625	0.90375	0.09625	0.040175
1704	0.136425	0.09625	0.90375	0.09625	0.040175
1705	0.136425	0.09625	0.90375	0.09625	0.040175
1706	0.136425	0.09625	0.90375	0.09625	0.040175
1707	0.136425	0.09625	0.90375	0.09625	0.040175
1708	0.136425	0.09625	0.90375	0.09625	0.040175
1709	0.136425	0.09625	0.90375	0.09625	0.040175
1710	0.136425	0.09625	0.90375	0.09625	0.040175
1711	0.136425	0.09625	0.90375	0.09625	0.040175
1712	0.136425	0.09625	0.90375	0.09625	0.040175
1713	0.136425	0.09625	0.90375	0.09625	0.040175
1714	0.136425	0.09625	0.90375	0.09625	0.040175
1715	0.136425	0.09625	0.90375	0.09625	0.040175
1716	0.136425	0.09625	0.90375	0.09625	0.040175
1717	0.136425	0.09625	0.90375	0.09625	0.040175
1718	0.136425	0.09625	0.90375	0.09625	0.040175
1719	0.136425	0.09625	0.90375	0.09625	0.040175
1720	0.136425	0.09625	0.90375	0.09625	0.040175
1721	0.136425	0.09625	0.90375	0.09625	0.040175
1722	0.136425	0.09625	0.90375	0.09625	0.040175
1723	0.136425	0.09625	0.90375	0.09625	0.040175
1724	0.136425	0.09625	0.90375	0.09625	0.040175
1725	0.136425	0.09625	0.90375	0.09625	0.040175
1726	0.136425	0.09625	0.90375	0.09625	0.040175
1727	0.136425	0.09625	0.90375	0.09625	0.040175
1728	0.136425	0.09625	0.90375	0.09625	0.040175
1729	0.136425	0.09625	0.90375	0.09625	0.040175
1730	0.136425	0.09625	0.90375	0.09625	0.040175
1731	0.136425	0.09625	0.90375	0.09625	0.040175
1732	0.136425	0.09625	0.90375	0.09625	0.040175
1733	0.136425	0.09625	0.90375	0.09625	0.040175
1734	0.136425	0.09625	0.90375	0.09625	0.040175
1735	0.136425	0.09625	0.90375	0.09625	0.040175
1736	0.136425	0.09625	0.90375	0.09625	0.040175
1737	0.136425	0.09625	0.90375	0.09625	0.040175
1738	0.136425	0.09625	0.90375	0.09625	0.040175
1739	0.136425	0.09625	0.90375	0.09625	0.040175
1740	0.136425	0.09625	0.90375	0.09625	0.040175
1741	0.136425	0.09625	0.90375	0.09625	0.040175
1742	0.136425	0.09625	0.90375	0.09625	0.040175
1743	0.136425	0.09625	0.90375	0.09625	0.040175
1744	0.136425	0.09625	0.90375	0.09625	0.040175
1745	0.136425	0.09625	0.90375	0.09625	0.040175
1746	0.136425	0.09625	0.90375	0.09625	0.040175
1747	0.136425	0.09625	0.90375	0.09625	0.040175
1748	0.136425	0.09625	0.90375	0.09625	0.040175
1749	0.136425	0.09625	0.90375	0.09625	0.040175
1750	0.136425	0.09625	0.90375	0.09625	0.040175
1751	0.136425	0.09625	0.90375	0.09625	0.040175
1752	0.136425	0.09625	0.90375	0.09625	0.040175
1753	0.136425	0.09625	0.90375	0.09625	0.040175
1754	0.136425	0.09625	0.90375	0.09625	0.040175
1755	0.136425	0.09625	0.90375	0.09625	0.040175
1756	0.136425	0.09625	0.90375	0.09625	0.040175
1757	0.136425	0.09625	0.90375	0.09625	0.040175
1758	0.136425	0.09625	0.90375	0.09625	0.040175
1759	0.136425	0.09625	0.90375	0.09625	0.040175
1760	0.136425	0.09625	0.90375	0.09625	0.040175
1761	0.136425	0.09625	0.90375	0.09625	0.040175
1762	0.136425	0.09625	0.90375	0.09625	0.040175
1763	0.136425	0.09625	0.90375	0.09625	0.040175
1764	0.136425	0.09625	0.90375	0.09625	0.040175
1765	0.136425	0.09625	0.90375	0.09625	0.040175
1766	0.136425	0.09625	0.90375	0.09625	0.040175
1767	0.136425	0.09625	0.90375	0.09625	0.040175
1768	0.136425	0.09625	0.90375	0.09625	0.040175
1769	0.136425	0.09625	0.90375	0.09625	0.040175
1770	0.136425	0.09625	0.90375	0.09625	0.040175
1771	0.136425	0.09625	0.90375	0.09625	0.040175
1772	0.136425	0.09625	0.90375	0.09625	0.040175
1773	0.136425	0.09625	0.90375	0.09625	0.040175
1774	0.136425	0.09625	0.90375	0.09625	0.040175
1775	0.136425	0.09625	0.90375	0.09625	0.040175
1776	0.136425	0.09625	0.90375	0.09625	0.040175
1777	0.136425	0.09625	0.90375	0.09625	0.040175
1778	0.136425	0.09625	0.90375	0.09625	0.040175
1779	0.136425	0.09625	0.90375	0.09625	0.040175
1780	0.136425	0.09625	0.90375	0.09625	0.040175
1781	0.136425	0.09625	0.90375	0.09625	0.040175
1782	0.136425	0.09625	0.90375	0.09625	0.040175
1783	0.136425	0.09625	0.90375	0.09625	0.040175
1784	0.136425	0.09625	0.90375	0.09625	0.040175
1785	0.136425	0.09625	0.90375	0.09625	0.040175
1786	0.136425	0.09625	0.90375	0.09625	0.040175
1787	0.136425	0.09625	0.90375	0.09625	0.040175
1788	0.136425	0.09625	0.90375	0.09625	0.040175
1789	0.136425	0.09625	0.90375	0.09625	0.040175
1790	0.136425	0.09625	0.90375	0.09625	0.040175
1791	0.136425	0.09625	0.90375	0.09625	0.040175
1792	0.136425	0.09625	0.90375	0.09625	0.040175
1793	0.136425	0.09625	0.90375	0.09625	0.040175
1794	0.136425	0.09625	0.90375	0.09625	0.040175
1795	0.136425	0.09625	0.90375	0.09625	0.040175
1796	0.136425	0.09625	0.90375	0.09625	0.040175
1797	0.136425	0.09625	0.90375	0.09625	0.040175
1798	0.136425	0.09625	0.90375	0.09625	0.040175
1799	0.136425	0.09625	0.90375	0.09625	0.040175
1800	0.136425	0.09625	0.90375	0.09625	0.040175
1801	0.136425	0.09625	0.90375	0.09625	0.040175
1802	0.136425	0.09625	0.90375	0.09625	0.040175
1803	0.136425	0.09625	0.90375	0.09625	0.040175
1804	0.136425	0.09625	0.90375	0.09625	0.040175
1805	0.136425	0.09625	0.90375	0.09625	0.040175
1806	0.136425	0.09625	0.90375	0.09625	0.040175
1807	0.136425	0.09625	0.90375	0.09625	0.040175
1808	0.136425	0.09625	0.90375	0.09625	0.040175
1809	0.136425	0.09625	0.90375	0.09625	0.040175
1810	0.136425	0.09625	0.90375	0.09625	0.040175
1811	0.136425	0.09625	0.90375	0.09625	0.040175
1812	0.136425	0.09625	0.90375	0.09625	0.040175
1813	0.136425	0.09625	0.90375	0.09625	0.040175
1814	0.136425	0.09625	0.90375	0.09625	0.040175
1815	0.136425	0.09625	0.90375	0.09625	0.040175
1816	0.136425	0.09625	0.90375	0.09625	0.040175
1817	0.136425	0.09625	0.90375	0.09625	0.040175
1818	0.136425	0.09625	0.90375	0.09625	0.040175
1819	0.136425	0.09625	0.90375	0.09625	0.040175
1820	0.136425	0.09625	0.90375	0.09625	0.040175
1821	0.136425	0.09625	0.90375	0.09625	0.040175
1822	0.136425	0.09625	0.90375	0.09625	0.040175
1823	0.136425	0.09625	0.90375	0.09625	0.040175
1824	0.136425	0.09625	0.90375	0.09625	0.040175
1825	0.136425	0.09625	0.90375	0.09625	0.040175
1826	0.136425	0.09625	0.90375	0.09625	0.040175
1827	0.136425	0.09625	0.90375	0.09625	0.040175
1828	0.136425	0.09625	0.90375	0.09625	0.040175
1829	0.136425	0.09625	0.90375	0.09625	0.040175
1830	0.136425	0.09625	0.90375	0.09625	0.040175
1831	0.136425	0.09625	0.90375	0.09625	0.040175
1832	0.136425	0.09625	0.90375	0.09625	0.040175
1833	0.136425	0.09625	0.90375	0.09625	0.040175
1834	0.136425	0.09625	0.90375	0.09625	0.040175
1835	0.136425	0.09625	0.90375	0.09625	0.040175
1836	0.136425	0.09625	0.90375	0.09625	0.040175
1837	0.136425	0.09625	0.90375	0.09625	0.040175
1838	0.136425	0.09625	0.90375	0.09625	0.040175
1839	0.136425	0.09625	0.90375	0.09625	0.040175
1840	0.136425	0.09625	0.90375	0.09625	0.040175
1841	0.136425	0.09625	0.90375	0.09625	0.040175
1842	0.136425	0.09625	0.90375	0.09625	0.040175
1843	0.136425	0.09625	0.90375	0.09625	0.040175
1844	0.136425	0.09625	0.90375	0.09625	0.040175
1845	0.136425	0.09625	0.90375	0.09625	0.040175
1846	0.136425	0.09625	0.90375	0.09625	0.040175
1847	0.136425	0.09625	0.90375	0.09625	0.040175
1848	0.136425	0.09625	0.90375	0.09625	0.040175
1849	0.136425	0.09625	0.90375	0.09625	0.040175
1850	0.136425	0.09625	0.90375	0.09625	0.040175
1851	0.136425	0.09625	0.90375	0.09625	0.040175
1852	0.136425	0.09625	0.90375	0.09625	0.040175
1853	0.136425	0.09625	0.90375	0.09625	0.040175
1854	0.136425	0.09625	0.90375	0.09625	0.040175
1855	0.136425	0.09625	0.90375	0.09625	0.040175
1856	0.136425	0.09625	0.90375	0.09625	0.040175
1857	0.136425	0.09625	0.90375	0.09625	0.040175
1858	0.136425	0.09625	0.90375	0.09625	0.040175
1859	0.136425	0.09625	0.90375	0.09625	0.040175
1860	0.136425	0.09625	0.90375	0.09625	0.040175
1861	0.136425	0.09625	0.90375	0.09625	0.040175
1862	0.136425	0.09625	0.90375	0.09625	0.040175
1863	0.136425	0.09625	0.90375	0.09625	0.040175
1864	0.136425	0.09625	0.90375	0.09625	0.040175
1865	0.136425	0.09625	0.90375	0.09625	0.040175
1866	0.136425	0.09625	0.90375	0.09625	0.040175
1867	0.136425	0.09625	0.90375	0.09625	0.040175
1868	0.136425	0.09625	0.90375	0.09625	0.040175
1869	0.136425	0.09625	0.90375	0.09625	0.040175
1870	0.136425	0.09625	0.90375	0.09625	0.040175
1871	0.136425	0.09625	0.90375	0.09625	0.040175
1872	0.136425	0.09625	0.90375	0.09625	0.040175
1873	0.136425	0.09625	0.90375	0.09625	0.040175
1874	0.136425	0.09625	0.90375	0.09625	0.040175
1875	0.136425	0.09625	0.90375	0.09625	0.040175
1876	0.136425	0.09625	0.90375	0.09625	0.040175
1877	0.136425	0.09625	0.90375	0.09625	0.040175
1878	0.136425	0.09625	0.90375	0.09625	0.040175
1879	0.136425	0.09625	0.90375	0.09625	0.040175
1880	0.136425	0.09625	0.90375	0.09625	0.040175
1881	0.136425	0.09625	0.90375	0.09625	0.040175
1882	0.136425	0.09625	0.90375	0.09625	0.040175
1883	0.136425	0.09625	0.90375	0.09625	0.040175
1884	0.136425	0.09625	0.90375	0.09625	0.040175
1885	0.136425	0.09625	0.90375	0.09625	0.040175
1886	0.136425	0.09625	0.90375	0.09625	0.040175
1887	0.136425	0.09625	0.90375	0.09625	0.040175
1888	0.136425	0.09625	0.90375	0.09625	0.040175
1889	0.136425	0.09625	0.90375	0.09625	0.040175
1890	0.136425	0.09625	0.90375	0.09625	0.040175
1891	0.136425	0.09625	0.90375	0.09625	0.040175
1892	0.136425	0.09625	0.90375	0.09625	0.040175
1893	0.136425	0.09625	0.90375	0.09625	0.040175
1894	0.136425	0.09625	0.90375	0.09625	0.040175
1895	0.136425	0.09625	0.90375	0.09625	0.040175
1896	0.136425	0.09625	0.90375	0.09625	0.040175
1897	0.136425	0.09625	0.90375	0.09625	0.040175
1898	0.136425	0.09625	0.90375	0.09625	0.040175
1899	0.136425	0.09625	0.90375	0.09625	0.040175
1900	0.136425	0.09625	0.90375	0.09625	0.040175
1901	0.136425	0.09625	0.90375	0.09625	0.040175
1902	0.136425	0.09625	0.90375	0.09625	0.040175
1903	0.136425	0.09625	0.90375	0.09625	0.040175
1904	0.136425	0.09625	0.90375	0.09625	0.040175
1905	0.136425	0.09625	0.90375	0.09625	0.040175
1906	0.136425	0.09625	0.90375	0.09625	0.040175
1907	0.136425	0.09625	0.90375	0.09625	0.040175
1908	0.136425	0.09625	0.90375	0.09625	0.040175
1909	0.136425	0.09625	0.90375	0.09625	0.040175
1910	0.136425	0.09625	0.90375	0.09625	0.040175
1911	0.136425	0.09625	0.90375	0.09625	0.040175
1912	0.136425	0.09625	0.90375	0.09625	0.040175
1913	0.136425	0.09625	0.90375	0.09625	0.040175
1914	0.136425	0.09625	0.90375	0.09625	0.040175
1915	0.136425	0.09625	0.90375	0.09625	0.040175
1916	0.136425	0.09625	0.90375	0.09625	0.040175
1917	0.136425	0.09625	0.90375	0.09625	0.040175
1918	0.136425	0.09625	0.90375	0.09625	0.040175
1919	0.136425	0.09625	0.90375	0.09625	0.040175
1920	0.136425	0.09625	0.90375	0.09625	0.040175
1921	0.136425	0.09625	0.90375	0.09625	0.040175
1922	0.136425	0.09625	0.90375	0.09625	0.040175
1923	0.136425	0.09625	0.90375	0.09625	0.040175
1924	0.136425	0.09625	0.90375	0.09625	0.040175
1925	0.136425	0.09625	0.90375	0.09625	0.040175
1926	0.136425	0.09625	0.90375	0.09625	0.040175
1927	0.136425	0.09625	0.90375	0.09625	0.040175
1928	0.136425	0.09625	0.90375	0.09625	0.040175
1929	0.136425	0.09625	0.90375	0.09625	0.040175
1930	0.136425	0.09625	0.90375	0.09625	0.040175
1931	0.136425	0.09625	0.90375	0.09625	0.040175
1932	0.136425	0.09625	0.90375	0.09625	0.040175
1933	0.136425	0.09625	0.90375	0.09625	0.040175
1934	0.136425	0.09625	0.90375	0.09625	0.040175
1935	0.136425	0.09625	0.90375	0.09625	0.040175
1936	0.136425	0.09625	0.90375	0.09625	0.040175
1937	0.136425	0.09625	0.90375	0.09625	0.040175
1938	0.136425	0.09625	0.90375	0.09625	0.040175
1939	0.136425	0.09625	0.90375	0.09625	0.040175
1940	0.136425	0.09625	0.90375	0.09625	0.040175
1941	0.136425	0.09625	0.90375	0.09625	0.040175
1942	0.136425	0.09625	0.90375	0.09625	0.040175
1943	0.136425	0.09625	0.90375	0.09625	0.040175
1944	0.136425	0.09625	0.90375	0.09625	0.040175
1945	0.136425	0.09625	0.90375	0.09625	0.040175
1946	0.136425	0.09625	0.90375	0.09625	0.040175
1947	0.136425	0.09625	0.90375	0.09625	0.040175
1948	0.136425	0.09625	0.90375	0.09625	0.040175
1949	0.136425	0.09625	0.90375	0.09625	0.040175
1950	0.136425	0.09625	0.90375	0.09625	0.040175
1951	0.136425	0.09625	0.90375	0.09625	0.040175
1952	0.136425	0.09625	0.90375	0.09625	0.040175
1953	0.136425	0.09625	0.90375	0.09625	0.040175
1954	0.136425	0.09625	0.90375	0.09625	0.040175
1955	0.136425	0.09625	0.90375	0.09625	0.040175
1956	0.136425	0.09625	0.90375	0.09625	0.040175
1957	0.136425	0.09625	0.90375	0.09625	0.040175
1958	0.136425	0.09625	0.90375	0.09625	0.040175
1959	0.136425	0.09625	0.90375	0.09625	0.040175
1960	0.136425	0.09625	0.90375	0.09625	0.040175
1961	0.136425	0.09625	0.90375	0.09625	0.040175
1962	0.136425	0.09625	0.90375	0.09625	0.040175
1963	0.136425	0.09625	0.90375	0.09625	0.040175
1964	0.136425	0.09625	0.90375	0.09625	0.040175
1965	0.136425	0.09625	0.90375	0.09625	0.040175
1966	0.136425	0.09625	0.90375	0.09625	0.040175
1967	0.136425	0.09625	0.90375	0.09625	0.040175
1968	0.136425	0.09625	0.90375	0.09625	0.040175
1969	0.136425	0.09625	0.90375	0.09625	0.040175
1970	0.136425	0.09625	0.90375	0.09625	0.040175
1971	0.136425	0.09625	0.90375	0.09625	0.040175
1972	0.136425	0.09625	0.90375	0.09625	0.040175
1973	0.136425	0.09625	0.90375	0.09625	0.040175
1974	0.136425	0.09625	0.90375	0.09625	0.040175
1975	0.136425	0.09625	0.90375	0.09625	0.040175
1976	0.136425	0.09625	0.90375	0.09625	0.040175
1977	0.136425	0.09625	0.90375	0.09625	0.040175
1978	0.136425	0.09625	0.90375	0.09625	0.040175
1979	0.136425	0.09625	0.90375	0.09625	0.040175
1980	0.136425	0.09625	0.90375	0.09625	0.040175
1981	0.136425	0.09625	0.90375	0.09625	0.040175
1982	0.136425	0.09625	0.90375	0.09625	0.040175
1983	0.136425	0.09625	0.90375	0.09625	0.040175
1984	0.136425	0.09625	0.90375	0.09625	0.040175
1985	0.136425	0.09625	0.90375	0.09625	0.040175
1986	0.136425	0.09625	0.90375	0.09625	0.040175
1987	0.136425	0.09625	0.90375	0.09625	0.040175
1988	0.136425	0.09625	0.90375	0.09625	0.040175
1989	0.136425	0.09625	0.90375	0.09625	0.040175
1990	0.136425	0.09625	0.90375	0.09625	0.040175
1991	0.136425	0.09625	0.90375	0.09625	0.040175
1992	0.136425	0.09625	0.90375	0.09625	0.040175
1993	0.136425	0.09625	0.90375	0.09625	0.040175
1994	0.136425	0.09625	0.90375	0.09625	0.040175
1995	0.136425	0.09625	0.90375	0.09625	0.040175
1996	0.136425	0.09625	0.90375	0.09625	0.040175
1997	0.136425	0.09625	0.90375	0.09625	0.040175
1998	0.136425	0.09625	0.90375	0.09625	0.040175
1999	0.136425	0.09625	0.90375	0.09625	0.040175
2000	0.136425	0.09625	0.90375	0.09625	0.040175
[truncated: 3,001 more rows]
