# Supplementary material for: Aspiration-driven co-evolution of cooperation with individual behavioral diversity
Source: PLoS One. 2023 Sep 15;18(9):e0291134. doi: 10.1371/journal.pone.0291134 (PMC10503719; doi:10.1371/journal.pone.0291134)
Supplement: S1 Data — (ZIP) [file pone.0291134.s001.zip › M1/v2-L=200/data/tolerate=1_b=1.33_frequency.txt]

1	0.500500	1	0	0.5005	0
2	0.345788	0.916625	0.083375	0.34565	0.0001375
3	0.244638	0.781175	0.218825	0.24255	0.0020875
4	0.177556	0.619325	0.380675	0.1731	0.00445625
5	0.134800	0.4668	0.5332	0.1272	0.0076
6	0.107537	0.34875	0.65125	0.097875	0.0096625
7	0.090487	0.26265	0.73735	0.079125	0.0113625
8	0.081819	0.2047	0.7953	0.068725	0.0130937
9	0.074931	0.166475	0.833525	0.0609	0.0140313
10	0.071925	0.140675	0.859325	0.0574	0.014525
11	0.071219	0.12405	0.87595	0.055675	0.0155438
12	0.071331	0.115775	0.884225	0.05505	0.0162813
13	0.071806	0.108525	0.891475	0.054825	0.0169813
14	0.073387	0.1063	0.8937	0.05575	0.0176375
15	0.075387	0.104575	0.895425	0.05735	0.0180375
16	0.076994	0.104525	0.895475	0.058525	0.0184687
17	0.077387	0.103725	0.896275	0.05835	0.0190375
18	0.078125	0.102125	0.897875	0.058775	0.01935
19	0.079569	0.100625	0.899375	0.05935	0.0202188
20	0.080769	0.10055	0.89945	0.059725	0.0210438
21	0.081681	0.099975	0.900025	0.06	0.0216812
22	0.083019	0.09855	0.90145	0.06095	0.0220688
23	0.083587	0.098075	0.901925	0.061075	0.0225125
24	0.084831	0.0982	0.9018	0.0623	0.0225312
25	0.084763	0.097275	0.902725	0.0614	0.0233625
26	0.085606	0.0954	0.9046	0.061475	0.0241313
27	0.085875	0.094	0.906	0.0613	0.024575
28	0.086625	0.093925	0.906075	0.06195	0.024675
29	0.086950	0.092725	0.907275	0.0619	0.02505
30	0.087475	0.092175	0.907825	0.061675	0.0258
31	0.087737	0.0911	0.9089	0.06175	0.0259875
32	0.087938	0.090425	0.909575	0.0619	0.0260375
33	0.089512	0.089525	0.910475	0.0624	0.0271125
34	0.090069	0.089375	0.910625	0.06285	0.0272188
35	0.090894	0.089925	0.910075	0.0637	0.0271937
36	0.091369	0.090525	0.909475	0.064	0.0273688
37	0.091475	0.090625	0.909375	0.063925	0.02755
38	0.092425	0.090225	0.909775	0.0646	0.027825
39	0.093738	0.090775	0.909225	0.065775	0.0279625
40	0.094394	0.091425	0.908575	0.066625	0.0277687
41	0.096050	0.09225	0.90775	0.067925	0.028125
42	0.095381	0.0928	0.9072	0.067125	0.0282563
43	0.095781	0.09215	0.90785	0.067425	0.0283563
44	0.096394	0.092825	0.907175	0.0677	0.0286938
45	0.096669	0.091525	0.908475	0.067675	0.0289937
46	0.097750	0.091775	0.908225	0.068375	0.029375
47	0.098500	0.092425	0.907575	0.0689	0.0296
48	0.098175	0.092225	0.907775	0.068375	0.0298
49	0.098788	0.092	0.908	0.069025	0.0297625
50	0.099531	0.091775	0.908225	0.069375	0.0301562
51	0.099531	0.09125	0.90875	0.069025	0.0305062
52	0.099788	0.090875	0.909125	0.069175	0.0306125
53	0.100825	0.091375	0.908625	0.070175	0.03065
54	0.101206	0.091825	0.908175	0.070375	0.0308313
55	0.101438	0.091275	0.908725	0.070375	0.0310625
56	0.102056	0.091425	0.908575	0.070925	0.0311312
57	0.102281	0.09195	0.90805	0.071275	0.0310062
58	0.102856	0.09155	0.90845	0.071675	0.0311813
59	0.102919	0.091175	0.908825	0.071725	0.0311937
60	0.103069	0.090175	0.909825	0.07155	0.0315187
61	0.103238	0.089825	0.910175	0.071825	0.0314125
62	0.104275	0.0902	0.9098	0.073025	0.03125
63	0.104869	0.090925	0.909075	0.0734	0.0314687
64	0.105056	0.09165	0.90835	0.073275	0.0317812
65	0.105581	0.091475	0.908525	0.073625	0.0319562
66	0.106331	0.091475	0.908525	0.0743	0.0320312
67	0.107037	0.092375	0.907625	0.075275	0.0317625
68	0.107769	0.09265	0.90735	0.075525	0.0322438
69	0.108094	0.093475	0.906525	0.075775	0.0323188
70	0.108950	0.0935	0.9065	0.07655	0.0324
71	0.109306	0.093875	0.906125	0.076875	0.0324313
72	0.109444	0.0943	0.9057	0.077075	0.0323688
73	0.109781	0.094425	0.905575	0.077025	0.0327563
74	0.110069	0.094075	0.905925	0.077125	0.0329438
75	0.110988	0.09445	0.90555	0.07805	0.0329375
76	0.110863	0.094875	0.905125	0.077975	0.0328875
77	0.111519	0.094225	0.905775	0.0781	0.0334187
78	0.111631	0.09495	0.90505	0.07865	0.0329812
79	0.112525	0.094825	0.905175	0.079275	0.03325
80	0.112669	0.095525	0.904475	0.0794	0.0332688
81	0.112594	0.09525	0.90475	0.078925	0.0336687
82	0.113044	0.094575	0.905425	0.078975	0.0340688
83	0.113394	0.095725	0.904275	0.0797	0.0336938
84	0.113219	0.094475	0.905525	0.079075	0.0341438
85	0.113725	0.09435	0.90565	0.079375	0.03435
86	0.114444	0.095375	0.904625	0.080275	0.0341687
87	0.114631	0.095925	0.904075	0.080525	0.0341062
88	0.114519	0.0946	0.9054	0.0798	0.0347188
89	0.114375	0.09365	0.90635	0.079725	0.03465
90	0.114575	0.092825	0.907175	0.079675	0.0349
91	0.115056	0.092875	0.907125	0.080225	0.0348313
92	0.115194	0.093075	0.906925	0.0803	0.0348938
93	0.115438	0.09315	0.90685	0.0804	0.0350375
94	0.116069	0.09415	0.90585	0.081275	0.0347937
95	0.116331	0.094275	0.905725	0.0817	0.0346313
96	0.116656	0.09405	0.90595	0.081875	0.0347813
97	0.116556	0.09385	0.90615	0.0816	0.0349563
98	0.117150	0.092875	0.907125	0.08145	0.0357
99	0.117063	0.09285	0.90715	0.081625	0.0354375
100	0.117200	0.0926	0.9074	0.082125	0.035075
101	0.117800	0.09265	0.90735	0.082425	0.035375
102	0.118213	0.093475	0.906525	0.0829	0.0353125
103	0.118369	0.094025	0.905975	0.083025	0.0353438
104	0.118994	0.0947	0.9053	0.08365	0.0353438
105	0.119194	0.095	0.905	0.08375	0.0354438
106	0.119706	0.095275	0.904725	0.0839	0.0358062
107	0.119713	0.095225	0.904775	0.08395	0.0357625
108	0.119913	0.09535	0.90465	0.08415	0.0357625
109	0.119988	0.095075	0.904925	0.0842	0.0357875
110	0.120150	0.09455	0.90545	0.0844	0.03575
111	0.120213	0.094425	0.905575	0.084325	0.0358875
112	0.120369	0.0948	0.9052	0.084525	0.0358438
113	0.120938	0.0949	0.9051	0.084875	0.0360625
114	0.120919	0.095375	0.904625	0.08475	0.0361688
115	0.121113	0.095125	0.904875	0.08465	0.0364625
116	0.121044	0.094775	0.905225	0.08475	0.0362938
117	0.121625	0.094225	0.905775	0.0852	0.036425
118	0.121663	0.09435	0.90565	0.085475	0.0361875
119	0.122144	0.0945	0.9055	0.0858	0.0363438
120	0.121831	0.094325	0.905675	0.0854	0.0364312
121	0.121906	0.094325	0.905675	0.08535	0.0365562
122	0.122144	0.09445	0.90555	0.085725	0.0364188
123	0.122544	0.0945	0.9055	0.085975	0.0365687
124	0.122875	0.09405	0.90595	0.086225	0.03665
125	0.123013	0.0945	0.9055	0.086375	0.0366375
126	0.123619	0.094875	0.905125	0.086775	0.0368438
127	0.123725	0.095525	0.904475	0.08685	0.036875
128	0.123725	0.09565	0.90435	0.086775	0.03695
129	0.123694	0.095525	0.904475	0.086725	0.0369688
130	0.123844	0.0949	0.9051	0.0865	0.0373438
131	0.123863	0.094875	0.905125	0.086325	0.0375375
132	0.123969	0.094325	0.905675	0.0863	0.0376688
133	0.124069	0.093975	0.906025	0.086575	0.0374937
134	0.124200	0.094325	0.905675	0.08705	0.03715
135	0.124050	0.093975	0.906025	0.086675	0.037375
136	0.124238	0.093525	0.906475	0.08705	0.0371875
137	0.124544	0.093725	0.906275	0.087375	0.0371688
138	0.124606	0.094	0.906	0.08745	0.0371563
139	0.125031	0.094375	0.905625	0.0878	0.0372313
140	0.125163	0.094775	0.905225	0.0881	0.0370625
141	0.125400	0.094825	0.905175	0.0882	0.0372
142	0.125344	0.094925	0.905075	0.08785	0.0374937
143	0.125150	0.094	0.906	0.0876	0.03755
144	0.125544	0.09415	0.90585	0.087875	0.0376688
145	0.125738	0.094525	0.905475	0.088225	0.0375125
146	0.125481	0.094375	0.905625	0.087925	0.0375562
147	0.125725	0.094075	0.905925	0.087975	0.03775
148	0.125675	0.093475	0.906525	0.087875	0.0378
149	0.125794	0.0933	0.9067	0.088	0.0377938
150	0.125956	0.09305	0.90695	0.087825	0.0381312
151	0.126206	0.0932	0.9068	0.08815	0.0380563
152	0.126431	0.09365	0.90635	0.0886	0.0378312
153	0.126356	0.094125	0.905875	0.088775	0.0375812
154	0.126575	0.094175	0.905825	0.088675	0.0379
155	0.126744	0.094125	0.905875	0.088825	0.0379188
156	0.127112	0.0939	0.9061	0.0891	0.0380125
157	0.127163	0.0945	0.9055	0.08945	0.0377125
158	0.127038	0.0943	0.9057	0.089125	0.0379125
159	0.127400	0.0943	0.9057	0.089375	0.038025
160	0.127413	0.0942	0.9058	0.089325	0.0380875
161	0.127750	0.0945	0.9055	0.089675	0.038075
162	0.127856	0.094925	0.905075	0.0899	0.0379562
163	0.127887	0.094925	0.905075	0.0897	0.0381875
164	0.127725	0.095075	0.904925	0.08945	0.038275
165	0.127469	0.0944	0.9056	0.088975	0.0384938
166	0.127550	0.093875	0.906125	0.0887	0.03885
167	0.127938	0.093725	0.906275	0.0891	0.0388375
168	0.127875	0.093975	0.906025	0.089425	0.03845
169	0.128075	0.09375	0.90625	0.089425	0.03865
170	0.128094	0.0936	0.9064	0.089475	0.0386188
171	0.127988	0.093625	0.906375	0.089375	0.0386125
172	0.128288	0.0937	0.9063	0.089675	0.0386125
173	0.128256	0.093775	0.906225	0.08955	0.0387062
174	0.128119	0.093725	0.906275	0.0896	0.0385187
175	0.128300	0.09355	0.90645	0.089825	0.038475
176	0.128538	0.09385	0.90615	0.09	0.0385375
177	0.128337	0.093575	0.906425	0.089675	0.0386625
178	0.128300	0.093025	0.906975	0.089525	0.038775
179	0.128550	0.0933	0.9067	0.08985	0.0387
180	0.128431	0.09335	0.90665	0.0898	0.0386312
181	0.128456	0.092875	0.907125	0.08975	0.0387062
182	0.128644	0.093175	0.906825	0.090175	0.0384688
183	0.128931	0.093325	0.906675	0.090425	0.0385062
184	0.129500	0.09405	0.90595	0.09095	0.03855
185	0.129556	0.094375	0.905625	0.09095	0.0386063
186	0.129419	0.09445	0.90555	0.09085	0.0385687
187	0.129481	0.09425	0.90575	0.0908	0.0386813
188	0.129794	0.094625	0.905375	0.09125	0.0385438
189	0.129788	0.0948	0.9052	0.0911	0.0386875
190	0.129944	0.094575	0.905425	0.091125	0.0388187
191	0.129831	0.094625	0.905375	0.091	0.0388312
192	0.130081	0.0948	0.9052	0.09135	0.0387313
193	0.130194	0.094975	0.905025	0.091575	0.0386188
194	0.130331	0.094775	0.905225	0.09155	0.0387813
195	0.130412	0.095225	0.904775	0.091775	0.0386375
196	0.130550	0.0953	0.9047	0.0918	0.03875
197	0.130563	0.09515	0.90485	0.0917	0.0388625
198	0.130813	0.0947	0.9053	0.0917	0.0391125
199	0.130644	0.094575	0.905425	0.09155	0.0390937
200	0.130700	0.094175	0.905825	0.091425	0.039275
201	0.130813	0.094375	0.905625	0.0916	0.0392125
202	0.130694	0.09445	0.90555	0.091625	0.0390687
203	0.130669	0.094225	0.905775	0.091575	0.0390937
204	0.130550	0.0941	0.9059	0.091575	0.038975
205	0.130894	0.09425	0.90575	0.091875	0.0390187
206	0.131213	0.09465	0.90535	0.0924	0.0388125
207	0.131394	0.095175	0.904825	0.092625	0.0387687
208	0.131606	0.095725	0.904275	0.092825	0.0387813
209	0.131394	0.095475	0.904525	0.092525	0.0388688
210	0.131606	0.09515	0.90485	0.092575	0.0390313
211	0.131881	0.095625	0.904375	0.092775	0.0391063
212	0.131988	0.09585	0.90415	0.0928	0.0391875
213	0.132200	0.096225	0.903775	0.0932	0.039
214	0.132456	0.0965	0.9035	0.09335	0.0391063
215	0.132481	0.096375	0.903625	0.093225	0.0392562
216	0.132269	0.0962	0.9038	0.093075	0.0391937
217	0.131963	0.095625	0.904375	0.0926	0.0393625
218	0.132206	0.09525	0.90475	0.092675	0.0395312
219	0.132219	0.09535	0.90465	0.0927	0.0395187
220	0.132550	0.095475	0.904525	0.09305	0.0395
221	0.132550	0.095825	0.904175	0.093175	0.039375
222	0.132488	0.095875	0.904125	0.092975	0.0395125
223	0.132081	0.095575	0.904425	0.092525	0.0395563
224	0.132469	0.0953	0.9047	0.0926	0.0398688
225	0.132319	0.095125	0.904875	0.092525	0.0397938
226	0.132213	0.094925	0.905075	0.09245	0.0397625
227	0.132431	0.095025	0.904975	0.09275	0.0396813
228	0.132575	0.0951	0.9049	0.092775	0.0398
229	0.132725	0.095375	0.904625	0.09305	0.039675
230	0.132900	0.095675	0.904325	0.09335	0.03955
231	0.132781	0.09555	0.90445	0.09305	0.0397313
232	0.132713	0.0955	0.9045	0.09305	0.0396625
233	0.132637	0.095325	0.904675	0.0929	0.0397375
234	0.132775	0.09515	0.90485	0.092975	0.0398
235	0.132806	0.09525	0.90475	0.093025	0.0397812
236	0.132856	0.095175	0.904825	0.0931	0.0397563
237	0.132869	0.095125	0.904875	0.0932	0.0396688
238	0.132856	0.09505	0.90495	0.0931	0.0397563
239	0.132794	0.095125	0.904875	0.093075	0.0397187
240	0.132794	0.09475	0.90525	0.093	0.0397938
241	0.133112	0.094925	0.905075	0.0933	0.0398125
242	0.133219	0.095175	0.904825	0.09335	0.0398688
243	0.133162	0.095125	0.904875	0.09335	0.0398125
244	0.133444	0.095425	0.904575	0.09365	0.0397938
245	0.133394	0.09545	0.90455	0.0936	0.0397938
246	0.133338	0.09525	0.90475	0.0935	0.0398375
247	0.133225	0.095175	0.904825	0.0934	0.039825
248	0.133269	0.095075	0.904925	0.09335	0.0399188
249	0.133387	0.094925	0.905075	0.093425	0.0399625
250	0.133613	0.0956	0.9044	0.093825	0.0397875
251	0.133806	0.0957	0.9043	0.094125	0.0396813
252	0.133775	0.095825	0.904175	0.0939	0.039875
253	0.133738	0.0955	0.9045	0.09365	0.0400875
254	0.133706	0.09565	0.90435	0.09375	0.0399562
255	0.133700	0.095425	0.904575	0.09375	0.03995
256	0.133900	0.0954	0.9046	0.093925	0.039975
257	0.134000	0.095675	0.904325	0.094125	0.039875
258	0.133894	0.09565	0.90435	0.09405	0.0398437
259	0.133912	0.095625	0.904375	0.09405	0.0398625
260	0.133844	0.095225	0.904775	0.09375	0.0400937
261	0.133681	0.095275	0.904725	0.093675	0.0400063
262	0.133850	0.0951	0.9049	0.093825	0.040025
263	0.133813	0.095125	0.904875	0.0938	0.0400125
264	0.133937	0.095025	0.904975	0.0939	0.0400375
265	0.133950	0.095075	0.904925	0.093875	0.040075
266	0.133944	0.0951	0.9049	0.093875	0.0400688
267	0.133912	0.094975	0.905025	0.093875	0.0400375
268	0.133813	0.094725	0.905275	0.09375	0.0400625
269	0.133775	0.09455	0.90545	0.093675	0.0401
270	0.133806	0.094625	0.905375	0.093725	0.0400812
271	0.133906	0.0946	0.9054	0.093825	0.0400812
272	0.134150	0.0949	0.9051	0.0941	0.04005
273	0.134156	0.09505	0.90495	0.094125	0.0400312
274	0.134094	0.095075	0.904925	0.094025	0.0400688
275	0.134137	0.0952	0.9048	0.094175	0.0399625
276	0.134263	0.095325	0.904675	0.0943	0.0399625
277	0.134350	0.09535	0.90465	0.094375	0.039975
278	0.134319	0.095425	0.904575	0.094275	0.0400438
279	0.134387	0.0955	0.9045	0.094375	0.0400125
280	0.134363	0.095575	0.904425	0.09435	0.0400125
281	0.134412	0.095675	0.904325	0.0944	0.0400125
282	0.134569	0.0958	0.9042	0.09455	0.0400187
283	0.134600	0.09595	0.90405	0.09455	0.04005
284	0.134506	0.09565	0.90435	0.0944	0.0401063
285	0.134588	0.09575	0.90425	0.09445	0.0401375
286	0.134706	0.09565	0.90435	0.094625	0.0400812
287	0.134738	0.09585	0.90415	0.094725	0.0400125
288	0.134681	0.095925	0.904075	0.094675	0.0400063
289	0.134738	0.09585	0.90415	0.09465	0.0400875
290	0.134594	0.09565	0.90435	0.09455	0.0400438
291	0.134619	0.095625	0.904375	0.0945	0.0401188
292	0.134500	0.09535	0.90465	0.09435	0.04015
293	0.134412	0.095225	0.904775	0.094225	0.0401875
294	0.134494	0.095125	0.904875	0.094275	0.0402187
295	0.134588	0.095225	0.904775	0.09445	0.0401375
296	0.134675	0.095225	0.904775	0.094475	0.0402
297	0.134738	0.095275	0.904725	0.094525	0.0402125
298	0.134606	0.0953	0.9047	0.094325	0.0402812
299	0.134494	0.094975	0.905025	0.094075	0.0404188
300	0.134581	0.09485	0.90515	0.094175	0.0404062
301	0.134556	0.094825	0.905175	0.094225	0.0403312
302	0.134669	0.095	0.905	0.094425	0.0402438
303	0.134613	0.0952	0.9048	0.094375	0.0402375
304	0.134700	0.09515	0.90485	0.094425	0.040275
305	0.134650	0.0951	0.9049	0.094325	0.040325
306	0.134800	0.095075	0.904925	0.094475	0.040325
307	0.134894	0.095375	0.904625	0.0947	0.0401938
308	0.134881	0.095425	0.904575	0.094725	0.0401562
309	0.134838	0.095475	0.904525	0.094625	0.0402125
310	0.134963	0.0956	0.9044	0.0947	0.0402625
311	0.134981	0.0957	0.9043	0.094725	0.0402563
312	0.135094	0.09585	0.90415	0.094925	0.0401688
313	0.135200	0.096	0.904	0.095	0.0402
314	0.135200	0.0961	0.9039	0.09495	0.04025
315	0.135081	0.095925	0.904075	0.0948	0.0402812
316	0.135187	0.0958	0.9042	0.094875	0.0403125
317	0.135213	0.095825	0.904175	0.094925	0.0402875
318	0.135275	0.09595	0.90405	0.095025	0.04025
319	0.135381	0.09605	0.90395	0.095175	0.0402062
320	0.135369	0.096	0.904	0.095125	0.0402438
321	0.135275	0.096025	0.903975	0.09505	0.040225
322	0.135394	0.09605	0.90395	0.0951	0.0402938
323	0.135356	0.096025	0.903975	0.095025	0.0403312
324	0.135425	0.095875	0.904125	0.095	0.040425
325	0.135644	0.096	0.904	0.095225	0.0404188
326	0.135519	0.09605	0.90395	0.095125	0.0403937
327	0.135569	0.096175	0.903825	0.095175	0.0403937
328	0.135738	0.096525	0.903475	0.09535	0.0403875
329	0.135719	0.096375	0.903625	0.0953	0.0404188
330	0.135713	0.096475	0.903525	0.0953	0.0404125
331	0.135731	0.096375	0.903625	0.095225	0.0405063
332	0.135756	0.0963	0.9037	0.09525	0.0405063
333	0.135738	0.09625	0.90375	0.0952	0.0405375
334	0.135619	0.096225	0.903775	0.09515	0.0404687
335	0.135594	0.096175	0.903825	0.095125	0.0404687
336	0.135625	0.096075	0.903925	0.0951	0.040525
337	0.135606	0.09595	0.90405	0.095025	0.0405812
338	0.135781	0.09615	0.90385	0.0953	0.0404813
339	0.135875	0.096275	0.903725	0.095325	0.04055
340	0.135831	0.0963	0.9037	0.095225	0.0406063
341	0.135844	0.09625	0.90375	0.09515	0.0406938
342	0.135844	0.09625	0.90375	0.0952	0.0406437
343	0.135844	0.0964	0.9036	0.09525	0.0405937
344	0.135900	0.0964	0.9036	0.09525	0.04065
345	0.135988	0.096325	0.903675	0.095425	0.0405625
346	0.136206	0.09675	0.90325	0.09575	0.0404562
347	0.136088	0.096875	0.903125	0.09555	0.0405375
348	0.135887	0.096575	0.903425	0.095225	0.0406625
349	0.135875	0.0963	0.9037	0.094975	0.0409
350	0.135962	0.0964	0.9036	0.095075	0.0408875
351	0.136056	0.096325	0.903675	0.09505	0.0410063
352	0.136156	0.096575	0.903425	0.0953	0.0408562
353	0.136144	0.0968	0.9032	0.095325	0.0408188
354	0.136306	0.0968	0.9032	0.095525	0.0407812
355	0.136431	0.0969	0.9031	0.095575	0.0408562
356	0.136544	0.096975	0.903025	0.095625	0.0409187
357	0.136381	0.097125	0.902875	0.095575	0.0408063
358	0.136387	0.09695	0.90305	0.095575	0.0408125
359	0.136500	0.0968	0.9032	0.095625	0.040875
360	0.136506	0.09695	0.90305	0.09565	0.0408562
361	0.136300	0.09675	0.90325	0.095325	0.040975
362	0.136250	0.0968	0.9032	0.095275	0.040975
363	0.136281	0.096375	0.903625	0.0952	0.0410813
364	0.136231	0.096275	0.903725	0.095075	0.0411562
365	0.136212	0.096175	0.903825	0.0951	0.0411125
366	0.136356	0.0963	0.9037	0.095375	0.0409812
367	0.136269	0.0962	0.9038	0.0953	0.0409687
368	0.136319	0.09615	0.90385	0.0954	0.0409187
369	0.136269	0.0961	0.9039	0.095375	0.0408938
370	0.136250	0.09605	0.90395	0.095375	0.040875
371	0.136338	0.096125	0.903875	0.0955	0.0408375
372	0.136375	0.096225	0.903775	0.095475	0.0409
373	0.136456	0.096175	0.903825	0.0955	0.0409563
374	0.136406	0.09615	0.90385	0.09545	0.0409563
375	0.136425	0.096225	0.903775	0.09545	0.040975
376	0.136444	0.09615	0.90385	0.095475	0.0409687
377	0.136387	0.09595	0.90405	0.0954	0.0409875
378	0.136331	0.0959	0.9041	0.0953	0.0410312
379	0.136288	0.09575	0.90425	0.095225	0.0410625
380	0.136269	0.095575	0.904425	0.0952	0.0410688
381	0.136369	0.09565	0.90435	0.095325	0.0410437
382	0.136381	0.0957	0.9043	0.09535	0.0410312
383	0.136356	0.095825	0.904175	0.0954	0.0409563
384	0.136400	0.095825	0.904175	0.09545	0.04095
385	0.136356	0.0958	0.9042	0.0954	0.0409563
386	0.136437	0.095825	0.904175	0.0954	0.0410375
387	0.136356	0.0957	0.9043	0.095275	0.0410813
388	0.136319	0.095625	0.904375	0.095175	0.0411438
389	0.136325	0.09555	0.90445	0.095225	0.0411
390	0.136412	0.095725	0.904275	0.095375	0.0410375
391	0.136506	0.095875	0.904125	0.0954	0.0411062
392	0.136419	0.095825	0.904175	0.0953	0.0411188
393	0.136387	0.09585	0.90415	0.09525	0.0411375
394	0.136381	0.095775	0.904225	0.095275	0.0411062
395	0.136381	0.09565	0.90435	0.09525	0.0411313
396	0.136425	0.095675	0.904325	0.0953	0.041125
397	0.136544	0.0959	0.9041	0.0955	0.0410437
398	0.136619	0.096	0.904	0.095575	0.0410437
399	0.136656	0.09615	0.90385	0.095675	0.0409812
400	0.136738	0.0962	0.9038	0.09575	0.0409875
401	0.136794	0.096425	0.903575	0.0958	0.0409938
402	0.136781	0.0966	0.9034	0.095825	0.0409563
403	0.136738	0.09655	0.90345	0.095725	0.0410125
404	0.136819	0.096375	0.903625	0.09565	0.0411687
405	0.136731	0.096425	0.903575	0.095625	0.0411062
406	0.136806	0.096375	0.903625	0.095675	0.0411313
407	0.136763	0.096625	0.903375	0.09565	0.0411125
408	0.136856	0.096575	0.903425	0.095725	0.0411313
409	0.136750	0.096675	0.903325	0.095675	0.041075
410	0.136919	0.0967	0.9033	0.09585	0.0410688
411	0.136838	0.09675	0.90325	0.095875	0.0409625
412	0.136875	0.096725	0.903275	0.095775	0.0411
413	0.136731	0.096625	0.903375	0.0956	0.0411313
414	0.136813	0.096425	0.903575	0.09555	0.0412625
415	0.136813	0.096325	0.903675	0.095525	0.0412875
416	0.136650	0.0963	0.9037	0.09545	0.0412
417	0.136769	0.096025	0.903975	0.0954	0.0413688
418	0.136800	0.096075	0.903925	0.095425	0.041375
419	0.136806	0.0961	0.9039	0.09545	0.0413562
420	0.136662	0.09605	0.90395	0.095325	0.0413375
421	0.136656	0.095975	0.904025	0.095325	0.0413313
422	0.136675	0.095975	0.904025	0.09535	0.041325
423	0.136650	0.095875	0.904125	0.095325	0.041325
424	0.136719	0.0958	0.9042	0.095425	0.0412937
425	0.136831	0.096225	0.903775	0.0957	0.0411313
426	0.136831	0.096175	0.903825	0.095675	0.0411562
427	0.136962	0.09635	0.90365	0.095825	0.0411375
428	0.137006	0.096575	0.903425	0.09585	0.0411562
429	0.136919	0.09645	0.90355	0.095675	0.0412438
430	0.136925	0.0964	0.9036	0.09575	0.041175
431	0.136975	0.096375	0.903625	0.09585	0.041125
432	0.136937	0.096325	0.903675	0.095775	0.0411625
433	0.137000	0.096175	0.903825	0.0958	0.0412
434	0.136994	0.096375	0.903625	0.09585	0.0411438
435	0.136981	0.096375	0.903625	0.09585	0.0411313
436	0.136988	0.096275	0.903725	0.095825	0.0411625
437	0.136994	0.096275	0.903725	0.09585	0.0411438
438	0.136912	0.0962	0.9038	0.0957	0.0412125
439	0.136956	0.09615	0.90385	0.095725	0.0412312
440	0.136906	0.096175	0.903825	0.0957	0.0412063
441	0.136925	0.096175	0.903825	0.0957	0.041225
442	0.137031	0.09625	0.90375	0.09575	0.0412812
443	0.137069	0.09635	0.90365	0.0958	0.0412688
444	0.137106	0.09645	0.90355	0.095875	0.0412312
445	0.137156	0.096525	0.903475	0.096025	0.0411313
446	0.137269	0.096475	0.903525	0.09605	0.0412187
447	0.137156	0.096725	0.903275	0.096025	0.0411313
448	0.137138	0.096775	0.903225	0.096025	0.0411125
449	0.137131	0.0965	0.9035	0.09585	0.0412812
450	0.137100	0.0964	0.9036	0.095825	0.041275
451	0.137200	0.096475	0.903525	0.09595	0.04125
452	0.137131	0.0966	0.9034	0.09595	0.0411813
453	0.137050	0.0965	0.9035	0.0958	0.04125
454	0.136950	0.096175	0.903825	0.095525	0.041425
455	0.137056	0.096225	0.903775	0.09565	0.0414062
456	0.137169	0.096475	0.903525	0.095825	0.0413437
457	0.137088	0.096325	0.903675	0.09565	0.0414375
458	0.136931	0.0963	0.9037	0.095625	0.0413063
459	0.136937	0.09605	0.90395	0.09555	0.0413875
460	0.137038	0.09615	0.90385	0.095675	0.0413625
461	0.137019	0.09625	0.90375	0.09575	0.0412688
462	0.137038	0.09635	0.90365	0.095825	0.0412125
463	0.137044	0.096275	0.903725	0.09575	0.0412937
464	0.137025	0.09625	0.90375	0.095675	0.04135
465	0.137056	0.096225	0.903775	0.095725	0.0413313
466	0.136956	0.096075	0.903925	0.095625	0.0413313
467	0.136944	0.095825	0.904175	0.09555	0.0413938
468	0.136956	0.095875	0.904125	0.09565	0.0413063
469	0.136988	0.09585	0.90415	0.09565	0.0413375
470	0.136956	0.09585	0.90415	0.095625	0.0413313
471	0.136969	0.095825	0.904175	0.0956	0.0413688
472	0.136981	0.0959	0.9041	0.09565	0.0413313
473	0.136962	0.09585	0.90415	0.09565	0.0413125
474	0.136950	0.095775	0.904225	0.095675	0.041275
475	0.136950	0.095725	0.904275	0.095675	0.041275
476	0.136950	0.095725	0.904275	0.095675	0.041275
477	0.136950	0.095725	0.904275	0.095675	0.041275
478	0.136962	0.095725	0.904275	0.0957	0.0412625
479	0.136962	0.095725	0.904275	0.0957	0.0412625
480	0.136988	0.09575	0.90425	0.095725	0.0412625
481	0.136981	0.0958	0.9042	0.095725	0.0412563
482	0.136956	0.0958	0.9042	0.0957	0.0412563
483	0.136956	0.0958	0.9042	0.0957	0.0412563
484	0.136962	0.095775	0.904225	0.0957	0.0412625
485	0.136962	0.09575	0.90425	0.0957	0.0412625
486	0.136962	0.09575	0.90425	0.0957	0.0412625
487	0.136988	0.09575	0.90425	0.095725	0.0412625
488	0.136962	0.09575	0.90425	0.0957	0.0412625
489	0.136969	0.095725	0.904275	0.0957	0.0412688
490	0.136975	0.0957	0.9043	0.0957	0.041275
491	0.136975	0.0957	0.9043	0.0957	0.041275
492	0.136975	0.0957	0.9043	0.0957	0.041275
493	0.136975	0.0957	0.9043	0.0957	0.041275
494	0.136975	0.0957	0.9043	0.0957	0.041275
495	0.136975	0.0957	0.9043	0.0957	0.041275
496	0.136975	0.0957	0.9043	0.0957	0.041275
497	0.136975	0.0957	0.9043	0.0957	0.041275
498	0.136975	0.0957	0.9043	0.0957	0.041275
499	0.136975	0.0957	0.9043	0.0957	0.041275
500	0.136975	0.0957	0.9043	0.0957	0.041275
501	0.136975	0.0957	0.9043	0.0957	0.041275
502	0.136975	0.0957	0.9043	0.0957	0.041275
503	0.136975	0.0957	0.9043	0.0957	0.041275
504	0.136975	0.0957	0.9043	0.0957	0.041275
505	0.136975	0.0957	0.9043	0.0957	0.041275
506	0.136975	0.0957	0.9043	0.0957	0.041275
507	0.136975	0.0957	0.9043	0.0957	0.041275
508	0.136975	0.0957	0.9043	0.0957	0.041275
509	0.136975	0.0957	0.9043	0.0957	0.041275
510	0.136975	0.0957	0.9043	0.0957	0.041275
511	0.136975	0.0957	0.9043	0.0957	0.041275
512	0.136975	0.0957	0.9043	0.0957	0.041275
513	0.136975	0.0957	0.9043	0.0957	0.041275
514	0.136975	0.0957	0.9043	0.0957	0.041275
515	0.136975	0.0957	0.9043	0.0957	0.041275
516	0.136975	0.0957	0.9043	0.0957	0.041275
517	0.136975	0.0957	0.9043	0.0957	0.041275
518	0.136975	0.0957	0.9043	0.0957	0.041275
519	0.136975	0.0957	0.9043	0.0957	0.041275
520	0.136975	0.0957	0.9043	0.0957	0.041275
521	0.136975	0.0957	0.9043	0.0957	0.041275
522	0.136975	0.0957	0.9043	0.0957	0.041275
523	0.136975	0.0957	0.9043	0.0957	0.041275
524	0.136975	0.0957	0.9043	0.0957	0.041275
525	0.136975	0.0957	0.9043	0.0957	0.041275
526	0.136975	0.0957	0.9043	0.0957	0.041275
527	0.136975	0.0957	0.9043	0.0957	0.041275
528	0.136975	0.0957	0.9043	0.0957	0.041275
529	0.136975	0.0957	0.9043	0.0957	0.041275
530	0.136975	0.0957	0.9043	0.0957	0.041275
531	0.136975	0.0957	0.9043	0.0957	0.041275
532	0.136975	0.0957	0.9043	0.0957	0.041275
533	0.136975	0.0957	0.9043	0.0957	0.041275
534	0.136975	0.0957	0.9043	0.0957	0.041275
535	0.136975	0.0957	0.9043	0.0957	0.041275
536	0.136975	0.0957	0.9043	0.0957	0.041275
537	0.136975	0.0957	0.9043	0.0957	0.041275
538	0.136975	0.0957	0.9043	0.0957	0.041275
539	0.136975	0.0957	0.9043	0.0957	0.041275
540	0.136975	0.0957	0.9043	0.0957	0.041275
541	0.136975	0.0957	0.9043	0.0957	0.041275
542	0.136975	0.0957	0.9043	0.0957	0.041275
543	0.136975	0.0957	0.9043	0.0957	0.041275
544	0.136975	0.0957	0.9043	0.0957	0.041275
545	0.136975	0.0957	0.9043	0.0957	0.041275
546	0.136975	0.0957	0.9043	0.0957	0.041275
547	0.136975	0.0957	0.9043	0.0957	0.041275
548	0.136975	0.0957	0.9043	0.0957	0.041275
549	0.136975	0.0957	0.9043	0.0957	0.041275
550	0.136975	0.0957	0.9043	0.0957	0.041275
551	0.136975	0.0957	0.9043	0.0957	0.041275
552	0.136975	0.0957	0.9043	0.0957	0.041275
553	0.136975	0.0957	0.9043	0.0957	0.041275
554	0.136975	0.0957	0.9043	0.0957	0.041275
555	0.136975	0.0957	0.9043	0.0957	0.041275
556	0.136975	0.0957	0.9043	0.0957	0.041275
557	0.136975	0.0957	0.9043	0.0957	0.041275
558	0.136975	0.0957	0.9043	0.0957	0.041275
559	0.136975	0.0957	0.9043	0.0957	0.041275
560	0.136975	0.0957	0.9043	0.0957	0.041275
561	0.136975	0.0957	0.9043	0.0957	0.041275
562	0.136975	0.0957	0.9043	0.0957	0.041275
563	0.136975	0.0957	0.9043	0.0957	0.041275
564	0.136975	0.0957	0.9043	0.0957	0.041275
565	0.136975	0.0957	0.9043	0.0957	0.041275
566	0.136975	0.0957	0.9043	0.0957	0.041275
567	0.136975	0.0957	0.9043	0.0957	0.041275
568	0.136975	0.0957	0.9043	0.0957	0.041275
569	0.136975	0.0957	0.9043	0.0957	0.041275
570	0.136975	0.0957	0.9043	0.0957	0.041275
571	0.136975	0.0957	0.9043	0.0957	0.041275
572	0.136975	0.0957	0.9043	0.0957	0.041275
573	0.136975	0.0957	0.9043	0.0957	0.041275
574	0.136975	0.0957	0.9043	0.0957	0.041275
575	0.136975	0.0957	0.9043	0.0957	0.041275
576	0.136975	0.0957	0.9043	0.0957	0.041275
577	0.136975	0.0957	0.9043	0.0957	0.041275
578	0.136975	0.0957	0.9043	0.0957	0.041275
579	0.136975	0.0957	0.9043	0.0957	0.041275
580	0.136975	0.0957	0.9043	0.0957	0.041275
581	0.136975	0.0957	0.9043	0.0957	0.041275
582	0.136975	0.0957	0.9043	0.0957	0.041275
583	0.136975	0.0957	0.9043	0.0957	0.041275
584	0.136975	0.0957	0.9043	0.0957	0.041275
585	0.136975	0.0957	0.9043	0.0957	0.041275
586	0.136975	0.0957	0.9043	0.0957	0.041275
587	0.136975	0.0957	0.9043	0.0957	0.041275
588	0.136975	0.0957	0.9043	0.0957	0.041275
589	0.136975	0.0957	0.9043	0.0957	0.041275
590	0.136975	0.0957	0.9043	0.0957	0.041275
591	0.136975	0.0957	0.9043	0.0957	0.041275
592	0.136975	0.0957	0.9043	0.0957	0.041275
593	0.136975	0.0957	0.9043	0.0957	0.041275
594	0.136975	0.0957	0.9043	0.0957	0.041275
595	0.136975	0.0957	0.9043	0.0957	0.041275
596	0.136975	0.0957	0.9043	0.0957	0.041275
597	0.136975	0.0957	0.9043	0.0957	0.041275
598	0.136975	0.0957	0.9043	0.0957	0.041275
599	0.136975	0.0957	0.9043	0.0957	0.041275
600	0.136975	0.0957	0.9043	0.0957	0.041275
601	0.136975	0.0957	0.9043	0.0957	0.041275
602	0.136975	0.0957	0.9043	0.0957	0.041275
603	0.136975	0.0957	0.9043	0.0957	0.041275
604	0.136975	0.0957	0.9043	0.0957	0.041275
605	0.136975	0.0957	0.9043	0.0957	0.041275
606	0.136975	0.0957	0.9043	0.0957	0.041275
607	0.136975	0.0957	0.9043	0.0957	0.041275
608	0.136975	0.0957	0.9043	0.0957	0.041275
609	0.136975	0.0957	0.9043	0.0957	0.041275
610	0.136975	0.0957	0.9043	0.0957	0.041275
611	0.136975	0.0957	0.9043	0.0957	0.041275
612	0.136975	0.0957	0.9043	0.0957	0.041275
613	0.136975	0.0957	0.9043	0.0957	0.041275
614	0.136975	0.0957	0.9043	0.0957	0.041275
615	0.136975	0.0957	0.9043	0.0957	0.041275
616	0.136975	0.0957	0.9043	0.0957	0.041275
617	0.136975	0.0957	0.9043	0.0957	0.041275
618	0.136975	0.0957	0.9043	0.0957	0.041275
619	0.136975	0.0957	0.9043	0.0957	0.041275
620	0.136975	0.0957	0.9043	0.0957	0.041275
621	0.136975	0.0957	0.9043	0.0957	0.041275
622	0.136975	0.0957	0.9043	0.0957	0.041275
623	0.136975	0.0957	0.9043	0.0957	0.041275
624	0.136975	0.0957	0.9043	0.0957	0.041275
625	0.136975	0.0957	0.9043	0.0957	0.041275
626	0.136975	0.0957	0.9043	0.0957	0.041275
627	0.136975	0.0957	0.9043	0.0957	0.041275
628	0.136975	0.0957	0.9043	0.0957	0.041275
629	0.136975	0.0957	0.9043	0.0957	0.041275
630	0.136975	0.0957	0.9043	0.0957	0.041275
631	0.136975	0.0957	0.9043	0.0957	0.041275
632	0.136975	0.0957	0.9043	0.0957	0.041275
633	0.136975	0.0957	0.9043	0.0957	0.041275
634	0.136975	0.0957	0.9043	0.0957	0.041275
635	0.136975	0.0957	0.9043	0.0957	0.041275
636	0.136975	0.0957	0.9043	0.0957	0.041275
637	0.136975	0.0957	0.9043	0.0957	0.041275
638	0.136975	0.0957	0.9043	0.0957	0.041275
639	0.136975	0.0957	0.9043	0.0957	0.041275
640	0.136975	0.0957	0.9043	0.0957	0.041275
641	0.136975	0.0957	0.9043	0.0957	0.041275
642	0.136975	0.0957	0.9043	0.0957	0.041275
643	0.136975	0.0957	0.9043	0.0957	0.041275
644	0.136975	0.0957	0.9043	0.0957	0.041275
645	0.136975	0.0957	0.9043	0.0957	0.041275
646	0.136975	0.0957	0.9043	0.0957	0.041275
647	0.136975	0.0957	0.9043	0.0957	0.041275
648	0.136975	0.0957	0.9043	0.0957	0.041275
649	0.136975	0.0957	0.9043	0.0957	0.041275
650	0.136975	0.0957	0.9043	0.0957	0.041275
651	0.136975	0.0957	0.9043	0.0957	0.041275
652	0.136975	0.0957	0.9043	0.0957	0.041275
653	0.136975	0.0957	0.9043	0.0957	0.041275
654	0.136975	0.0957	0.9043	0.0957	0.041275
655	0.136975	0.0957	0.9043	0.0957	0.041275
656	0.136975	0.0957	0.9043	0.0957	0.041275
657	0.136975	0.0957	0.9043	0.0957	0.041275
658	0.136975	0.0957	0.9043	0.0957	0.041275
659	0.136975	0.0957	0.9043	0.0957	0.041275
660	0.136975	0.0957	0.9043	0.0957	0.041275
661	0.136975	0.0957	0.9043	0.0957	0.041275
662	0.136975	0.0957	0.9043	0.0957	0.041275
663	0.136975	0.0957	0.9043	0.0957	0.041275
664	0.136975	0.0957	0.9043	0.0957	0.041275
665	0.136975	0.0957	0.9043	0.0957	0.041275
666	0.136975	0.0957	0.9043	0.0957	0.041275
667	0.136975	0.0957	0.9043	0.0957	0.041275
668	0.136975	0.0957	0.9043	0.0957	0.041275
669	0.136975	0.0957	0.9043	0.0957	0.041275
670	0.136975	0.0957	0.9043	0.0957	0.041275
671	0.136975	0.0957	0.9043	0.0957	0.041275
672	0.136975	0.0957	0.9043	0.0957	0.041275
673	0.136975	0.0957	0.9043	0.0957	0.041275
674	0.136975	0.0957	0.9043	0.0957	0.041275
675	0.136975	0.0957	0.9043	0.0957	0.041275
676	0.136975	0.0957	0.9043	0.0957	0.041275
677	0.136975	0.0957	0.9043	0.0957	0.041275
678	0.136975	0.0957	0.9043	0.0957	0.041275
679	0.136975	0.0957	0.9043	0.0957	0.041275
680	0.136975	0.0957	0.9043	0.0957	0.041275
681	0.136975	0.0957	0.9043	0.0957	0.041275
682	0.136975	0.0957	0.9043	0.0957	0.041275
683	0.136975	0.0957	0.9043	0.0957	0.041275
684	0.136975	0.0957	0.9043	0.0957	0.041275
685	0.136975	0.0957	0.9043	0.0957	0.041275
686	0.136975	0.0957	0.9043	0.0957	0.041275
687	0.136975	0.0957	0.9043	0.0957	0.041275
688	0.136975	0.0957	0.9043	0.0957	0.041275
689	0.136975	0.0957	0.9043	0.0957	0.041275
690	0.136975	0.0957	0.9043	0.0957	0.041275
691	0.136975	0.0957	0.9043	0.0957	0.041275
692	0.136975	0.0957	0.9043	0.0957	0.041275
693	0.136975	0.0957	0.9043	0.0957	0.041275
694	0.136975	0.0957	0.9043	0.0957	0.041275
695	0.136975	0.0957	0.9043	0.0957	0.041275
696	0.136975	0.0957	0.9043	0.0957	0.041275
697	0.136975	0.0957	0.9043	0.0957	0.041275
698	0.136975	0.0957	0.9043	0.0957	0.041275
699	0.136975	0.0957	0.9043	0.0957	0.041275
700	0.136975	0.0957	0.9043	0.0957	0.041275
701	0.136975	0.0957	0.9043	0.0957	0.041275
702	0.136975	0.0957	0.9043	0.0957	0.041275
703	0.136975	0.0957	0.9043	0.0957	0.041275
704	0.136975	0.0957	0.9043	0.0957	0.041275
705	0.136975	0.0957	0.9043	0.0957	0.041275
706	0.136975	0.0957	0.9043	0.0957	0.041275
707	0.136975	0.0957	0.9043	0.0957	0.041275
708	0.136975	0.0957	0.9043	0.0957	0.041275
709	0.136975	0.0957	0.9043	0.0957	0.041275
710	0.136975	0.0957	0.9043	0.0957	0.041275
711	0.136975	0.0957	0.9043	0.0957	0.041275
712	0.136975	0.0957	0.9043	0.0957	0.041275
713	0.136975	0.0957	0.9043	0.0957	0.041275
714	0.136975	0.0957	0.9043	0.0957	0.041275
715	0.136975	0.0957	0.9043	0.0957	0.041275
716	0.136975	0.0957	0.9043	0.0957	0.041275
717	0.136975	0.0957	0.9043	0.0957	0.041275
718	0.136975	0.0957	0.9043	0.0957	0.041275
719	0.136975	0.0957	0.9043	0.0957	0.041275
720	0.136975	0.0957	0.9043	0.0957	0.041275
721	0.136975	0.0957	0.9043	0.0957	0.041275
722	0.136975	0.0957	0.9043	0.0957	0.041275
723	0.136975	0.0957	0.9043	0.0957	0.041275
724	0.136975	0.0957	0.9043	0.0957	0.041275
725	0.136975	0.0957	0.9043	0.0957	0.041275
726	0.136975	0.0957	0.9043	0.0957	0.041275
727	0.136975	0.0957	0.9043	0.0957	0.041275
728	0.136975	0.0957	0.9043	0.0957	0.041275
729	0.136975	0.0957	0.9043	0.0957	0.041275
730	0.136975	0.0957	0.9043	0.0957	0.041275
731	0.136975	0.0957	0.9043	0.0957	0.041275
732	0.136975	0.0957	0.9043	0.0957	0.041275
733	0.136975	0.0957	0.9043	0.0957	0.041275
734	0.136975	0.0957	0.9043	0.0957	0.041275
735	0.136975	0.0957	0.9043	0.0957	0.041275
736	0.136975	0.0957	0.9043	0.0957	0.041275
737	0.136975	0.0957	0.9043	0.0957	0.041275
738	0.136975	0.0957	0.9043	0.0957	0.041275
739	0.136975	0.0957	0.9043	0.0957	0.041275
740	0.136975	0.0957	0.9043	0.0957	0.041275
741	0.136975	0.0957	0.9043	0.0957	0.041275
742	0.136975	0.0957	0.9043	0.0957	0.041275
743	0.136975	0.0957	0.9043	0.0957	0.041275
744	0.136975	0.0957	0.9043	0.0957	0.041275
745	0.136975	0.0957	0.9043	0.0957	0.041275
746	0.136975	0.0957	0.9043	0.0957	0.041275
747	0.136975	0.0957	0.9043	0.0957	0.041275
748	0.136975	0.0957	0.9043	0.0957	0.041275
749	0.136975	0.0957	0.9043	0.0957	0.041275
750	0.136975	0.0957	0.9043	0.0957	0.041275
751	0.136975	0.0957	0.9043	0.0957	0.041275
752	0.136975	0.0957	0.9043	0.0957	0.041275
753	0.136975	0.0957	0.9043	0.0957	0.041275
754	0.136975	0.0957	0.9043	0.0957	0.041275
755	0.136975	0.0957	0.9043	0.0957	0.041275
756	0.136975	0.0957	0.9043	0.0957	0.041275
757	0.136975	0.0957	0.9043	0.0957	0.041275
758	0.136975	0.0957	0.9043	0.0957	0.041275
759	0.136975	0.0957	0.9043	0.0957	0.041275
760	0.136975	0.0957	0.9043	0.0957	0.041275
761	0.136975	0.0957	0.9043	0.0957	0.041275
762	0.136975	0.0957	0.9043	0.0957	0.041275
763	0.136975	0.0957	0.9043	0.0957	0.041275
764	0.136975	0.0957	0.9043	0.0957	0.041275
765	0.136975	0.0957	0.9043	0.0957	0.041275
766	0.136975	0.0957	0.9043	0.0957	0.041275
767	0.136975	0.0957	0.9043	0.0957	0.041275
768	0.136975	0.0957	0.9043	0.0957	0.041275
769	0.136975	0.0957	0.9043	0.0957	0.041275
770	0.136975	0.0957	0.9043	0.0957	0.041275
771	0.136975	0.0957	0.9043	0.0957	0.041275
772	0.136975	0.0957	0.9043	0.0957	0.041275
773	0.136975	0.0957	0.9043	0.0957	0.041275
774	0.136975	0.0957	0.9043	0.0957	0.041275
775	0.136975	0.0957	0.9043	0.0957	0.041275
776	0.136975	0.0957	0.9043	0.0957	0.041275
777	0.136975	0.0957	0.9043	0.0957	0.041275
778	0.136975	0.0957	0.9043	0.0957	0.041275
779	0.136975	0.0957	0.9043	0.0957	0.041275
780	0.136975	0.0957	0.9043	0.0957	0.041275
781	0.136975	0.0957	0.9043	0.0957	0.041275
782	0.136975	0.0957	0.9043	0.0957	0.041275
783	0.136975	0.0957	0.9043	0.0957	0.041275
784	0.136975	0.0957	0.9043	0.0957	0.041275
785	0.136975	0.0957	0.9043	0.0957	0.041275
786	0.136975	0.0957	0.9043	0.0957	0.041275
787	0.136975	0.0957	0.9043	0.0957	0.041275
788	0.136975	0.0957	0.9043	0.0957	0.041275
789	0.136975	0.0957	0.9043	0.0957	0.041275
790	0.136975	0.0957	0.9043	0.0957	0.041275
791	0.136975	0.0957	0.9043	0.0957	0.041275
792	0.136975	0.0957	0.9043	0.0957	0.041275
793	0.136975	0.0957	0.9043	0.0957	0.041275
794	0.136975	0.0957	0.9043	0.0957	0.041275
795	0.136975	0.0957	0.9043	0.0957	0.041275
796	0.136975	0.0957	0.9043	0.0957	0.041275
797	0.136975	0.0957	0.9043	0.0957	0.041275
798	0.136975	0.0957	0.9043	0.0957	0.041275
799	0.136975	0.0957	0.9043	0.0957	0.041275
800	0.136975	0.0957	0.9043	0.0957	0.041275
801	0.136975	0.0957	0.9043	0.0957	0.041275
802	0.136975	0.0957	0.9043	0.0957	0.041275
803	0.136975	0.0957	0.9043	0.0957	0.041275
804	0.136975	0.0957	0.9043	0.0957	0.041275
805	0.136975	0.0957	0.9043	0.0957	0.041275
806	0.136975	0.0957	0.9043	0.0957	0.041275
807	0.136975	0.0957	0.9043	0.0957	0.041275
808	0.136975	0.0957	0.9043	0.0957	0.041275
809	0.136975	0.0957	0.9043	0.0957	0.041275
810	0.136975	0.0957	0.9043	0.0957	0.041275
811	0.136975	0.0957	0.9043	0.0957	0.041275
812	0.136975	0.0957	0.9043	0.0957	0.041275
813	0.136975	0.0957	0.9043	0.0957	0.041275
814	0.136975	0.0957	0.9043	0.0957	0.041275
815	0.136975	0.0957	0.9043	0.0957	0.041275
816	0.136975	0.0957	0.9043	0.0957	0.041275
817	0.136975	0.0957	0.9043	0.0957	0.041275
818	0.136975	0.0957	0.9043	0.0957	0.041275
819	0.136975	0.0957	0.9043	0.0957	0.041275
820	0.136975	0.0957	0.9043	0.0957	0.041275
821	0.136975	0.0957	0.9043	0.0957	0.041275
822	0.136975	0.0957	0.9043	0.0957	0.041275
823	0.136975	0.0957	0.9043	0.0957	0.041275
824	0.136975	0.0957	0.9043	0.0957	0.041275
825	0.136975	0.0957	0.9043	0.0957	0.041275
826	0.136975	0.0957	0.9043	0.0957	0.041275
827	0.136975	0.0957	0.9043	0.0957	0.041275
828	0.136975	0.0957	0.9043	0.0957	0.041275
829	0.136975	0.0957	0.9043	0.0957	0.041275
830	0.136975	0.0957	0.9043	0.0957	0.041275
831	0.136975	0.0957	0.9043	0.0957	0.041275
832	0.136975	0.0957	0.9043	0.0957	0.041275
833	0.136975	0.0957	0.9043	0.0957	0.041275
834	0.136975	0.0957	0.9043	0.0957	0.041275
835	0.136975	0.0957	0.9043	0.0957	0.041275
836	0.136975	0.0957	0.9043	0.0957	0.041275
837	0.136975	0.0957	0.9043	0.0957	0.041275
838	0.136975	0.0957	0.9043	0.0957	0.041275
839	0.136975	0.0957	0.9043	0.0957	0.041275
840	0.136975	0.0957	0.9043	0.0957	0.041275
841	0.136975	0.0957	0.9043	0.0957	0.041275
842	0.136975	0.0957	0.9043	0.0957	0.041275
843	0.136975	0.0957	0.9043	0.0957	0.041275
844	0.136975	0.0957	0.9043	0.0957	0.041275
845	0.136975	0.0957	0.9043	0.0957	0.041275
846	0.136975	0.0957	0.9043	0.0957	0.041275
847	0.136975	0.0957	0.9043	0.0957	0.041275
848	0.136975	0.0957	0.9043	0.0957	0.041275
849	0.136975	0.0957	0.9043	0.0957	0.041275
850	0.136975	0.0957	0.9043	0.0957	0.041275
851	0.136975	0.0957	0.9043	0.0957	0.041275
852	0.136975	0.0957	0.9043	0.0957	0.041275
853	0.136975	0.0957	0.9043	0.0957	0.041275
854	0.136975	0.0957	0.9043	0.0957	0.041275
855	0.136975	0.0957	0.9043	0.0957	0.041275
856	0.136975	0.0957	0.9043	0.0957	0.041275
857	0.136975	0.0957	0.9043	0.0957	0.041275
858	0.136975	0.0957	0.9043	0.0957	0.041275
859	0.136975	0.0957	0.9043	0.0957	0.041275
860	0.136975	0.0957	0.9043	0.0957	0.041275
861	0.136975	0.0957	0.9043	0.0957	0.041275
862	0.136975	0.0957	0.9043	0.0957	0.041275
863	0.136975	0.0957	0.9043	0.0957	0.041275
864	0.136975	0.0957	0.9043	0.0957	0.041275
865	0.136975	0.0957	0.9043	0.0957	0.041275
866	0.136975	0.0957	0.9043	0.0957	0.041275
867	0.136975	0.0957	0.9043	0.0957	0.041275
868	0.136975	0.0957	0.9043	0.0957	0.041275
869	0.136975	0.0957	0.9043	0.0957	0.041275
870	0.136975	0.0957	0.9043	0.0957	0.041275
871	0.136975	0.0957	0.9043	0.0957	0.041275
872	0.136975	0.0957	0.9043	0.0957	0.041275
873	0.136975	0.0957	0.9043	0.0957	0.041275
874	0.136975	0.0957	0.9043	0.0957	0.041275
875	0.136975	0.0957	0.9043	0.0957	0.041275
876	0.136975	0.0957	0.9043	0.0957	0.041275
877	0.136975	0.0957	0.9043	0.0957	0.041275
878	0.136975	0.0957	0.9043	0.0957	0.041275
879	0.136975	0.0957	0.9043	0.0957	0.041275
880	0.136975	0.0957	0.9043	0.0957	0.041275
881	0.136975	0.0957	0.9043	0.0957	0.041275
882	0.136975	0.0957	0.9043	0.0957	0.041275
883	0.136975	0.0957	0.9043	0.0957	0.041275
884	0.136975	0.0957	0.9043	0.0957	0.041275
885	0.136975	0.0957	0.9043	0.0957	0.041275
886	0.136975	0.0957	0.9043	0.0957	0.041275
887	0.136975	0.0957	0.9043	0.0957	0.041275
888	0.136975	0.0957	0.9043	0.0957	0.041275
889	0.136975	0.0957	0.9043	0.0957	0.041275
890	0.136975	0.0957	0.9043	0.0957	0.041275
891	0.136975	0.0957	0.9043	0.0957	0.041275
892	0.136975	0.0957	0.9043	0.0957	0.041275
893	0.136975	0.0957	0.9043	0.0957	0.041275
894	0.136975	0.0957	0.9043	0.0957	0.041275
895	0.136975	0.0957	0.9043	0.0957	0.041275
896	0.136975	0.0957	0.9043	0.0957	0.041275
897	0.136975	0.0957	0.9043	0.0957	0.041275
898	0.136975	0.0957	0.9043	0.0957	0.041275
899	0.136975	0.0957	0.9043	0.0957	0.041275
900	0.136975	0.0957	0.9043	0.0957	0.041275
901	0.136975	0.0957	0.9043	0.0957	0.041275
902	0.136975	0.0957	0.9043	0.0957	0.041275
903	0.136975	0.0957	0.9043	0.0957	0.041275
904	0.136975	0.0957	0.9043	0.0957	0.041275
905	0.136975	0.0957	0.9043	0.0957	0.041275
906	0.136975	0.0957	0.9043	0.0957	0.041275
907	0.136975	0.0957	0.9043	0.0957	0.041275
908	0.136975	0.0957	0.9043	0.0957	0.041275
909	0.136975	0.0957	0.9043	0.0957	0.041275
910	0.136975	0.0957	0.9043	0.0957	0.041275
911	0.136975	0.0957	0.9043	0.0957	0.041275
912	0.136975	0.0957	0.9043	0.0957	0.041275
913	0.136975	0.0957	0.9043	0.0957	0.041275
914	0.136975	0.0957	0.9043	0.0957	0.041275
915	0.136975	0.0957	0.9043	0.0957	0.041275
916	0.136975	0.0957	0.9043	0.0957	0.041275
917	0.136975	0.0957	0.9043	0.0957	0.041275
918	0.136975	0.0957	0.9043	0.0957	0.041275
919	0.136975	0.0957	0.9043	0.0957	0.041275
920	0.136975	0.0957	0.9043	0.0957	0.041275
921	0.136975	0.0957	0.9043	0.0957	0.041275
922	0.136975	0.0957	0.9043	0.0957	0.041275
923	0.136975	0.0957	0.9043	0.0957	0.041275
924	0.136975	0.0957	0.9043	0.0957	0.041275
925	0.136975	0.0957	0.9043	0.0957	0.041275
926	0.136975	0.0957	0.9043	0.0957	0.041275
927	0.136975	0.0957	0.9043	0.0957	0.041275
928	0.136975	0.0957	0.9043	0.0957	0.041275
929	0.136975	0.0957	0.9043	0.0957	0.041275
930	0.136975	0.0957	0.9043	0.0957	0.041275
931	0.136975	0.0957	0.9043	0.0957	0.041275
932	0.136975	0.0957	0.9043	0.0957	0.041275
933	0.136975	0.0957	0.9043	0.0957	0.041275
934	0.136975	0.0957	0.9043	0.0957	0.041275
935	0.136975	0.0957	0.9043	0.0957	0.041275
936	0.136975	0.0957	0.9043	0.0957	0.041275
937	0.136975	0.0957	0.9043	0.0957	0.041275
938	0.136975	0.0957	0.9043	0.0957	0.041275
939	0.136975	0.0957	0.9043	0.0957	0.041275
940	0.136975	0.0957	0.9043	0.0957	0.041275
941	0.136975	0.0957	0.9043	0.0957	0.041275
942	0.136975	0.0957	0.9043	0.0957	0.041275
943	0.136975	0.0957	0.9043	0.0957	0.041275
944	0.136975	0.0957	0.9043	0.0957	0.041275
945	0.136975	0.0957	0.9043	0.0957	0.041275
946	0.136975	0.0957	0.9043	0.0957	0.041275
947	0.136975	0.0957	0.9043	0.0957	0.041275
948	0.136975	0.0957	0.9043	0.0957	0.041275
949	0.136975	0.0957	0.9043	0.0957	0.041275
950	0.136975	0.0957	0.9043	0.0957	0.041275
951	0.136975	0.0957	0.9043	0.0957	0.041275
952	0.136975	0.0957	0.9043	0.0957	0.041275
953	0.136975	0.0957	0.9043	0.0957	0.041275
954	0.136975	0.0957	0.9043	0.0957	0.041275
955	0.136975	0.0957	0.9043	0.0957	0.041275
956	0.136975	0.0957	0.9043	0.0957	0.041275
957	0.136975	0.0957	0.9043	0.0957	0.041275
958	0.136975	0.0957	0.9043	0.0957	0.041275
959	0.136975	0.0957	0.9043	0.0957	0.041275
960	0.136975	0.0957	0.9043	0.0957	0.041275
961	0.136975	0.0957	0.9043	0.0957	0.041275
962	0.136975	0.0957	0.9043	0.0957	0.041275
963	0.136975	0.0957	0.9043	0.0957	0.041275
964	0.136975	0.0957	0.9043	0.0957	0.041275
965	0.136975	0.0957	0.9043	0.0957	0.041275
966	0.136975	0.0957	0.9043	0.0957	0.041275
967	0.136975	0.0957	0.9043	0.0957	0.041275
968	0.136975	0.0957	0.9043	0.0957	0.041275
969	0.136975	0.0957	0.9043	0.0957	0.041275
970	0.136975	0.0957	0.9043	0.0957	0.041275
971	0.136975	0.0957	0.9043	0.0957	0.041275
972	0.136975	0.0957	0.9043	0.0957	0.041275
973	0.136975	0.0957	0.9043	0.0957	0.041275
974	0.136975	0.0957	0.9043	0.0957	0.041275
975	0.136975	0.0957	0.9043	0.0957	0.041275
976	0.136975	0.0957	0.9043	0.0957	0.041275
977	0.136975	0.0957	0.9043	0.0957	0.041275
978	0.136975	0.0957	0.9043	0.0957	0.041275
979	0.136975	0.0957	0.9043	0.0957	0.041275
980	0.136975	0.0957	0.9043	0.0957	0.041275
981	0.136975	0.0957	0.9043	0.0957	0.041275
982	0.136975	0.0957	0.9043	0.0957	0.041275
983	0.136975	0.0957	0.9043	0.0957	0.041275
984	0.136975	0.0957	0.9043	0.0957	0.041275
985	0.136975	0.0957	0.9043	0.0957	0.041275
986	0.136975	0.0957	0.9043	0.0957	0.041275
987	0.136975	0.0957	0.9043	0.0957	0.041275
988	0.136975	0.0957	0.9043	0.0957	0.041275
989	0.136975	0.0957	0.9043	0.0957	0.041275
990	0.136975	0.0957	0.9043	0.0957	0.041275
991	0.136975	0.0957	0.9043	0.0957	0.041275
992	0.136975	0.0957	0.9043	0.0957	0.041275
993	0.136975	0.0957	0.9043	0.0957	0.041275
994	0.136975	0.0957	0.9043	0.0957	0.041275
995	0.136975	0.0957	0.9043	0.0957	0.041275
996	0.136975	0.0957	0.9043	0.0957	0.041275
997	0.136975	0.0957	0.9043	0.0957	0.041275
998	0.136975	0.0957	0.9043	0.0957	0.041275
999	0.136975	0.0957	0.9043	0.0957	0.041275
1000	0.136975	0.0957	0.9043	0.0957	0.041275
1001	0.136975	0.0957	0.9043	0.0957	0.041275
1002	0.136975	0.0957	0.9043	0.0957	0.041275
1003	0.136975	0.0957	0.9043	0.0957	0.041275
1004	0.136975	0.0957	0.9043	0.0957	0.041275
1005	0.136975	0.0957	0.9043	0.0957	0.041275
1006	0.136975	0.0957	0.9043	0.0957	0.041275
1007	0.136975	0.0957	0.9043	0.0957	0.041275
1008	0.136975	0.0957	0.9043	0.0957	0.041275
1009	0.136975	0.0957	0.9043	0.0957	0.041275
1010	0.136975	0.0957	0.9043	0.0957	0.041275
1011	0.136975	0.0957	0.9043	0.0957	0.041275
1012	0.136975	0.0957	0.9043	0.0957	0.041275
1013	0.136975	0.0957	0.9043	0.0957	0.041275
1014	0.136975	0.0957	0.9043	0.0957	0.041275
1015	0.136975	0.0957	0.9043	0.0957	0.041275
1016	0.136975	0.0957	0.9043	0.0957	0.041275
1017	0.136975	0.0957	0.9043	0.0957	0.041275
1018	0.136975	0.0957	0.9043	0.0957	0.041275
1019	0.136975	0.0957	0.9043	0.0957	0.041275
1020	0.136975	0.0957	0.9043	0.0957	0.041275
1021	0.136975	0.0957	0.9043	0.0957	0.041275
1022	0.136975	0.0957	0.9043	0.0957	0.041275
1023	0.136975	0.0957	0.9043	0.0957	0.041275
1024	0.136975	0.0957	0.9043	0.0957	0.041275
1025	0.136975	0.0957	0.9043	0.0957	0.041275
1026	0.136975	0.0957	0.9043	0.0957	0.041275
1027	0.136975	0.0957	0.9043	0.0957	0.041275
1028	0.136975	0.0957	0.9043	0.0957	0.041275
1029	0.136975	0.0957	0.9043	0.0957	0.041275
1030	0.136975	0.0957	0.9043	0.0957	0.041275
1031	0.136975	0.0957	0.9043	0.0957	0.041275
1032	0.136975	0.0957	0.9043	0.0957	0.041275
1033	0.136975	0.0957	0.9043	0.0957	0.041275
1034	0.136975	0.0957	0.9043	0.0957	0.041275
1035	0.136975	0.0957	0.9043	0.0957	0.041275
1036	0.136975	0.0957	0.9043	0.0957	0.041275
1037	0.136975	0.0957	0.9043	0.0957	0.041275
1038	0.136975	0.0957	0.9043	0.0957	0.041275
1039	0.136975	0.0957	0.9043	0.0957	0.041275
1040	0.136975	0.0957	0.9043	0.0957	0.041275
1041	0.136975	0.0957	0.9043	0.0957	0.041275
1042	0.136975	0.0957	0.9043	0.0957	0.041275
1043	0.136975	0.0957	0.9043	0.0957	0.041275
1044	0.136975	0.0957	0.9043	0.0957	0.041275
1045	0.136975	0.0957	0.9043	0.0957	0.041275
1046	0.136975	0.0957	0.9043	0.0957	0.041275
1047	0.136975	0.0957	0.9043	0.0957	0.041275
1048	0.136975	0.0957	0.9043	0.0957	0.041275
1049	0.136975	0.0957	0.9043	0.0957	0.041275
1050	0.136975	0.0957	0.9043	0.0957	0.041275
1051	0.136975	0.0957	0.9043	0.0957	0.041275
1052	0.136975	0.0957	0.9043	0.0957	0.041275
1053	0.136975	0.0957	0.9043	0.0957	0.041275
1054	0.136975	0.0957	0.9043	0.0957	0.041275
1055	0.136975	0.0957	0.9043	0.0957	0.041275
1056	0.136975	0.0957	0.9043	0.0957	0.041275
1057	0.136975	0.0957	0.9043	0.0957	0.041275
1058	0.136975	0.0957	0.9043	0.0957	0.041275
1059	0.136975	0.0957	0.9043	0.0957	0.041275
1060	0.136975	0.0957	0.9043	0.0957	0.041275
1061	0.136975	0.0957	0.9043	0.0957	0.041275
1062	0.136975	0.0957	0.9043	0.0957	0.041275
1063	0.136975	0.0957	0.9043	0.0957	0.041275
1064	0.136975	0.0957	0.9043	0.0957	0.041275
1065	0.136975	0.0957	0.9043	0.0957	0.041275
1066	0.136975	0.0957	0.9043	0.0957	0.041275
1067	0.136975	0.0957	0.9043	0.0957	0.041275
1068	0.136975	0.0957	0.9043	0.0957	0.041275
1069	0.136975	0.0957	0.9043	0.0957	0.041275
1070	0.136975	0.0957	0.9043	0.0957	0.041275
1071	0.136975	0.0957	0.9043	0.0957	0.041275
1072	0.136975	0.0957	0.9043	0.0957	0.041275
1073	0.136975	0.0957	0.9043	0.0957	0.041275
1074	0.136975	0.0957	0.9043	0.0957	0.041275
1075	0.136975	0.0957	0.9043	0.0957	0.041275
1076	0.136975	0.0957	0.9043	0.0957	0.041275
1077	0.136975	0.0957	0.9043	0.0957	0.041275
1078	0.136975	0.0957	0.9043	0.0957	0.041275
1079	0.136975	0.0957	0.9043	0.0957	0.041275
1080	0.136975	0.0957	0.9043	0.0957	0.041275
1081	0.136975	0.0957	0.9043	0.0957	0.041275
1082	0.136975	0.0957	0.9043	0.0957	0.041275
1083	0.136975	0.0957	0.9043	0.0957	0.041275
1084	0.136975	0.0957	0.9043	0.0957	0.041275
1085	0.136975	0.0957	0.9043	0.0957	0.041275
1086	0.136975	0.0957	0.9043	0.0957	0.041275
1087	0.136975	0.0957	0.9043	0.0957	0.041275
1088	0.136975	0.0957	0.9043	0.0957	0.041275
1089	0.136975	0.0957	0.9043	0.0957	0.041275
1090	0.136975	0.0957	0.9043	0.0957	0.041275
1091	0.136975	0.0957	0.9043	0.0957	0.041275
1092	0.136975	0.0957	0.9043	0.0957	0.041275
1093	0.136975	0.0957	0.9043	0.0957	0.041275
1094	0.136975	0.0957	0.9043	0.0957	0.041275
1095	0.136975	0.0957	0.9043	0.0957	0.041275
1096	0.136975	0.0957	0.9043	0.0957	0.041275
1097	0.136975	0.0957	0.9043	0.0957	0.041275
1098	0.136975	0.0957	0.9043	0.0957	0.041275
1099	0.136975	0.0957	0.9043	0.0957	0.041275
1100	0.136975	0.0957	0.9043	0.0957	0.041275
1101	0.136975	0.0957	0.9043	0.0957	0.041275
1102	0.136975	0.0957	0.9043	0.0957	0.041275
1103	0.136975	0.0957	0.9043	0.0957	0.041275
1104	0.136975	0.0957	0.9043	0.0957	0.041275
1105	0.136975	0.0957	0.9043	0.0957	0.041275
1106	0.136975	0.0957	0.9043	0.0957	0.041275
1107	0.136975	0.0957	0.9043	0.0957	0.041275
1108	0.136975	0.0957	0.9043	0.0957	0.041275
1109	0.136975	0.0957	0.9043	0.0957	0.041275
1110	0.136975	0.0957	0.9043	0.0957	0.041275
1111	0.136975	0.0957	0.9043	0.0957	0.041275
1112	0.136975	0.0957	0.9043	0.0957	0.041275
1113	0.136975	0.0957	0.9043	0.0957	0.041275
1114	0.136975	0.0957	0.9043	0.0957	0.041275
1115	0.136975	0.0957	0.9043	0.0957	0.041275
1116	0.136975	0.0957	0.9043	0.0957	0.041275
1117	0.136975	0.0957	0.9043	0.0957	0.041275
1118	0.136975	0.0957	0.9043	0.0957	0.041275
1119	0.136975	0.0957	0.9043	0.0957	0.041275
1120	0.136975	0.0957	0.9043	0.0957	0.041275
1121	0.136975	0.0957	0.9043	0.0957	0.041275
1122	0.136975	0.0957	0.9043	0.0957	0.041275
1123	0.136975	0.0957	0.9043	0.0957	0.041275
1124	0.136975	0.0957	0.9043	0.0957	0.041275
1125	0.136975	0.0957	0.9043	0.0957	0.041275
1126	0.136975	0.0957	0.9043	0.0957	0.041275
1127	0.136975	0.0957	0.9043	0.0957	0.041275
1128	0.136975	0.0957	0.9043	0.0957	0.041275
1129	0.136975	0.0957	0.9043	0.0957	0.041275
1130	0.136975	0.0957	0.9043	0.0957	0.041275
1131	0.136975	0.0957	0.9043	0.0957	0.041275
1132	0.136975	0.0957	0.9043	0.0957	0.041275
1133	0.136975	0.0957	0.9043	0.0957	0.041275
1134	0.136975	0.0957	0.9043	0.0957	0.041275
1135	0.136975	0.0957	0.9043	0.0957	0.041275
1136	0.136975	0.0957	0.9043	0.0957	0.041275
1137	0.136975	0.0957	0.9043	0.0957	0.041275
1138	0.136975	0.0957	0.9043	0.0957	0.041275
1139	0.136975	0.0957	0.9043	0.0957	0.041275
1140	0.136975	0.0957	0.9043	0.0957	0.041275
1141	0.136975	0.0957	0.9043	0.0957	0.041275
1142	0.136975	0.0957	0.9043	0.0957	0.041275
1143	0.136975	0.0957	0.9043	0.0957	0.041275
1144	0.136975	0.0957	0.9043	0.0957	0.041275
1145	0.136975	0.0957	0.9043	0.0957	0.041275
1146	0.136975	0.0957	0.9043	0.0957	0.041275
1147	0.136975	0.0957	0.9043	0.0957	0.041275
1148	0.136975	0.0957	0.9043	0.0957	0.041275
1149	0.136975	0.0957	0.9043	0.0957	0.041275
1150	0.136975	0.0957	0.9043	0.0957	0.041275
1151	0.136975	0.0957	0.9043	0.0957	0.041275
1152	0.136975	0.0957	0.9043	0.0957	0.041275
1153	0.136975	0.0957	0.9043	0.0957	0.041275
1154	0.136975	0.0957	0.9043	0.0957	0.041275
1155	0.136975	0.0957	0.9043	0.0957	0.041275
1156	0.136975	0.0957	0.9043	0.0957	0.041275
1157	0.136975	0.0957	0.9043	0.0957	0.041275
1158	0.136975	0.0957	0.9043	0.0957	0.041275
1159	0.136975	0.0957	0.9043	0.0957	0.041275
1160	0.136975	0.0957	0.9043	0.0957	0.041275
1161	0.136975	0.0957	0.9043	0.0957	0.041275
1162	0.136975	0.0957	0.9043	0.0957	0.041275
1163	0.136975	0.0957	0.9043	0.0957	0.041275
1164	0.136975	0.0957	0.9043	0.0957	0.041275
1165	0.136975	0.0957	0.9043	0.0957	0.041275
1166	0.136975	0.0957	0.9043	0.0957	0.041275
1167	0.136975	0.0957	0.9043	0.0957	0.041275
1168	0.136975	0.0957	0.9043	0.0957	0.041275
1169	0.136975	0.0957	0.9043	0.0957	0.041275
1170	0.136975	0.0957	0.9043	0.0957	0.041275
1171	0.136975	0.0957	0.9043	0.0957	0.041275
1172	0.136975	0.0957	0.9043	0.0957	0.041275
1173	0.136975	0.0957	0.9043	0.0957	0.041275
1174	0.136975	0.0957	0.9043	0.0957	0.041275
1175	0.136975	0.0957	0.9043	0.0957	0.041275
1176	0.136975	0.0957	0.9043	0.0957	0.041275
1177	0.136975	0.0957	0.9043	0.0957	0.041275
1178	0.136975	0.0957	0.9043	0.0957	0.041275
1179	0.136975	0.0957	0.9043	0.0957	0.041275
1180	0.136975	0.0957	0.9043	0.0957	0.041275
1181	0.136975	0.0957	0.9043	0.0957	0.041275
1182	0.136975	0.0957	0.9043	0.0957	0.041275
1183	0.136975	0.0957	0.9043	0.0957	0.041275
1184	0.136975	0.0957	0.9043	0.0957	0.041275
1185	0.136975	0.0957	0.9043	0.0957	0.041275
1186	0.136975	0.0957	0.9043	0.0957	0.041275
1187	0.136975	0.0957	0.9043	0.0957	0.041275
1188	0.136975	0.0957	0.9043	0.0957	0.041275
1189	0.136975	0.0957	0.9043	0.0957	0.041275
1190	0.136975	0.0957	0.9043	0.0957	0.041275
1191	0.136975	0.0957	0.9043	0.0957	0.041275
1192	0.136975	0.0957	0.9043	0.0957	0.041275
1193	0.136975	0.0957	0.9043	0.0957	0.041275
1194	0.136975	0.0957	0.9043	0.0957	0.041275
1195	0.136975	0.0957	0.9043	0.0957	0.041275
1196	0.136975	0.0957	0.9043	0.0957	0.041275
1197	0.136975	0.0957	0.9043	0.0957	0.041275
1198	0.136975	0.0957	0.9043	0.0957	0.041275
1199	0.136975	0.0957	0.9043	0.0957	0.041275
1200	0.136975	0.0957	0.9043	0.0957	0.041275
1201	0.136975	0.0957	0.9043	0.0957	0.041275
1202	0.136975	0.0957	0.9043	0.0957	0.041275
1203	0.136975	0.0957	0.9043	0.0957	0.041275
1204	0.136975	0.0957	0.9043	0.0957	0.041275
1205	0.136975	0.0957	0.9043	0.0957	0.041275
1206	0.136975	0.0957	0.9043	0.0957	0.041275
1207	0.136975	0.0957	0.9043	0.0957	0.041275
1208	0.136975	0.0957	0.9043	0.0957	0.041275
1209	0.136975	0.0957	0.9043	0.0957	0.041275
1210	0.136975	0.0957	0.9043	0.0957	0.041275
1211	0.136975	0.0957	0.9043	0.0957	0.041275
1212	0.136975	0.0957	0.9043	0.0957	0.041275
1213	0.136975	0.0957	0.9043	0.0957	0.041275
1214	0.136975	0.0957	0.9043	0.0957	0.041275
1215	0.136975	0.0957	0.9043	0.0957	0.041275
1216	0.136975	0.0957	0.9043	0.0957	0.041275
1217	0.136975	0.0957	0.9043	0.0957	0.041275
1218	0.136975	0.0957	0.9043	0.0957	0.041275
1219	0.136975	0.0957	0.9043	0.0957	0.041275
1220	0.136975	0.0957	0.9043	0.0957	0.041275
1221	0.136975	0.0957	0.9043	0.0957	0.041275
1222	0.136975	0.0957	0.9043	0.0957	0.041275
1223	0.136975	0.0957	0.9043	0.0957	0.041275
1224	0.136975	0.0957	0.9043	0.0957	0.041275
1225	0.136975	0.0957	0.9043	0.0957	0.041275
1226	0.136975	0.0957	0.9043	0.0957	0.041275
1227	0.136975	0.0957	0.9043	0.0957	0.041275
1228	0.136975	0.0957	0.9043	0.0957	0.041275
1229	0.136975	0.0957	0.9043	0.0957	0.041275
1230	0.136975	0.0957	0.9043	0.0957	0.041275
1231	0.136975	0.0957	0.9043	0.0957	0.041275
1232	0.136975	0.0957	0.9043	0.0957	0.041275
1233	0.136975	0.0957	0.9043	0.0957	0.041275
1234	0.136975	0.0957	0.9043	0.0957	0.041275
1235	0.136975	0.0957	0.9043	0.0957	0.041275
1236	0.136975	0.0957	0.9043	0.0957	0.041275
1237	0.136975	0.0957	0.9043	0.0957	0.041275
1238	0.136975	0.0957	0.9043	0.0957	0.041275
1239	0.136975	0.0957	0.9043	0.0957	0.041275
1240	0.136975	0.0957	0.9043	0.0957	0.041275
1241	0.136975	0.0957	0.9043	0.0957	0.041275
1242	0.136975	0.0957	0.9043	0.0957	0.041275
1243	0.136975	0.0957	0.9043	0.0957	0.041275
1244	0.136975	0.0957	0.9043	0.0957	0.041275
1245	0.136975	0.0957	0.9043	0.0957	0.041275
1246	0.136975	0.0957	0.9043	0.0957	0.041275
1247	0.136975	0.0957	0.9043	0.0957	0.041275
1248	0.136975	0.0957	0.9043	0.0957	0.041275
1249	0.136975	0.0957	0.9043	0.0957	0.041275
1250	0.136975	0.0957	0.9043	0.0957	0.041275
1251	0.136975	0.0957	0.9043	0.0957	0.041275
1252	0.136975	0.0957	0.9043	0.0957	0.041275
1253	0.136975	0.0957	0.9043	0.0957	0.041275
1254	0.136975	0.0957	0.9043	0.0957	0.041275
1255	0.136975	0.0957	0.9043	0.0957	0.041275
1256	0.136975	0.0957	0.9043	0.0957	0.041275
1257	0.136975	0.0957	0.9043	0.0957	0.041275
1258	0.136975	0.0957	0.9043	0.0957	0.041275
1259	0.136975	0.0957	0.9043	0.0957	0.041275
1260	0.136975	0.0957	0.9043	0.0957	0.041275
1261	0.136975	0.0957	0.9043	0.0957	0.041275
1262	0.136975	0.0957	0.9043	0.0957	0.041275
1263	0.136975	0.0957	0.9043	0.0957	0.041275
1264	0.136975	0.0957	0.9043	0.0957	0.041275
1265	0.136975	0.0957	0.9043	0.0957	0.041275
1266	0.136975	0.0957	0.9043	0.0957	0.041275
1267	0.136975	0.0957	0.9043	0.0957	0.041275
1268	0.136975	0.0957	0.9043	0.0957	0.041275
1269	0.136975	0.0957	0.9043	0.0957	0.041275
1270	0.136975	0.0957	0.9043	0.0957	0.041275
1271	0.136975	0.0957	0.9043	0.0957	0.041275
1272	0.136975	0.0957	0.9043	0.0957	0.041275
1273	0.136975	0.0957	0.9043	0.0957	0.041275
1274	0.136975	0.0957	0.9043	0.0957	0.041275
1275	0.136975	0.0957	0.9043	0.0957	0.041275
1276	0.136975	0.0957	0.9043	0.0957	0.041275
1277	0.136975	0.0957	0.9043	0.0957	0.041275
1278	0.136975	0.0957	0.9043	0.0957	0.041275
1279	0.136975	0.0957	0.9043	0.0957	0.041275
1280	0.136975	0.0957	0.9043	0.0957	0.041275
1281	0.136975	0.0957	0.9043	0.0957	0.041275
1282	0.136975	0.0957	0.9043	0.0957	0.041275
1283	0.136975	0.0957	0.9043	0.0957	0.041275
1284	0.136975	0.0957	0.9043	0.0957	0.041275
1285	0.136975	0.0957	0.9043	0.0957	0.041275
1286	0.136975	0.0957	0.9043	0.0957	0.041275
1287	0.136975	0.0957	0.9043	0.0957	0.041275
1288	0.136975	0.0957	0.9043	0.0957	0.041275
1289	0.136975	0.0957	0.9043	0.0957	0.041275
1290	0.136975	0.0957	0.9043	0.0957	0.041275
1291	0.136975	0.0957	0.9043	0.0957	0.041275
1292	0.136975	0.0957	0.9043	0.0957	0.041275
1293	0.136975	0.0957	0.9043	0.0957	0.041275
1294	0.136975	0.0957	0.9043	0.0957	0.041275
1295	0.136975	0.0957	0.9043	0.0957	0.041275
1296	0.136975	0.0957	0.9043	0.0957	0.041275
1297	0.136975	0.0957	0.9043	0.0957	0.041275
1298	0.136975	0.0957	0.9043	0.0957	0.041275
1299	0.136975	0.0957	0.9043	0.0957	0.041275
1300	0.136975	0.0957	0.9043	0.0957	0.041275
1301	0.136975	0.0957	0.9043	0.0957	0.041275
1302	0.136975	0.0957	0.9043	0.0957	0.041275
1303	0.136975	0.0957	0.9043	0.0957	0.041275
1304	0.136975	0.0957	0.9043	0.0957	0.041275
1305	0.136975	0.0957	0.9043	0.0957	0.041275
1306	0.136975	0.0957	0.9043	0.0957	0.041275
1307	0.136975	0.0957	0.9043	0.0957	0.041275
1308	0.136975	0.0957	0.9043	0.0957	0.041275
1309	0.136975	0.0957	0.9043	0.0957	0.041275
1310	0.136975	0.0957	0.9043	0.0957	0.041275
1311	0.136975	0.0957	0.9043	0.0957	0.041275
1312	0.136975	0.0957	0.9043	0.0957	0.041275
1313	0.136975	0.0957	0.9043	0.0957	0.041275
1314	0.136975	0.0957	0.9043	0.0957	0.041275
1315	0.136975	0.0957	0.9043	0.0957	0.041275
1316	0.136975	0.0957	0.9043	0.0957	0.041275
1317	0.136975	0.0957	0.9043	0.0957	0.041275
1318	0.136975	0.0957	0.9043	0.0957	0.041275
1319	0.136975	0.0957	0.9043	0.0957	0.041275
1320	0.136975	0.0957	0.9043	0.0957	0.041275
1321	0.136975	0.0957	0.9043	0.0957	0.041275
1322	0.136975	0.0957	0.9043	0.0957	0.041275
1323	0.136975	0.0957	0.9043	0.0957	0.041275
1324	0.136975	0.0957	0.9043	0.0957	0.041275
1325	0.136975	0.0957	0.9043	0.0957	0.041275
1326	0.136975	0.0957	0.9043	0.0957	0.041275
1327	0.136975	0.0957	0.9043	0.0957	0.041275
1328	0.136975	0.0957	0.9043	0.0957	0.041275
1329	0.136975	0.0957	0.9043	0.0957	0.041275
1330	0.136975	0.0957	0.9043	0.0957	0.041275
1331	0.136975	0.0957	0.9043	0.0957	0.041275
1332	0.136975	0.0957	0.9043	0.0957	0.041275
1333	0.136975	0.0957	0.9043	0.0957	0.041275
1334	0.136975	0.0957	0.9043	0.0957	0.041275
1335	0.136975	0.0957	0.9043	0.0957	0.041275
1336	0.136975	0.0957	0.9043	0.0957	0.041275
1337	0.136975	0.0957	0.9043	0.0957	0.041275
1338	0.136975	0.0957	0.9043	0.0957	0.041275
1339	0.136975	0.0957	0.9043	0.0957	0.041275
1340	0.136975	0.0957	0.9043	0.0957	0.041275
1341	0.136975	0.0957	0.9043	0.0957	0.041275
1342	0.136975	0.0957	0.9043	0.0957	0.041275
1343	0.136975	0.0957	0.9043	0.0957	0.041275
1344	0.136975	0.0957	0.9043	0.0957	0.041275
1345	0.136975	0.0957	0.9043	0.0957	0.041275
1346	0.136975	0.0957	0.9043	0.0957	0.041275
1347	0.136975	0.0957	0.9043	0.0957	0.041275
1348	0.136975	0.0957	0.9043	0.0957	0.041275
1349	0.136975	0.0957	0.9043	0.0957	0.041275
1350	0.136975	0.0957	0.9043	0.0957	0.041275
1351	0.136975	0.0957	0.9043	0.0957	0.041275
1352	0.136975	0.0957	0.9043	0.0957	0.041275
1353	0.136975	0.0957	0.9043	0.0957	0.041275
1354	0.136975	0.0957	0.9043	0.0957	0.041275
1355	0.136975	0.0957	0.9043	0.0957	0.041275
1356	0.136975	0.0957	0.9043	0.0957	0.041275
1357	0.136975	0.0957	0.9043	0.0957	0.041275
1358	0.136975	0.0957	0.9043	0.0957	0.041275
1359	0.136975	0.0957	0.9043	0.0957	0.041275
1360	0.136975	0.0957	0.9043	0.0957	0.041275
1361	0.136975	0.0957	0.9043	0.0957	0.041275
1362	0.136975	0.0957	0.9043	0.0957	0.041275
1363	0.136975	0.0957	0.9043	0.0957	0.041275
1364	0.136975	0.0957	0.9043	0.0957	0.041275
1365	0.136975	0.0957	0.9043	0.0957	0.041275
1366	0.136975	0.0957	0.9043	0.0957	0.041275
1367	0.136975	0.0957	0.9043	0.0957	0.041275
1368	0.136975	0.0957	0.9043	0.0957	0.041275
1369	0.136975	0.0957	0.9043	0.0957	0.041275
1370	0.136975	0.0957	0.9043	0.0957	0.041275
1371	0.136975	0.0957	0.9043	0.0957	0.041275
1372	0.136975	0.0957	0.9043	0.0957	0.041275
1373	0.136975	0.0957	0.9043	0.0957	0.041275
1374	0.136975	0.0957	0.9043	0.0957	0.041275
1375	0.136975	0.0957	0.9043	0.0957	0.041275
1376	0.136975	0.0957	0.9043	0.0957	0.041275
1377	0.136975	0.0957	0.9043	0.0957	0.041275
1378	0.136975	0.0957	0.9043	0.0957	0.041275
1379	0.136975	0.0957	0.9043	0.0957	0.041275
1380	0.136975	0.0957	0.9043	0.0957	0.041275
1381	0.136975	0.0957	0.9043	0.0957	0.041275
1382	0.136975	0.0957	0.9043	0.0957	0.041275
1383	0.136975	0.0957	0.9043	0.0957	0.041275
1384	0.136975	0.0957	0.9043	0.0957	0.041275
1385	0.136975	0.0957	0.9043	0.0957	0.041275
1386	0.136975	0.0957	0.9043	0.0957	0.041275
1387	0.136975	0.0957	0.9043	0.0957	0.041275
1388	0.136975	0.0957	0.9043	0.0957	0.041275
1389	0.136975	0.0957	0.9043	0.0957	0.041275
1390	0.136975	0.0957	0.9043	0.0957	0.041275
1391	0.136975	0.0957	0.9043	0.0957	0.041275
1392	0.136975	0.0957	0.9043	0.0957	0.041275
1393	0.136975	0.0957	0.9043	0.0957	0.041275
1394	0.136975	0.0957	0.9043	0.0957	0.041275
1395	0.136975	0.0957	0.9043	0.0957	0.041275
1396	0.136975	0.0957	0.9043	0.0957	0.041275
1397	0.136975	0.0957	0.9043	0.0957	0.041275
1398	0.136975	0.0957	0.9043	0.0957	0.041275
1399	0.136975	0.0957	0.9043	0.0957	0.041275
1400	0.136975	0.0957	0.9043	0.0957	0.041275
1401	0.136975	0.0957	0.9043	0.0957	0.041275
1402	0.136975	0.0957	0.9043	0.0957	0.041275
1403	0.136975	0.0957	0.9043	0.0957	0.041275
1404	0.136975	0.0957	0.9043	0.0957	0.041275
1405	0.136975	0.0957	0.9043	0.0957	0.041275
1406	0.136975	0.0957	0.9043	0.0957	0.041275
1407	0.136975	0.0957	0.9043	0.0957	0.041275
1408	0.136975	0.0957	0.9043	0.0957	0.041275
1409	0.136975	0.0957	0.9043	0.0957	0.041275
1410	0.136975	0.0957	0.9043	0.0957	0.041275
1411	0.136975	0.0957	0.9043	0.0957	0.041275
1412	0.136975	0.0957	0.9043	0.0957	0.041275
1413	0.136975	0.0957	0.9043	0.0957	0.041275
1414	0.136975	0.0957	0.9043	0.0957	0.041275
1415	0.136975	0.0957	0.9043	0.0957	0.041275
1416	0.136975	0.0957	0.9043	0.0957	0.041275
1417	0.136975	0.0957	0.9043	0.0957	0.041275
1418	0.136975	0.0957	0.9043	0.0957	0.041275
1419	0.136975	0.0957	0.9043	0.0957	0.041275
1420	0.136975	0.0957	0.9043	0.0957	0.041275
1421	0.136975	0.0957	0.9043	0.0957	0.041275
1422	0.136975	0.0957	0.9043	0.0957	0.041275
1423	0.136975	0.0957	0.9043	0.0957	0.041275
1424	0.136975	0.0957	0.9043	0.0957	0.041275
1425	0.136975	0.0957	0.9043	0.0957	0.041275
1426	0.136975	0.0957	0.9043	0.0957	0.041275
1427	0.136975	0.0957	0.9043	0.0957	0.041275
1428	0.136975	0.0957	0.9043	0.0957	0.041275
1429	0.136975	0.0957	0.9043	0.0957	0.041275
1430	0.136975	0.0957	0.9043	0.0957	0.041275
1431	0.136975	0.0957	0.9043	0.0957	0.041275
1432	0.136975	0.0957	0.9043	0.0957	0.041275
1433	0.136975	0.0957	0.9043	0.0957	0.041275
1434	0.136975	0.0957	0.9043	0.0957	0.041275
1435	0.136975	0.0957	0.9043	0.0957	0.041275
1436	0.136975	0.0957	0.9043	0.0957	0.041275
1437	0.136975	0.0957	0.9043	0.0957	0.041275
1438	0.136975	0.0957	0.9043	0.0957	0.041275
1439	0.136975	0.0957	0.9043	0.0957	0.041275
1440	0.136975	0.0957	0.9043	0.0957	0.041275
1441	0.136975	0.0957	0.9043	0.0957	0.041275
1442	0.136975	0.0957	0.9043	0.0957	0.041275
1443	0.136975	0.0957	0.9043	0.0957	0.041275
1444	0.136975	0.0957	0.9043	0.0957	0.041275
1445	0.136975	0.0957	0.9043	0.0957	0.041275
1446	0.136975	0.0957	0.9043	0.0957	0.041275
1447	0.136975	0.0957	0.9043	0.0957	0.041275
1448	0.136975	0.0957	0.9043	0.0957	0.041275
1449	0.136975	0.0957	0.9043	0.0957	0.041275
1450	0.136975	0.0957	0.9043	0.0957	0.041275
1451	0.136975	0.0957	0.9043	0.0957	0.041275
1452	0.136975	0.0957	0.9043	0.0957	0.041275
1453	0.136975	0.0957	0.9043	0.0957	0.041275
1454	0.136975	0.0957	0.9043	0.0957	0.041275
1455	0.136975	0.0957	0.9043	0.0957	0.041275
1456	0.136975	0.0957	0.9043	0.0957	0.041275
1457	0.136975	0.0957	0.9043	0.0957	0.041275
1458	0.136975	0.0957	0.9043	0.0957	0.041275
1459	0.136975	0.0957	0.9043	0.0957	0.041275
1460	0.136975	0.0957	0.9043	0.0957	0.041275
1461	0.136975	0.0957	0.9043	0.0957	0.041275
1462	0.136975	0.0957	0.9043	0.0957	0.041275
1463	0.136975	0.0957	0.9043	0.0957	0.041275
1464	0.136975	0.0957	0.9043	0.0957	0.041275
1465	0.136975	0.0957	0.9043	0.0957	0.041275
1466	0.136975	0.0957	0.9043	0.0957	0.041275
1467	0.136975	0.0957	0.9043	0.0957	0.041275
1468	0.136975	0.0957	0.9043	0.0957	0.041275
1469	0.136975	0.0957	0.9043	0.0957	0.041275
1470	0.136975	0.0957	0.9043	0.0957	0.041275
1471	0.136975	0.0957	0.9043	0.0957	0.041275
1472	0.136975	0.0957	0.9043	0.0957	0.041275
1473	0.136975	0.0957	0.9043	0.0957	0.041275
1474	0.136975	0.0957	0.9043	0.0957	0.041275
1475	0.136975	0.0957	0.9043	0.0957	0.041275
1476	0.136975	0.0957	0.9043	0.0957	0.041275
1477	0.136975	0.0957	0.9043	0.0957	0.041275
1478	0.136975	0.0957	0.9043	0.0957	0.041275
1479	0.136975	0.0957	0.9043	0.0957	0.041275
1480	0.136975	0.0957	0.9043	0.0957	0.041275
1481	0.136975	0.0957	0.9043	0.0957	0.041275
1482	0.136975	0.0957	0.9043	0.0957	0.041275
1483	0.136975	0.0957	0.9043	0.0957	0.041275
1484	0.136975	0.0957	0.9043	0.0957	0.041275
1485	0.136975	0.0957	0.9043	0.0957	0.041275
1486	0.136975	0.0957	0.9043	0.0957	0.041275
1487	0.136975	0.0957	0.9043	0.0957	0.041275
1488	0.136975	0.0957	0.9043	0.0957	0.041275
1489	0.136975	0.0957	0.9043	0.0957	0.041275
1490	0.136975	0.0957	0.9043	0.0957	0.041275
1491	0.136975	0.0957	0.9043	0.0957	0.041275
1492	0.136975	0.0957	0.9043	0.0957	0.041275
1493	0.136975	0.0957	0.9043	0.0957	0.041275
1494	0.136975	0.0957	0.9043	0.0957	0.041275
1495	0.136975	0.0957	0.9043	0.0957	0.041275
1496	0.136975	0.0957	0.9043	0.0957	0.041275
1497	0.136975	0.0957	0.9043	0.0957	0.041275
1498	0.136975	0.0957	0.9043	0.0957	0.041275
1499	0.136975	0.0957	0.9043	0.0957	0.041275
1500	0.136975	0.0957	0.9043	0.0957	0.041275
1501	0.136975	0.0957	0.9043	0.0957	0.041275
1502	0.136975	0.0957	0.9043	0.0957	0.041275
1503	0.136975	0.0957	0.9043	0.0957	0.041275
1504	0.136975	0.0957	0.9043	0.0957	0.041275
1505	0.136975	0.0957	0.9043	0.0957	0.041275
1506	0.136975	0.0957	0.9043	0.0957	0.041275
1507	0.136975	0.0957	0.9043	0.0957	0.041275
1508	0.136975	0.0957	0.9043	0.0957	0.041275
1509	0.136975	0.0957	0.9043	0.0957	0.041275
1510	0.136975	0.0957	0.9043	0.0957	0.041275
1511	0.136975	0.0957	0.9043	0.0957	0.041275
1512	0.136975	0.0957	0.9043	0.0957	0.041275
1513	0.136975	0.0957	0.9043	0.0957	0.041275
1514	0.136975	0.0957	0.9043	0.0957	0.041275
1515	0.136975	0.0957	0.9043	0.0957	0.041275
1516	0.136975	0.0957	0.9043	0.0957	0.041275
1517	0.136975	0.0957	0.9043	0.0957	0.041275
1518	0.136975	0.0957	0.9043	0.0957	0.041275
1519	0.136975	0.0957	0.9043	0.0957	0.041275
1520	0.136975	0.0957	0.9043	0.0957	0.041275
1521	0.136975	0.0957	0.9043	0.0957	0.041275
1522	0.136975	0.0957	0.9043	0.0957	0.041275
1523	0.136975	0.0957	0.9043	0.0957	0.041275
1524	0.136975	0.0957	0.9043	0.0957	0.041275
1525	0.136975	0.0957	0.9043	0.0957	0.041275
1526	0.136975	0.0957	0.9043	0.0957	0.041275
1527	0.136975	0.0957	0.9043	0.0957	0.041275
1528	0.136975	0.0957	0.9043	0.0957	0.041275
1529	0.136975	0.0957	0.9043	0.0957	0.041275
1530	0.136975	0.0957	0.9043	0.0957	0.041275
1531	0.136975	0.0957	0.9043	0.0957	0.041275
1532	0.136975	0.0957	0.9043	0.0957	0.041275
1533	0.136975	0.0957	0.9043	0.0957	0.041275
1534	0.136975	0.0957	0.9043	0.0957	0.041275
1535	0.136975	0.0957	0.9043	0.0957	0.041275
1536	0.136975	0.0957	0.9043	0.0957	0.041275
1537	0.136975	0.0957	0.9043	0.0957	0.041275
1538	0.136975	0.0957	0.9043	0.0957	0.041275
1539	0.136975	0.0957	0.9043	0.0957	0.041275
1540	0.136975	0.0957	0.9043	0.0957	0.041275
1541	0.136975	0.0957	0.9043	0.0957	0.041275
1542	0.136975	0.0957	0.9043	0.0957	0.041275
1543	0.136975	0.0957	0.9043	0.0957	0.041275
1544	0.136975	0.0957	0.9043	0.0957	0.041275
1545	0.136975	0.0957	0.9043	0.0957	0.041275
1546	0.136975	0.0957	0.9043	0.0957	0.041275
1547	0.136975	0.0957	0.9043	0.0957	0.041275
1548	0.136975	0.0957	0.9043	0.0957	0.041275
1549	0.136975	0.0957	0.9043	0.0957	0.041275
1550	0.136975	0.0957	0.9043	0.0957	0.041275
1551	0.136975	0.0957	0.9043	0.0957	0.041275
1552	0.136975	0.0957	0.9043	0.0957	0.041275
1553	0.136975	0.0957	0.9043	0.0957	0.041275
1554	0.136975	0.0957	0.9043	0.0957	0.041275
1555	0.136975	0.0957	0.9043	0.0957	0.041275
1556	0.136975	0.0957	0.9043	0.0957	0.041275
1557	0.136975	0.0957	0.9043	0.0957	0.041275
1558	0.136975	0.0957	0.9043	0.0957	0.041275
1559	0.136975	0.0957	0.9043	0.0957	0.041275
1560	0.136975	0.0957	0.9043	0.0957	0.041275
1561	0.136975	0.0957	0.9043	0.0957	0.041275
1562	0.136975	0.0957	0.9043	0.0957	0.041275
1563	0.136975	0.0957	0.9043	0.0957	0.041275
1564	0.136975	0.0957	0.9043	0.0957	0.041275
1565	0.136975	0.0957	0.9043	0.0957	0.041275
1566	0.136975	0.0957	0.9043	0.0957	0.041275
1567	0.136975	0.0957	0.9043	0.0957	0.041275
1568	0.136975	0.0957	0.9043	0.0957	0.041275
1569	0.136975	0.0957	0.9043	0.0957	0.041275
1570	0.136975	0.0957	0.9043	0.0957	0.041275
1571	0.136975	0.0957	0.9043	0.0957	0.041275
1572	0.136975	0.0957	0.9043	0.0957	0.041275
1573	0.136975	0.0957	0.9043	0.0957	0.041275
1574	0.136975	0.0957	0.9043	0.0957	0.041275
1575	0.136975	0.0957	0.9043	0.0957	0.041275
1576	0.136975	0.0957	0.9043	0.0957	0.041275
1577	0.136975	0.0957	0.9043	0.0957	0.041275
1578	0.136975	0.0957	0.9043	0.0957	0.041275
1579	0.136975	0.0957	0.9043	0.0957	0.041275
1580	0.136975	0.0957	0.9043	0.0957	0.041275
1581	0.136975	0.0957	0.9043	0.0957	0.041275
1582	0.136975	0.0957	0.9043	0.0957	0.041275
1583	0.136975	0.0957	0.9043	0.0957	0.041275
1584	0.136975	0.0957	0.9043	0.0957	0.041275
1585	0.136975	0.0957	0.9043	0.0957	0.041275
1586	0.136975	0.0957	0.9043	0.0957	0.041275
1587	0.136975	0.0957	0.9043	0.0957	0.041275
1588	0.136975	0.0957	0.9043	0.0957	0.041275
1589	0.136975	0.0957	0.9043	0.0957	0.041275
1590	0.136975	0.0957	0.9043	0.0957	0.041275
1591	0.136975	0.0957	0.9043	0.0957	0.041275
1592	0.136975	0.0957	0.9043	0.0957	0.041275
1593	0.136975	0.0957	0.9043	0.0957	0.041275
1594	0.136975	0.0957	0.9043	0.0957	0.041275
1595	0.136975	0.0957	0.9043	0.0957	0.041275
1596	0.136975	0.0957	0.9043	0.0957	0.041275
1597	0.136975	0.0957	0.9043	0.0957	0.041275
1598	0.136975	0.0957	0.9043	0.0957	0.041275
1599	0.136975	0.0957	0.9043	0.0957	0.041275
1600	0.136975	0.0957	0.9043	0.0957	0.041275
1601	0.136975	0.0957	0.9043	0.0957	0.041275
1602	0.136975	0.0957	0.9043	0.0957	0.041275
1603	0.136975	0.0957	0.9043	0.0957	0.041275
1604	0.136975	0.0957	0.9043	0.0957	0.041275
1605	0.136975	0.0957	0.9043	0.0957	0.041275
1606	0.136975	0.0957	0.9043	0.0957	0.041275
1607	0.136975	0.0957	0.9043	0.0957	0.041275
1608	0.136975	0.0957	0.9043	0.0957	0.041275
1609	0.136975	0.0957	0.9043	0.0957	0.041275
1610	0.136975	0.0957	0.9043	0.0957	0.041275
1611	0.136975	0.0957	0.9043	0.0957	0.041275
1612	0.136975	0.0957	0.9043	0.0957	0.041275
1613	0.136975	0.0957	0.9043	0.0957	0.041275
1614	0.136975	0.0957	0.9043	0.0957	0.041275
1615	0.136975	0.0957	0.9043	0.0957	0.041275
1616	0.136975	0.0957	0.9043	0.0957	0.041275
1617	0.136975	0.0957	0.9043	0.0957	0.041275
1618	0.136975	0.0957	0.9043	0.0957	0.041275
1619	0.136975	0.0957	0.9043	0.0957	0.041275
1620	0.136975	0.0957	0.9043	0.0957	0.041275
1621	0.136975	0.0957	0.9043	0.0957	0.041275
1622	0.136975	0.0957	0.9043	0.0957	0.041275
1623	0.136975	0.0957	0.9043	0.0957	0.041275
1624	0.136975	0.0957	0.9043	0.0957	0.041275
1625	0.136975	0.0957	0.9043	0.0957	0.041275
1626	0.136975	0.0957	0.9043	0.0957	0.041275
1627	0.136975	0.0957	0.9043	0.0957	0.041275
1628	0.136975	0.0957	0.9043	0.0957	0.041275
1629	0.136975	0.0957	0.9043	0.0957	0.041275
1630	0.136975	0.0957	0.9043	0.0957	0.041275
1631	0.136975	0.0957	0.9043	0.0957	0.041275
1632	0.136975	0.0957	0.9043	0.0957	0.041275
1633	0.136975	0.0957	0.9043	0.0957	0.041275
1634	0.136975	0.0957	0.9043	0.0957	0.041275
1635	0.136975	0.0957	0.9043	0.0957	0.041275
1636	0.136975	0.0957	0.9043	0.0957	0.041275
1637	0.136975	0.0957	0.9043	0.0957	0.041275
1638	0.136975	0.0957	0.9043	0.0957	0.041275
1639	0.136975	0.0957	0.9043	0.0957	0.041275
1640	0.136975	0.0957	0.9043	0.0957	0.041275
1641	0.136975	0.0957	0.9043	0.0957	0.041275
1642	0.136975	0.0957	0.9043	0.0957	0.041275
1643	0.136975	0.0957	0.9043	0.0957	0.041275
1644	0.136975	0.0957	0.9043	0.0957	0.041275
1645	0.136975	0.0957	0.9043	0.0957	0.041275
1646	0.136975	0.0957	0.9043	0.0957	0.041275
1647	0.136975	0.0957	0.9043	0.0957	0.041275
1648	0.136975	0.0957	0.9043	0.0957	0.041275
1649	0.136975	0.0957	0.9043	0.0957	0.041275
1650	0.136975	0.0957	0.9043	0.0957	0.041275
1651	0.136975	0.0957	0.9043	0.0957	0.041275
1652	0.136975	0.0957	0.9043	0.0957	0.041275
1653	0.136975	0.0957	0.9043	0.0957	0.041275
1654	0.136975	0.0957	0.9043	0.0957	0.041275
1655	0.136975	0.0957	0.9043	0.0957	0.041275
1656	0.136975	0.0957	0.9043	0.0957	0.041275
1657	0.136975	0.0957	0.9043	0.0957	0.041275
1658	0.136975	0.0957	0.9043	0.0957	0.041275
1659	0.136975	0.0957	0.9043	0.0957	0.041275
1660	0.136975	0.0957	0.9043	0.0957	0.041275
1661	0.136975	0.0957	0.9043	0.0957	0.041275
1662	0.136975	0.0957	0.9043	0.0957	0.041275
1663	0.136975	0.0957	0.9043	0.0957	0.041275
1664	0.136975	0.0957	0.9043	0.0957	0.041275
1665	0.136975	0.0957	0.9043	0.0957	0.041275
1666	0.136975	0.0957	0.9043	0.0957	0.041275
1667	0.136975	0.0957	0.9043	0.0957	0.041275
1668	0.136975	0.0957	0.9043	0.0957	0.041275
1669	0.136975	0.0957	0.9043	0.0957	0.041275
1670	0.136975	0.0957	0.9043	0.0957	0.041275
1671	0.136975	0.0957	0.9043	0.0957	0.041275
1672	0.136975	0.0957	0.9043	0.0957	0.041275
1673	0.136975	0.0957	0.9043	0.0957	0.041275
1674	0.136975	0.0957	0.9043	0.0957	0.041275
1675	0.136975	0.0957	0.9043	0.0957	0.041275
1676	0.136975	0.0957	0.9043	0.0957	0.041275
1677	0.136975	0.0957	0.9043	0.0957	0.041275
1678	0.136975	0.0957	0.9043	0.0957	0.041275
1679	0.136975	0.0957	0.9043	0.0957	0.041275
1680	0.136975	0.0957	0.9043	0.0957	0.041275
1681	0.136975	0.0957	0.9043	0.0957	0.041275
1682	0.136975	0.0957	0.9043	0.0957	0.041275
1683	0.136975	0.0957	0.9043	0.0957	0.041275
1684	0.136975	0.0957	0.9043	0.0957	0.041275
1685	0.136975	0.0957	0.9043	0.0957	0.041275
1686	0.136975	0.0957	0.9043	0.0957	0.041275
1687	0.136975	0.0957	0.9043	0.0957	0.041275
1688	0.136975	0.0957	0.9043	0.0957	0.041275
1689	0.136975	0.0957	0.9043	0.0957	0.041275
1690	0.136975	0.0957	0.9043	0.0957	0.041275
1691	0.136975	0.0957	0.9043	0.0957	0.041275
1692	0.136975	0.0957	0.9043	0.0957	0.041275
1693	0.136975	0.0957	0.9043	0.0957	0.041275
1694	0.136975	0.0957	0.9043	0.0957	0.041275
1695	0.136975	0.0957	0.9043	0.0957	0.041275
1696	0.136975	0.0957	0.9043	0.0957	0.041275
1697	0.136975	0.0957	0.9043	0.0957	0.041275
1698	0.136975	0.0957	0.9043	0.0957	0.041275
1699	0.136975	0.0957	0.9043	0.0957	0.041275
1700	0.136975	0.0957	0.9043	0.0957	0.041275
1701	0.136975	0.0957	0.9043	0.0957	0.041275
1702	0.136975	0.0957	0.9043	0.0957	0.041275
1703	0.136975	0.0957	0.9043	0.0957	0.041275
1704	0.136975	0.0957	0.9043	0.0957	0.041275
1705	0.136975	0.0957	0.9043	0.0957	0.041275
1706	0.136975	0.0957	0.9043	0.0957	0.041275
1707	0.136975	0.0957	0.9043	0.0957	0.041275
1708	0.136975	0.0957	0.9043	0.0957	0.041275
1709	0.136975	0.0957	0.9043	0.0957	0.041275
1710	0.136975	0.0957	0.9043	0.0957	0.041275
1711	0.136975	0.0957	0.9043	0.0957	0.041275
1712	0.136975	0.0957	0.9043	0.0957	0.041275
1713	0.136975	0.0957	0.9043	0.0957	0.041275
1714	0.136975	0.0957	0.9043	0.0957	0.041275
1715	0.136975	0.0957	0.9043	0.0957	0.041275
1716	0.136975	0.0957	0.9043	0.0957	0.041275
1717	0.136975	0.0957	0.9043	0.0957	0.041275
1718	0.136975	0.0957	0.9043	0.0957	0.041275
1719	0.136975	0.0957	0.9043	0.0957	0.041275
1720	0.136975	0.0957	0.9043	0.0957	0.041275
1721	0.136975	0.0957	0.9043	0.0957	0.041275
1722	0.136975	0.0957	0.9043	0.0957	0.041275
1723	0.136975	0.0957	0.9043	0.0957	0.041275
1724	0.136975	0.0957	0.9043	0.0957	0.041275
1725	0.136975	0.0957	0.9043	0.0957	0.041275
1726	0.136975	0.0957	0.9043	0.0957	0.041275
1727	0.136975	0.0957	0.9043	0.0957	0.041275
1728	0.136975	0.0957	0.9043	0.0957	0.041275
1729	0.136975	0.0957	0.9043	0.0957	0.041275
1730	0.136975	0.0957	0.9043	0.0957	0.041275
1731	0.136975	0.0957	0.9043	0.0957	0.041275
1732	0.136975	0.0957	0.9043	0.0957	0.041275
1733	0.136975	0.0957	0.9043	0.0957	0.041275
1734	0.136975	0.0957	0.9043	0.0957	0.041275
1735	0.136975	0.0957	0.9043	0.0957	0.041275
1736	0.136975	0.0957	0.9043	0.0957	0.041275
1737	0.136975	0.0957	0.9043	0.0957	0.041275
1738	0.136975	0.0957	0.9043	0.0957	0.041275
1739	0.136975	0.0957	0.9043	0.0957	0.041275
1740	0.136975	0.0957	0.9043	0.0957	0.041275
1741	0.136975	0.0957	0.9043	0.0957	0.041275
1742	0.136975	0.0957	0.9043	0.0957	0.041275
1743	0.136975	0.0957	0.9043	0.0957	0.041275
1744	0.136975	0.0957	0.9043	0.0957	0.041275
1745	0.136975	0.0957	0.9043	0.0957	0.041275
1746	0.136975	0.0957	0.9043	0.0957	0.041275
1747	0.136975	0.0957	0.9043	0.0957	0.041275
1748	0.136975	0.0957	0.9043	0.0957	0.041275
1749	0.136975	0.0957	0.9043	0.0957	0.041275
1750	0.136975	0.0957	0.9043	0.0957	0.041275
1751	0.136975	0.0957	0.9043	0.0957	0.041275
1752	0.136975	0.0957	0.9043	0.0957	0.041275
1753	0.136975	0.0957	0.9043	0.0957	0.041275
1754	0.136975	0.0957	0.9043	0.0957	0.041275
1755	0.136975	0.0957	0.9043	0.0957	0.041275
1756	0.136975	0.0957	0.9043	0.0957	0.041275
1757	0.136975	0.0957	0.9043	0.0957	0.041275
1758	0.136975	0.0957	0.9043	0.0957	0.041275
1759	0.136975	0.0957	0.9043	0.0957	0.041275
1760	0.136975	0.0957	0.9043	0.0957	0.041275
1761	0.136975	0.0957	0.9043	0.0957	0.041275
1762	0.136975	0.0957	0.9043	0.0957	0.041275
1763	0.136975	0.0957	0.9043	0.0957	0.041275
1764	0.136975	0.0957	0.9043	0.0957	0.041275
1765	0.136975	0.0957	0.9043	0.0957	0.041275
1766	0.136975	0.0957	0.9043	0.0957	0.041275
1767	0.136975	0.0957	0.9043	0.0957	0.041275
1768	0.136975	0.0957	0.9043	0.0957	0.041275
1769	0.136975	0.0957	0.9043	0.0957	0.041275
1770	0.136975	0.0957	0.9043	0.0957	0.041275
1771	0.136975	0.0957	0.9043	0.0957	0.041275
1772	0.136975	0.0957	0.9043	0.0957	0.041275
1773	0.136975	0.0957	0.9043	0.0957	0.041275
1774	0.136975	0.0957	0.9043	0.0957	0.041275
1775	0.136975	0.0957	0.9043	0.0957	0.041275
1776	0.136975	0.0957	0.9043	0.0957	0.041275
1777	0.136975	0.0957	0.9043	0.0957	0.041275
1778	0.136975	0.0957	0.9043	0.0957	0.041275
1779	0.136975	0.0957	0.9043	0.0957	0.041275
1780	0.136975	0.0957	0.9043	0.0957	0.041275
1781	0.136975	0.0957	0.9043	0.0957	0.041275
1782	0.136975	0.0957	0.9043	0.0957	0.041275
1783	0.136975	0.0957	0.9043	0.0957	0.041275
1784	0.136975	0.0957	0.9043	0.0957	0.041275
1785	0.136975	0.0957	0.9043	0.0957	0.041275
1786	0.136975	0.0957	0.9043	0.0957	0.041275
1787	0.136975	0.0957	0.9043	0.0957	0.041275
1788	0.136975	0.0957	0.9043	0.0957	0.041275
1789	0.136975	0.0957	0.9043	0.0957	0.041275
1790	0.136975	0.0957	0.9043	0.0957	0.041275
1791	0.136975	0.0957	0.9043	0.0957	0.041275
1792	0.136975	0.0957	0.9043	0.0957	0.041275
1793	0.136975	0.0957	0.9043	0.0957	0.041275
1794	0.136975	0.0957	0.9043	0.0957	0.041275
1795	0.136975	0.0957	0.9043	0.0957	0.041275
1796	0.136975	0.0957	0.9043	0.0957	0.041275
1797	0.136975	0.0957	0.9043	0.0957	0.041275
1798	0.136975	0.0957	0.9043	0.0957	0.041275
1799	0.136975	0.0957	0.9043	0.0957	0.041275
1800	0.136975	0.0957	0.9043	0.0957	0.041275
1801	0.136975	0.0957	0.9043	0.0957	0.041275
1802	0.136975	0.0957	0.9043	0.0957	0.041275
1803	0.136975	0.0957	0.9043	0.0957	0.041275
1804	0.136975	0.0957	0.9043	0.0957	0.041275
1805	0.136975	0.0957	0.9043	0.0957	0.041275
1806	0.136975	0.0957	0.9043	0.0957	0.041275
1807	0.136975	0.0957	0.9043	0.0957	0.041275
1808	0.136975	0.0957	0.9043	0.0957	0.041275
1809	0.136975	0.0957	0.9043	0.0957	0.041275
1810	0.136975	0.0957	0.9043	0.0957	0.041275
1811	0.136975	0.0957	0.9043	0.0957	0.041275
1812	0.136975	0.0957	0.9043	0.0957	0.041275
1813	0.136975	0.0957	0.9043	0.0957	0.041275
1814	0.136975	0.0957	0.9043	0.0957	0.041275
1815	0.136975	0.0957	0.9043	0.0957	0.041275
1816	0.136975	0.0957	0.9043	0.0957	0.041275
1817	0.136975	0.0957	0.9043	0.0957	0.041275
1818	0.136975	0.0957	0.9043	0.0957	0.041275
1819	0.136975	0.0957	0.9043	0.0957	0.041275
1820	0.136975	0.0957	0.9043	0.0957	0.041275
1821	0.136975	0.0957	0.9043	0.0957	0.041275
1822	0.136975	0.0957	0.9043	0.0957	0.041275
1823	0.136975	0.0957	0.9043	0.0957	0.041275
1824	0.136975	0.0957	0.9043	0.0957	0.041275
1825	0.136975	0.0957	0.9043	0.0957	0.041275
1826	0.136975	0.0957	0.9043	0.0957	0.041275
1827	0.136975	0.0957	0.9043	0.0957	0.041275
1828	0.136975	0.0957	0.9043	0.0957	0.041275
1829	0.136975	0.0957	0.9043	0.0957	0.041275
1830	0.136975	0.0957	0.9043	0.0957	0.041275
1831	0.136975	0.0957	0.9043	0.0957	0.041275
1832	0.136975	0.0957	0.9043	0.0957	0.041275
1833	0.136975	0.0957	0.9043	0.0957	0.041275
1834	0.136975	0.0957	0.9043	0.0957	0.041275
1835	0.136975	0.0957	0.9043	0.0957	0.041275
1836	0.136975	0.0957	0.9043	0.0957	0.041275
1837	0.136975	0.0957	0.9043	0.0957	0.041275
1838	0.136975	0.0957	0.9043	0.0957	0.041275
1839	0.136975	0.0957	0.9043	0.0957	0.041275
1840	0.136975	0.0957	0.9043	0.0957	0.041275
1841	0.136975	0.0957	0.9043	0.0957	0.041275
1842	0.136975	0.0957	0.9043	0.0957	0.041275
1843	0.136975	0.0957	0.9043	0.0957	0.041275
1844	0.136975	0.0957	0.9043	0.0957	0.041275
1845	0.136975	0.0957	0.9043	0.0957	0.041275
1846	0.136975	0.0957	0.9043	0.0957	0.041275
1847	0.136975	0.0957	0.9043	0.0957	0.041275
1848	0.136975	0.0957	0.9043	0.0957	0.041275
1849	0.136975	0.0957	0.9043	0.0957	0.041275
1850	0.136975	0.0957	0.9043	0.0957	0.041275
1851	0.136975	0.0957	0.9043	0.0957	0.041275
1852	0.136975	0.0957	0.9043	0.0957	0.041275
1853	0.136975	0.0957	0.9043	0.0957	0.041275
1854	0.136975	0.0957	0.9043	0.0957	0.041275
1855	0.136975	0.0957	0.9043	0.0957	0.041275
1856	0.136975	0.0957	0.9043	0.0957	0.041275
1857	0.136975	0.0957	0.9043	0.0957	0.041275
1858	0.136975	0.0957	0.9043	0.0957	0.041275
1859	0.136975	0.0957	0.9043	0.0957	0.041275
1860	0.136975	0.0957	0.9043	0.0957	0.041275
1861	0.136975	0.0957	0.9043	0.0957	0.041275
1862	0.136975	0.0957	0.9043	0.0957	0.041275
1863	0.136975	0.0957	0.9043	0.0957	0.041275
1864	0.136975	0.0957	0.9043	0.0957	0.041275
1865	0.136975	0.0957	0.9043	0.0957	0.041275
1866	0.136975	0.0957	0.9043	0.0957	0.041275
1867	0.136975	0.0957	0.9043	0.0957	0.041275
1868	0.136975	0.0957	0.9043	0.0957	0.041275
1869	0.136975	0.0957	0.9043	0.0957	0.041275
1870	0.136975	0.0957	0.9043	0.0957	0.041275
1871	0.136975	0.0957	0.9043	0.0957	0.041275
1872	0.136975	0.0957	0.9043	0.0957	0.041275
1873	0.136975	0.0957	0.9043	0.0957	0.041275
1874	0.136975	0.0957	0.9043	0.0957	0.041275
1875	0.136975	0.0957	0.9043	0.0957	0.041275
1876	0.136975	0.0957	0.9043	0.0957	0.041275
1877	0.136975	0.0957	0.9043	0.0957	0.041275
1878	0.136975	0.0957	0.9043	0.0957	0.041275
1879	0.136975	0.0957	0.9043	0.0957	0.041275
1880	0.136975	0.0957	0.9043	0.0957	0.041275
1881	0.136975	0.0957	0.9043	0.0957	0.041275
1882	0.136975	0.0957	0.9043	0.0957	0.041275
1883	0.136975	0.0957	0.9043	0.0957	0.041275
1884	0.136975	0.0957	0.9043	0.0957	0.041275
1885	0.136975	0.0957	0.9043	0.0957	0.041275
1886	0.136975	0.0957	0.9043	0.0957	0.041275
1887	0.136975	0.0957	0.9043	0.0957	0.041275
1888	0.136975	0.0957	0.9043	0.0957	0.041275
1889	0.136975	0.0957	0.9043	0.0957	0.041275
1890	0.136975	0.0957	0.9043	0.0957	0.041275
1891	0.136975	0.0957	0.9043	0.0957	0.041275
1892	0.136975	0.0957	0.9043	0.0957	0.041275
1893	0.136975	0.0957	0.9043	0.0957	0.041275
1894	0.136975	0.0957	0.9043	0.0957	0.041275
1895	0.136975	0.0957	0.9043	0.0957	0.041275
1896	0.136975	0.0957	0.9043	0.0957	0.041275
1897	0.136975	0.0957	0.9043	0.0957	0.041275
1898	0.136975	0.0957	0.9043	0.0957	0.041275
1899	0.136975	0.0957	0.9043	0.0957	0.041275
1900	0.136975	0.0957	0.9043	0.0957	0.041275
1901	0.136975	0.0957	0.9043	0.0957	0.041275
1902	0.136975	0.0957	0.9043	0.0957	0.041275
1903	0.136975	0.0957	0.9043	0.0957	0.041275
1904	0.136975	0.0957	0.9043	0.0957	0.041275
1905	0.136975	0.0957	0.9043	0.0957	0.041275
1906	0.136975	0.0957	0.9043	0.0957	0.041275
1907	0.136975	0.0957	0.9043	0.0957	0.041275
1908	0.136975	0.0957	0.9043	0.0957	0.041275
1909	0.136975	0.0957	0.9043	0.0957	0.041275
1910	0.136975	0.0957	0.9043	0.0957	0.041275
1911	0.136975	0.0957	0.9043	0.0957	0.041275
1912	0.136975	0.0957	0.9043	0.0957	0.041275
1913	0.136975	0.0957	0.9043	0.0957	0.041275
1914	0.136975	0.0957	0.9043	0.0957	0.041275
1915	0.136975	0.0957	0.9043	0.0957	0.041275
1916	0.136975	0.0957	0.9043	0.0957	0.041275
1917	0.136975	0.0957	0.9043	0.0957	0.041275
1918	0.136975	0.0957	0.9043	0.0957	0.041275
1919	0.136975	0.0957	0.9043	0.0957	0.041275
1920	0.136975	0.0957	0.9043	0.0957	0.041275
1921	0.136975	0.0957	0.9043	0.0957	0.041275
1922	0.136975	0.0957	0.9043	0.0957	0.041275
1923	0.136975	0.0957	0.9043	0.0957	0.041275
1924	0.136975	0.0957	0.9043	0.0957	0.041275
1925	0.136975	0.0957	0.9043	0.0957	0.041275
1926	0.136975	0.0957	0.9043	0.0957	0.041275
1927	0.136975	0.0957	0.9043	0.0957	0.041275
1928	0.136975	0.0957	0.9043	0.0957	0.041275
1929	0.136975	0.0957	0.9043	0.0957	0.041275
1930	0.136975	0.0957	0.9043	0.0957	0.041275
1931	0.136975	0.0957	0.9043	0.0957	0.041275
1932	0.136975	0.0957	0.9043	0.0957	0.041275
1933	0.136975	0.0957	0.9043	0.0957	0.041275
1934	0.136975	0.0957	0.9043	0.0957	0.041275
1935	0.136975	0.0957	0.9043	0.0957	0.041275
1936	0.136975	0.0957	0.9043	0.0957	0.041275
1937	0.136975	0.0957	0.9043	0.0957	0.041275
1938	0.136975	0.0957	0.9043	0.0957	0.041275
1939	0.136975	0.0957	0.9043	0.0957	0.041275
1940	0.136975	0.0957	0.9043	0.0957	0.041275
1941	0.136975	0.0957	0.9043	0.0957	0.041275
1942	0.136975	0.0957	0.9043	0.0957	0.041275
1943	0.136975	0.0957	0.9043	0.0957	0.041275
1944	0.136975	0.0957	0.9043	0.0957	0.041275
1945	0.136975	0.0957	0.9043	0.0957	0.041275
1946	0.136975	0.0957	0.9043	0.0957	0.041275
1947	0.136975	0.0957	0.9043	0.0957	0.041275
1948	0.136975	0.0957	0.9043	0.0957	0.041275
1949	0.136975	0.0957	0.9043	0.0957	0.041275
1950	0.136975	0.0957	0.9043	0.0957	0.041275
1951	0.136975	0.0957	0.9043	0.0957	0.041275
1952	0.136975	0.0957	0.9043	0.0957	0.041275
1953	0.136975	0.0957	0.9043	0.0957	0.041275
1954	0.136975	0.0957	0.9043	0.0957	0.041275
1955	0.136975	0.0957	0.9043	0.0957	0.041275
1956	0.136975	0.0957	0.9043	0.0957	0.041275
1957	0.136975	0.0957	0.9043	0.0957	0.041275
1958	0.136975	0.0957	0.9043	0.0957	0.041275
1959	0.136975	0.0957	0.9043	0.0957	0.041275
1960	0.136975	0.0957	0.9043	0.0957	0.041275
1961	0.136975	0.0957	0.9043	0.0957	0.041275
1962	0.136975	0.0957	0.9043	0.0957	0.041275
1963	0.136975	0.0957	0.9043	0.0957	0.041275
1964	0.136975	0.0957	0.9043	0.0957	0.041275
1965	0.136975	0.0957	0.9043	0.0957	0.041275
1966	0.136975	0.0957	0.9043	0.0957	0.041275
1967	0.136975	0.0957	0.9043	0.0957	0.041275
1968	0.136975	0.0957	0.9043	0.0957	0.041275
1969	0.136975	0.0957	0.9043	0.0957	0.041275
1970	0.136975	0.0957	0.9043	0.0957	0.041275
1971	0.136975	0.0957	0.9043	0.0957	0.041275
1972	0.136975	0.0957	0.9043	0.0957	0.041275
1973	0.136975	0.0957	0.9043	0.0957	0.041275
1974	0.136975	0.0957	0.9043	0.0957	0.041275
1975	0.136975	0.0957	0.9043	0.0957	0.041275
1976	0.136975	0.0957	0.9043	0.0957	0.041275
1977	0.136975	0.0957	0.9043	0.0957	0.041275
1978	0.136975	0.0957	0.9043	0.0957	0.041275
1979	0.136975	0.0957	0.9043	0.0957	0.041275
1980	0.136975	0.0957	0.9043	0.0957	0.041275
1981	0.136975	0.0957	0.9043	0.0957	0.041275
1982	0.136975	0.0957	0.9043	0.0957	0.041275
1983	0.136975	0.0957	0.9043	0.0957	0.041275
1984	0.136975	0.0957	0.9043	0.0957	0.041275
1985	0.136975	0.0957	0.9043	0.0957	0.041275
1986	0.136975	0.0957	0.9043	0.0957	0.041275
1987	0.136975	0.0957	0.9043	0.0957	0.041275
1988	0.136975	0.0957	0.9043	0.0957	0.041275
1989	0.136975	0.0957	0.9043	0.0957	0.041275
1990	0.136975	0.0957	0.9043	0.0957	0.041275
1991	0.136975	0.0957	0.9043	0.0957	0.041275
1992	0.136975	0.0957	0.9043	0.0957	0.041275
1993	0.136975	0.0957	0.9043	0.0957	0.041275
1994	0.136975	0.0957	0.9043	0.0957	0.041275
1995	0.136975	0.0957	0.9043	0.0957	0.041275
1996	0.136975	0.0957	0.9043	0.0957	0.041275
1997	0.136975	0.0957	0.9043	0.0957	0.041275
1998	0.136975	0.0957	0.9043	0.0957	0.041275
1999	0.136975	0.0957	0.9043	0.0957	0.041275
2000	0.136975	0.0957	0.9043	0.0957	0.041275
[truncated: 3,001 more rows]
