# Supplementary material for: Aspiration-driven co-evolution of cooperation with individual behavioral diversity
Source: PLoS One. 2023 Sep 15;18(9):e0291134. doi: 10.1371/journal.pone.0291134 (PMC10503719; doi:10.1371/journal.pone.0291134)
Supplement: S1 Data — (ZIP) [file pone.0291134.s001.zip › M1/v2-L=200/data/tolerate=1_b=1.34_frequency.txt]

1	0.499100	1	0	0.4991	0
2	0.341531	0.91115	0.08885	0.3412	0.00033125
3	0.238969	0.77395	0.22605	0.23675	0.00221875
4	0.171119	0.610875	0.389125	0.166275	0.00484375
5	0.128156	0.45485	0.54515	0.12105	0.00710625
6	0.101638	0.337325	0.662675	0.091975	0.0096625
7	0.084606	0.2523	0.7477	0.073725	0.0108813
8	0.074331	0.19275	0.80725	0.062525	0.0118063
9	0.070681	0.15535	0.84465	0.05745	0.0132313
10	0.068931	0.132725	0.867275	0.055175	0.0137562
11	0.067650	0.120275	0.879725	0.0539	0.01375
12	0.066712	0.1096	0.8904	0.051825	0.0148875
13	0.068013	0.1042	0.8958	0.05215	0.0158625
14	0.068944	0.100825	0.899175	0.05245	0.0164938
15	0.069144	0.096625	0.903375	0.05175	0.0173937
16	0.068875	0.0929	0.9071	0.05065	0.018225
17	0.069788	0.088625	0.911375	0.04995	0.0198375
18	0.070606	0.0866	0.9134	0.050375	0.0202312
19	0.070656	0.08555	0.91445	0.0505	0.0201563
20	0.072075	0.08545	0.91455	0.051825	0.02025
21	0.072950	0.084375	0.915625	0.052125	0.020825
22	0.074269	0.0836	0.9164	0.05265	0.0216187
23	0.075225	0.0841	0.9159	0.053775	0.02145
24	0.076250	0.0842	0.9158	0.05445	0.0218
25	0.077106	0.0843	0.9157	0.054825	0.0222812
26	0.077825	0.084325	0.915675	0.054925	0.0229
27	0.078344	0.0841	0.9159	0.055175	0.0231687
28	0.079069	0.084	0.916	0.056	0.0230687
29	0.079444	0.082875	0.917125	0.055925	0.0235188
30	0.080125	0.0836	0.9164	0.05645	0.023675
31	0.081037	0.0836	0.9164	0.05725	0.0237875
32	0.081581	0.083975	0.916025	0.057425	0.0241563
33	0.082944	0.084625	0.915375	0.0585	0.0244438
34	0.082581	0.084325	0.915675	0.058175	0.0244063
35	0.083556	0.08465	0.91535	0.059175	0.0243813
36	0.084550	0.084725	0.915275	0.059475	0.025075
37	0.085050	0.0836	0.9164	0.058725	0.026325
38	0.085619	0.08395	0.91605	0.059225	0.0263938
39	0.085550	0.0844	0.9156	0.0592	0.02635
40	0.086413	0.083675	0.916325	0.0594	0.0270125
41	0.086994	0.08435	0.91565	0.059675	0.0273187
42	0.086969	0.084125	0.915875	0.05955	0.0274187
43	0.088087	0.0848	0.9152	0.060725	0.0273625
44	0.088675	0.084925	0.915075	0.0614	0.027275
45	0.089769	0.08565	0.91435	0.06225	0.0275188
46	0.090862	0.0869	0.9131	0.06365	0.0272125
47	0.091650	0.08835	0.91165	0.064325	0.027325
48	0.091675	0.087525	0.912475	0.06395	0.027725
49	0.091875	0.0871	0.9129	0.063475	0.0284
50	0.092544	0.08645	0.91355	0.064275	0.0282687
51	0.093456	0.0863	0.9137	0.06525	0.0282062
52	0.093519	0.0862	0.9138	0.064975	0.0285438
53	0.095144	0.0876	0.9124	0.066275	0.0288687
54	0.095950	0.089125	0.910875	0.0672	0.02875
55	0.095981	0.089575	0.910425	0.067	0.0289813
56	0.096400	0.089025	0.910975	0.067	0.0294
57	0.096156	0.08825	0.91175	0.066575	0.0295813
58	0.096944	0.0881	0.9119	0.0673	0.0296438
59	0.098069	0.088225	0.911775	0.06825	0.0298188
60	0.098263	0.089075	0.910925	0.068675	0.0295875
61	0.098681	0.089175	0.910825	0.0692	0.0294813
62	0.099919	0.08925	0.91075	0.069975	0.0299438
63	0.100144	0.089575	0.910425	0.0703	0.0298437
64	0.100737	0.0906	0.9094	0.071175	0.0295625
65	0.100925	0.0906	0.9094	0.071175	0.02975
66	0.100919	0.089425	0.910575	0.070625	0.0302938
67	0.101594	0.090075	0.909925	0.071075	0.0305188
68	0.102288	0.09005	0.90995	0.0716	0.0306875
69	0.102300	0.0902	0.9098	0.07125	0.03105
70	0.102038	0.089175	0.910825	0.070675	0.0313625
71	0.102150	0.088375	0.911625	0.07075	0.0314
72	0.102975	0.08805	0.91195	0.071275	0.0317
73	0.103419	0.08855	0.91145	0.07175	0.0316688
74	0.103719	0.08865	0.91135	0.071825	0.0318937
75	0.104313	0.088825	0.911175	0.072475	0.0318375
76	0.104762	0.089275	0.910725	0.072875	0.0318875
77	0.104750	0.088475	0.911525	0.072325	0.032425
78	0.105094	0.088925	0.911075	0.0728	0.0322938
79	0.105806	0.08935	0.91065	0.0735	0.0323063
80	0.106375	0.090075	0.909925	0.073975	0.0324
81	0.106200	0.089775	0.910225	0.073475	0.032725
82	0.106613	0.0893	0.9107	0.073425	0.0331875
83	0.106350	0.088925	0.911075	0.073125	0.033225
84	0.106656	0.088125	0.911875	0.07335	0.0333063
85	0.106906	0.087775	0.912225	0.0736	0.0333063
86	0.107650	0.08755	0.91245	0.073775	0.033875
87	0.108150	0.088375	0.911625	0.074475	0.033675
88	0.108350	0.088525	0.911475	0.0748	0.03355
89	0.108131	0.08815	0.91185	0.0743	0.0338313
90	0.108338	0.088025	0.911975	0.074525	0.0338125
91	0.108438	0.087325	0.912675	0.074775	0.0336625
92	0.109081	0.087675	0.912325	0.075425	0.0336562
93	0.109413	0.087625	0.912375	0.075675	0.0337375
94	0.109756	0.088575	0.911425	0.07595	0.0338063
95	0.109900	0.08825	0.91175	0.0759	0.034
96	0.110519	0.088475	0.911525	0.076425	0.0340937
97	0.110725	0.0892	0.9108	0.076375	0.03435
98	0.111062	0.08915	0.91085	0.07685	0.0342125
99	0.111319	0.089675	0.910325	0.07745	0.0338688
100	0.111094	0.08875	0.91125	0.076925	0.0341687
101	0.111338	0.08845	0.91155	0.0768	0.0345375
102	0.111831	0.08865	0.91135	0.077425	0.0344062
103	0.112269	0.0887	0.9113	0.078	0.0342688
104	0.111913	0.089375	0.910625	0.07765	0.0342625
105	0.111944	0.088575	0.911425	0.077275	0.0346687
106	0.112475	0.08795	0.91205	0.0773	0.035175
107	0.112275	0.088025	0.911975	0.077325	0.03495
108	0.112444	0.088025	0.911975	0.077575	0.0348687
109	0.112894	0.0881	0.9119	0.078	0.0348938
110	0.112950	0.0878	0.9122	0.077675	0.035275
111	0.113212	0.088025	0.911975	0.077975	0.0352375
112	0.113413	0.088125	0.911875	0.078175	0.0352375
113	0.113569	0.088025	0.911975	0.07845	0.0351187
114	0.113931	0.088575	0.911425	0.078375	0.0355562
115	0.114212	0.088175	0.911825	0.0784	0.0358125
116	0.114444	0.088425	0.911575	0.078775	0.0356687
117	0.114306	0.0881	0.9119	0.078775	0.0355313
118	0.114906	0.08855	0.91145	0.079225	0.0356812
119	0.114994	0.089025	0.910975	0.07955	0.0354438
120	0.115238	0.089175	0.910825	0.079525	0.0357125
121	0.115075	0.0887	0.9113	0.07925	0.035825
122	0.115369	0.088675	0.911325	0.07955	0.0358188
123	0.115475	0.088075	0.911925	0.079	0.036475
124	0.115781	0.087825	0.912175	0.0796	0.0361812
125	0.115869	0.08835	0.91165	0.080075	0.0357937
126	0.115950	0.088225	0.911775	0.07995	0.036
127	0.116575	0.08855	0.91145	0.080425	0.03615
128	0.116725	0.088925	0.911075	0.080375	0.03635
129	0.116638	0.0885	0.9115	0.079975	0.0366625
130	0.116600	0.087725	0.912275	0.079675	0.036925
131	0.116669	0.088	0.912	0.07985	0.0368187
132	0.117313	0.08815	0.91185	0.080775	0.0365375
133	0.117888	0.08895	0.91105	0.08155	0.0363375
134	0.117594	0.08925	0.91075	0.081075	0.0365188
135	0.117519	0.08905	0.91095	0.080875	0.0366438
136	0.118250	0.08875	0.91125	0.081425	0.036825
137	0.118481	0.089225	0.910775	0.0819	0.0365813
138	0.118600	0.0898	0.9102	0.08215	0.03645
139	0.118213	0.089525	0.910475	0.0817	0.0365125
140	0.118275	0.088725	0.911275	0.081525	0.03675
141	0.118769	0.0889	0.9111	0.0818	0.0369688
142	0.119044	0.08905	0.91095	0.08185	0.0371937
143	0.118956	0.0892	0.9108	0.082125	0.0368313
144	0.119156	0.08895	0.91105	0.082325	0.0368313
145	0.119338	0.089175	0.910825	0.08265	0.0366875
146	0.119644	0.0893	0.9107	0.0827	0.0369437
147	0.119887	0.09015	0.90985	0.083175	0.0367125
148	0.120012	0.0899	0.9101	0.0829	0.0371125
149	0.120306	0.0901	0.9099	0.083225	0.0370813
150	0.120425	0.089925	0.910075	0.083125	0.0373
151	0.120550	0.089975	0.910025	0.0834	0.03715
152	0.121000	0.09025	0.90975	0.083925	0.037075
153	0.120913	0.090475	0.909525	0.083875	0.0370375
154	0.120887	0.089975	0.910025	0.083375	0.0375125
155	0.120875	0.08965	0.91035	0.083525	0.03735
156	0.120931	0.08945	0.91055	0.08375	0.0371812
157	0.121256	0.09005	0.90995	0.0841	0.0371563
158	0.121513	0.09	0.91	0.08415	0.0373625
159	0.121438	0.0899	0.9101	0.083975	0.0374625
160	0.121800	0.090275	0.909725	0.08415	0.03765
161	0.122206	0.090225	0.909775	0.0844	0.0378063
162	0.122963	0.090675	0.909325	0.085225	0.0377375
163	0.122900	0.091225	0.908775	0.0855	0.0374
164	0.122556	0.09125	0.90875	0.084975	0.0375812
165	0.122750	0.09105	0.90895	0.085025	0.037725
166	0.122750	0.090975	0.909025	0.084875	0.037875
167	0.123019	0.09105	0.90895	0.0851	0.0379188
168	0.123344	0.091075	0.908925	0.085425	0.0379188
169	0.123506	0.09165	0.90835	0.085725	0.0377813
170	0.123944	0.09195	0.90805	0.086175	0.0377687
171	0.123787	0.092	0.908	0.086075	0.0377125
172	0.124188	0.09205	0.90795	0.086525	0.0376625
173	0.123919	0.09215	0.90785	0.086225	0.0376937
174	0.123713	0.091675	0.908325	0.08575	0.0379625
175	0.123863	0.090875	0.909125	0.0855	0.0383625
176	0.124113	0.0911	0.9089	0.08605	0.0380625
177	0.124031	0.0912	0.9088	0.085975	0.0380563
178	0.124031	0.091175	0.908825	0.086025	0.0380062
179	0.123831	0.090975	0.909025	0.0857	0.0381312
180	0.124069	0.0905	0.9095	0.08575	0.0383187
181	0.124306	0.090625	0.909375	0.0861	0.0382062
182	0.124381	0.090575	0.909425	0.08625	0.0381312
183	0.124338	0.0906	0.9094	0.0863	0.0380375
184	0.124438	0.0906	0.9094	0.086425	0.0380125
185	0.124681	0.090675	0.909325	0.086475	0.0382062
186	0.124819	0.090925	0.909075	0.086575	0.0382438
187	0.125081	0.09075	0.90925	0.08665	0.0384313
188	0.124956	0.091075	0.908925	0.086775	0.0381813
189	0.125319	0.091075	0.908925	0.087025	0.0382938
190	0.125419	0.09125	0.90875	0.0873	0.0381188
191	0.125300	0.0916	0.9084	0.0874	0.0379
192	0.125238	0.091025	0.908975	0.087	0.0382375
193	0.125763	0.09105	0.90895	0.087425	0.0383375
194	0.125944	0.092	0.908	0.087875	0.0380687
195	0.126169	0.092	0.908	0.088	0.0381688
196	0.125913	0.09175	0.90825	0.087825	0.0380875
197	0.125731	0.091325	0.908675	0.0875	0.0382313
198	0.125850	0.09095	0.90905	0.087425	0.038425
199	0.126100	0.091	0.909	0.087725	0.038375
200	0.126013	0.09125	0.90875	0.08755	0.0384625
201	0.126356	0.091475	0.908525	0.08795	0.0384063
202	0.126344	0.09145	0.90855	0.087825	0.0385187
203	0.126731	0.091475	0.908525	0.08825	0.0384813
204	0.126794	0.091675	0.908325	0.088325	0.0384688
205	0.126950	0.09215	0.90785	0.088575	0.038375
206	0.126844	0.0924	0.9076	0.0885	0.0383438
207	0.127131	0.092125	0.907875	0.088625	0.0385062
208	0.127137	0.092225	0.907775	0.0887	0.0384375
209	0.127344	0.092175	0.907825	0.08875	0.0385938
210	0.127513	0.092725	0.907275	0.089075	0.0384375
211	0.127275	0.092625	0.907375	0.088775	0.0385
212	0.127444	0.092325	0.907675	0.088775	0.0386688
213	0.127469	0.092325	0.907675	0.088825	0.0386437
214	0.127656	0.0922	0.9078	0.088925	0.0387313
215	0.127612	0.09225	0.90775	0.088825	0.0387875
216	0.127887	0.092475	0.907525	0.08915	0.0387375
217	0.128200	0.0929	0.9071	0.089475	0.038725
218	0.127894	0.092375	0.907625	0.089325	0.0385687
219	0.127725	0.092125	0.907875	0.08905	0.038675
220	0.127906	0.0919	0.9081	0.089075	0.0388312
221	0.127906	0.091975	0.908025	0.089	0.0389063
222	0.127950	0.091925	0.908075	0.088975	0.038975
223	0.127900	0.0917	0.9083	0.089	0.0389
224	0.128031	0.091775	0.908225	0.089125	0.0389063
225	0.128394	0.092175	0.907825	0.089625	0.0387687
226	0.128575	0.092675	0.907325	0.089975	0.0386
227	0.128906	0.093125	0.906875	0.0904	0.0385062
228	0.128856	0.0932	0.9068	0.090275	0.0385812
229	0.128956	0.0935	0.9065	0.090325	0.0386312
230	0.128869	0.093275	0.906725	0.090025	0.0388438
231	0.129000	0.093125	0.906875	0.090225	0.038775
232	0.129100	0.09305	0.90695	0.0904	0.0387
233	0.129163	0.09315	0.90685	0.0905	0.0386625
234	0.129350	0.0934	0.9066	0.09065	0.0387
235	0.129438	0.093775	0.906225	0.0908	0.0386375
236	0.129700	0.09395	0.90605	0.0907	0.039
237	0.129819	0.09425	0.90575	0.09055	0.0392687
238	0.130156	0.094875	0.905125	0.090925	0.0392313
239	0.130331	0.09515	0.90485	0.09125	0.0390812
240	0.130556	0.095575	0.904425	0.091575	0.0389813
241	0.130581	0.0953	0.9047	0.09145	0.0391312
242	0.130419	0.09495	0.90505	0.091175	0.0392438
243	0.130300	0.095	0.905	0.091175	0.039125
244	0.130631	0.09485	0.90515	0.0913	0.0393312
245	0.130612	0.0954	0.9046	0.09145	0.0391625
246	0.130775	0.0951	0.9049	0.09155	0.039225
247	0.130963	0.095175	0.904825	0.091775	0.0391875
248	0.131213	0.09555	0.90445	0.092075	0.0391375
249	0.130906	0.09575	0.90425	0.0917	0.0392062
250	0.131225	0.09545	0.90455	0.091925	0.0393
251	0.131313	0.0957	0.9043	0.09215	0.0391625
252	0.131481	0.0953	0.9047	0.092225	0.0392562
253	0.131506	0.09565	0.90435	0.092425	0.0390812
254	0.131494	0.095475	0.904525	0.092425	0.0390687
255	0.131475	0.09545	0.90455	0.092325	0.03915
256	0.131563	0.095425	0.904575	0.09225	0.0393125
257	0.131588	0.09555	0.90445	0.092275	0.0393125
258	0.131313	0.0952	0.9048	0.091775	0.0395375
259	0.131519	0.094875	0.905125	0.0918	0.0397187
260	0.131231	0.094575	0.905425	0.0916	0.0396313
261	0.131294	0.094225	0.905775	0.09155	0.0397438
262	0.131400	0.09425	0.90575	0.091775	0.039625
263	0.131581	0.0947	0.9053	0.092075	0.0395063
264	0.131588	0.0947	0.9053	0.09205	0.0395375
265	0.131669	0.094625	0.905375	0.092125	0.0395438
266	0.131538	0.09475	0.90525	0.092025	0.0395125
267	0.131844	0.094575	0.905425	0.092125	0.0397187
268	0.131763	0.094275	0.905725	0.09215	0.0396125
269	0.131806	0.09435	0.90565	0.092275	0.0395312
270	0.131887	0.094675	0.905325	0.092375	0.0395125
271	0.131881	0.094625	0.905375	0.092275	0.0396063
272	0.131775	0.094675	0.905325	0.092225	0.03955
273	0.131875	0.094525	0.905475	0.092225	0.03965
274	0.132119	0.09455	0.90545	0.0924	0.0397187
275	0.132044	0.094675	0.905325	0.092425	0.0396188
276	0.132331	0.094475	0.905525	0.09265	0.0396813
277	0.132513	0.09485	0.90515	0.0929	0.0396125
278	0.132438	0.09525	0.90475	0.09285	0.0395875
279	0.132356	0.0951	0.9049	0.092725	0.0396313
280	0.132506	0.0949	0.9051	0.092775	0.0397313
281	0.132563	0.095175	0.904825	0.092825	0.0397375
282	0.132662	0.095225	0.904775	0.092975	0.0396875
283	0.132594	0.094925	0.905075	0.0928	0.0397938
284	0.132525	0.094925	0.905075	0.09285	0.039675
285	0.132606	0.094825	0.905175	0.092925	0.0396813
286	0.132494	0.094475	0.905525	0.0927	0.0397938
287	0.132619	0.0944	0.9056	0.0928	0.0398188
288	0.132813	0.094575	0.905425	0.092875	0.0399375
289	0.132706	0.094625	0.905375	0.092875	0.0398312
290	0.132813	0.094775	0.905225	0.09295	0.0398625
291	0.132919	0.0946	0.9054	0.093025	0.0398937
292	0.132806	0.094825	0.905175	0.093	0.0398063
293	0.132769	0.09465	0.90535	0.092925	0.0398437
294	0.132894	0.0948	0.9052	0.09305	0.0398437
295	0.132775	0.094675	0.905325	0.09275	0.040025
296	0.132800	0.094275	0.905725	0.09265	0.04015
297	0.132800	0.09425	0.90575	0.092675	0.040125
298	0.132756	0.094275	0.905725	0.092725	0.0400312
299	0.132788	0.094225	0.905775	0.09285	0.0399375
300	0.132637	0.0941	0.9059	0.0927	0.0399375
301	0.132625	0.093975	0.906025	0.09265	0.039975
302	0.132631	0.0939	0.9061	0.09265	0.0399813
303	0.132637	0.09375	0.90625	0.092625	0.0400125
304	0.132763	0.093775	0.906225	0.0927	0.0400625
305	0.132875	0.093975	0.906025	0.092825	0.04005
306	0.132925	0.094325	0.905675	0.092975	0.03995
307	0.132981	0.0943	0.9057	0.092975	0.0400063
308	0.132887	0.09425	0.90575	0.09285	0.0400375
309	0.133019	0.094225	0.905775	0.093025	0.0399938
310	0.132994	0.094375	0.905625	0.093025	0.0399687
311	0.133075	0.09425	0.90575	0.0931	0.039975
312	0.132937	0.094125	0.905875	0.092875	0.0400625
313	0.133025	0.09405	0.90595	0.092875	0.04015
314	0.133075	0.094075	0.905925	0.0929	0.040175
315	0.133088	0.094	0.906	0.09295	0.0401375
316	0.133069	0.094	0.906	0.092925	0.0401437
317	0.133187	0.094025	0.905975	0.093075	0.0401125
318	0.132963	0.093925	0.906075	0.092825	0.0401375
319	0.133038	0.0938	0.9062	0.092875	0.0401625
320	0.133056	0.0937	0.9063	0.0929	0.0401562
321	0.133144	0.09375	0.90625	0.092975	0.0401688
322	0.133150	0.0939	0.9061	0.0931	0.04005
323	0.133144	0.093925	0.906075	0.093075	0.0400688
324	0.133181	0.0939	0.9061	0.093125	0.0400563
325	0.133156	0.0938	0.9062	0.09305	0.0401063
326	0.133288	0.0937	0.9063	0.09315	0.0401375
327	0.133319	0.0938	0.9062	0.093125	0.0401938
328	0.133288	0.09385	0.90615	0.09315	0.0401375
329	0.133319	0.093775	0.906225	0.093225	0.0400937
330	0.133288	0.0939	0.9061	0.09325	0.0400375
331	0.133194	0.0937	0.9063	0.0931	0.0400937
332	0.133281	0.0936	0.9064	0.09315	0.0401313
333	0.133319	0.0936	0.9064	0.093125	0.0401938
334	0.133387	0.093625	0.906375	0.093225	0.0401625
335	0.133450	0.09375	0.90625	0.09335	0.0401
336	0.133600	0.09395	0.90605	0.093525	0.040075
337	0.133544	0.093975	0.906025	0.093425	0.0401188
338	0.133569	0.0941	0.9059	0.093475	0.0400937
339	0.133550	0.094175	0.905825	0.09345	0.0401
340	0.133594	0.094125	0.905875	0.093425	0.0401688
341	0.133687	0.0941	0.9059	0.093475	0.0402125
342	0.133694	0.0942	0.9058	0.093525	0.0401688
343	0.133656	0.0943	0.9057	0.093475	0.0401813
344	0.133625	0.09425	0.90575	0.09345	0.040175
345	0.133725	0.094025	0.905975	0.093375	0.04035
346	0.133700	0.094225	0.905775	0.0934	0.0403
347	0.133731	0.094275	0.905725	0.093475	0.0402563
348	0.133850	0.0942	0.9058	0.093625	0.040225
349	0.133950	0.0943	0.9057	0.093725	0.040225
350	0.133931	0.09435	0.90565	0.093725	0.0402062
351	0.133969	0.09445	0.90555	0.0937	0.0402687
352	0.133925	0.094375	0.905625	0.09365	0.040275
353	0.133906	0.0942	0.9058	0.093575	0.0403312
354	0.133875	0.09415	0.90585	0.09355	0.040325
355	0.133850	0.094225	0.905775	0.093525	0.040325
356	0.133906	0.094125	0.905875	0.09355	0.0403563
357	0.133875	0.094125	0.905875	0.093525	0.04035
358	0.133887	0.0942	0.9058	0.093575	0.0403125
359	0.133906	0.0941	0.9059	0.09355	0.0403563
360	0.133963	0.094025	0.905975	0.0936	0.0403625
361	0.134025	0.094175	0.905825	0.0937	0.040325
362	0.134038	0.094175	0.905825	0.093675	0.0403625
363	0.134025	0.09435	0.90565	0.0937	0.040325
364	0.133981	0.09435	0.90565	0.09375	0.0402313
365	0.133994	0.094275	0.905725	0.09375	0.0402438
366	0.134081	0.0943	0.9057	0.093825	0.0402563
367	0.134125	0.094275	0.905725	0.093825	0.0403
368	0.134038	0.094225	0.905775	0.093725	0.0403125
369	0.134025	0.09415	0.90585	0.093625	0.0404
370	0.134137	0.09415	0.90585	0.09375	0.0403875
371	0.134144	0.094225	0.905775	0.09375	0.0403937
372	0.134162	0.094275	0.905725	0.0938	0.0403625
373	0.134113	0.094175	0.905825	0.093725	0.0403875
374	0.134169	0.09415	0.90585	0.09375	0.0404188
375	0.134119	0.0941	0.9059	0.0937	0.0404188
376	0.134156	0.0942	0.9058	0.093775	0.0403813
377	0.134194	0.09415	0.90585	0.093825	0.0403688
378	0.134175	0.094225	0.905775	0.09385	0.040325
379	0.134206	0.094225	0.905775	0.09385	0.0403563
380	0.134206	0.094275	0.905725	0.093875	0.0403312
381	0.134219	0.0942	0.9058	0.09385	0.0403688
382	0.134294	0.0942	0.9058	0.0939	0.0403937
383	0.134250	0.09415	0.90585	0.093875	0.040375
384	0.134288	0.0942	0.9058	0.093925	0.0403625
385	0.134313	0.09425	0.90575	0.09395	0.0403625
386	0.134350	0.0942	0.9058	0.093975	0.040375
387	0.134375	0.0942	0.9058	0.093975	0.0404
388	0.134450	0.094375	0.905625	0.094075	0.040375
389	0.134481	0.09455	0.90545	0.0941	0.0403813
390	0.134425	0.094475	0.905525	0.09405	0.040375
391	0.134387	0.094325	0.905675	0.09395	0.0404375
392	0.134369	0.094275	0.905725	0.09395	0.0404188
393	0.134488	0.09435	0.90565	0.0941	0.0403875
394	0.134506	0.094325	0.905675	0.09405	0.0404562
395	0.134431	0.094275	0.905725	0.09395	0.0404813
396	0.134431	0.09425	0.90575	0.093925	0.0405063
397	0.134419	0.094275	0.905725	0.0939	0.0405187
398	0.134425	0.0942	0.9058	0.0939	0.040525
399	0.134450	0.094175	0.905825	0.093925	0.040525
400	0.134456	0.094375	0.905625	0.09395	0.0405063
401	0.134431	0.094275	0.905725	0.093975	0.0404562
402	0.134456	0.09425	0.90575	0.094	0.0404562
403	0.134456	0.09425	0.90575	0.094	0.0404562
404	0.134488	0.0943	0.9057	0.094075	0.0404125
405	0.134475	0.094275	0.905725	0.094	0.040475
406	0.134475	0.0942	0.9058	0.094	0.040475
407	0.134469	0.0942	0.9058	0.093975	0.0404938
408	0.134500	0.094175	0.905825	0.093975	0.040525
409	0.134500	0.094275	0.905725	0.09405	0.04045
410	0.134463	0.0941	0.9059	0.093925	0.0405375
411	0.134444	0.09405	0.90595	0.093925	0.0405187
412	0.134481	0.094075	0.905925	0.093975	0.0405063
413	0.134450	0.094075	0.905925	0.09395	0.0405
414	0.134475	0.094125	0.905875	0.094025	0.04045
415	0.134500	0.0941	0.9059	0.094025	0.040475
416	0.134469	0.0941	0.9059	0.094	0.0404687
417	0.134450	0.094025	0.905975	0.093925	0.040525
418	0.134481	0.094025	0.905975	0.093975	0.0405063
419	0.134456	0.093975	0.906025	0.0939	0.0405563
420	0.134450	0.094025	0.905975	0.0939	0.04055
421	0.134444	0.094	0.906	0.0939	0.0405438
422	0.134406	0.093975	0.906025	0.093925	0.0404813
423	0.134412	0.093925	0.906075	0.093925	0.0404875
424	0.134412	0.093925	0.906075	0.093925	0.0404875
425	0.134412	0.093925	0.906075	0.093925	0.0404875
426	0.134412	0.093925	0.906075	0.093925	0.0404875
427	0.134412	0.093925	0.906075	0.093925	0.0404875
428	0.134412	0.093925	0.906075	0.093925	0.0404875
429	0.134412	0.093925	0.906075	0.093925	0.0404875
430	0.134412	0.093925	0.906075	0.093925	0.0404875
431	0.134412	0.093925	0.906075	0.093925	0.0404875
432	0.134412	0.093925	0.906075	0.093925	0.0404875
433	0.134412	0.093925	0.906075	0.093925	0.0404875
434	0.134412	0.093925	0.906075	0.093925	0.0404875
435	0.134412	0.093925	0.906075	0.093925	0.0404875
436	0.134412	0.093925	0.906075	0.093925	0.0404875
437	0.134412	0.093925	0.906075	0.093925	0.0404875
438	0.134412	0.093925	0.906075	0.093925	0.0404875
439	0.134412	0.093925	0.906075	0.093925	0.0404875
440	0.134412	0.093925	0.906075	0.093925	0.0404875
441	0.134412	0.093925	0.906075	0.093925	0.0404875
442	0.134412	0.093925	0.906075	0.093925	0.0404875
443	0.134412	0.093925	0.906075	0.093925	0.0404875
444	0.134412	0.093925	0.906075	0.093925	0.0404875
445	0.134412	0.093925	0.906075	0.093925	0.0404875
446	0.134412	0.093925	0.906075	0.093925	0.0404875
447	0.134412	0.093925	0.906075	0.093925	0.0404875
448	0.134412	0.093925	0.906075	0.093925	0.0404875
449	0.134412	0.093925	0.906075	0.093925	0.0404875
450	0.134412	0.093925	0.906075	0.093925	0.0404875
451	0.134412	0.093925	0.906075	0.093925	0.0404875
452	0.134412	0.093925	0.906075	0.093925	0.0404875
453	0.134412	0.093925	0.906075	0.093925	0.0404875
454	0.134412	0.093925	0.906075	0.093925	0.0404875
455	0.134412	0.093925	0.906075	0.093925	0.0404875
456	0.134412	0.093925	0.906075	0.093925	0.0404875
457	0.134412	0.093925	0.906075	0.093925	0.0404875
458	0.134412	0.093925	0.906075	0.093925	0.0404875
459	0.134412	0.093925	0.906075	0.093925	0.0404875
460	0.134412	0.093925	0.906075	0.093925	0.0404875
461	0.134412	0.093925	0.906075	0.093925	0.0404875
462	0.134412	0.093925	0.906075	0.093925	0.0404875
463	0.134412	0.093925	0.906075	0.093925	0.0404875
464	0.134412	0.093925	0.906075	0.093925	0.0404875
465	0.134412	0.093925	0.906075	0.093925	0.0404875
466	0.134412	0.093925	0.906075	0.093925	0.0404875
467	0.134412	0.093925	0.906075	0.093925	0.0404875
468	0.134412	0.093925	0.906075	0.093925	0.0404875
469	0.134412	0.093925	0.906075	0.093925	0.0404875
470	0.134412	0.093925	0.906075	0.093925	0.0404875
471	0.134412	0.093925	0.906075	0.093925	0.0404875
472	0.134412	0.093925	0.906075	0.093925	0.0404875
473	0.134412	0.093925	0.906075	0.093925	0.0404875
474	0.134412	0.093925	0.906075	0.093925	0.0404875
475	0.134412	0.093925	0.906075	0.093925	0.0404875
476	0.134412	0.093925	0.906075	0.093925	0.0404875
477	0.134412	0.093925	0.906075	0.093925	0.0404875
478	0.134412	0.093925	0.906075	0.093925	0.0404875
479	0.134412	0.093925	0.906075	0.093925	0.0404875
480	0.134412	0.093925	0.906075	0.093925	0.0404875
481	0.134412	0.093925	0.906075	0.093925	0.0404875
482	0.134412	0.093925	0.906075	0.093925	0.0404875
483	0.134412	0.093925	0.906075	0.093925	0.0404875
484	0.134412	0.093925	0.906075	0.093925	0.0404875
485	0.134412	0.093925	0.906075	0.093925	0.0404875
486	0.134412	0.093925	0.906075	0.093925	0.0404875
487	0.134412	0.093925	0.906075	0.093925	0.0404875
488	0.134412	0.093925	0.906075	0.093925	0.0404875
489	0.134412	0.093925	0.906075	0.093925	0.0404875
490	0.134412	0.093925	0.906075	0.093925	0.0404875
491	0.134412	0.093925	0.906075	0.093925	0.0404875
492	0.134412	0.093925	0.906075	0.093925	0.0404875
493	0.134412	0.093925	0.906075	0.093925	0.0404875
494	0.134412	0.093925	0.906075	0.093925	0.0404875
495	0.134412	0.093925	0.906075	0.093925	0.0404875
496	0.134412	0.093925	0.906075	0.093925	0.0404875
497	0.134412	0.093925	0.906075	0.093925	0.0404875
498	0.134412	0.093925	0.906075	0.093925	0.0404875
499	0.134412	0.093925	0.906075	0.093925	0.0404875
500	0.134412	0.093925	0.906075	0.093925	0.0404875
501	0.134412	0.093925	0.906075	0.093925	0.0404875
502	0.134412	0.093925	0.906075	0.093925	0.0404875
503	0.134412	0.093925	0.906075	0.093925	0.0404875
504	0.134412	0.093925	0.906075	0.093925	0.0404875
505	0.134412	0.093925	0.906075	0.093925	0.0404875
506	0.134412	0.093925	0.906075	0.093925	0.0404875
507	0.134412	0.093925	0.906075	0.093925	0.0404875
508	0.134412	0.093925	0.906075	0.093925	0.0404875
509	0.134412	0.093925	0.906075	0.093925	0.0404875
510	0.134412	0.093925	0.906075	0.093925	0.0404875
511	0.134412	0.093925	0.906075	0.093925	0.0404875
512	0.134412	0.093925	0.906075	0.093925	0.0404875
513	0.134412	0.093925	0.906075	0.093925	0.0404875
514	0.134412	0.093925	0.906075	0.093925	0.0404875
515	0.134412	0.093925	0.906075	0.093925	0.0404875
516	0.134412	0.093925	0.906075	0.093925	0.0404875
517	0.134412	0.093925	0.906075	0.093925	0.0404875
518	0.134412	0.093925	0.906075	0.093925	0.0404875
519	0.134412	0.093925	0.906075	0.093925	0.0404875
520	0.134412	0.093925	0.906075	0.093925	0.0404875
521	0.134412	0.093925	0.906075	0.093925	0.0404875
522	0.134412	0.093925	0.906075	0.093925	0.0404875
523	0.134412	0.093925	0.906075	0.093925	0.0404875
524	0.134412	0.093925	0.906075	0.093925	0.0404875
525	0.134412	0.093925	0.906075	0.093925	0.0404875
526	0.134412	0.093925	0.906075	0.093925	0.0404875
527	0.134412	0.093925	0.906075	0.093925	0.0404875
528	0.134412	0.093925	0.906075	0.093925	0.0404875
529	0.134412	0.093925	0.906075	0.093925	0.0404875
530	0.134412	0.093925	0.906075	0.093925	0.0404875
531	0.134412	0.093925	0.906075	0.093925	0.0404875
532	0.134412	0.093925	0.906075	0.093925	0.0404875
533	0.134412	0.093925	0.906075	0.093925	0.0404875
534	0.134412	0.093925	0.906075	0.093925	0.0404875
535	0.134412	0.093925	0.906075	0.093925	0.0404875
536	0.134412	0.093925	0.906075	0.093925	0.0404875
537	0.134412	0.093925	0.906075	0.093925	0.0404875
538	0.134412	0.093925	0.906075	0.093925	0.0404875
539	0.134412	0.093925	0.906075	0.093925	0.0404875
540	0.134412	0.093925	0.906075	0.093925	0.0404875
541	0.134412	0.093925	0.906075	0.093925	0.0404875
542	0.134412	0.093925	0.906075	0.093925	0.0404875
543	0.134412	0.093925	0.906075	0.093925	0.0404875
544	0.134412	0.093925	0.906075	0.093925	0.0404875
545	0.134412	0.093925	0.906075	0.093925	0.0404875
546	0.134412	0.093925	0.906075	0.093925	0.0404875
547	0.134412	0.093925	0.906075	0.093925	0.0404875
548	0.134412	0.093925	0.906075	0.093925	0.0404875
549	0.134412	0.093925	0.906075	0.093925	0.0404875
550	0.134412	0.093925	0.906075	0.093925	0.0404875
551	0.134412	0.093925	0.906075	0.093925	0.0404875
552	0.134412	0.093925	0.906075	0.093925	0.0404875
553	0.134412	0.093925	0.906075	0.093925	0.0404875
554	0.134412	0.093925	0.906075	0.093925	0.0404875
555	0.134412	0.093925	0.906075	0.093925	0.0404875
556	0.134412	0.093925	0.906075	0.093925	0.0404875
557	0.134412	0.093925	0.906075	0.093925	0.0404875
558	0.134412	0.093925	0.906075	0.093925	0.0404875
559	0.134412	0.093925	0.906075	0.093925	0.0404875
560	0.134412	0.093925	0.906075	0.093925	0.0404875
561	0.134412	0.093925	0.906075	0.093925	0.0404875
562	0.134412	0.093925	0.906075	0.093925	0.0404875
563	0.134412	0.093925	0.906075	0.093925	0.0404875
564	0.134412	0.093925	0.906075	0.093925	0.0404875
565	0.134412	0.093925	0.906075	0.093925	0.0404875
566	0.134412	0.093925	0.906075	0.093925	0.0404875
567	0.134412	0.093925	0.906075	0.093925	0.0404875
568	0.134412	0.093925	0.906075	0.093925	0.0404875
569	0.134412	0.093925	0.906075	0.093925	0.0404875
570	0.134412	0.093925	0.906075	0.093925	0.0404875
571	0.134412	0.093925	0.906075	0.093925	0.0404875
572	0.134412	0.093925	0.906075	0.093925	0.0404875
573	0.134412	0.093925	0.906075	0.093925	0.0404875
574	0.134412	0.093925	0.906075	0.093925	0.0404875
575	0.134412	0.093925	0.906075	0.093925	0.0404875
576	0.134412	0.093925	0.906075	0.093925	0.0404875
577	0.134412	0.093925	0.906075	0.093925	0.0404875
578	0.134412	0.093925	0.906075	0.093925	0.0404875
579	0.134412	0.093925	0.906075	0.093925	0.0404875
580	0.134412	0.093925	0.906075	0.093925	0.0404875
581	0.134412	0.093925	0.906075	0.093925	0.0404875
582	0.134412	0.093925	0.906075	0.093925	0.0404875
583	0.134412	0.093925	0.906075	0.093925	0.0404875
584	0.134412	0.093925	0.906075	0.093925	0.0404875
585	0.134412	0.093925	0.906075	0.093925	0.0404875
586	0.134412	0.093925	0.906075	0.093925	0.0404875
587	0.134412	0.093925	0.906075	0.093925	0.0404875
588	0.134412	0.093925	0.906075	0.093925	0.0404875
589	0.134412	0.093925	0.906075	0.093925	0.0404875
590	0.134412	0.093925	0.906075	0.093925	0.0404875
591	0.134412	0.093925	0.906075	0.093925	0.0404875
592	0.134412	0.093925	0.906075	0.093925	0.0404875
593	0.134412	0.093925	0.906075	0.093925	0.0404875
594	0.134412	0.093925	0.906075	0.093925	0.0404875
595	0.134412	0.093925	0.906075	0.093925	0.0404875
596	0.134412	0.093925	0.906075	0.093925	0.0404875
597	0.134412	0.093925	0.906075	0.093925	0.0404875
598	0.134412	0.093925	0.906075	0.093925	0.0404875
599	0.134412	0.093925	0.906075	0.093925	0.0404875
600	0.134412	0.093925	0.906075	0.093925	0.0404875
601	0.134412	0.093925	0.906075	0.093925	0.0404875
602	0.134412	0.093925	0.906075	0.093925	0.0404875
603	0.134412	0.093925	0.906075	0.093925	0.0404875
604	0.134412	0.093925	0.906075	0.093925	0.0404875
605	0.134412	0.093925	0.906075	0.093925	0.0404875
606	0.134412	0.093925	0.906075	0.093925	0.0404875
607	0.134412	0.093925	0.906075	0.093925	0.0404875
608	0.134412	0.093925	0.906075	0.093925	0.0404875
609	0.134412	0.093925	0.906075	0.093925	0.0404875
610	0.134412	0.093925	0.906075	0.093925	0.0404875
611	0.134412	0.093925	0.906075	0.093925	0.0404875
612	0.134412	0.093925	0.906075	0.093925	0.0404875
613	0.134412	0.093925	0.906075	0.093925	0.0404875
614	0.134412	0.093925	0.906075	0.093925	0.0404875
615	0.134412	0.093925	0.906075	0.093925	0.0404875
616	0.134412	0.093925	0.906075	0.093925	0.0404875
617	0.134412	0.093925	0.906075	0.093925	0.0404875
618	0.134412	0.093925	0.906075	0.093925	0.0404875
619	0.134412	0.093925	0.906075	0.093925	0.0404875
620	0.134412	0.093925	0.906075	0.093925	0.0404875
621	0.134412	0.093925	0.906075	0.093925	0.0404875
622	0.134412	0.093925	0.906075	0.093925	0.0404875
623	0.134412	0.093925	0.906075	0.093925	0.0404875
624	0.134412	0.093925	0.906075	0.093925	0.0404875
625	0.134412	0.093925	0.906075	0.093925	0.0404875
626	0.134412	0.093925	0.906075	0.093925	0.0404875
627	0.134412	0.093925	0.906075	0.093925	0.0404875
628	0.134412	0.093925	0.906075	0.093925	0.0404875
629	0.134412	0.093925	0.906075	0.093925	0.0404875
630	0.134412	0.093925	0.906075	0.093925	0.0404875
631	0.134412	0.093925	0.906075	0.093925	0.0404875
632	0.134412	0.093925	0.906075	0.093925	0.0404875
633	0.134412	0.093925	0.906075	0.093925	0.0404875
634	0.134412	0.093925	0.906075	0.093925	0.0404875
635	0.134412	0.093925	0.906075	0.093925	0.0404875
636	0.134412	0.093925	0.906075	0.093925	0.0404875
637	0.134412	0.093925	0.906075	0.093925	0.0404875
638	0.134412	0.093925	0.906075	0.093925	0.0404875
639	0.134412	0.093925	0.906075	0.093925	0.0404875
640	0.134412	0.093925	0.906075	0.093925	0.0404875
641	0.134412	0.093925	0.906075	0.093925	0.0404875
642	0.134412	0.093925	0.906075	0.093925	0.0404875
643	0.134412	0.093925	0.906075	0.093925	0.0404875
644	0.134412	0.093925	0.906075	0.093925	0.0404875
645	0.134412	0.093925	0.906075	0.093925	0.0404875
646	0.134412	0.093925	0.906075	0.093925	0.0404875
647	0.134412	0.093925	0.906075	0.093925	0.0404875
648	0.134412	0.093925	0.906075	0.093925	0.0404875
649	0.134412	0.093925	0.906075	0.093925	0.0404875
650	0.134412	0.093925	0.906075	0.093925	0.0404875
651	0.134412	0.093925	0.906075	0.093925	0.0404875
652	0.134412	0.093925	0.906075	0.093925	0.0404875
653	0.134412	0.093925	0.906075	0.093925	0.0404875
654	0.134412	0.093925	0.906075	0.093925	0.0404875
655	0.134412	0.093925	0.906075	0.093925	0.0404875
656	0.134412	0.093925	0.906075	0.093925	0.0404875
657	0.134412	0.093925	0.906075	0.093925	0.0404875
658	0.134412	0.093925	0.906075	0.093925	0.0404875
659	0.134412	0.093925	0.906075	0.093925	0.0404875
660	0.134412	0.093925	0.906075	0.093925	0.0404875
661	0.134412	0.093925	0.906075	0.093925	0.0404875
662	0.134412	0.093925	0.906075	0.093925	0.0404875
663	0.134412	0.093925	0.906075	0.093925	0.0404875
664	0.134412	0.093925	0.906075	0.093925	0.0404875
665	0.134412	0.093925	0.906075	0.093925	0.0404875
666	0.134412	0.093925	0.906075	0.093925	0.0404875
667	0.134412	0.093925	0.906075	0.093925	0.0404875
668	0.134412	0.093925	0.906075	0.093925	0.0404875
669	0.134412	0.093925	0.906075	0.093925	0.0404875
670	0.134412	0.093925	0.906075	0.093925	0.0404875
671	0.134412	0.093925	0.906075	0.093925	0.0404875
672	0.134412	0.093925	0.906075	0.093925	0.0404875
673	0.134412	0.093925	0.906075	0.093925	0.0404875
674	0.134412	0.093925	0.906075	0.093925	0.0404875
675	0.134412	0.093925	0.906075	0.093925	0.0404875
676	0.134412	0.093925	0.906075	0.093925	0.0404875
677	0.134412	0.093925	0.906075	0.093925	0.0404875
678	0.134412	0.093925	0.906075	0.093925	0.0404875
679	0.134412	0.093925	0.906075	0.093925	0.0404875
680	0.134412	0.093925	0.906075	0.093925	0.0404875
681	0.134412	0.093925	0.906075	0.093925	0.0404875
682	0.134412	0.093925	0.906075	0.093925	0.0404875
683	0.134412	0.093925	0.906075	0.093925	0.0404875
684	0.134412	0.093925	0.906075	0.093925	0.0404875
685	0.134412	0.093925	0.906075	0.093925	0.0404875
686	0.134412	0.093925	0.906075	0.093925	0.0404875
687	0.134412	0.093925	0.906075	0.093925	0.0404875
688	0.134412	0.093925	0.906075	0.093925	0.0404875
689	0.134412	0.093925	0.906075	0.093925	0.0404875
690	0.134412	0.093925	0.906075	0.093925	0.0404875
691	0.134412	0.093925	0.906075	0.093925	0.0404875
692	0.134412	0.093925	0.906075	0.093925	0.0404875
693	0.134412	0.093925	0.906075	0.093925	0.0404875
694	0.134412	0.093925	0.906075	0.093925	0.0404875
695	0.134412	0.093925	0.906075	0.093925	0.0404875
696	0.134412	0.093925	0.906075	0.093925	0.0404875
697	0.134412	0.093925	0.906075	0.093925	0.0404875
698	0.134412	0.093925	0.906075	0.093925	0.0404875
699	0.134412	0.093925	0.906075	0.093925	0.0404875
700	0.134412	0.093925	0.906075	0.093925	0.0404875
701	0.134412	0.093925	0.906075	0.093925	0.0404875
702	0.134412	0.093925	0.906075	0.093925	0.0404875
703	0.134412	0.093925	0.906075	0.093925	0.0404875
704	0.134412	0.093925	0.906075	0.093925	0.0404875
705	0.134412	0.093925	0.906075	0.093925	0.0404875
706	0.134412	0.093925	0.906075	0.093925	0.0404875
707	0.134412	0.093925	0.906075	0.093925	0.0404875
708	0.134412	0.093925	0.906075	0.093925	0.0404875
709	0.134412	0.093925	0.906075	0.093925	0.0404875
710	0.134412	0.093925	0.906075	0.093925	0.0404875
711	0.134412	0.093925	0.906075	0.093925	0.0404875
712	0.134412	0.093925	0.906075	0.093925	0.0404875
713	0.134412	0.093925	0.906075	0.093925	0.0404875
714	0.134412	0.093925	0.906075	0.093925	0.0404875
715	0.134412	0.093925	0.906075	0.093925	0.0404875
716	0.134412	0.093925	0.906075	0.093925	0.0404875
717	0.134412	0.093925	0.906075	0.093925	0.0404875
718	0.134412	0.093925	0.906075	0.093925	0.0404875
719	0.134412	0.093925	0.906075	0.093925	0.0404875
720	0.134412	0.093925	0.906075	0.093925	0.0404875
721	0.134412	0.093925	0.906075	0.093925	0.0404875
722	0.134412	0.093925	0.906075	0.093925	0.0404875
723	0.134412	0.093925	0.906075	0.093925	0.0404875
724	0.134412	0.093925	0.906075	0.093925	0.0404875
725	0.134412	0.093925	0.906075	0.093925	0.0404875
726	0.134412	0.093925	0.906075	0.093925	0.0404875
727	0.134412	0.093925	0.906075	0.093925	0.0404875
728	0.134412	0.093925	0.906075	0.093925	0.0404875
729	0.134412	0.093925	0.906075	0.093925	0.0404875
730	0.134412	0.093925	0.906075	0.093925	0.0404875
731	0.134412	0.093925	0.906075	0.093925	0.0404875
732	0.134412	0.093925	0.906075	0.093925	0.0404875
733	0.134412	0.093925	0.906075	0.093925	0.0404875
734	0.134412	0.093925	0.906075	0.093925	0.0404875
735	0.134412	0.093925	0.906075	0.093925	0.0404875
736	0.134412	0.093925	0.906075	0.093925	0.0404875
737	0.134412	0.093925	0.906075	0.093925	0.0404875
738	0.134412	0.093925	0.906075	0.093925	0.0404875
739	0.134412	0.093925	0.906075	0.093925	0.0404875
740	0.134412	0.093925	0.906075	0.093925	0.0404875
741	0.134412	0.093925	0.906075	0.093925	0.0404875
742	0.134412	0.093925	0.906075	0.093925	0.0404875
743	0.134412	0.093925	0.906075	0.093925	0.0404875
744	0.134412	0.093925	0.906075	0.093925	0.0404875
745	0.134412	0.093925	0.906075	0.093925	0.0404875
746	0.134412	0.093925	0.906075	0.093925	0.0404875
747	0.134412	0.093925	0.906075	0.093925	0.0404875
748	0.134412	0.093925	0.906075	0.093925	0.0404875
749	0.134412	0.093925	0.906075	0.093925	0.0404875
750	0.134412	0.093925	0.906075	0.093925	0.0404875
751	0.134412	0.093925	0.906075	0.093925	0.0404875
752	0.134412	0.093925	0.906075	0.093925	0.0404875
753	0.134412	0.093925	0.906075	0.093925	0.0404875
754	0.134412	0.093925	0.906075	0.093925	0.0404875
755	0.134412	0.093925	0.906075	0.093925	0.0404875
756	0.134412	0.093925	0.906075	0.093925	0.0404875
757	0.134412	0.093925	0.906075	0.093925	0.0404875
758	0.134412	0.093925	0.906075	0.093925	0.0404875
759	0.134412	0.093925	0.906075	0.093925	0.0404875
760	0.134412	0.093925	0.906075	0.093925	0.0404875
761	0.134412	0.093925	0.906075	0.093925	0.0404875
762	0.134412	0.093925	0.906075	0.093925	0.0404875
763	0.134412	0.093925	0.906075	0.093925	0.0404875
764	0.134412	0.093925	0.906075	0.093925	0.0404875
765	0.134412	0.093925	0.906075	0.093925	0.0404875
766	0.134412	0.093925	0.906075	0.093925	0.0404875
767	0.134412	0.093925	0.906075	0.093925	0.0404875
768	0.134412	0.093925	0.906075	0.093925	0.0404875
769	0.134412	0.093925	0.906075	0.093925	0.0404875
770	0.134412	0.093925	0.906075	0.093925	0.0404875
771	0.134412	0.093925	0.906075	0.093925	0.0404875
772	0.134412	0.093925	0.906075	0.093925	0.0404875
773	0.134412	0.093925	0.906075	0.093925	0.0404875
774	0.134412	0.093925	0.906075	0.093925	0.0404875
775	0.134412	0.093925	0.906075	0.093925	0.0404875
776	0.134412	0.093925	0.906075	0.093925	0.0404875
777	0.134412	0.093925	0.906075	0.093925	0.0404875
778	0.134412	0.093925	0.906075	0.093925	0.0404875
779	0.134412	0.093925	0.906075	0.093925	0.0404875
780	0.134412	0.093925	0.906075	0.093925	0.0404875
781	0.134412	0.093925	0.906075	0.093925	0.0404875
782	0.134412	0.093925	0.906075	0.093925	0.0404875
783	0.134412	0.093925	0.906075	0.093925	0.0404875
784	0.134412	0.093925	0.906075	0.093925	0.0404875
785	0.134412	0.093925	0.906075	0.093925	0.0404875
786	0.134412	0.093925	0.906075	0.093925	0.0404875
787	0.134412	0.093925	0.906075	0.093925	0.0404875
788	0.134412	0.093925	0.906075	0.093925	0.0404875
789	0.134412	0.093925	0.906075	0.093925	0.0404875
790	0.134412	0.093925	0.906075	0.093925	0.0404875
791	0.134412	0.093925	0.906075	0.093925	0.0404875
792	0.134412	0.093925	0.906075	0.093925	0.0404875
793	0.134412	0.093925	0.906075	0.093925	0.0404875
794	0.134412	0.093925	0.906075	0.093925	0.0404875
795	0.134412	0.093925	0.906075	0.093925	0.0404875
796	0.134412	0.093925	0.906075	0.093925	0.0404875
797	0.134412	0.093925	0.906075	0.093925	0.0404875
798	0.134412	0.093925	0.906075	0.093925	0.0404875
799	0.134412	0.093925	0.906075	0.093925	0.0404875
800	0.134412	0.093925	0.906075	0.093925	0.0404875
801	0.134412	0.093925	0.906075	0.093925	0.0404875
802	0.134412	0.093925	0.906075	0.093925	0.0404875
803	0.134412	0.093925	0.906075	0.093925	0.0404875
804	0.134412	0.093925	0.906075	0.093925	0.0404875
805	0.134412	0.093925	0.906075	0.093925	0.0404875
806	0.134412	0.093925	0.906075	0.093925	0.0404875
807	0.134412	0.093925	0.906075	0.093925	0.0404875
808	0.134412	0.093925	0.906075	0.093925	0.0404875
809	0.134412	0.093925	0.906075	0.093925	0.0404875
810	0.134412	0.093925	0.906075	0.093925	0.0404875
811	0.134412	0.093925	0.906075	0.093925	0.0404875
812	0.134412	0.093925	0.906075	0.093925	0.0404875
813	0.134412	0.093925	0.906075	0.093925	0.0404875
814	0.134412	0.093925	0.906075	0.093925	0.0404875
815	0.134412	0.093925	0.906075	0.093925	0.0404875
816	0.134412	0.093925	0.906075	0.093925	0.0404875
817	0.134412	0.093925	0.906075	0.093925	0.0404875
818	0.134412	0.093925	0.906075	0.093925	0.0404875
819	0.134412	0.093925	0.906075	0.093925	0.0404875
820	0.134412	0.093925	0.906075	0.093925	0.0404875
821	0.134412	0.093925	0.906075	0.093925	0.0404875
822	0.134412	0.093925	0.906075	0.093925	0.0404875
823	0.134412	0.093925	0.906075	0.093925	0.0404875
824	0.134412	0.093925	0.906075	0.093925	0.0404875
825	0.134412	0.093925	0.906075	0.093925	0.0404875
826	0.134412	0.093925	0.906075	0.093925	0.0404875
827	0.134412	0.093925	0.906075	0.093925	0.0404875
828	0.134412	0.093925	0.906075	0.093925	0.0404875
829	0.134412	0.093925	0.906075	0.093925	0.0404875
830	0.134412	0.093925	0.906075	0.093925	0.0404875
831	0.134412	0.093925	0.906075	0.093925	0.0404875
832	0.134412	0.093925	0.906075	0.093925	0.0404875
833	0.134412	0.093925	0.906075	0.093925	0.0404875
834	0.134412	0.093925	0.906075	0.093925	0.0404875
835	0.134412	0.093925	0.906075	0.093925	0.0404875
836	0.134412	0.093925	0.906075	0.093925	0.0404875
837	0.134412	0.093925	0.906075	0.093925	0.0404875
838	0.134412	0.093925	0.906075	0.093925	0.0404875
839	0.134412	0.093925	0.906075	0.093925	0.0404875
840	0.134412	0.093925	0.906075	0.093925	0.0404875
841	0.134412	0.093925	0.906075	0.093925	0.0404875
842	0.134412	0.093925	0.906075	0.093925	0.0404875
843	0.134412	0.093925	0.906075	0.093925	0.0404875
844	0.134412	0.093925	0.906075	0.093925	0.0404875
845	0.134412	0.093925	0.906075	0.093925	0.0404875
846	0.134412	0.093925	0.906075	0.093925	0.0404875
847	0.134412	0.093925	0.906075	0.093925	0.0404875
848	0.134412	0.093925	0.906075	0.093925	0.0404875
849	0.134412	0.093925	0.906075	0.093925	0.0404875
850	0.134412	0.093925	0.906075	0.093925	0.0404875
851	0.134412	0.093925	0.906075	0.093925	0.0404875
852	0.134412	0.093925	0.906075	0.093925	0.0404875
853	0.134412	0.093925	0.906075	0.093925	0.0404875
854	0.134412	0.093925	0.906075	0.093925	0.0404875
855	0.134412	0.093925	0.906075	0.093925	0.0404875
856	0.134412	0.093925	0.906075	0.093925	0.0404875
857	0.134412	0.093925	0.906075	0.093925	0.0404875
858	0.134412	0.093925	0.906075	0.093925	0.0404875
859	0.134412	0.093925	0.906075	0.093925	0.0404875
860	0.134412	0.093925	0.906075	0.093925	0.0404875
861	0.134412	0.093925	0.906075	0.093925	0.0404875
862	0.134412	0.093925	0.906075	0.093925	0.0404875
863	0.134412	0.093925	0.906075	0.093925	0.0404875
864	0.134412	0.093925	0.906075	0.093925	0.0404875
865	0.134412	0.093925	0.906075	0.093925	0.0404875
866	0.134412	0.093925	0.906075	0.093925	0.0404875
867	0.134412	0.093925	0.906075	0.093925	0.0404875
868	0.134412	0.093925	0.906075	0.093925	0.0404875
869	0.134412	0.093925	0.906075	0.093925	0.0404875
870	0.134412	0.093925	0.906075	0.093925	0.0404875
871	0.134412	0.093925	0.906075	0.093925	0.0404875
872	0.134412	0.093925	0.906075	0.093925	0.0404875
873	0.134412	0.093925	0.906075	0.093925	0.0404875
874	0.134412	0.093925	0.906075	0.093925	0.0404875
875	0.134412	0.093925	0.906075	0.093925	0.0404875
876	0.134412	0.093925	0.906075	0.093925	0.0404875
877	0.134412	0.093925	0.906075	0.093925	0.0404875
878	0.134412	0.093925	0.906075	0.093925	0.0404875
879	0.134412	0.093925	0.906075	0.093925	0.0404875
880	0.134412	0.093925	0.906075	0.093925	0.0404875
881	0.134412	0.093925	0.906075	0.093925	0.0404875
882	0.134412	0.093925	0.906075	0.093925	0.0404875
883	0.134412	0.093925	0.906075	0.093925	0.0404875
884	0.134412	0.093925	0.906075	0.093925	0.0404875
885	0.134412	0.093925	0.906075	0.093925	0.0404875
886	0.134412	0.093925	0.906075	0.093925	0.0404875
887	0.134412	0.093925	0.906075	0.093925	0.0404875
888	0.134412	0.093925	0.906075	0.093925	0.0404875
889	0.134412	0.093925	0.906075	0.093925	0.0404875
890	0.134412	0.093925	0.906075	0.093925	0.0404875
891	0.134412	0.093925	0.906075	0.093925	0.0404875
892	0.134412	0.093925	0.906075	0.093925	0.0404875
893	0.134412	0.093925	0.906075	0.093925	0.0404875
894	0.134412	0.093925	0.906075	0.093925	0.0404875
895	0.134412	0.093925	0.906075	0.093925	0.0404875
896	0.134412	0.093925	0.906075	0.093925	0.0404875
897	0.134412	0.093925	0.906075	0.093925	0.0404875
898	0.134412	0.093925	0.906075	0.093925	0.0404875
899	0.134412	0.093925	0.906075	0.093925	0.0404875
900	0.134412	0.093925	0.906075	0.093925	0.0404875
901	0.134412	0.093925	0.906075	0.093925	0.0404875
902	0.134412	0.093925	0.906075	0.093925	0.0404875
903	0.134412	0.093925	0.906075	0.093925	0.0404875
904	0.134412	0.093925	0.906075	0.093925	0.0404875
905	0.134412	0.093925	0.906075	0.093925	0.0404875
906	0.134412	0.093925	0.906075	0.093925	0.0404875
907	0.134412	0.093925	0.906075	0.093925	0.0404875
908	0.134412	0.093925	0.906075	0.093925	0.0404875
909	0.134412	0.093925	0.906075	0.093925	0.0404875
910	0.134412	0.093925	0.906075	0.093925	0.0404875
911	0.134412	0.093925	0.906075	0.093925	0.0404875
912	0.134412	0.093925	0.906075	0.093925	0.0404875
913	0.134412	0.093925	0.906075	0.093925	0.0404875
914	0.134412	0.093925	0.906075	0.093925	0.0404875
915	0.134412	0.093925	0.906075	0.093925	0.0404875
916	0.134412	0.093925	0.906075	0.093925	0.0404875
917	0.134412	0.093925	0.906075	0.093925	0.0404875
918	0.134412	0.093925	0.906075	0.093925	0.0404875
919	0.134412	0.093925	0.906075	0.093925	0.0404875
920	0.134412	0.093925	0.906075	0.093925	0.0404875
921	0.134412	0.093925	0.906075	0.093925	0.0404875
922	0.134412	0.093925	0.906075	0.093925	0.0404875
923	0.134412	0.093925	0.906075	0.093925	0.0404875
924	0.134412	0.093925	0.906075	0.093925	0.0404875
925	0.134412	0.093925	0.906075	0.093925	0.0404875
926	0.134412	0.093925	0.906075	0.093925	0.0404875
927	0.134412	0.093925	0.906075	0.093925	0.0404875
928	0.134412	0.093925	0.906075	0.093925	0.0404875
929	0.134412	0.093925	0.906075	0.093925	0.0404875
930	0.134412	0.093925	0.906075	0.093925	0.0404875
931	0.134412	0.093925	0.906075	0.093925	0.0404875
932	0.134412	0.093925	0.906075	0.093925	0.0404875
933	0.134412	0.093925	0.906075	0.093925	0.0404875
934	0.134412	0.093925	0.906075	0.093925	0.0404875
935	0.134412	0.093925	0.906075	0.093925	0.0404875
936	0.134412	0.093925	0.906075	0.093925	0.0404875
937	0.134412	0.093925	0.906075	0.093925	0.0404875
938	0.134412	0.093925	0.906075	0.093925	0.0404875
939	0.134412	0.093925	0.906075	0.093925	0.0404875
940	0.134412	0.093925	0.906075	0.093925	0.0404875
941	0.134412	0.093925	0.906075	0.093925	0.0404875
942	0.134412	0.093925	0.906075	0.093925	0.0404875
943	0.134412	0.093925	0.906075	0.093925	0.0404875
944	0.134412	0.093925	0.906075	0.093925	0.0404875
945	0.134412	0.093925	0.906075	0.093925	0.0404875
946	0.134412	0.093925	0.906075	0.093925	0.0404875
947	0.134412	0.093925	0.906075	0.093925	0.0404875
948	0.134412	0.093925	0.906075	0.093925	0.0404875
949	0.134412	0.093925	0.906075	0.093925	0.0404875
950	0.134412	0.093925	0.906075	0.093925	0.0404875
951	0.134412	0.093925	0.906075	0.093925	0.0404875
952	0.134412	0.093925	0.906075	0.093925	0.0404875
953	0.134412	0.093925	0.906075	0.093925	0.0404875
954	0.134412	0.093925	0.906075	0.093925	0.0404875
955	0.134412	0.093925	0.906075	0.093925	0.0404875
956	0.134412	0.093925	0.906075	0.093925	0.0404875
957	0.134412	0.093925	0.906075	0.093925	0.0404875
958	0.134412	0.093925	0.906075	0.093925	0.0404875
959	0.134412	0.093925	0.906075	0.093925	0.0404875
960	0.134412	0.093925	0.906075	0.093925	0.0404875
961	0.134412	0.093925	0.906075	0.093925	0.0404875
962	0.134412	0.093925	0.906075	0.093925	0.0404875
963	0.134412	0.093925	0.906075	0.093925	0.0404875
964	0.134412	0.093925	0.906075	0.093925	0.0404875
965	0.134412	0.093925	0.906075	0.093925	0.0404875
966	0.134412	0.093925	0.906075	0.093925	0.0404875
967	0.134412	0.093925	0.906075	0.093925	0.0404875
968	0.134412	0.093925	0.906075	0.093925	0.0404875
969	0.134412	0.093925	0.906075	0.093925	0.0404875
970	0.134412	0.093925	0.906075	0.093925	0.0404875
971	0.134412	0.093925	0.906075	0.093925	0.0404875
972	0.134412	0.093925	0.906075	0.093925	0.0404875
973	0.134412	0.093925	0.906075	0.093925	0.0404875
974	0.134412	0.093925	0.906075	0.093925	0.0404875
975	0.134412	0.093925	0.906075	0.093925	0.0404875
976	0.134412	0.093925	0.906075	0.093925	0.0404875
977	0.134412	0.093925	0.906075	0.093925	0.0404875
978	0.134412	0.093925	0.906075	0.093925	0.0404875
979	0.134412	0.093925	0.906075	0.093925	0.0404875
980	0.134412	0.093925	0.906075	0.093925	0.0404875
981	0.134412	0.093925	0.906075	0.093925	0.0404875
982	0.134412	0.093925	0.906075	0.093925	0.0404875
983	0.134412	0.093925	0.906075	0.093925	0.0404875
984	0.134412	0.093925	0.906075	0.093925	0.0404875
985	0.134412	0.093925	0.906075	0.093925	0.0404875
986	0.134412	0.093925	0.906075	0.093925	0.0404875
987	0.134412	0.093925	0.906075	0.093925	0.0404875
988	0.134412	0.093925	0.906075	0.093925	0.0404875
989	0.134412	0.093925	0.906075	0.093925	0.0404875
990	0.134412	0.093925	0.906075	0.093925	0.0404875
991	0.134412	0.093925	0.906075	0.093925	0.0404875
992	0.134412	0.093925	0.906075	0.093925	0.0404875
993	0.134412	0.093925	0.906075	0.093925	0.0404875
994	0.134412	0.093925	0.906075	0.093925	0.0404875
995	0.134412	0.093925	0.906075	0.093925	0.0404875
996	0.134412	0.093925	0.906075	0.093925	0.0404875
997	0.134412	0.093925	0.906075	0.093925	0.0404875
998	0.134412	0.093925	0.906075	0.093925	0.0404875
999	0.134412	0.093925	0.906075	0.093925	0.0404875
1000	0.134412	0.093925	0.906075	0.093925	0.0404875
1001	0.134412	0.093925	0.906075	0.093925	0.0404875
1002	0.134412	0.093925	0.906075	0.093925	0.0404875
1003	0.134412	0.093925	0.906075	0.093925	0.0404875
1004	0.134412	0.093925	0.906075	0.093925	0.0404875
1005	0.134412	0.093925	0.906075	0.093925	0.0404875
1006	0.134412	0.093925	0.906075	0.093925	0.0404875
1007	0.134412	0.093925	0.906075	0.093925	0.0404875
1008	0.134412	0.093925	0.906075	0.093925	0.0404875
1009	0.134412	0.093925	0.906075	0.093925	0.0404875
1010	0.134412	0.093925	0.906075	0.093925	0.0404875
1011	0.134412	0.093925	0.906075	0.093925	0.0404875
1012	0.134412	0.093925	0.906075	0.093925	0.0404875
1013	0.134412	0.093925	0.906075	0.093925	0.0404875
1014	0.134412	0.093925	0.906075	0.093925	0.0404875
1015	0.134412	0.093925	0.906075	0.093925	0.0404875
1016	0.134412	0.093925	0.906075	0.093925	0.0404875
1017	0.134412	0.093925	0.906075	0.093925	0.0404875
1018	0.134412	0.093925	0.906075	0.093925	0.0404875
1019	0.134412	0.093925	0.906075	0.093925	0.0404875
1020	0.134412	0.093925	0.906075	0.093925	0.0404875
1021	0.134412	0.093925	0.906075	0.093925	0.0404875
1022	0.134412	0.093925	0.906075	0.093925	0.0404875
1023	0.134412	0.093925	0.906075	0.093925	0.0404875
1024	0.134412	0.093925	0.906075	0.093925	0.0404875
1025	0.134412	0.093925	0.906075	0.093925	0.0404875
1026	0.134412	0.093925	0.906075	0.093925	0.0404875
1027	0.134412	0.093925	0.906075	0.093925	0.0404875
1028	0.134412	0.093925	0.906075	0.093925	0.0404875
1029	0.134412	0.093925	0.906075	0.093925	0.0404875
1030	0.134412	0.093925	0.906075	0.093925	0.0404875
1031	0.134412	0.093925	0.906075	0.093925	0.0404875
1032	0.134412	0.093925	0.906075	0.093925	0.0404875
1033	0.134412	0.093925	0.906075	0.093925	0.0404875
1034	0.134412	0.093925	0.906075	0.093925	0.0404875
1035	0.134412	0.093925	0.906075	0.093925	0.0404875
1036	0.134412	0.093925	0.906075	0.093925	0.0404875
1037	0.134412	0.093925	0.906075	0.093925	0.0404875
1038	0.134412	0.093925	0.906075	0.093925	0.0404875
1039	0.134412	0.093925	0.906075	0.093925	0.0404875
1040	0.134412	0.093925	0.906075	0.093925	0.0404875
1041	0.134412	0.093925	0.906075	0.093925	0.0404875
1042	0.134412	0.093925	0.906075	0.093925	0.0404875
1043	0.134412	0.093925	0.906075	0.093925	0.0404875
1044	0.134412	0.093925	0.906075	0.093925	0.0404875
1045	0.134412	0.093925	0.906075	0.093925	0.0404875
1046	0.134412	0.093925	0.906075	0.093925	0.0404875
1047	0.134412	0.093925	0.906075	0.093925	0.0404875
1048	0.134412	0.093925	0.906075	0.093925	0.0404875
1049	0.134412	0.093925	0.906075	0.093925	0.0404875
1050	0.134412	0.093925	0.906075	0.093925	0.0404875
1051	0.134412	0.093925	0.906075	0.093925	0.0404875
1052	0.134412	0.093925	0.906075	0.093925	0.0404875
1053	0.134412	0.093925	0.906075	0.093925	0.0404875
1054	0.134412	0.093925	0.906075	0.093925	0.0404875
1055	0.134412	0.093925	0.906075	0.093925	0.0404875
1056	0.134412	0.093925	0.906075	0.093925	0.0404875
1057	0.134412	0.093925	0.906075	0.093925	0.0404875
1058	0.134412	0.093925	0.906075	0.093925	0.0404875
1059	0.134412	0.093925	0.906075	0.093925	0.0404875
1060	0.134412	0.093925	0.906075	0.093925	0.0404875
1061	0.134412	0.093925	0.906075	0.093925	0.0404875
1062	0.134412	0.093925	0.906075	0.093925	0.0404875
1063	0.134412	0.093925	0.906075	0.093925	0.0404875
1064	0.134412	0.093925	0.906075	0.093925	0.0404875
1065	0.134412	0.093925	0.906075	0.093925	0.0404875
1066	0.134412	0.093925	0.906075	0.093925	0.0404875
1067	0.134412	0.093925	0.906075	0.093925	0.0404875
1068	0.134412	0.093925	0.906075	0.093925	0.0404875
1069	0.134412	0.093925	0.906075	0.093925	0.0404875
1070	0.134412	0.093925	0.906075	0.093925	0.0404875
1071	0.134412	0.093925	0.906075	0.093925	0.0404875
1072	0.134412	0.093925	0.906075	0.093925	0.0404875
1073	0.134412	0.093925	0.906075	0.093925	0.0404875
1074	0.134412	0.093925	0.906075	0.093925	0.0404875
1075	0.134412	0.093925	0.906075	0.093925	0.0404875
1076	0.134412	0.093925	0.906075	0.093925	0.0404875
1077	0.134412	0.093925	0.906075	0.093925	0.0404875
1078	0.134412	0.093925	0.906075	0.093925	0.0404875
1079	0.134412	0.093925	0.906075	0.093925	0.0404875
1080	0.134412	0.093925	0.906075	0.093925	0.0404875
1081	0.134412	0.093925	0.906075	0.093925	0.0404875
1082	0.134412	0.093925	0.906075	0.093925	0.0404875
1083	0.134412	0.093925	0.906075	0.093925	0.0404875
1084	0.134412	0.093925	0.906075	0.093925	0.0404875
1085	0.134412	0.093925	0.906075	0.093925	0.0404875
1086	0.134412	0.093925	0.906075	0.093925	0.0404875
1087	0.134412	0.093925	0.906075	0.093925	0.0404875
1088	0.134412	0.093925	0.906075	0.093925	0.0404875
1089	0.134412	0.093925	0.906075	0.093925	0.0404875
1090	0.134412	0.093925	0.906075	0.093925	0.0404875
1091	0.134412	0.093925	0.906075	0.093925	0.0404875
1092	0.134412	0.093925	0.906075	0.093925	0.0404875
1093	0.134412	0.093925	0.906075	0.093925	0.0404875
1094	0.134412	0.093925	0.906075	0.093925	0.0404875
1095	0.134412	0.093925	0.906075	0.093925	0.0404875
1096	0.134412	0.093925	0.906075	0.093925	0.0404875
1097	0.134412	0.093925	0.906075	0.093925	0.0404875
1098	0.134412	0.093925	0.906075	0.093925	0.0404875
1099	0.134412	0.093925	0.906075	0.093925	0.0404875
1100	0.134412	0.093925	0.906075	0.093925	0.0404875
1101	0.134412	0.093925	0.906075	0.093925	0.0404875
1102	0.134412	0.093925	0.906075	0.093925	0.0404875
1103	0.134412	0.093925	0.906075	0.093925	0.0404875
1104	0.134412	0.093925	0.906075	0.093925	0.0404875
1105	0.134412	0.093925	0.906075	0.093925	0.0404875
1106	0.134412	0.093925	0.906075	0.093925	0.0404875
1107	0.134412	0.093925	0.906075	0.093925	0.0404875
1108	0.134412	0.093925	0.906075	0.093925	0.0404875
1109	0.134412	0.093925	0.906075	0.093925	0.0404875
1110	0.134412	0.093925	0.906075	0.093925	0.0404875
1111	0.134412	0.093925	0.906075	0.093925	0.0404875
1112	0.134412	0.093925	0.906075	0.093925	0.0404875
1113	0.134412	0.093925	0.906075	0.093925	0.0404875
1114	0.134412	0.093925	0.906075	0.093925	0.0404875
1115	0.134412	0.093925	0.906075	0.093925	0.0404875
1116	0.134412	0.093925	0.906075	0.093925	0.0404875
1117	0.134412	0.093925	0.906075	0.093925	0.0404875
1118	0.134412	0.093925	0.906075	0.093925	0.0404875
1119	0.134412	0.093925	0.906075	0.093925	0.0404875
1120	0.134412	0.093925	0.906075	0.093925	0.0404875
1121	0.134412	0.093925	0.906075	0.093925	0.0404875
1122	0.134412	0.093925	0.906075	0.093925	0.0404875
1123	0.134412	0.093925	0.906075	0.093925	0.0404875
1124	0.134412	0.093925	0.906075	0.093925	0.0404875
1125	0.134412	0.093925	0.906075	0.093925	0.0404875
1126	0.134412	0.093925	0.906075	0.093925	0.0404875
1127	0.134412	0.093925	0.906075	0.093925	0.0404875
1128	0.134412	0.093925	0.906075	0.093925	0.0404875
1129	0.134412	0.093925	0.906075	0.093925	0.0404875
1130	0.134412	0.093925	0.906075	0.093925	0.0404875
1131	0.134412	0.093925	0.906075	0.093925	0.0404875
1132	0.134412	0.093925	0.906075	0.093925	0.0404875
1133	0.134412	0.093925	0.906075	0.093925	0.0404875
1134	0.134412	0.093925	0.906075	0.093925	0.0404875
1135	0.134412	0.093925	0.906075	0.093925	0.0404875
1136	0.134412	0.093925	0.906075	0.093925	0.0404875
1137	0.134412	0.093925	0.906075	0.093925	0.0404875
1138	0.134412	0.093925	0.906075	0.093925	0.0404875
1139	0.134412	0.093925	0.906075	0.093925	0.0404875
1140	0.134412	0.093925	0.906075	0.093925	0.0404875
1141	0.134412	0.093925	0.906075	0.093925	0.0404875
1142	0.134412	0.093925	0.906075	0.093925	0.0404875
1143	0.134412	0.093925	0.906075	0.093925	0.0404875
1144	0.134412	0.093925	0.906075	0.093925	0.0404875
1145	0.134412	0.093925	0.906075	0.093925	0.0404875
1146	0.134412	0.093925	0.906075	0.093925	0.0404875
1147	0.134412	0.093925	0.906075	0.093925	0.0404875
1148	0.134412	0.093925	0.906075	0.093925	0.0404875
1149	0.134412	0.093925	0.906075	0.093925	0.0404875
1150	0.134412	0.093925	0.906075	0.093925	0.0404875
1151	0.134412	0.093925	0.906075	0.093925	0.0404875
1152	0.134412	0.093925	0.906075	0.093925	0.0404875
1153	0.134412	0.093925	0.906075	0.093925	0.0404875
1154	0.134412	0.093925	0.906075	0.093925	0.0404875
1155	0.134412	0.093925	0.906075	0.093925	0.0404875
1156	0.134412	0.093925	0.906075	0.093925	0.0404875
1157	0.134412	0.093925	0.906075	0.093925	0.0404875
1158	0.134412	0.093925	0.906075	0.093925	0.0404875
1159	0.134412	0.093925	0.906075	0.093925	0.0404875
1160	0.134412	0.093925	0.906075	0.093925	0.0404875
1161	0.134412	0.093925	0.906075	0.093925	0.0404875
1162	0.134412	0.093925	0.906075	0.093925	0.0404875
1163	0.134412	0.093925	0.906075	0.093925	0.0404875
1164	0.134412	0.093925	0.906075	0.093925	0.0404875
1165	0.134412	0.093925	0.906075	0.093925	0.0404875
1166	0.134412	0.093925	0.906075	0.093925	0.0404875
1167	0.134412	0.093925	0.906075	0.093925	0.0404875
1168	0.134412	0.093925	0.906075	0.093925	0.0404875
1169	0.134412	0.093925	0.906075	0.093925	0.0404875
1170	0.134412	0.093925	0.906075	0.093925	0.0404875
1171	0.134412	0.093925	0.906075	0.093925	0.0404875
1172	0.134412	0.093925	0.906075	0.093925	0.0404875
1173	0.134412	0.093925	0.906075	0.093925	0.0404875
1174	0.134412	0.093925	0.906075	0.093925	0.0404875
1175	0.134412	0.093925	0.906075	0.093925	0.0404875
1176	0.134412	0.093925	0.906075	0.093925	0.0404875
1177	0.134412	0.093925	0.906075	0.093925	0.0404875
1178	0.134412	0.093925	0.906075	0.093925	0.0404875
1179	0.134412	0.093925	0.906075	0.093925	0.0404875
1180	0.134412	0.093925	0.906075	0.093925	0.0404875
1181	0.134412	0.093925	0.906075	0.093925	0.0404875
1182	0.134412	0.093925	0.906075	0.093925	0.0404875
1183	0.134412	0.093925	0.906075	0.093925	0.0404875
1184	0.134412	0.093925	0.906075	0.093925	0.0404875
1185	0.134412	0.093925	0.906075	0.093925	0.0404875
1186	0.134412	0.093925	0.906075	0.093925	0.0404875
1187	0.134412	0.093925	0.906075	0.093925	0.0404875
1188	0.134412	0.093925	0.906075	0.093925	0.0404875
1189	0.134412	0.093925	0.906075	0.093925	0.0404875
1190	0.134412	0.093925	0.906075	0.093925	0.0404875
1191	0.134412	0.093925	0.906075	0.093925	0.0404875
1192	0.134412	0.093925	0.906075	0.093925	0.0404875
1193	0.134412	0.093925	0.906075	0.093925	0.0404875
1194	0.134412	0.093925	0.906075	0.093925	0.0404875
1195	0.134412	0.093925	0.906075	0.093925	0.0404875
1196	0.134412	0.093925	0.906075	0.093925	0.0404875
1197	0.134412	0.093925	0.906075	0.093925	0.0404875
1198	0.134412	0.093925	0.906075	0.093925	0.0404875
1199	0.134412	0.093925	0.906075	0.093925	0.0404875
1200	0.134412	0.093925	0.906075	0.093925	0.0404875
1201	0.134412	0.093925	0.906075	0.093925	0.0404875
1202	0.134412	0.093925	0.906075	0.093925	0.0404875
1203	0.134412	0.093925	0.906075	0.093925	0.0404875
1204	0.134412	0.093925	0.906075	0.093925	0.0404875
1205	0.134412	0.093925	0.906075	0.093925	0.0404875
1206	0.134412	0.093925	0.906075	0.093925	0.0404875
1207	0.134412	0.093925	0.906075	0.093925	0.0404875
1208	0.134412	0.093925	0.906075	0.093925	0.0404875
1209	0.134412	0.093925	0.906075	0.093925	0.0404875
1210	0.134412	0.093925	0.906075	0.093925	0.0404875
1211	0.134412	0.093925	0.906075	0.093925	0.0404875
1212	0.134412	0.093925	0.906075	0.093925	0.0404875
1213	0.134412	0.093925	0.906075	0.093925	0.0404875
1214	0.134412	0.093925	0.906075	0.093925	0.0404875
1215	0.134412	0.093925	0.906075	0.093925	0.0404875
1216	0.134412	0.093925	0.906075	0.093925	0.0404875
1217	0.134412	0.093925	0.906075	0.093925	0.0404875
1218	0.134412	0.093925	0.906075	0.093925	0.0404875
1219	0.134412	0.093925	0.906075	0.093925	0.0404875
1220	0.134412	0.093925	0.906075	0.093925	0.0404875
1221	0.134412	0.093925	0.906075	0.093925	0.0404875
1222	0.134412	0.093925	0.906075	0.093925	0.0404875
1223	0.134412	0.093925	0.906075	0.093925	0.0404875
1224	0.134412	0.093925	0.906075	0.093925	0.0404875
1225	0.134412	0.093925	0.906075	0.093925	0.0404875
1226	0.134412	0.093925	0.906075	0.093925	0.0404875
1227	0.134412	0.093925	0.906075	0.093925	0.0404875
1228	0.134412	0.093925	0.906075	0.093925	0.0404875
1229	0.134412	0.093925	0.906075	0.093925	0.0404875
1230	0.134412	0.093925	0.906075	0.093925	0.0404875
1231	0.134412	0.093925	0.906075	0.093925	0.0404875
1232	0.134412	0.093925	0.906075	0.093925	0.0404875
1233	0.134412	0.093925	0.906075	0.093925	0.0404875
1234	0.134412	0.093925	0.906075	0.093925	0.0404875
1235	0.134412	0.093925	0.906075	0.093925	0.0404875
1236	0.134412	0.093925	0.906075	0.093925	0.0404875
1237	0.134412	0.093925	0.906075	0.093925	0.0404875
1238	0.134412	0.093925	0.906075	0.093925	0.0404875
1239	0.134412	0.093925	0.906075	0.093925	0.0404875
1240	0.134412	0.093925	0.906075	0.093925	0.0404875
1241	0.134412	0.093925	0.906075	0.093925	0.0404875
1242	0.134412	0.093925	0.906075	0.093925	0.0404875
1243	0.134412	0.093925	0.906075	0.093925	0.0404875
1244	0.134412	0.093925	0.906075	0.093925	0.0404875
1245	0.134412	0.093925	0.906075	0.093925	0.0404875
1246	0.134412	0.093925	0.906075	0.093925	0.0404875
1247	0.134412	0.093925	0.906075	0.093925	0.0404875
1248	0.134412	0.093925	0.906075	0.093925	0.0404875
1249	0.134412	0.093925	0.906075	0.093925	0.0404875
1250	0.134412	0.093925	0.906075	0.093925	0.0404875
1251	0.134412	0.093925	0.906075	0.093925	0.0404875
1252	0.134412	0.093925	0.906075	0.093925	0.0404875
1253	0.134412	0.093925	0.906075	0.093925	0.0404875
1254	0.134412	0.093925	0.906075	0.093925	0.0404875
1255	0.134412	0.093925	0.906075	0.093925	0.0404875
1256	0.134412	0.093925	0.906075	0.093925	0.0404875
1257	0.134412	0.093925	0.906075	0.093925	0.0404875
1258	0.134412	0.093925	0.906075	0.093925	0.0404875
1259	0.134412	0.093925	0.906075	0.093925	0.0404875
1260	0.134412	0.093925	0.906075	0.093925	0.0404875
1261	0.134412	0.093925	0.906075	0.093925	0.0404875
1262	0.134412	0.093925	0.906075	0.093925	0.0404875
1263	0.134412	0.093925	0.906075	0.093925	0.0404875
1264	0.134412	0.093925	0.906075	0.093925	0.0404875
1265	0.134412	0.093925	0.906075	0.093925	0.0404875
1266	0.134412	0.093925	0.906075	0.093925	0.0404875
1267	0.134412	0.093925	0.906075	0.093925	0.0404875
1268	0.134412	0.093925	0.906075	0.093925	0.0404875
1269	0.134412	0.093925	0.906075	0.093925	0.0404875
1270	0.134412	0.093925	0.906075	0.093925	0.0404875
1271	0.134412	0.093925	0.906075	0.093925	0.0404875
1272	0.134412	0.093925	0.906075	0.093925	0.0404875
1273	0.134412	0.093925	0.906075	0.093925	0.0404875
1274	0.134412	0.093925	0.906075	0.093925	0.0404875
1275	0.134412	0.093925	0.906075	0.093925	0.0404875
1276	0.134412	0.093925	0.906075	0.093925	0.0404875
1277	0.134412	0.093925	0.906075	0.093925	0.0404875
1278	0.134412	0.093925	0.906075	0.093925	0.0404875
1279	0.134412	0.093925	0.906075	0.093925	0.0404875
1280	0.134412	0.093925	0.906075	0.093925	0.0404875
1281	0.134412	0.093925	0.906075	0.093925	0.0404875
1282	0.134412	0.093925	0.906075	0.093925	0.0404875
1283	0.134412	0.093925	0.906075	0.093925	0.0404875
1284	0.134412	0.093925	0.906075	0.093925	0.0404875
1285	0.134412	0.093925	0.906075	0.093925	0.0404875
1286	0.134412	0.093925	0.906075	0.093925	0.0404875
1287	0.134412	0.093925	0.906075	0.093925	0.0404875
1288	0.134412	0.093925	0.906075	0.093925	0.0404875
1289	0.134412	0.093925	0.906075	0.093925	0.0404875
1290	0.134412	0.093925	0.906075	0.093925	0.0404875
1291	0.134412	0.093925	0.906075	0.093925	0.0404875
1292	0.134412	0.093925	0.906075	0.093925	0.0404875
1293	0.134412	0.093925	0.906075	0.093925	0.0404875
1294	0.134412	0.093925	0.906075	0.093925	0.0404875
1295	0.134412	0.093925	0.906075	0.093925	0.0404875
1296	0.134412	0.093925	0.906075	0.093925	0.0404875
1297	0.134412	0.093925	0.906075	0.093925	0.0404875
1298	0.134412	0.093925	0.906075	0.093925	0.0404875
1299	0.134412	0.093925	0.906075	0.093925	0.0404875
1300	0.134412	0.093925	0.906075	0.093925	0.0404875
1301	0.134412	0.093925	0.906075	0.093925	0.0404875
1302	0.134412	0.093925	0.906075	0.093925	0.0404875
1303	0.134412	0.093925	0.906075	0.093925	0.0404875
1304	0.134412	0.093925	0.906075	0.093925	0.0404875
1305	0.134412	0.093925	0.906075	0.093925	0.0404875
1306	0.134412	0.093925	0.906075	0.093925	0.0404875
1307	0.134412	0.093925	0.906075	0.093925	0.0404875
1308	0.134412	0.093925	0.906075	0.093925	0.0404875
1309	0.134412	0.093925	0.906075	0.093925	0.0404875
1310	0.134412	0.093925	0.906075	0.093925	0.0404875
1311	0.134412	0.093925	0.906075	0.093925	0.0404875
1312	0.134412	0.093925	0.906075	0.093925	0.0404875
1313	0.134412	0.093925	0.906075	0.093925	0.0404875
1314	0.134412	0.093925	0.906075	0.093925	0.0404875
1315	0.134412	0.093925	0.906075	0.093925	0.0404875
1316	0.134412	0.093925	0.906075	0.093925	0.0404875
1317	0.134412	0.093925	0.906075	0.093925	0.0404875
1318	0.134412	0.093925	0.906075	0.093925	0.0404875
1319	0.134412	0.093925	0.906075	0.093925	0.0404875
1320	0.134412	0.093925	0.906075	0.093925	0.0404875
1321	0.134412	0.093925	0.906075	0.093925	0.0404875
1322	0.134412	0.093925	0.906075	0.093925	0.0404875
1323	0.134412	0.093925	0.906075	0.093925	0.0404875
1324	0.134412	0.093925	0.906075	0.093925	0.0404875
1325	0.134412	0.093925	0.906075	0.093925	0.0404875
1326	0.134412	0.093925	0.906075	0.093925	0.0404875
1327	0.134412	0.093925	0.906075	0.093925	0.0404875
1328	0.134412	0.093925	0.906075	0.093925	0.0404875
1329	0.134412	0.093925	0.906075	0.093925	0.0404875
1330	0.134412	0.093925	0.906075	0.093925	0.0404875
1331	0.134412	0.093925	0.906075	0.093925	0.0404875
1332	0.134412	0.093925	0.906075	0.093925	0.0404875
1333	0.134412	0.093925	0.906075	0.093925	0.0404875
1334	0.134412	0.093925	0.906075	0.093925	0.0404875
1335	0.134412	0.093925	0.906075	0.093925	0.0404875
1336	0.134412	0.093925	0.906075	0.093925	0.0404875
1337	0.134412	0.093925	0.906075	0.093925	0.0404875
1338	0.134412	0.093925	0.906075	0.093925	0.0404875
1339	0.134412	0.093925	0.906075	0.093925	0.0404875
1340	0.134412	0.093925	0.906075	0.093925	0.0404875
1341	0.134412	0.093925	0.906075	0.093925	0.0404875
1342	0.134412	0.093925	0.906075	0.093925	0.0404875
1343	0.134412	0.093925	0.906075	0.093925	0.0404875
1344	0.134412	0.093925	0.906075	0.093925	0.0404875
1345	0.134412	0.093925	0.906075	0.093925	0.0404875
1346	0.134412	0.093925	0.906075	0.093925	0.0404875
1347	0.134412	0.093925	0.906075	0.093925	0.0404875
1348	0.134412	0.093925	0.906075	0.093925	0.0404875
1349	0.134412	0.093925	0.906075	0.093925	0.0404875
1350	0.134412	0.093925	0.906075	0.093925	0.0404875
1351	0.134412	0.093925	0.906075	0.093925	0.0404875
1352	0.134412	0.093925	0.906075	0.093925	0.0404875
1353	0.134412	0.093925	0.906075	0.093925	0.0404875
1354	0.134412	0.093925	0.906075	0.093925	0.0404875
1355	0.134412	0.093925	0.906075	0.093925	0.0404875
1356	0.134412	0.093925	0.906075	0.093925	0.0404875
1357	0.134412	0.093925	0.906075	0.093925	0.0404875
1358	0.134412	0.093925	0.906075	0.093925	0.0404875
1359	0.134412	0.093925	0.906075	0.093925	0.0404875
1360	0.134412	0.093925	0.906075	0.093925	0.0404875
1361	0.134412	0.093925	0.906075	0.093925	0.0404875
1362	0.134412	0.093925	0.906075	0.093925	0.0404875
1363	0.134412	0.093925	0.906075	0.093925	0.0404875
1364	0.134412	0.093925	0.906075	0.093925	0.0404875
1365	0.134412	0.093925	0.906075	0.093925	0.0404875
1366	0.134412	0.093925	0.906075	0.093925	0.0404875
1367	0.134412	0.093925	0.906075	0.093925	0.0404875
1368	0.134412	0.093925	0.906075	0.093925	0.0404875
1369	0.134412	0.093925	0.906075	0.093925	0.0404875
1370	0.134412	0.093925	0.906075	0.093925	0.0404875
1371	0.134412	0.093925	0.906075	0.093925	0.0404875
1372	0.134412	0.093925	0.906075	0.093925	0.0404875
1373	0.134412	0.093925	0.906075	0.093925	0.0404875
1374	0.134412	0.093925	0.906075	0.093925	0.0404875
1375	0.134412	0.093925	0.906075	0.093925	0.0404875
1376	0.134412	0.093925	0.906075	0.093925	0.0404875
1377	0.134412	0.093925	0.906075	0.093925	0.0404875
1378	0.134412	0.093925	0.906075	0.093925	0.0404875
1379	0.134412	0.093925	0.906075	0.093925	0.0404875
1380	0.134412	0.093925	0.906075	0.093925	0.0404875
1381	0.134412	0.093925	0.906075	0.093925	0.0404875
1382	0.134412	0.093925	0.906075	0.093925	0.0404875
1383	0.134412	0.093925	0.906075	0.093925	0.0404875
1384	0.134412	0.093925	0.906075	0.093925	0.0404875
1385	0.134412	0.093925	0.906075	0.093925	0.0404875
1386	0.134412	0.093925	0.906075	0.093925	0.0404875
1387	0.134412	0.093925	0.906075	0.093925	0.0404875
1388	0.134412	0.093925	0.906075	0.093925	0.0404875
1389	0.134412	0.093925	0.906075	0.093925	0.0404875
1390	0.134412	0.093925	0.906075	0.093925	0.0404875
1391	0.134412	0.093925	0.906075	0.093925	0.0404875
1392	0.134412	0.093925	0.906075	0.093925	0.0404875
1393	0.134412	0.093925	0.906075	0.093925	0.0404875
1394	0.134412	0.093925	0.906075	0.093925	0.0404875
1395	0.134412	0.093925	0.906075	0.093925	0.0404875
1396	0.134412	0.093925	0.906075	0.093925	0.0404875
1397	0.134412	0.093925	0.906075	0.093925	0.0404875
1398	0.134412	0.093925	0.906075	0.093925	0.0404875
1399	0.134412	0.093925	0.906075	0.093925	0.0404875
1400	0.134412	0.093925	0.906075	0.093925	0.0404875
1401	0.134412	0.093925	0.906075	0.093925	0.0404875
1402	0.134412	0.093925	0.906075	0.093925	0.0404875
1403	0.134412	0.093925	0.906075	0.093925	0.0404875
1404	0.134412	0.093925	0.906075	0.093925	0.0404875
1405	0.134412	0.093925	0.906075	0.093925	0.0404875
1406	0.134412	0.093925	0.906075	0.093925	0.0404875
1407	0.134412	0.093925	0.906075	0.093925	0.0404875
1408	0.134412	0.093925	0.906075	0.093925	0.0404875
1409	0.134412	0.093925	0.906075	0.093925	0.0404875
1410	0.134412	0.093925	0.906075	0.093925	0.0404875
1411	0.134412	0.093925	0.906075	0.093925	0.0404875
1412	0.134412	0.093925	0.906075	0.093925	0.0404875
1413	0.134412	0.093925	0.906075	0.093925	0.0404875
1414	0.134412	0.093925	0.906075	0.093925	0.0404875
1415	0.134412	0.093925	0.906075	0.093925	0.0404875
1416	0.134412	0.093925	0.906075	0.093925	0.0404875
1417	0.134412	0.093925	0.906075	0.093925	0.0404875
1418	0.134412	0.093925	0.906075	0.093925	0.0404875
1419	0.134412	0.093925	0.906075	0.093925	0.0404875
1420	0.134412	0.093925	0.906075	0.093925	0.0404875
1421	0.134412	0.093925	0.906075	0.093925	0.0404875
1422	0.134412	0.093925	0.906075	0.093925	0.0404875
1423	0.134412	0.093925	0.906075	0.093925	0.0404875
1424	0.134412	0.093925	0.906075	0.093925	0.0404875
1425	0.134412	0.093925	0.906075	0.093925	0.0404875
1426	0.134412	0.093925	0.906075	0.093925	0.0404875
1427	0.134412	0.093925	0.906075	0.093925	0.0404875
1428	0.134412	0.093925	0.906075	0.093925	0.0404875
1429	0.134412	0.093925	0.906075	0.093925	0.0404875
1430	0.134412	0.093925	0.906075	0.093925	0.0404875
1431	0.134412	0.093925	0.906075	0.093925	0.0404875
1432	0.134412	0.093925	0.906075	0.093925	0.0404875
1433	0.134412	0.093925	0.906075	0.093925	0.0404875
1434	0.134412	0.093925	0.906075	0.093925	0.0404875
1435	0.134412	0.093925	0.906075	0.093925	0.0404875
1436	0.134412	0.093925	0.906075	0.093925	0.0404875
1437	0.134412	0.093925	0.906075	0.093925	0.0404875
1438	0.134412	0.093925	0.906075	0.093925	0.0404875
1439	0.134412	0.093925	0.906075	0.093925	0.0404875
1440	0.134412	0.093925	0.906075	0.093925	0.0404875
1441	0.134412	0.093925	0.906075	0.093925	0.0404875
1442	0.134412	0.093925	0.906075	0.093925	0.0404875
1443	0.134412	0.093925	0.906075	0.093925	0.0404875
1444	0.134412	0.093925	0.906075	0.093925	0.0404875
1445	0.134412	0.093925	0.906075	0.093925	0.0404875
1446	0.134412	0.093925	0.906075	0.093925	0.0404875
1447	0.134412	0.093925	0.906075	0.093925	0.0404875
1448	0.134412	0.093925	0.906075	0.093925	0.0404875
1449	0.134412	0.093925	0.906075	0.093925	0.0404875
1450	0.134412	0.093925	0.906075	0.093925	0.0404875
1451	0.134412	0.093925	0.906075	0.093925	0.0404875
1452	0.134412	0.093925	0.906075	0.093925	0.0404875
1453	0.134412	0.093925	0.906075	0.093925	0.0404875
1454	0.134412	0.093925	0.906075	0.093925	0.0404875
1455	0.134412	0.093925	0.906075	0.093925	0.0404875
1456	0.134412	0.093925	0.906075	0.093925	0.0404875
1457	0.134412	0.093925	0.906075	0.093925	0.0404875
1458	0.134412	0.093925	0.906075	0.093925	0.0404875
1459	0.134412	0.093925	0.906075	0.093925	0.0404875
1460	0.134412	0.093925	0.906075	0.093925	0.0404875
1461	0.134412	0.093925	0.906075	0.093925	0.0404875
1462	0.134412	0.093925	0.906075	0.093925	0.0404875
1463	0.134412	0.093925	0.906075	0.093925	0.0404875
1464	0.134412	0.093925	0.906075	0.093925	0.0404875
1465	0.134412	0.093925	0.906075	0.093925	0.0404875
1466	0.134412	0.093925	0.906075	0.093925	0.0404875
1467	0.134412	0.093925	0.906075	0.093925	0.0404875
1468	0.134412	0.093925	0.906075	0.093925	0.0404875
1469	0.134412	0.093925	0.906075	0.093925	0.0404875
1470	0.134412	0.093925	0.906075	0.093925	0.0404875
1471	0.134412	0.093925	0.906075	0.093925	0.0404875
1472	0.134412	0.093925	0.906075	0.093925	0.0404875
1473	0.134412	0.093925	0.906075	0.093925	0.0404875
1474	0.134412	0.093925	0.906075	0.093925	0.0404875
1475	0.134412	0.093925	0.906075	0.093925	0.0404875
1476	0.134412	0.093925	0.906075	0.093925	0.0404875
1477	0.134412	0.093925	0.906075	0.093925	0.0404875
1478	0.134412	0.093925	0.906075	0.093925	0.0404875
1479	0.134412	0.093925	0.906075	0.093925	0.0404875
1480	0.134412	0.093925	0.906075	0.093925	0.0404875
1481	0.134412	0.093925	0.906075	0.093925	0.0404875
1482	0.134412	0.093925	0.906075	0.093925	0.0404875
1483	0.134412	0.093925	0.906075	0.093925	0.0404875
1484	0.134412	0.093925	0.906075	0.093925	0.0404875
1485	0.134412	0.093925	0.906075	0.093925	0.0404875
1486	0.134412	0.093925	0.906075	0.093925	0.0404875
1487	0.134412	0.093925	0.906075	0.093925	0.0404875
1488	0.134412	0.093925	0.906075	0.093925	0.0404875
1489	0.134412	0.093925	0.906075	0.093925	0.0404875
1490	0.134412	0.093925	0.906075	0.093925	0.0404875
1491	0.134412	0.093925	0.906075	0.093925	0.0404875
1492	0.134412	0.093925	0.906075	0.093925	0.0404875
1493	0.134412	0.093925	0.906075	0.093925	0.0404875
1494	0.134412	0.093925	0.906075	0.093925	0.0404875
1495	0.134412	0.093925	0.906075	0.093925	0.0404875
1496	0.134412	0.093925	0.906075	0.093925	0.0404875
1497	0.134412	0.093925	0.906075	0.093925	0.0404875
1498	0.134412	0.093925	0.906075	0.093925	0.0404875
1499	0.134412	0.093925	0.906075	0.093925	0.0404875
1500	0.134412	0.093925	0.906075	0.093925	0.0404875
1501	0.134412	0.093925	0.906075	0.093925	0.0404875
1502	0.134412	0.093925	0.906075	0.093925	0.0404875
1503	0.134412	0.093925	0.906075	0.093925	0.0404875
1504	0.134412	0.093925	0.906075	0.093925	0.0404875
1505	0.134412	0.093925	0.906075	0.093925	0.0404875
1506	0.134412	0.093925	0.906075	0.093925	0.0404875
1507	0.134412	0.093925	0.906075	0.093925	0.0404875
1508	0.134412	0.093925	0.906075	0.093925	0.0404875
1509	0.134412	0.093925	0.906075	0.093925	0.0404875
1510	0.134412	0.093925	0.906075	0.093925	0.0404875
1511	0.134412	0.093925	0.906075	0.093925	0.0404875
1512	0.134412	0.093925	0.906075	0.093925	0.0404875
1513	0.134412	0.093925	0.906075	0.093925	0.0404875
1514	0.134412	0.093925	0.906075	0.093925	0.0404875
1515	0.134412	0.093925	0.906075	0.093925	0.0404875
1516	0.134412	0.093925	0.906075	0.093925	0.0404875
1517	0.134412	0.093925	0.906075	0.093925	0.0404875
1518	0.134412	0.093925	0.906075	0.093925	0.0404875
1519	0.134412	0.093925	0.906075	0.093925	0.0404875
1520	0.134412	0.093925	0.906075	0.093925	0.0404875
1521	0.134412	0.093925	0.906075	0.093925	0.0404875
1522	0.134412	0.093925	0.906075	0.093925	0.0404875
1523	0.134412	0.093925	0.906075	0.093925	0.0404875
1524	0.134412	0.093925	0.906075	0.093925	0.0404875
1525	0.134412	0.093925	0.906075	0.093925	0.0404875
1526	0.134412	0.093925	0.906075	0.093925	0.0404875
1527	0.134412	0.093925	0.906075	0.093925	0.0404875
1528	0.134412	0.093925	0.906075	0.093925	0.0404875
1529	0.134412	0.093925	0.906075	0.093925	0.0404875
1530	0.134412	0.093925	0.906075	0.093925	0.0404875
1531	0.134412	0.093925	0.906075	0.093925	0.0404875
1532	0.134412	0.093925	0.906075	0.093925	0.0404875
1533	0.134412	0.093925	0.906075	0.093925	0.0404875
1534	0.134412	0.093925	0.906075	0.093925	0.0404875
1535	0.134412	0.093925	0.906075	0.093925	0.0404875
1536	0.134412	0.093925	0.906075	0.093925	0.0404875
1537	0.134412	0.093925	0.906075	0.093925	0.0404875
1538	0.134412	0.093925	0.906075	0.093925	0.0404875
1539	0.134412	0.093925	0.906075	0.093925	0.0404875
1540	0.134412	0.093925	0.906075	0.093925	0.0404875
1541	0.134412	0.093925	0.906075	0.093925	0.0404875
1542	0.134412	0.093925	0.906075	0.093925	0.0404875
1543	0.134412	0.093925	0.906075	0.093925	0.0404875
1544	0.134412	0.093925	0.906075	0.093925	0.0404875
1545	0.134412	0.093925	0.906075	0.093925	0.0404875
1546	0.134412	0.093925	0.906075	0.093925	0.0404875
1547	0.134412	0.093925	0.906075	0.093925	0.0404875
1548	0.134412	0.093925	0.906075	0.093925	0.0404875
1549	0.134412	0.093925	0.906075	0.093925	0.0404875
1550	0.134412	0.093925	0.906075	0.093925	0.0404875
1551	0.134412	0.093925	0.906075	0.093925	0.0404875
1552	0.134412	0.093925	0.906075	0.093925	0.0404875
1553	0.134412	0.093925	0.906075	0.093925	0.0404875
1554	0.134412	0.093925	0.906075	0.093925	0.0404875
1555	0.134412	0.093925	0.906075	0.093925	0.0404875
1556	0.134412	0.093925	0.906075	0.093925	0.0404875
1557	0.134412	0.093925	0.906075	0.093925	0.0404875
1558	0.134412	0.093925	0.906075	0.093925	0.0404875
1559	0.134412	0.093925	0.906075	0.093925	0.0404875
1560	0.134412	0.093925	0.906075	0.093925	0.0404875
1561	0.134412	0.093925	0.906075	0.093925	0.0404875
1562	0.134412	0.093925	0.906075	0.093925	0.0404875
1563	0.134412	0.093925	0.906075	0.093925	0.0404875
1564	0.134412	0.093925	0.906075	0.093925	0.0404875
1565	0.134412	0.093925	0.906075	0.093925	0.0404875
1566	0.134412	0.093925	0.906075	0.093925	0.0404875
1567	0.134412	0.093925	0.906075	0.093925	0.0404875
1568	0.134412	0.093925	0.906075	0.093925	0.0404875
1569	0.134412	0.093925	0.906075	0.093925	0.0404875
1570	0.134412	0.093925	0.906075	0.093925	0.0404875
1571	0.134412	0.093925	0.906075	0.093925	0.0404875
1572	0.134412	0.093925	0.906075	0.093925	0.0404875
1573	0.134412	0.093925	0.906075	0.093925	0.0404875
1574	0.134412	0.093925	0.906075	0.093925	0.0404875
1575	0.134412	0.093925	0.906075	0.093925	0.0404875
1576	0.134412	0.093925	0.906075	0.093925	0.0404875
1577	0.134412	0.093925	0.906075	0.093925	0.0404875
1578	0.134412	0.093925	0.906075	0.093925	0.0404875
1579	0.134412	0.093925	0.906075	0.093925	0.0404875
1580	0.134412	0.093925	0.906075	0.093925	0.0404875
1581	0.134412	0.093925	0.906075	0.093925	0.0404875
1582	0.134412	0.093925	0.906075	0.093925	0.0404875
1583	0.134412	0.093925	0.906075	0.093925	0.0404875
1584	0.134412	0.093925	0.906075	0.093925	0.0404875
1585	0.134412	0.093925	0.906075	0.093925	0.0404875
1586	0.134412	0.093925	0.906075	0.093925	0.0404875
1587	0.134412	0.093925	0.906075	0.093925	0.0404875
1588	0.134412	0.093925	0.906075	0.093925	0.0404875
1589	0.134412	0.093925	0.906075	0.093925	0.0404875
1590	0.134412	0.093925	0.906075	0.093925	0.0404875
1591	0.134412	0.093925	0.906075	0.093925	0.0404875
1592	0.134412	0.093925	0.906075	0.093925	0.0404875
1593	0.134412	0.093925	0.906075	0.093925	0.0404875
1594	0.134412	0.093925	0.906075	0.093925	0.0404875
1595	0.134412	0.093925	0.906075	0.093925	0.0404875
1596	0.134412	0.093925	0.906075	0.093925	0.0404875
1597	0.134412	0.093925	0.906075	0.093925	0.0404875
1598	0.134412	0.093925	0.906075	0.093925	0.0404875
1599	0.134412	0.093925	0.906075	0.093925	0.0404875
1600	0.134412	0.093925	0.906075	0.093925	0.0404875
1601	0.134412	0.093925	0.906075	0.093925	0.0404875
1602	0.134412	0.093925	0.906075	0.093925	0.0404875
1603	0.134412	0.093925	0.906075	0.093925	0.0404875
1604	0.134412	0.093925	0.906075	0.093925	0.0404875
1605	0.134412	0.093925	0.906075	0.093925	0.0404875
1606	0.134412	0.093925	0.906075	0.093925	0.0404875
1607	0.134412	0.093925	0.906075	0.093925	0.0404875
1608	0.134412	0.093925	0.906075	0.093925	0.0404875
1609	0.134412	0.093925	0.906075	0.093925	0.0404875
1610	0.134412	0.093925	0.906075	0.093925	0.0404875
1611	0.134412	0.093925	0.906075	0.093925	0.0404875
1612	0.134412	0.093925	0.906075	0.093925	0.0404875
1613	0.134412	0.093925	0.906075	0.093925	0.0404875
1614	0.134412	0.093925	0.906075	0.093925	0.0404875
1615	0.134412	0.093925	0.906075	0.093925	0.0404875
1616	0.134412	0.093925	0.906075	0.093925	0.0404875
1617	0.134412	0.093925	0.906075	0.093925	0.0404875
1618	0.134412	0.093925	0.906075	0.093925	0.0404875
1619	0.134412	0.093925	0.906075	0.093925	0.0404875
1620	0.134412	0.093925	0.906075	0.093925	0.0404875
1621	0.134412	0.093925	0.906075	0.093925	0.0404875
1622	0.134412	0.093925	0.906075	0.093925	0.0404875
1623	0.134412	0.093925	0.906075	0.093925	0.0404875
1624	0.134412	0.093925	0.906075	0.093925	0.0404875
1625	0.134412	0.093925	0.906075	0.093925	0.0404875
1626	0.134412	0.093925	0.906075	0.093925	0.0404875
1627	0.134412	0.093925	0.906075	0.093925	0.0404875
1628	0.134412	0.093925	0.906075	0.093925	0.0404875
1629	0.134412	0.093925	0.906075	0.093925	0.0404875
1630	0.134412	0.093925	0.906075	0.093925	0.0404875
1631	0.134412	0.093925	0.906075	0.093925	0.0404875
1632	0.134412	0.093925	0.906075	0.093925	0.0404875
1633	0.134412	0.093925	0.906075	0.093925	0.0404875
1634	0.134412	0.093925	0.906075	0.093925	0.0404875
1635	0.134412	0.093925	0.906075	0.093925	0.0404875
1636	0.134412	0.093925	0.906075	0.093925	0.0404875
1637	0.134412	0.093925	0.906075	0.093925	0.0404875
1638	0.134412	0.093925	0.906075	0.093925	0.0404875
1639	0.134412	0.093925	0.906075	0.093925	0.0404875
1640	0.134412	0.093925	0.906075	0.093925	0.0404875
1641	0.134412	0.093925	0.906075	0.093925	0.0404875
1642	0.134412	0.093925	0.906075	0.093925	0.0404875
1643	0.134412	0.093925	0.906075	0.093925	0.0404875
1644	0.134412	0.093925	0.906075	0.093925	0.0404875
1645	0.134412	0.093925	0.906075	0.093925	0.0404875
1646	0.134412	0.093925	0.906075	0.093925	0.0404875
1647	0.134412	0.093925	0.906075	0.093925	0.0404875
1648	0.134412	0.093925	0.906075	0.093925	0.0404875
1649	0.134412	0.093925	0.906075	0.093925	0.0404875
1650	0.134412	0.093925	0.906075	0.093925	0.0404875
1651	0.134412	0.093925	0.906075	0.093925	0.0404875
1652	0.134412	0.093925	0.906075	0.093925	0.0404875
1653	0.134412	0.093925	0.906075	0.093925	0.0404875
1654	0.134412	0.093925	0.906075	0.093925	0.0404875
1655	0.134412	0.093925	0.906075	0.093925	0.0404875
1656	0.134412	0.093925	0.906075	0.093925	0.0404875
1657	0.134412	0.093925	0.906075	0.093925	0.0404875
1658	0.134412	0.093925	0.906075	0.093925	0.0404875
1659	0.134412	0.093925	0.906075	0.093925	0.0404875
1660	0.134412	0.093925	0.906075	0.093925	0.0404875
1661	0.134412	0.093925	0.906075	0.093925	0.0404875
1662	0.134412	0.093925	0.906075	0.093925	0.0404875
1663	0.134412	0.093925	0.906075	0.093925	0.0404875
1664	0.134412	0.093925	0.906075	0.093925	0.0404875
1665	0.134412	0.093925	0.906075	0.093925	0.0404875
1666	0.134412	0.093925	0.906075	0.093925	0.0404875
1667	0.134412	0.093925	0.906075	0.093925	0.0404875
1668	0.134412	0.093925	0.906075	0.093925	0.0404875
1669	0.134412	0.093925	0.906075	0.093925	0.0404875
1670	0.134412	0.093925	0.906075	0.093925	0.0404875
1671	0.134412	0.093925	0.906075	0.093925	0.0404875
1672	0.134412	0.093925	0.906075	0.093925	0.0404875
1673	0.134412	0.093925	0.906075	0.093925	0.0404875
1674	0.134412	0.093925	0.906075	0.093925	0.0404875
1675	0.134412	0.093925	0.906075	0.093925	0.0404875
1676	0.134412	0.093925	0.906075	0.093925	0.0404875
1677	0.134412	0.093925	0.906075	0.093925	0.0404875
1678	0.134412	0.093925	0.906075	0.093925	0.0404875
1679	0.134412	0.093925	0.906075	0.093925	0.0404875
1680	0.134412	0.093925	0.906075	0.093925	0.0404875
1681	0.134412	0.093925	0.906075	0.093925	0.0404875
1682	0.134412	0.093925	0.906075	0.093925	0.0404875
1683	0.134412	0.093925	0.906075	0.093925	0.0404875
1684	0.134412	0.093925	0.906075	0.093925	0.0404875
1685	0.134412	0.093925	0.906075	0.093925	0.0404875
1686	0.134412	0.093925	0.906075	0.093925	0.0404875
1687	0.134412	0.093925	0.906075	0.093925	0.0404875
1688	0.134412	0.093925	0.906075	0.093925	0.0404875
1689	0.134412	0.093925	0.906075	0.093925	0.0404875
1690	0.134412	0.093925	0.906075	0.093925	0.0404875
1691	0.134412	0.093925	0.906075	0.093925	0.0404875
1692	0.134412	0.093925	0.906075	0.093925	0.0404875
1693	0.134412	0.093925	0.906075	0.093925	0.0404875
1694	0.134412	0.093925	0.906075	0.093925	0.0404875
1695	0.134412	0.093925	0.906075	0.093925	0.0404875
1696	0.134412	0.093925	0.906075	0.093925	0.0404875
1697	0.134412	0.093925	0.906075	0.093925	0.0404875
1698	0.134412	0.093925	0.906075	0.093925	0.0404875
1699	0.134412	0.093925	0.906075	0.093925	0.0404875
1700	0.134412	0.093925	0.906075	0.093925	0.0404875
1701	0.134412	0.093925	0.906075	0.093925	0.0404875
1702	0.134412	0.093925	0.906075	0.093925	0.0404875
1703	0.134412	0.093925	0.906075	0.093925	0.0404875
1704	0.134412	0.093925	0.906075	0.093925	0.0404875
1705	0.134412	0.093925	0.906075	0.093925	0.0404875
1706	0.134412	0.093925	0.906075	0.093925	0.0404875
1707	0.134412	0.093925	0.906075	0.093925	0.0404875
1708	0.134412	0.093925	0.906075	0.093925	0.0404875
1709	0.134412	0.093925	0.906075	0.093925	0.0404875
1710	0.134412	0.093925	0.906075	0.093925	0.0404875
1711	0.134412	0.093925	0.906075	0.093925	0.0404875
1712	0.134412	0.093925	0.906075	0.093925	0.0404875
1713	0.134412	0.093925	0.906075	0.093925	0.0404875
1714	0.134412	0.093925	0.906075	0.093925	0.0404875
1715	0.134412	0.093925	0.906075	0.093925	0.0404875
1716	0.134412	0.093925	0.906075	0.093925	0.0404875
1717	0.134412	0.093925	0.906075	0.093925	0.0404875
1718	0.134412	0.093925	0.906075	0.093925	0.0404875
1719	0.134412	0.093925	0.906075	0.093925	0.0404875
1720	0.134412	0.093925	0.906075	0.093925	0.0404875
1721	0.134412	0.093925	0.906075	0.093925	0.0404875
1722	0.134412	0.093925	0.906075	0.093925	0.0404875
1723	0.134412	0.093925	0.906075	0.093925	0.0404875
1724	0.134412	0.093925	0.906075	0.093925	0.0404875
1725	0.134412	0.093925	0.906075	0.093925	0.0404875
1726	0.134412	0.093925	0.906075	0.093925	0.0404875
1727	0.134412	0.093925	0.906075	0.093925	0.0404875
1728	0.134412	0.093925	0.906075	0.093925	0.0404875
1729	0.134412	0.093925	0.906075	0.093925	0.0404875
1730	0.134412	0.093925	0.906075	0.093925	0.0404875
1731	0.134412	0.093925	0.906075	0.093925	0.0404875
1732	0.134412	0.093925	0.906075	0.093925	0.0404875
1733	0.134412	0.093925	0.906075	0.093925	0.0404875
1734	0.134412	0.093925	0.906075	0.093925	0.0404875
1735	0.134412	0.093925	0.906075	0.093925	0.0404875
1736	0.134412	0.093925	0.906075	0.093925	0.0404875
1737	0.134412	0.093925	0.906075	0.093925	0.0404875
1738	0.134412	0.093925	0.906075	0.093925	0.0404875
1739	0.134412	0.093925	0.906075	0.093925	0.0404875
1740	0.134412	0.093925	0.906075	0.093925	0.0404875
1741	0.134412	0.093925	0.906075	0.093925	0.0404875
1742	0.134412	0.093925	0.906075	0.093925	0.0404875
1743	0.134412	0.093925	0.906075	0.093925	0.0404875
1744	0.134412	0.093925	0.906075	0.093925	0.0404875
1745	0.134412	0.093925	0.906075	0.093925	0.0404875
1746	0.134412	0.093925	0.906075	0.093925	0.0404875
1747	0.134412	0.093925	0.906075	0.093925	0.0404875
1748	0.134412	0.093925	0.906075	0.093925	0.0404875
1749	0.134412	0.093925	0.906075	0.093925	0.0404875
1750	0.134412	0.093925	0.906075	0.093925	0.0404875
1751	0.134412	0.093925	0.906075	0.093925	0.0404875
1752	0.134412	0.093925	0.906075	0.093925	0.0404875
1753	0.134412	0.093925	0.906075	0.093925	0.0404875
1754	0.134412	0.093925	0.906075	0.093925	0.0404875
1755	0.134412	0.093925	0.906075	0.093925	0.0404875
1756	0.134412	0.093925	0.906075	0.093925	0.0404875
1757	0.134412	0.093925	0.906075	0.093925	0.0404875
1758	0.134412	0.093925	0.906075	0.093925	0.0404875
1759	0.134412	0.093925	0.906075	0.093925	0.0404875
1760	0.134412	0.093925	0.906075	0.093925	0.0404875
1761	0.134412	0.093925	0.906075	0.093925	0.0404875
1762	0.134412	0.093925	0.906075	0.093925	0.0404875
1763	0.134412	0.093925	0.906075	0.093925	0.0404875
1764	0.134412	0.093925	0.906075	0.093925	0.0404875
1765	0.134412	0.093925	0.906075	0.093925	0.0404875
1766	0.134412	0.093925	0.906075	0.093925	0.0404875
1767	0.134412	0.093925	0.906075	0.093925	0.0404875
1768	0.134412	0.093925	0.906075	0.093925	0.0404875
1769	0.134412	0.093925	0.906075	0.093925	0.0404875
1770	0.134412	0.093925	0.906075	0.093925	0.0404875
1771	0.134412	0.093925	0.906075	0.093925	0.0404875
1772	0.134412	0.093925	0.906075	0.093925	0.0404875
1773	0.134412	0.093925	0.906075	0.093925	0.0404875
1774	0.134412	0.093925	0.906075	0.093925	0.0404875
1775	0.134412	0.093925	0.906075	0.093925	0.0404875
1776	0.134412	0.093925	0.906075	0.093925	0.0404875
1777	0.134412	0.093925	0.906075	0.093925	0.0404875
1778	0.134412	0.093925	0.906075	0.093925	0.0404875
1779	0.134412	0.093925	0.906075	0.093925	0.0404875
1780	0.134412	0.093925	0.906075	0.093925	0.0404875
1781	0.134412	0.093925	0.906075	0.093925	0.0404875
1782	0.134412	0.093925	0.906075	0.093925	0.0404875
1783	0.134412	0.093925	0.906075	0.093925	0.0404875
1784	0.134412	0.093925	0.906075	0.093925	0.0404875
1785	0.134412	0.093925	0.906075	0.093925	0.0404875
1786	0.134412	0.093925	0.906075	0.093925	0.0404875
1787	0.134412	0.093925	0.906075	0.093925	0.0404875
1788	0.134412	0.093925	0.906075	0.093925	0.0404875
1789	0.134412	0.093925	0.906075	0.093925	0.0404875
1790	0.134412	0.093925	0.906075	0.093925	0.0404875
1791	0.134412	0.093925	0.906075	0.093925	0.0404875
1792	0.134412	0.093925	0.906075	0.093925	0.0404875
1793	0.134412	0.093925	0.906075	0.093925	0.0404875
1794	0.134412	0.093925	0.906075	0.093925	0.0404875
1795	0.134412	0.093925	0.906075	0.093925	0.0404875
1796	0.134412	0.093925	0.906075	0.093925	0.0404875
1797	0.134412	0.093925	0.906075	0.093925	0.0404875
1798	0.134412	0.093925	0.906075	0.093925	0.0404875
1799	0.134412	0.093925	0.906075	0.093925	0.0404875
1800	0.134412	0.093925	0.906075	0.093925	0.0404875
1801	0.134412	0.093925	0.906075	0.093925	0.0404875
1802	0.134412	0.093925	0.906075	0.093925	0.0404875
1803	0.134412	0.093925	0.906075	0.093925	0.0404875
1804	0.134412	0.093925	0.906075	0.093925	0.0404875
1805	0.134412	0.093925	0.906075	0.093925	0.0404875
1806	0.134412	0.093925	0.906075	0.093925	0.0404875
1807	0.134412	0.093925	0.906075	0.093925	0.0404875
1808	0.134412	0.093925	0.906075	0.093925	0.0404875
1809	0.134412	0.093925	0.906075	0.093925	0.0404875
1810	0.134412	0.093925	0.906075	0.093925	0.0404875
1811	0.134412	0.093925	0.906075	0.093925	0.0404875
1812	0.134412	0.093925	0.906075	0.093925	0.0404875
1813	0.134412	0.093925	0.906075	0.093925	0.0404875
1814	0.134412	0.093925	0.906075	0.093925	0.0404875
1815	0.134412	0.093925	0.906075	0.093925	0.0404875
1816	0.134412	0.093925	0.906075	0.093925	0.0404875
1817	0.134412	0.093925	0.906075	0.093925	0.0404875
1818	0.134412	0.093925	0.906075	0.093925	0.0404875
1819	0.134412	0.093925	0.906075	0.093925	0.0404875
1820	0.134412	0.093925	0.906075	0.093925	0.0404875
1821	0.134412	0.093925	0.906075	0.093925	0.0404875
1822	0.134412	0.093925	0.906075	0.093925	0.0404875
1823	0.134412	0.093925	0.906075	0.093925	0.0404875
1824	0.134412	0.093925	0.906075	0.093925	0.0404875
1825	0.134412	0.093925	0.906075	0.093925	0.0404875
1826	0.134412	0.093925	0.906075	0.093925	0.0404875
1827	0.134412	0.093925	0.906075	0.093925	0.0404875
1828	0.134412	0.093925	0.906075	0.093925	0.0404875
1829	0.134412	0.093925	0.906075	0.093925	0.0404875
1830	0.134412	0.093925	0.906075	0.093925	0.0404875
1831	0.134412	0.093925	0.906075	0.093925	0.0404875
1832	0.134412	0.093925	0.906075	0.093925	0.0404875
1833	0.134412	0.093925	0.906075	0.093925	0.0404875
1834	0.134412	0.093925	0.906075	0.093925	0.0404875
1835	0.134412	0.093925	0.906075	0.093925	0.0404875
1836	0.134412	0.093925	0.906075	0.093925	0.0404875
1837	0.134412	0.093925	0.906075	0.093925	0.0404875
1838	0.134412	0.093925	0.906075	0.093925	0.0404875
1839	0.134412	0.093925	0.906075	0.093925	0.0404875
1840	0.134412	0.093925	0.906075	0.093925	0.0404875
1841	0.134412	0.093925	0.906075	0.093925	0.0404875
1842	0.134412	0.093925	0.906075	0.093925	0.0404875
1843	0.134412	0.093925	0.906075	0.093925	0.0404875
1844	0.134412	0.093925	0.906075	0.093925	0.0404875
1845	0.134412	0.093925	0.906075	0.093925	0.0404875
1846	0.134412	0.093925	0.906075	0.093925	0.0404875
1847	0.134412	0.093925	0.906075	0.093925	0.0404875
1848	0.134412	0.093925	0.906075	0.093925	0.0404875
1849	0.134412	0.093925	0.906075	0.093925	0.0404875
1850	0.134412	0.093925	0.906075	0.093925	0.0404875
1851	0.134412	0.093925	0.906075	0.093925	0.0404875
1852	0.134412	0.093925	0.906075	0.093925	0.0404875
1853	0.134412	0.093925	0.906075	0.093925	0.0404875
1854	0.134412	0.093925	0.906075	0.093925	0.0404875
1855	0.134412	0.093925	0.906075	0.093925	0.0404875
1856	0.134412	0.093925	0.906075	0.093925	0.0404875
1857	0.134412	0.093925	0.906075	0.093925	0.0404875
1858	0.134412	0.093925	0.906075	0.093925	0.0404875
1859	0.134412	0.093925	0.906075	0.093925	0.0404875
1860	0.134412	0.093925	0.906075	0.093925	0.0404875
1861	0.134412	0.093925	0.906075	0.093925	0.0404875
1862	0.134412	0.093925	0.906075	0.093925	0.0404875
1863	0.134412	0.093925	0.906075	0.093925	0.0404875
1864	0.134412	0.093925	0.906075	0.093925	0.0404875
1865	0.134412	0.093925	0.906075	0.093925	0.0404875
1866	0.134412	0.093925	0.906075	0.093925	0.0404875
1867	0.134412	0.093925	0.906075	0.093925	0.0404875
1868	0.134412	0.093925	0.906075	0.093925	0.0404875
1869	0.134412	0.093925	0.906075	0.093925	0.0404875
1870	0.134412	0.093925	0.906075	0.093925	0.0404875
1871	0.134412	0.093925	0.906075	0.093925	0.0404875
1872	0.134412	0.093925	0.906075	0.093925	0.0404875
1873	0.134412	0.093925	0.906075	0.093925	0.0404875
1874	0.134412	0.093925	0.906075	0.093925	0.0404875
1875	0.134412	0.093925	0.906075	0.093925	0.0404875
1876	0.134412	0.093925	0.906075	0.093925	0.0404875
1877	0.134412	0.093925	0.906075	0.093925	0.0404875
1878	0.134412	0.093925	0.906075	0.093925	0.0404875
1879	0.134412	0.093925	0.906075	0.093925	0.0404875
1880	0.134412	0.093925	0.906075	0.093925	0.0404875
1881	0.134412	0.093925	0.906075	0.093925	0.0404875
1882	0.134412	0.093925	0.906075	0.093925	0.0404875
1883	0.134412	0.093925	0.906075	0.093925	0.0404875
1884	0.134412	0.093925	0.906075	0.093925	0.0404875
1885	0.134412	0.093925	0.906075	0.093925	0.0404875
1886	0.134412	0.093925	0.906075	0.093925	0.0404875
1887	0.134412	0.093925	0.906075	0.093925	0.0404875
1888	0.134412	0.093925	0.906075	0.093925	0.0404875
1889	0.134412	0.093925	0.906075	0.093925	0.0404875
1890	0.134412	0.093925	0.906075	0.093925	0.0404875
1891	0.134412	0.093925	0.906075	0.093925	0.0404875
1892	0.134412	0.093925	0.906075	0.093925	0.0404875
1893	0.134412	0.093925	0.906075	0.093925	0.0404875
1894	0.134412	0.093925	0.906075	0.093925	0.0404875
1895	0.134412	0.093925	0.906075	0.093925	0.0404875
1896	0.134412	0.093925	0.906075	0.093925	0.0404875
1897	0.134412	0.093925	0.906075	0.093925	0.0404875
1898	0.134412	0.093925	0.906075	0.093925	0.0404875
1899	0.134412	0.093925	0.906075	0.093925	0.0404875
1900	0.134412	0.093925	0.906075	0.093925	0.0404875
1901	0.134412	0.093925	0.906075	0.093925	0.0404875
1902	0.134412	0.093925	0.906075	0.093925	0.0404875
1903	0.134412	0.093925	0.906075	0.093925	0.0404875
1904	0.134412	0.093925	0.906075	0.093925	0.0404875
1905	0.134412	0.093925	0.906075	0.093925	0.0404875
1906	0.134412	0.093925	0.906075	0.093925	0.0404875
1907	0.134412	0.093925	0.906075	0.093925	0.0404875
1908	0.134412	0.093925	0.906075	0.093925	0.0404875
1909	0.134412	0.093925	0.906075	0.093925	0.0404875
1910	0.134412	0.093925	0.906075	0.093925	0.0404875
1911	0.134412	0.093925	0.906075	0.093925	0.0404875
1912	0.134412	0.093925	0.906075	0.093925	0.0404875
1913	0.134412	0.093925	0.906075	0.093925	0.0404875
1914	0.134412	0.093925	0.906075	0.093925	0.0404875
1915	0.134412	0.093925	0.906075	0.093925	0.0404875
1916	0.134412	0.093925	0.906075	0.093925	0.0404875
1917	0.134412	0.093925	0.906075	0.093925	0.0404875
1918	0.134412	0.093925	0.906075	0.093925	0.0404875
1919	0.134412	0.093925	0.906075	0.093925	0.0404875
1920	0.134412	0.093925	0.906075	0.093925	0.0404875
1921	0.134412	0.093925	0.906075	0.093925	0.0404875
1922	0.134412	0.093925	0.906075	0.093925	0.0404875
1923	0.134412	0.093925	0.906075	0.093925	0.0404875
1924	0.134412	0.093925	0.906075	0.093925	0.0404875
1925	0.134412	0.093925	0.906075	0.093925	0.0404875
1926	0.134412	0.093925	0.906075	0.093925	0.0404875
1927	0.134412	0.093925	0.906075	0.093925	0.0404875
1928	0.134412	0.093925	0.906075	0.093925	0.0404875
1929	0.134412	0.093925	0.906075	0.093925	0.0404875
1930	0.134412	0.093925	0.906075	0.093925	0.0404875
1931	0.134412	0.093925	0.906075	0.093925	0.0404875
1932	0.134412	0.093925	0.906075	0.093925	0.0404875
1933	0.134412	0.093925	0.906075	0.093925	0.0404875
1934	0.134412	0.093925	0.906075	0.093925	0.0404875
1935	0.134412	0.093925	0.906075	0.093925	0.0404875
1936	0.134412	0.093925	0.906075	0.093925	0.0404875
1937	0.134412	0.093925	0.906075	0.093925	0.0404875
1938	0.134412	0.093925	0.906075	0.093925	0.0404875
1939	0.134412	0.093925	0.906075	0.093925	0.0404875
1940	0.134412	0.093925	0.906075	0.093925	0.0404875
1941	0.134412	0.093925	0.906075	0.093925	0.0404875
1942	0.134412	0.093925	0.906075	0.093925	0.0404875
1943	0.134412	0.093925	0.906075	0.093925	0.0404875
1944	0.134412	0.093925	0.906075	0.093925	0.0404875
1945	0.134412	0.093925	0.906075	0.093925	0.0404875
1946	0.134412	0.093925	0.906075	0.093925	0.0404875
1947	0.134412	0.093925	0.906075	0.093925	0.0404875
1948	0.134412	0.093925	0.906075	0.093925	0.0404875
1949	0.134412	0.093925	0.906075	0.093925	0.0404875
1950	0.134412	0.093925	0.906075	0.093925	0.0404875
1951	0.134412	0.093925	0.906075	0.093925	0.0404875
1952	0.134412	0.093925	0.906075	0.093925	0.0404875
1953	0.134412	0.093925	0.906075	0.093925	0.0404875
1954	0.134412	0.093925	0.906075	0.093925	0.0404875
1955	0.134412	0.093925	0.906075	0.093925	0.0404875
1956	0.134412	0.093925	0.906075	0.093925	0.0404875
1957	0.134412	0.093925	0.906075	0.093925	0.0404875
1958	0.134412	0.093925	0.906075	0.093925	0.0404875
1959	0.134412	0.093925	0.906075	0.093925	0.0404875
1960	0.134412	0.093925	0.906075	0.093925	0.0404875
1961	0.134412	0.093925	0.906075	0.093925	0.0404875
1962	0.134412	0.093925	0.906075	0.093925	0.0404875
1963	0.134412	0.093925	0.906075	0.093925	0.0404875
1964	0.134412	0.093925	0.906075	0.093925	0.0404875
1965	0.134412	0.093925	0.906075	0.093925	0.0404875
1966	0.134412	0.093925	0.906075	0.093925	0.0404875
1967	0.134412	0.093925	0.906075	0.093925	0.0404875
1968	0.134412	0.093925	0.906075	0.093925	0.0404875
1969	0.134412	0.093925	0.906075	0.093925	0.0404875
1970	0.134412	0.093925	0.906075	0.093925	0.0404875
1971	0.134412	0.093925	0.906075	0.093925	0.0404875
1972	0.134412	0.093925	0.906075	0.093925	0.0404875
1973	0.134412	0.093925	0.906075	0.093925	0.0404875
1974	0.134412	0.093925	0.906075	0.093925	0.0404875
1975	0.134412	0.093925	0.906075	0.093925	0.0404875
1976	0.134412	0.093925	0.906075	0.093925	0.0404875
1977	0.134412	0.093925	0.906075	0.093925	0.0404875
1978	0.134412	0.093925	0.906075	0.093925	0.0404875
1979	0.134412	0.093925	0.906075	0.093925	0.0404875
1980	0.134412	0.093925	0.906075	0.093925	0.0404875
1981	0.134412	0.093925	0.906075	0.093925	0.0404875
1982	0.134412	0.093925	0.906075	0.093925	0.0404875
1983	0.134412	0.093925	0.906075	0.093925	0.0404875
1984	0.134412	0.093925	0.906075	0.093925	0.0404875
1985	0.134412	0.093925	0.906075	0.093925	0.0404875
1986	0.134412	0.093925	0.906075	0.093925	0.0404875
1987	0.134412	0.093925	0.906075	0.093925	0.0404875
1988	0.134412	0.093925	0.906075	0.093925	0.0404875
1989	0.134412	0.093925	0.906075	0.093925	0.0404875
1990	0.134412	0.093925	0.906075	0.093925	0.0404875
1991	0.134412	0.093925	0.906075	0.093925	0.0404875
1992	0.134412	0.093925	0.906075	0.093925	0.0404875
1993	0.134412	0.093925	0.906075	0.093925	0.0404875
1994	0.134412	0.093925	0.906075	0.093925	0.0404875
1995	0.134412	0.093925	0.906075	0.093925	0.0404875
1996	0.134412	0.093925	0.906075	0.093925	0.0404875
1997	0.134412	0.093925	0.906075	0.093925	0.0404875
1998	0.134412	0.093925	0.906075	0.093925	0.0404875
1999	0.134412	0.093925	0.906075	0.093925	0.0404875
2000	0.134412	0.093925	0.906075	0.093925	0.0404875
[truncated: 3,001 more rows]
