# Supplementary material for: Aspiration-driven co-evolution of cooperation with individual behavioral diversity
Source: PLoS One. 2023 Sep 15;18(9):e0291134. doi: 10.1371/journal.pone.0291134 (PMC10503719; doi:10.1371/journal.pone.0291134)
Supplement: S1 Data — (ZIP) [file pone.0291134.s001.zip › M1/v2-L=200/data/tolerate=1_b=1.35_frequency.txt]

1	0.499450	1	0	0.49945	0
2	0.340875	0.91145	0.08855	0.340625	0.00025
3	0.243231	0.772775	0.227225	0.24165	0.00158125
4	0.173169	0.6089	0.3911	0.168675	0.00449375
5	0.129406	0.45775	0.54225	0.122375	0.00703125
6	0.103469	0.337375	0.662625	0.093675	0.00979375
7	0.089325	0.255075	0.744925	0.077525	0.0118
8	0.081019	0.202225	0.797775	0.068075	0.0129438
9	0.075994	0.1671	0.8329	0.062825	0.0131688
10	0.072981	0.1428	0.8572	0.058025	0.0149563
11	0.070525	0.125825	0.874175	0.0552	0.015325
12	0.070875	0.1148	0.8852	0.054275	0.0166
13	0.071681	0.108125	0.891875	0.05395	0.0177313
14	0.071356	0.103075	0.896925	0.0539	0.0174563
15	0.072525	0.09895	0.90105	0.05405	0.018475
16	0.073300	0.09705	0.90295	0.053975	0.019325
17	0.075156	0.097025	0.902975	0.055575	0.0195813
18	0.075887	0.095625	0.904375	0.056025	0.0198625
19	0.076813	0.095175	0.904825	0.056175	0.0206375
20	0.077287	0.093725	0.906275	0.055725	0.0215625
21	0.077175	0.09225	0.90775	0.0554	0.021775
22	0.077450	0.0901	0.9099	0.055325	0.022125
23	0.078194	0.088825	0.911175	0.055925	0.0222688
24	0.079250	0.08875	0.91125	0.0564	0.02285
25	0.080094	0.08685	0.91315	0.05625	0.0238438
26	0.081131	0.0872	0.9128	0.0571	0.0240313
27	0.080906	0.0869	0.9131	0.05665	0.0242563
28	0.081775	0.086475	0.913525	0.057675	0.0241
29	0.082806	0.086825	0.913175	0.057875	0.0249312
30	0.083194	0.087175	0.912825	0.057975	0.0252188
31	0.083663	0.0868	0.9132	0.057775	0.0258875
32	0.084494	0.0866	0.9134	0.0584	0.0260937
33	0.084719	0.085775	0.914225	0.058175	0.0265438
34	0.085106	0.0854	0.9146	0.05835	0.0267562
35	0.085819	0.084725	0.915275	0.058975	0.0268438
36	0.086825	0.085125	0.914875	0.059775	0.02705
37	0.086837	0.086025	0.913975	0.0608	0.0260375
38	0.088125	0.085925	0.914075	0.061725	0.0264
39	0.088887	0.08615	0.91385	0.0625	0.0263875
40	0.089125	0.085975	0.914025	0.062125	0.027
41	0.089200	0.085975	0.914025	0.061725	0.027475
42	0.089419	0.084175	0.915825	0.061375	0.0280437
43	0.089356	0.08315	0.91685	0.0613	0.0280563
44	0.089881	0.082525	0.917475	0.0617	0.0281813
45	0.089963	0.082025	0.917975	0.0615	0.0284625
46	0.090244	0.0818	0.9182	0.06165	0.0285938
47	0.090750	0.08225	0.91775	0.062225	0.028525
48	0.091075	0.081325	0.918675	0.062375	0.0287
49	0.091362	0.081975	0.918025	0.062875	0.0284875
50	0.091881	0.08065	0.91935	0.063075	0.0288062
51	0.092425	0.081375	0.918625	0.0638	0.028625
52	0.092813	0.08095	0.91905	0.06405	0.0287625
53	0.093450	0.081325	0.918675	0.06455	0.0289
54	0.094037	0.08155	0.91845	0.0648	0.0292375
55	0.094062	0.08185	0.91815	0.06485	0.0292125
56	0.093831	0.081375	0.918625	0.0646	0.0292313
57	0.094056	0.080325	0.919675	0.0647	0.0293563
58	0.094631	0.0809	0.9191	0.065225	0.0294062
59	0.094988	0.08015	0.91985	0.065075	0.0299125
60	0.094869	0.079675	0.920325	0.064925	0.0299438
61	0.094769	0.078275	0.921725	0.06465	0.0301188
62	0.095069	0.07745	0.92255	0.06435	0.0307188
63	0.095050	0.0774	0.9226	0.06445	0.0306
64	0.095669	0.077075	0.922925	0.06495	0.0307188
65	0.096013	0.077725	0.922275	0.0653	0.0307125
66	0.095919	0.077875	0.922125	0.06545	0.0304687
67	0.096550	0.07715	0.92285	0.065775	0.030775
68	0.097044	0.077875	0.922125	0.06635	0.0306937
69	0.097113	0.0783	0.9217	0.066625	0.0304875
70	0.097706	0.078325	0.921675	0.06715	0.0305563
71	0.097631	0.07865	0.92135	0.0669	0.0307313
72	0.098319	0.07915	0.92085	0.067625	0.0306937
73	0.097869	0.079025	0.920975	0.0672	0.0306688
74	0.098131	0.078	0.922	0.067175	0.0309563
75	0.098044	0.0773	0.9227	0.06725	0.0307938
76	0.097725	0.076725	0.923275	0.066875	0.03085
77	0.097831	0.076025	0.923975	0.066725	0.0311062
78	0.098413	0.076675	0.923325	0.06755	0.0308625
79	0.098562	0.0773	0.9227	0.06765	0.0309125
80	0.098700	0.077425	0.922575	0.06765	0.03105
81	0.098850	0.076625	0.923375	0.067825	0.031025
82	0.098937	0.07615	0.92385	0.067925	0.0310125
83	0.098944	0.07635	0.92365	0.068175	0.0307688
84	0.099231	0.075925	0.924075	0.068325	0.0309063
85	0.099663	0.07655	0.92345	0.06875	0.0309125
86	0.099712	0.076625	0.923375	0.068675	0.0310375
87	0.100063	0.07685	0.92315	0.068925	0.0311375
88	0.100638	0.076475	0.923525	0.069325	0.0313125
89	0.100500	0.077125	0.922875	0.06955	0.03095
90	0.100938	0.077025	0.922975	0.069775	0.0311625
91	0.101275	0.077175	0.922825	0.07015	0.031125
92	0.101688	0.0777	0.9223	0.0704	0.0312875
93	0.101800	0.078575	0.921425	0.07065	0.03115
94	0.101463	0.0777	0.9223	0.070125	0.0313375
95	0.101050	0.076875	0.923125	0.0695	0.03155
96	0.101406	0.076275	0.923725	0.0697	0.0317062
97	0.101300	0.076225	0.923775	0.069725	0.031575
98	0.101869	0.076725	0.923275	0.070575	0.0312938
99	0.101969	0.076975	0.923025	0.070725	0.0312438
100	0.101875	0.076525	0.923475	0.0704	0.031475
101	0.101700	0.075375	0.924625	0.06995	0.03175
102	0.101588	0.075275	0.924725	0.069625	0.0319625
103	0.101713	0.075325	0.924675	0.0696	0.0321125
104	0.101838	0.075025	0.924975	0.069575	0.0322625
105	0.102381	0.0754	0.9246	0.070275	0.0321063
106	0.102538	0.0756	0.9244	0.0705	0.0320375
107	0.102288	0.07605	0.92395	0.07035	0.0319375
108	0.102169	0.076	0.924	0.07035	0.0318188
109	0.102356	0.075775	0.924225	0.070275	0.0320812
110	0.102250	0.075525	0.924475	0.07015	0.0321
111	0.103013	0.07585	0.92415	0.070825	0.0321875
112	0.103069	0.0767	0.9233	0.071175	0.0318937
113	0.103056	0.076275	0.923725	0.070875	0.0321813
114	0.103088	0.07655	0.92345	0.07105	0.0320375
115	0.103106	0.07645	0.92355	0.070975	0.0321313
116	0.103288	0.076175	0.923825	0.071225	0.0320625
117	0.103400	0.076275	0.923725	0.07135	0.03205
118	0.103600	0.0767	0.9233	0.071625	0.031975
119	0.103588	0.076775	0.923225	0.07155	0.0320375
120	0.103694	0.0766	0.9234	0.071675	0.0320187
121	0.104137	0.077	0.923	0.072025	0.0321125
122	0.104281	0.077025	0.922975	0.072025	0.0322563
123	0.104419	0.077075	0.922925	0.072125	0.0322938
124	0.104419	0.076925	0.923075	0.071925	0.0324938
125	0.104719	0.077075	0.922925	0.0723	0.0324188
126	0.105238	0.077875	0.922125	0.072975	0.0322625
127	0.104887	0.077775	0.922225	0.07245	0.0324375
128	0.105144	0.07815	0.92185	0.07265	0.0324938
129	0.105081	0.078175	0.921825	0.072575	0.0325063
130	0.105069	0.077475	0.922525	0.072325	0.0327438
131	0.105238	0.077525	0.922475	0.072625	0.0326125
132	0.105256	0.07735	0.92265	0.072575	0.0326813
133	0.105306	0.077375	0.922625	0.072525	0.0327812
134	0.105463	0.077225	0.922775	0.072625	0.0328375
135	0.105481	0.07725	0.92275	0.072525	0.0329562
136	0.105656	0.0775	0.9225	0.07275	0.0329062
137	0.105869	0.07755	0.92245	0.07315	0.0327187
138	0.105713	0.077825	0.922175	0.073025	0.0326875
139	0.106281	0.07805	0.92195	0.073525	0.0327563
140	0.106519	0.078425	0.921575	0.07375	0.0327687
141	0.106388	0.0781	0.9219	0.073375	0.0330125
142	0.106763	0.07805	0.92195	0.073675	0.0330875
143	0.106894	0.0784	0.9216	0.073875	0.0330187
144	0.106906	0.07895	0.92105	0.073975	0.0329313
145	0.107056	0.078925	0.921075	0.0742	0.0328562
146	0.107219	0.07875	0.92125	0.07435	0.0328688
147	0.107063	0.0787	0.9213	0.074125	0.0329375
148	0.107225	0.078625	0.921375	0.0743	0.032925
149	0.107406	0.0785	0.9215	0.0742	0.0332063
150	0.107388	0.07865	0.92135	0.07415	0.0332375
151	0.107144	0.07845	0.92155	0.073775	0.0333688
152	0.107162	0.07825	0.92175	0.07375	0.0334125
153	0.107200	0.07835	0.92165	0.073875	0.033325
154	0.107394	0.07795	0.92205	0.0739	0.0334938
155	0.107531	0.07825	0.92175	0.0741	0.0334313
156	0.107544	0.0781	0.9219	0.073925	0.0336188
157	0.107606	0.0782	0.9218	0.0741	0.0335063
158	0.108138	0.078125	0.921875	0.0744	0.0337375
159	0.108194	0.078725	0.921275	0.0747	0.0334938
160	0.108406	0.07895	0.92105	0.075	0.0334062
161	0.108488	0.079175	0.920825	0.075075	0.0334125
162	0.108681	0.079625	0.920375	0.075275	0.0334062
163	0.109169	0.080275	0.919725	0.075775	0.0333938
164	0.109038	0.0806	0.9194	0.0758	0.0332375
165	0.109181	0.080325	0.919675	0.075675	0.0335063
166	0.109325	0.080225	0.919775	0.075475	0.03385
167	0.109538	0.08045	0.91955	0.075775	0.0337625
168	0.109775	0.080625	0.919375	0.075925	0.03385
169	0.109969	0.0811	0.9189	0.076175	0.0337937
170	0.109894	0.081325	0.918675	0.076125	0.0337688
171	0.109738	0.081225	0.918775	0.0759	0.0338375
172	0.109963	0.080525	0.919475	0.075875	0.0340875
173	0.110131	0.080525	0.919475	0.07605	0.0340813
174	0.110356	0.0807	0.9193	0.076275	0.0340813
175	0.110231	0.08085	0.91915	0.076275	0.0339563
176	0.110113	0.08065	0.91935	0.076125	0.0339875
177	0.110181	0.080375	0.919625	0.07615	0.0340312
178	0.110431	0.08045	0.91955	0.076625	0.0338063
179	0.110613	0.081025	0.918975	0.0768	0.0338125
180	0.110312	0.080925	0.919075	0.0766	0.0337125
181	0.110419	0.080625	0.919375	0.07675	0.0336687
182	0.110569	0.08035	0.91965	0.0766	0.0339687
183	0.110494	0.080325	0.919675	0.07665	0.0338437
184	0.110375	0.079825	0.920175	0.0765	0.033875
185	0.110206	0.079425	0.920575	0.07635	0.0338562
186	0.110269	0.0795	0.9205	0.07655	0.0337187
187	0.110269	0.079175	0.920825	0.0766	0.0336687
188	0.110356	0.079075	0.920925	0.07665	0.0337063
189	0.110431	0.079	0.921	0.07665	0.0337812
190	0.110513	0.078975	0.921025	0.0766	0.0339125
191	0.110788	0.078925	0.921075	0.07675	0.0340375
192	0.110694	0.079025	0.920975	0.076725	0.0339687
193	0.111013	0.07925	0.92075	0.07715	0.0338625
194	0.110988	0.0794	0.9206	0.077025	0.0339625
195	0.110888	0.0794	0.9206	0.0769	0.0339875
196	0.110900	0.079025	0.920975	0.0768	0.0341
197	0.110969	0.07915	0.92085	0.07695	0.0340188
198	0.111163	0.0792	0.9208	0.07725	0.0339125
199	0.111100	0.079125	0.920875	0.07725	0.03385
200	0.111100	0.07895	0.92105	0.0772	0.0339
201	0.111225	0.079075	0.920925	0.077375	0.03385
202	0.111338	0.0791	0.9209	0.07735	0.0339875
203	0.111150	0.07905	0.92095	0.077175	0.033975
204	0.111100	0.07895	0.92105	0.0771	0.034
205	0.111244	0.07885	0.92115	0.077025	0.0342187
206	0.111231	0.0789	0.9211	0.077075	0.0341562
207	0.111319	0.078775	0.921225	0.07725	0.0340688
208	0.111544	0.079225	0.920775	0.077575	0.0339687
209	0.111538	0.079225	0.920775	0.0777	0.0338375
210	0.111700	0.07945	0.92055	0.0779	0.0338
211	0.111519	0.07935	0.92065	0.077575	0.0339438
212	0.111400	0.0792	0.9208	0.077375	0.034025
213	0.111319	0.078925	0.921075	0.07725	0.0340688
214	0.111319	0.078725	0.921275	0.0772	0.0341188
215	0.111194	0.078425	0.921575	0.077	0.0341938
216	0.111325	0.07835	0.92165	0.077175	0.03415
217	0.111431	0.078425	0.921575	0.077375	0.0340563
218	0.111350	0.078575	0.921425	0.077425	0.033925
219	0.111256	0.07825	0.92175	0.077275	0.0339812
220	0.111400	0.078175	0.921825	0.077375	0.034025
221	0.111419	0.07805	0.92195	0.0773	0.0341188
222	0.111531	0.0783	0.9217	0.077475	0.0340563
223	0.111519	0.078275	0.921725	0.0774	0.0341188
224	0.111394	0.07825	0.92175	0.07725	0.0341438
225	0.111338	0.078125	0.921875	0.0771	0.0342375
226	0.111375	0.07795	0.92205	0.07715	0.034225
227	0.111400	0.077975	0.922025	0.0772	0.0342
228	0.111531	0.07815	0.92185	0.077375	0.0341562
229	0.111575	0.07845	0.92155	0.07755	0.034025
230	0.111569	0.078425	0.921575	0.077525	0.0340437
231	0.111669	0.07855	0.92145	0.077625	0.0340437
232	0.111650	0.07875	0.92125	0.0777	0.03395
233	0.111706	0.0788	0.9212	0.07765	0.0340563
234	0.111738	0.07875	0.92125	0.07775	0.0339875
235	0.111781	0.078825	0.921175	0.077875	0.0339062
236	0.111781	0.0788	0.9212	0.077875	0.0339062
237	0.111888	0.07885	0.92115	0.07795	0.0339375
238	0.111900	0.079	0.921	0.077975	0.033925
239	0.111950	0.079025	0.920975	0.07805	0.0339
240	0.111963	0.079	0.921	0.078	0.0339625
241	0.112000	0.0791	0.9209	0.078025	0.033975
242	0.112106	0.0791	0.9209	0.078075	0.0340312
243	0.112094	0.079075	0.920925	0.078075	0.0340188
244	0.112344	0.0791	0.9209	0.07825	0.0340937
245	0.112294	0.07935	0.92065	0.078325	0.0339687
246	0.112456	0.079525	0.920475	0.07845	0.0340063
247	0.112375	0.079525	0.920475	0.078375	0.034
248	0.112419	0.07945	0.92055	0.078325	0.0340937
249	0.112388	0.07945	0.92055	0.07835	0.0340375
250	0.112425	0.079375	0.920625	0.07835	0.034075
251	0.112669	0.079575	0.920425	0.078575	0.0340937
252	0.112519	0.07995	0.92005	0.0785	0.0340188
253	0.112438	0.0797	0.9203	0.0784	0.0340375
254	0.112313	0.079325	0.920675	0.078175	0.0341375
255	0.112313	0.07905	0.92095	0.077975	0.0343375
256	0.112344	0.079075	0.920925	0.07805	0.0342937
257	0.112394	0.079025	0.920975	0.078175	0.0342187
258	0.112544	0.079075	0.920925	0.078375	0.0341687
259	0.112550	0.0793	0.9207	0.0784	0.03415
260	0.112556	0.079325	0.920675	0.07835	0.0342063
261	0.112675	0.079275	0.920725	0.078425	0.03425
262	0.112831	0.079475	0.920525	0.078475	0.0343562
263	0.112619	0.079475	0.920525	0.07835	0.0342688
264	0.112875	0.079475	0.920525	0.07855	0.034325
265	0.112925	0.079675	0.920325	0.078575	0.03435
266	0.112931	0.079575	0.920425	0.078575	0.0343562
267	0.113150	0.0797	0.9203	0.078775	0.034375
268	0.113188	0.0801	0.9199	0.07895	0.0342375
269	0.113150	0.07995	0.92005	0.078775	0.034375
270	0.113200	0.08	0.92	0.078875	0.034325
271	0.113219	0.0799	0.9201	0.0788	0.0344187
272	0.113294	0.079775	0.920225	0.0788	0.0344937
273	0.113337	0.0801	0.9199	0.078925	0.0344125
274	0.113494	0.080175	0.919825	0.0791	0.0343938
275	0.113506	0.080175	0.919825	0.079175	0.0343313
276	0.113388	0.08025	0.91975	0.07905	0.0343375
277	0.113231	0.07995	0.92005	0.078825	0.0344062
278	0.113244	0.07975	0.92025	0.0788	0.0344438
279	0.113350	0.07985	0.92015	0.0789	0.03445
280	0.113306	0.0798	0.9202	0.07875	0.0345562
281	0.113413	0.079775	0.920225	0.078875	0.0345375
282	0.113406	0.079825	0.920175	0.07895	0.0344563
283	0.113462	0.079775	0.920225	0.07895	0.0345125
284	0.113525	0.079825	0.920175	0.07905	0.034475
285	0.113506	0.079825	0.920175	0.079025	0.0344812
286	0.113488	0.0799	0.9201	0.079025	0.0344625
287	0.113381	0.079825	0.920175	0.078875	0.0345063
288	0.113294	0.0795	0.9205	0.078675	0.0346187
289	0.113125	0.079475	0.920525	0.07845	0.034675
290	0.113225	0.07915	0.92085	0.078425	0.0348
291	0.113219	0.0791	0.9209	0.078475	0.0347437
292	0.113256	0.0792	0.9208	0.078575	0.0346812
293	0.113300	0.078925	0.921075	0.078575	0.034725
294	0.113331	0.078975	0.921025	0.078625	0.0347063
295	0.113294	0.079125	0.920875	0.078675	0.0346187
296	0.113425	0.079125	0.920875	0.078775	0.03465
297	0.113538	0.079225	0.920775	0.078975	0.0345625
298	0.113619	0.079425	0.920575	0.079075	0.0345437
299	0.113656	0.079575	0.920425	0.079125	0.0345312
300	0.113719	0.079725	0.920275	0.0792	0.0345188
301	0.113681	0.07985	0.92015	0.07925	0.0344312
302	0.113663	0.07975	0.92025	0.079125	0.0345375
303	0.113525	0.079675	0.920325	0.079	0.034525
304	0.113375	0.07935	0.92065	0.078725	0.03465
305	0.113400	0.079125	0.920875	0.0787	0.0347
306	0.113425	0.079175	0.920825	0.078775	0.03465
307	0.113481	0.0793	0.9207	0.078825	0.0346563
308	0.113406	0.079275	0.920725	0.078725	0.0346812
309	0.113388	0.0792	0.9208	0.07875	0.0346375
310	0.113456	0.0791	0.9209	0.0788	0.0346563
311	0.113481	0.079175	0.920825	0.0789	0.0345813
312	0.113488	0.079325	0.920675	0.0789	0.0345875
313	0.113431	0.0793	0.9207	0.07885	0.0345813
314	0.113494	0.079275	0.920725	0.0789	0.0345938
315	0.113469	0.079275	0.920725	0.07895	0.0345188
316	0.113544	0.079325	0.920675	0.078975	0.0345688
317	0.113587	0.07945	0.92055	0.07905	0.0345375
318	0.113587	0.0795	0.9205	0.079025	0.0345625
319	0.113594	0.07945	0.92055	0.078975	0.0346187
320	0.113438	0.079375	0.920625	0.07885	0.0345875
321	0.113394	0.079275	0.920725	0.078825	0.0345688
322	0.113369	0.079	0.921	0.0788	0.0345688
323	0.113388	0.079025	0.920975	0.0788	0.0345875
324	0.113456	0.078975	0.921025	0.078825	0.0346313
325	0.113400	0.07905	0.92095	0.0788	0.0346
326	0.113400	0.07905	0.92095	0.078825	0.034575
327	0.113462	0.079075	0.920925	0.078875	0.0345875
328	0.113494	0.0791	0.9209	0.078925	0.0345688
329	0.113513	0.0791	0.9209	0.07895	0.0345625
330	0.113494	0.079125	0.920875	0.078925	0.0345688
331	0.113531	0.0792	0.9208	0.078975	0.0345562
332	0.113481	0.0791	0.9209	0.0789	0.0345813
333	0.113462	0.0791	0.9209	0.078875	0.0345875
334	0.113469	0.079025	0.920975	0.07885	0.0346187
335	0.113500	0.079025	0.920975	0.078875	0.034625
336	0.113531	0.0791	0.9209	0.07895	0.0345813
337	0.113600	0.07915	0.92085	0.07905	0.03455
338	0.113569	0.079225	0.920775	0.079025	0.0345437
339	0.113563	0.0792	0.9208	0.079	0.0345625
340	0.113587	0.079225	0.920775	0.079025	0.0345625
341	0.113581	0.0793	0.9207	0.07905	0.0345312
342	0.113550	0.079325	0.920675	0.078975	0.034575
343	0.113587	0.079275	0.920725	0.079025	0.0345625
344	0.113613	0.07925	0.92075	0.079	0.0346125
345	0.113625	0.0793	0.9207	0.079	0.034625
346	0.113669	0.079325	0.920675	0.079025	0.0346438
347	0.113675	0.079375	0.920625	0.079075	0.0346
348	0.113681	0.079475	0.920525	0.07915	0.0345312
349	0.113638	0.079425	0.920575	0.078975	0.0346625
350	0.113613	0.079325	0.920675	0.078925	0.0346875
351	0.113688	0.079325	0.920675	0.079	0.0346875
352	0.113675	0.0793	0.9207	0.07895	0.034725
353	0.113656	0.079375	0.920625	0.079	0.0346563
354	0.113631	0.079275	0.920725	0.0789	0.0347312
355	0.113712	0.079325	0.920675	0.078975	0.0347375
356	0.113712	0.079425	0.920575	0.07905	0.0346625
357	0.113700	0.0793	0.9207	0.079	0.0347
358	0.113731	0.07935	0.92065	0.07905	0.0346812
359	0.113769	0.0794	0.9206	0.0791	0.0346687
360	0.113744	0.0794	0.9206	0.079075	0.0346687
361	0.113750	0.079425	0.920575	0.0791	0.03465
362	0.113869	0.079525	0.920475	0.079225	0.0346438
363	0.113794	0.079575	0.920425	0.079175	0.0346187
364	0.113856	0.0797	0.9203	0.079275	0.0345813
365	0.113863	0.07975	0.92025	0.079325	0.0345375
366	0.113888	0.07965	0.92035	0.0793	0.0345875
367	0.113919	0.07975	0.92025	0.07935	0.0345688
368	0.113863	0.07965	0.92035	0.079275	0.0345875
369	0.113944	0.079775	0.920225	0.07935	0.0345938
370	0.113962	0.0798	0.9202	0.0794	0.0345625
371	0.113962	0.079675	0.920325	0.07935	0.0346125
372	0.113944	0.079675	0.920325	0.0793	0.0346438
373	0.113950	0.079725	0.920275	0.0793	0.03465
374	0.113931	0.07965	0.92035	0.0793	0.0346313
375	0.114006	0.079725	0.920275	0.0794	0.0346062
376	0.114031	0.0797	0.9203	0.079375	0.0346563
377	0.114075	0.079825	0.920175	0.079425	0.03465
378	0.114025	0.07985	0.92015	0.07935	0.034675
379	0.113988	0.079675	0.920325	0.0793	0.0346875
380	0.114038	0.079625	0.920375	0.07935	0.0346875
381	0.114069	0.079775	0.920225	0.079375	0.0346938
382	0.113994	0.079675	0.920325	0.0793	0.0346938
383	0.113938	0.07965	0.92035	0.079225	0.0347125
384	0.113944	0.07945	0.92055	0.079225	0.0347188
385	0.113956	0.07945	0.92055	0.079225	0.0347312
386	0.113956	0.079425	0.920575	0.07925	0.0347063
387	0.113981	0.07945	0.92055	0.0793	0.0346812
388	0.113988	0.07945	0.92055	0.0793	0.0346875
389	0.114025	0.0795	0.9205	0.079325	0.0347
390	0.114050	0.07965	0.92035	0.079375	0.034675
391	0.114106	0.07975	0.92025	0.079475	0.0346313
392	0.114150	0.0798	0.9202	0.0795	0.03465
393	0.114144	0.07985	0.92015	0.0795	0.0346438
394	0.114069	0.079925	0.920075	0.079425	0.0346438
395	0.114050	0.079775	0.920225	0.079375	0.034675
396	0.114075	0.079725	0.920275	0.079375	0.0347
397	0.114081	0.0797	0.9203	0.079375	0.0347063
398	0.114106	0.0797	0.9203	0.079425	0.0346812
399	0.114087	0.079775	0.920225	0.079425	0.0346625
400	0.114100	0.0797	0.9203	0.0794	0.0347
401	0.114106	0.079725	0.920275	0.079425	0.0346812
402	0.114231	0.07985	0.92015	0.07955	0.0346812
403	0.114244	0.079925	0.920075	0.0796	0.0346438
404	0.114256	0.0799	0.9201	0.07955	0.0347063
405	0.114269	0.079975	0.920025	0.079625	0.0346438
406	0.114281	0.080025	0.919975	0.079675	0.0346062
407	0.114281	0.080025	0.919975	0.07965	0.0346313
408	0.114375	0.080025	0.919975	0.0797	0.034675
409	0.114406	0.080125	0.919875	0.07975	0.0346563
410	0.114481	0.080325	0.919675	0.079925	0.0345562
411	0.114406	0.080325	0.919675	0.0798	0.0346062
412	0.114388	0.08025	0.91975	0.079775	0.0346125
413	0.114456	0.0802	0.9198	0.07975	0.0347063
414	0.114350	0.080175	0.919825	0.07965	0.0347
415	0.114350	0.080175	0.919825	0.079675	0.034675
416	0.114419	0.080225	0.919775	0.07975	0.0346687
417	0.114388	0.080175	0.919825	0.0797	0.0346875
418	0.114394	0.080025	0.919975	0.0796	0.0347937
419	0.114438	0.0801	0.9199	0.0797	0.0347375
420	0.114369	0.08	0.92	0.0796	0.0347688
421	0.114300	0.07985	0.92015	0.079575	0.034725
422	0.114331	0.079825	0.920175	0.0796	0.0347312
423	0.114344	0.079875	0.920125	0.07965	0.0346938
424	0.114313	0.079875	0.920125	0.079625	0.0346875
425	0.114313	0.079825	0.920175	0.0796	0.0347125
426	0.114431	0.07985	0.92015	0.079675	0.0347563
427	0.114388	0.08	0.92	0.07965	0.0347375
428	0.114388	0.0799	0.9201	0.07965	0.0347375
429	0.114369	0.079775	0.920225	0.07955	0.0348188
430	0.114350	0.079725	0.920275	0.079525	0.034825
431	0.114319	0.079725	0.920275	0.07955	0.0347688
432	0.114300	0.079625	0.920375	0.0795	0.0348
433	0.114331	0.079625	0.920375	0.079525	0.0348062
434	0.114363	0.07965	0.92035	0.079575	0.0347875
435	0.114381	0.0798	0.9202	0.07965	0.0347312
436	0.114400	0.07985	0.92015	0.0797	0.0347
437	0.114337	0.079725	0.920275	0.0796	0.0347375
438	0.114319	0.0796	0.9204	0.07955	0.0347688
439	0.114350	0.079625	0.920375	0.0796	0.03475
440	0.114344	0.079675	0.920325	0.079625	0.0347188
441	0.114369	0.07965	0.92035	0.079625	0.0347437
442	0.114325	0.079625	0.920375	0.0796	0.034725
443	0.114331	0.07965	0.92035	0.079625	0.0347063
444	0.114331	0.07965	0.92035	0.079625	0.0347063
445	0.114331	0.07965	0.92035	0.079625	0.0347063
446	0.114331	0.07965	0.92035	0.079625	0.0347063
447	0.114337	0.079625	0.920375	0.079625	0.0347125
448	0.114337	0.07965	0.92035	0.07965	0.0346875
449	0.114337	0.07965	0.92035	0.07965	0.0346875
450	0.114337	0.07965	0.92035	0.07965	0.0346875
451	0.114337	0.07965	0.92035	0.07965	0.0346875
452	0.114337	0.07965	0.92035	0.07965	0.0346875
453	0.114337	0.07965	0.92035	0.07965	0.0346875
454	0.114337	0.07965	0.92035	0.07965	0.0346875
455	0.114337	0.07965	0.92035	0.07965	0.0346875
456	0.114337	0.07965	0.92035	0.07965	0.0346875
457	0.114337	0.07965	0.92035	0.07965	0.0346875
458	0.114337	0.07965	0.92035	0.07965	0.0346875
459	0.114337	0.07965	0.92035	0.07965	0.0346875
460	0.114337	0.07965	0.92035	0.07965	0.0346875
461	0.114337	0.07965	0.92035	0.07965	0.0346875
462	0.114337	0.07965	0.92035	0.07965	0.0346875
463	0.114337	0.07965	0.92035	0.07965	0.0346875
464	0.114337	0.07965	0.92035	0.07965	0.0346875
465	0.114337	0.07965	0.92035	0.07965	0.0346875
466	0.114337	0.07965	0.92035	0.07965	0.0346875
467	0.114337	0.07965	0.92035	0.07965	0.0346875
468	0.114337	0.07965	0.92035	0.07965	0.0346875
469	0.114337	0.07965	0.92035	0.07965	0.0346875
470	0.114337	0.07965	0.92035	0.07965	0.0346875
471	0.114337	0.07965	0.92035	0.07965	0.0346875
472	0.114337	0.07965	0.92035	0.07965	0.0346875
473	0.114337	0.07965	0.92035	0.07965	0.0346875
474	0.114337	0.07965	0.92035	0.07965	0.0346875
475	0.114337	0.07965	0.92035	0.07965	0.0346875
476	0.114337	0.07965	0.92035	0.07965	0.0346875
477	0.114337	0.07965	0.92035	0.07965	0.0346875
478	0.114337	0.07965	0.92035	0.07965	0.0346875
479	0.114337	0.07965	0.92035	0.07965	0.0346875
480	0.114337	0.07965	0.92035	0.07965	0.0346875
481	0.114337	0.07965	0.92035	0.07965	0.0346875
482	0.114337	0.07965	0.92035	0.07965	0.0346875
483	0.114337	0.07965	0.92035	0.07965	0.0346875
484	0.114337	0.07965	0.92035	0.07965	0.0346875
485	0.114337	0.07965	0.92035	0.07965	0.0346875
486	0.114337	0.07965	0.92035	0.07965	0.0346875
487	0.114337	0.07965	0.92035	0.07965	0.0346875
488	0.114337	0.07965	0.92035	0.07965	0.0346875
489	0.114337	0.07965	0.92035	0.07965	0.0346875
490	0.114337	0.07965	0.92035	0.07965	0.0346875
491	0.114337	0.07965	0.92035	0.07965	0.0346875
492	0.114337	0.07965	0.92035	0.07965	0.0346875
493	0.114337	0.07965	0.92035	0.07965	0.0346875
494	0.114337	0.07965	0.92035	0.07965	0.0346875
495	0.114337	0.07965	0.92035	0.07965	0.0346875
496	0.114337	0.07965	0.92035	0.07965	0.0346875
497	0.114337	0.07965	0.92035	0.07965	0.0346875
498	0.114337	0.07965	0.92035	0.07965	0.0346875
499	0.114337	0.07965	0.92035	0.07965	0.0346875
500	0.114337	0.07965	0.92035	0.07965	0.0346875
501	0.114337	0.07965	0.92035	0.07965	0.0346875
502	0.114337	0.07965	0.92035	0.07965	0.0346875
503	0.114337	0.07965	0.92035	0.07965	0.0346875
504	0.114337	0.07965	0.92035	0.07965	0.0346875
505	0.114337	0.07965	0.92035	0.07965	0.0346875
506	0.114337	0.07965	0.92035	0.07965	0.0346875
507	0.114337	0.07965	0.92035	0.07965	0.0346875
508	0.114337	0.07965	0.92035	0.07965	0.0346875
509	0.114337	0.07965	0.92035	0.07965	0.0346875
510	0.114337	0.07965	0.92035	0.07965	0.0346875
511	0.114337	0.07965	0.92035	0.07965	0.0346875
512	0.114337	0.07965	0.92035	0.07965	0.0346875
513	0.114337	0.07965	0.92035	0.07965	0.0346875
514	0.114337	0.07965	0.92035	0.07965	0.0346875
515	0.114337	0.07965	0.92035	0.07965	0.0346875
516	0.114337	0.07965	0.92035	0.07965	0.0346875
517	0.114337	0.07965	0.92035	0.07965	0.0346875
518	0.114337	0.07965	0.92035	0.07965	0.0346875
519	0.114337	0.07965	0.92035	0.07965	0.0346875
520	0.114337	0.07965	0.92035	0.07965	0.0346875
521	0.114337	0.07965	0.92035	0.07965	0.0346875
522	0.114337	0.07965	0.92035	0.07965	0.0346875
523	0.114337	0.07965	0.92035	0.07965	0.0346875
524	0.114337	0.07965	0.92035	0.07965	0.0346875
525	0.114337	0.07965	0.92035	0.07965	0.0346875
526	0.114337	0.07965	0.92035	0.07965	0.0346875
527	0.114337	0.07965	0.92035	0.07965	0.0346875
528	0.114337	0.07965	0.92035	0.07965	0.0346875
529	0.114337	0.07965	0.92035	0.07965	0.0346875
530	0.114337	0.07965	0.92035	0.07965	0.0346875
531	0.114337	0.07965	0.92035	0.07965	0.0346875
532	0.114337	0.07965	0.92035	0.07965	0.0346875
533	0.114337	0.07965	0.92035	0.07965	0.0346875
534	0.114337	0.07965	0.92035	0.07965	0.0346875
535	0.114337	0.07965	0.92035	0.07965	0.0346875
536	0.114337	0.07965	0.92035	0.07965	0.0346875
537	0.114337	0.07965	0.92035	0.07965	0.0346875
538	0.114337	0.07965	0.92035	0.07965	0.0346875
539	0.114337	0.07965	0.92035	0.07965	0.0346875
540	0.114337	0.07965	0.92035	0.07965	0.0346875
541	0.114337	0.07965	0.92035	0.07965	0.0346875
542	0.114337	0.07965	0.92035	0.07965	0.0346875
543	0.114337	0.07965	0.92035	0.07965	0.0346875
544	0.114337	0.07965	0.92035	0.07965	0.0346875
545	0.114337	0.07965	0.92035	0.07965	0.0346875
546	0.114337	0.07965	0.92035	0.07965	0.0346875
547	0.114337	0.07965	0.92035	0.07965	0.0346875
548	0.114337	0.07965	0.92035	0.07965	0.0346875
549	0.114337	0.07965	0.92035	0.07965	0.0346875
550	0.114337	0.07965	0.92035	0.07965	0.0346875
551	0.114337	0.07965	0.92035	0.07965	0.0346875
552	0.114337	0.07965	0.92035	0.07965	0.0346875
553	0.114337	0.07965	0.92035	0.07965	0.0346875
554	0.114337	0.07965	0.92035	0.07965	0.0346875
555	0.114337	0.07965	0.92035	0.07965	0.0346875
556	0.114337	0.07965	0.92035	0.07965	0.0346875
557	0.114337	0.07965	0.92035	0.07965	0.0346875
558	0.114337	0.07965	0.92035	0.07965	0.0346875
559	0.114337	0.07965	0.92035	0.07965	0.0346875
560	0.114337	0.07965	0.92035	0.07965	0.0346875
561	0.114337	0.07965	0.92035	0.07965	0.0346875
562	0.114337	0.07965	0.92035	0.07965	0.0346875
563	0.114337	0.07965	0.92035	0.07965	0.0346875
564	0.114337	0.07965	0.92035	0.07965	0.0346875
565	0.114337	0.07965	0.92035	0.07965	0.0346875
566	0.114337	0.07965	0.92035	0.07965	0.0346875
567	0.114337	0.07965	0.92035	0.07965	0.0346875
568	0.114337	0.07965	0.92035	0.07965	0.0346875
569	0.114337	0.07965	0.92035	0.07965	0.0346875
570	0.114337	0.07965	0.92035	0.07965	0.0346875
571	0.114337	0.07965	0.92035	0.07965	0.0346875
572	0.114337	0.07965	0.92035	0.07965	0.0346875
573	0.114337	0.07965	0.92035	0.07965	0.0346875
574	0.114337	0.07965	0.92035	0.07965	0.0346875
575	0.114337	0.07965	0.92035	0.07965	0.0346875
576	0.114337	0.07965	0.92035	0.07965	0.0346875
577	0.114337	0.07965	0.92035	0.07965	0.0346875
578	0.114337	0.07965	0.92035	0.07965	0.0346875
579	0.114337	0.07965	0.92035	0.07965	0.0346875
580	0.114337	0.07965	0.92035	0.07965	0.0346875
581	0.114337	0.07965	0.92035	0.07965	0.0346875
582	0.114337	0.07965	0.92035	0.07965	0.0346875
583	0.114337	0.07965	0.92035	0.07965	0.0346875
584	0.114337	0.07965	0.92035	0.07965	0.0346875
585	0.114337	0.07965	0.92035	0.07965	0.0346875
586	0.114337	0.07965	0.92035	0.07965	0.0346875
587	0.114337	0.07965	0.92035	0.07965	0.0346875
588	0.114337	0.07965	0.92035	0.07965	0.0346875
589	0.114337	0.07965	0.92035	0.07965	0.0346875
590	0.114337	0.07965	0.92035	0.07965	0.0346875
591	0.114337	0.07965	0.92035	0.07965	0.0346875
592	0.114337	0.07965	0.92035	0.07965	0.0346875
593	0.114337	0.07965	0.92035	0.07965	0.0346875
594	0.114337	0.07965	0.92035	0.07965	0.0346875
595	0.114337	0.07965	0.92035	0.07965	0.0346875
596	0.114337	0.07965	0.92035	0.07965	0.0346875
597	0.114337	0.07965	0.92035	0.07965	0.0346875
598	0.114337	0.07965	0.92035	0.07965	0.0346875
599	0.114337	0.07965	0.92035	0.07965	0.0346875
600	0.114337	0.07965	0.92035	0.07965	0.0346875
601	0.114337	0.07965	0.92035	0.07965	0.0346875
602	0.114337	0.07965	0.92035	0.07965	0.0346875
603	0.114337	0.07965	0.92035	0.07965	0.0346875
604	0.114337	0.07965	0.92035	0.07965	0.0346875
605	0.114337	0.07965	0.92035	0.07965	0.0346875
606	0.114337	0.07965	0.92035	0.07965	0.0346875
607	0.114337	0.07965	0.92035	0.07965	0.0346875
608	0.114337	0.07965	0.92035	0.07965	0.0346875
609	0.114337	0.07965	0.92035	0.07965	0.0346875
610	0.114337	0.07965	0.92035	0.07965	0.0346875
611	0.114337	0.07965	0.92035	0.07965	0.0346875
612	0.114337	0.07965	0.92035	0.07965	0.0346875
613	0.114337	0.07965	0.92035	0.07965	0.0346875
614	0.114337	0.07965	0.92035	0.07965	0.0346875
615	0.114337	0.07965	0.92035	0.07965	0.0346875
616	0.114337	0.07965	0.92035	0.07965	0.0346875
617	0.114337	0.07965	0.92035	0.07965	0.0346875
618	0.114337	0.07965	0.92035	0.07965	0.0346875
619	0.114337	0.07965	0.92035	0.07965	0.0346875
620	0.114337	0.07965	0.92035	0.07965	0.0346875
621	0.114337	0.07965	0.92035	0.07965	0.0346875
622	0.114337	0.07965	0.92035	0.07965	0.0346875
623	0.114337	0.07965	0.92035	0.07965	0.0346875
624	0.114337	0.07965	0.92035	0.07965	0.0346875
625	0.114337	0.07965	0.92035	0.07965	0.0346875
626	0.114337	0.07965	0.92035	0.07965	0.0346875
627	0.114337	0.07965	0.92035	0.07965	0.0346875
628	0.114337	0.07965	0.92035	0.07965	0.0346875
629	0.114337	0.07965	0.92035	0.07965	0.0346875
630	0.114337	0.07965	0.92035	0.07965	0.0346875
631	0.114337	0.07965	0.92035	0.07965	0.0346875
632	0.114337	0.07965	0.92035	0.07965	0.0346875
633	0.114337	0.07965	0.92035	0.07965	0.0346875
634	0.114337	0.07965	0.92035	0.07965	0.0346875
635	0.114337	0.07965	0.92035	0.07965	0.0346875
636	0.114337	0.07965	0.92035	0.07965	0.0346875
637	0.114337	0.07965	0.92035	0.07965	0.0346875
638	0.114337	0.07965	0.92035	0.07965	0.0346875
639	0.114337	0.07965	0.92035	0.07965	0.0346875
640	0.114337	0.07965	0.92035	0.07965	0.0346875
641	0.114337	0.07965	0.92035	0.07965	0.0346875
642	0.114337	0.07965	0.92035	0.07965	0.0346875
643	0.114337	0.07965	0.92035	0.07965	0.0346875
644	0.114337	0.07965	0.92035	0.07965	0.0346875
645	0.114337	0.07965	0.92035	0.07965	0.0346875
646	0.114337	0.07965	0.92035	0.07965	0.0346875
647	0.114337	0.07965	0.92035	0.07965	0.0346875
648	0.114337	0.07965	0.92035	0.07965	0.0346875
649	0.114337	0.07965	0.92035	0.07965	0.0346875
650	0.114337	0.07965	0.92035	0.07965	0.0346875
651	0.114337	0.07965	0.92035	0.07965	0.0346875
652	0.114337	0.07965	0.92035	0.07965	0.0346875
653	0.114337	0.07965	0.92035	0.07965	0.0346875
654	0.114337	0.07965	0.92035	0.07965	0.0346875
655	0.114337	0.07965	0.92035	0.07965	0.0346875
656	0.114337	0.07965	0.92035	0.07965	0.0346875
657	0.114337	0.07965	0.92035	0.07965	0.0346875
658	0.114337	0.07965	0.92035	0.07965	0.0346875
659	0.114337	0.07965	0.92035	0.07965	0.0346875
660	0.114337	0.07965	0.92035	0.07965	0.0346875
661	0.114337	0.07965	0.92035	0.07965	0.0346875
662	0.114337	0.07965	0.92035	0.07965	0.0346875
663	0.114337	0.07965	0.92035	0.07965	0.0346875
664	0.114337	0.07965	0.92035	0.07965	0.0346875
665	0.114337	0.07965	0.92035	0.07965	0.0346875
666	0.114337	0.07965	0.92035	0.07965	0.0346875
667	0.114337	0.07965	0.92035	0.07965	0.0346875
668	0.114337	0.07965	0.92035	0.07965	0.0346875
669	0.114337	0.07965	0.92035	0.07965	0.0346875
670	0.114337	0.07965	0.92035	0.07965	0.0346875
671	0.114337	0.07965	0.92035	0.07965	0.0346875
672	0.114337	0.07965	0.92035	0.07965	0.0346875
673	0.114337	0.07965	0.92035	0.07965	0.0346875
674	0.114337	0.07965	0.92035	0.07965	0.0346875
675	0.114337	0.07965	0.92035	0.07965	0.0346875
676	0.114337	0.07965	0.92035	0.07965	0.0346875
677	0.114337	0.07965	0.92035	0.07965	0.0346875
678	0.114337	0.07965	0.92035	0.07965	0.0346875
679	0.114337	0.07965	0.92035	0.07965	0.0346875
680	0.114337	0.07965	0.92035	0.07965	0.0346875
681	0.114337	0.07965	0.92035	0.07965	0.0346875
682	0.114337	0.07965	0.92035	0.07965	0.0346875
683	0.114337	0.07965	0.92035	0.07965	0.0346875
684	0.114337	0.07965	0.92035	0.07965	0.0346875
685	0.114337	0.07965	0.92035	0.07965	0.0346875
686	0.114337	0.07965	0.92035	0.07965	0.0346875
687	0.114337	0.07965	0.92035	0.07965	0.0346875
688	0.114337	0.07965	0.92035	0.07965	0.0346875
689	0.114337	0.07965	0.92035	0.07965	0.0346875
690	0.114337	0.07965	0.92035	0.07965	0.0346875
691	0.114337	0.07965	0.92035	0.07965	0.0346875
692	0.114337	0.07965	0.92035	0.07965	0.0346875
693	0.114337	0.07965	0.92035	0.07965	0.0346875
694	0.114337	0.07965	0.92035	0.07965	0.0346875
695	0.114337	0.07965	0.92035	0.07965	0.0346875
696	0.114337	0.07965	0.92035	0.07965	0.0346875
697	0.114337	0.07965	0.92035	0.07965	0.0346875
698	0.114337	0.07965	0.92035	0.07965	0.0346875
699	0.114337	0.07965	0.92035	0.07965	0.0346875
700	0.114337	0.07965	0.92035	0.07965	0.0346875
701	0.114337	0.07965	0.92035	0.07965	0.0346875
702	0.114337	0.07965	0.92035	0.07965	0.0346875
703	0.114337	0.07965	0.92035	0.07965	0.0346875
704	0.114337	0.07965	0.92035	0.07965	0.0346875
705	0.114337	0.07965	0.92035	0.07965	0.0346875
706	0.114337	0.07965	0.92035	0.07965	0.0346875
707	0.114337	0.07965	0.92035	0.07965	0.0346875
708	0.114337	0.07965	0.92035	0.07965	0.0346875
709	0.114337	0.07965	0.92035	0.07965	0.0346875
710	0.114337	0.07965	0.92035	0.07965	0.0346875
711	0.114337	0.07965	0.92035	0.07965	0.0346875
712	0.114337	0.07965	0.92035	0.07965	0.0346875
713	0.114337	0.07965	0.92035	0.07965	0.0346875
714	0.114337	0.07965	0.92035	0.07965	0.0346875
715	0.114337	0.07965	0.92035	0.07965	0.0346875
716	0.114337	0.07965	0.92035	0.07965	0.0346875
717	0.114337	0.07965	0.92035	0.07965	0.0346875
718	0.114337	0.07965	0.92035	0.07965	0.0346875
719	0.114337	0.07965	0.92035	0.07965	0.0346875
720	0.114337	0.07965	0.92035	0.07965	0.0346875
721	0.114337	0.07965	0.92035	0.07965	0.0346875
722	0.114337	0.07965	0.92035	0.07965	0.0346875
723	0.114337	0.07965	0.92035	0.07965	0.0346875
724	0.114337	0.07965	0.92035	0.07965	0.0346875
725	0.114337	0.07965	0.92035	0.07965	0.0346875
726	0.114337	0.07965	0.92035	0.07965	0.0346875
727	0.114337	0.07965	0.92035	0.07965	0.0346875
728	0.114337	0.07965	0.92035	0.07965	0.0346875
729	0.114337	0.07965	0.92035	0.07965	0.0346875
730	0.114337	0.07965	0.92035	0.07965	0.0346875
731	0.114337	0.07965	0.92035	0.07965	0.0346875
732	0.114337	0.07965	0.92035	0.07965	0.0346875
733	0.114337	0.07965	0.92035	0.07965	0.0346875
734	0.114337	0.07965	0.92035	0.07965	0.0346875
735	0.114337	0.07965	0.92035	0.07965	0.0346875
736	0.114337	0.07965	0.92035	0.07965	0.0346875
737	0.114337	0.07965	0.92035	0.07965	0.0346875
738	0.114337	0.07965	0.92035	0.07965	0.0346875
739	0.114337	0.07965	0.92035	0.07965	0.0346875
740	0.114337	0.07965	0.92035	0.07965	0.0346875
741	0.114337	0.07965	0.92035	0.07965	0.0346875
742	0.114337	0.07965	0.92035	0.07965	0.0346875
743	0.114337	0.07965	0.92035	0.07965	0.0346875
744	0.114337	0.07965	0.92035	0.07965	0.0346875
745	0.114337	0.07965	0.92035	0.07965	0.0346875
746	0.114337	0.07965	0.92035	0.07965	0.0346875
747	0.114337	0.07965	0.92035	0.07965	0.0346875
748	0.114337	0.07965	0.92035	0.07965	0.0346875
749	0.114337	0.07965	0.92035	0.07965	0.0346875
750	0.114337	0.07965	0.92035	0.07965	0.0346875
751	0.114337	0.07965	0.92035	0.07965	0.0346875
752	0.114337	0.07965	0.92035	0.07965	0.0346875
753	0.114337	0.07965	0.92035	0.07965	0.0346875
754	0.114337	0.07965	0.92035	0.07965	0.0346875
755	0.114337	0.07965	0.92035	0.07965	0.0346875
756	0.114337	0.07965	0.92035	0.07965	0.0346875
757	0.114337	0.07965	0.92035	0.07965	0.0346875
758	0.114337	0.07965	0.92035	0.07965	0.0346875
759	0.114337	0.07965	0.92035	0.07965	0.0346875
760	0.114337	0.07965	0.92035	0.07965	0.0346875
761	0.114337	0.07965	0.92035	0.07965	0.0346875
762	0.114337	0.07965	0.92035	0.07965	0.0346875
763	0.114337	0.07965	0.92035	0.07965	0.0346875
764	0.114337	0.07965	0.92035	0.07965	0.0346875
765	0.114337	0.07965	0.92035	0.07965	0.0346875
766	0.114337	0.07965	0.92035	0.07965	0.0346875
767	0.114337	0.07965	0.92035	0.07965	0.0346875
768	0.114337	0.07965	0.92035	0.07965	0.0346875
769	0.114337	0.07965	0.92035	0.07965	0.0346875
770	0.114337	0.07965	0.92035	0.07965	0.0346875
771	0.114337	0.07965	0.92035	0.07965	0.0346875
772	0.114337	0.07965	0.92035	0.07965	0.0346875
773	0.114337	0.07965	0.92035	0.07965	0.0346875
774	0.114337	0.07965	0.92035	0.07965	0.0346875
775	0.114337	0.07965	0.92035	0.07965	0.0346875
776	0.114337	0.07965	0.92035	0.07965	0.0346875
777	0.114337	0.07965	0.92035	0.07965	0.0346875
778	0.114337	0.07965	0.92035	0.07965	0.0346875
779	0.114337	0.07965	0.92035	0.07965	0.0346875
780	0.114337	0.07965	0.92035	0.07965	0.0346875
781	0.114337	0.07965	0.92035	0.07965	0.0346875
782	0.114337	0.07965	0.92035	0.07965	0.0346875
783	0.114337	0.07965	0.92035	0.07965	0.0346875
784	0.114337	0.07965	0.92035	0.07965	0.0346875
785	0.114337	0.07965	0.92035	0.07965	0.0346875
786	0.114337	0.07965	0.92035	0.07965	0.0346875
787	0.114337	0.07965	0.92035	0.07965	0.0346875
788	0.114337	0.07965	0.92035	0.07965	0.0346875
789	0.114337	0.07965	0.92035	0.07965	0.0346875
790	0.114337	0.07965	0.92035	0.07965	0.0346875
791	0.114337	0.07965	0.92035	0.07965	0.0346875
792	0.114337	0.07965	0.92035	0.07965	0.0346875
793	0.114337	0.07965	0.92035	0.07965	0.0346875
794	0.114337	0.07965	0.92035	0.07965	0.0346875
795	0.114337	0.07965	0.92035	0.07965	0.0346875
796	0.114337	0.07965	0.92035	0.07965	0.0346875
797	0.114337	0.07965	0.92035	0.07965	0.0346875
798	0.114337	0.07965	0.92035	0.07965	0.0346875
799	0.114337	0.07965	0.92035	0.07965	0.0346875
800	0.114337	0.07965	0.92035	0.07965	0.0346875
801	0.114337	0.07965	0.92035	0.07965	0.0346875
802	0.114337	0.07965	0.92035	0.07965	0.0346875
803	0.114337	0.07965	0.92035	0.07965	0.0346875
804	0.114337	0.07965	0.92035	0.07965	0.0346875
805	0.114337	0.07965	0.92035	0.07965	0.0346875
806	0.114337	0.07965	0.92035	0.07965	0.0346875
807	0.114337	0.07965	0.92035	0.07965	0.0346875
808	0.114337	0.07965	0.92035	0.07965	0.0346875
809	0.114337	0.07965	0.92035	0.07965	0.0346875
810	0.114337	0.07965	0.92035	0.07965	0.0346875
811	0.114337	0.07965	0.92035	0.07965	0.0346875
812	0.114337	0.07965	0.92035	0.07965	0.0346875
813	0.114337	0.07965	0.92035	0.07965	0.0346875
814	0.114337	0.07965	0.92035	0.07965	0.0346875
815	0.114337	0.07965	0.92035	0.07965	0.0346875
816	0.114337	0.07965	0.92035	0.07965	0.0346875
817	0.114337	0.07965	0.92035	0.07965	0.0346875
818	0.114337	0.07965	0.92035	0.07965	0.0346875
819	0.114337	0.07965	0.92035	0.07965	0.0346875
820	0.114337	0.07965	0.92035	0.07965	0.0346875
821	0.114337	0.07965	0.92035	0.07965	0.0346875
822	0.114337	0.07965	0.92035	0.07965	0.0346875
823	0.114337	0.07965	0.92035	0.07965	0.0346875
824	0.114337	0.07965	0.92035	0.07965	0.0346875
825	0.114337	0.07965	0.92035	0.07965	0.0346875
826	0.114337	0.07965	0.92035	0.07965	0.0346875
827	0.114337	0.07965	0.92035	0.07965	0.0346875
828	0.114337	0.07965	0.92035	0.07965	0.0346875
829	0.114337	0.07965	0.92035	0.07965	0.0346875
830	0.114337	0.07965	0.92035	0.07965	0.0346875
831	0.114337	0.07965	0.92035	0.07965	0.0346875
832	0.114337	0.07965	0.92035	0.07965	0.0346875
833	0.114337	0.07965	0.92035	0.07965	0.0346875
834	0.114337	0.07965	0.92035	0.07965	0.0346875
835	0.114337	0.07965	0.92035	0.07965	0.0346875
836	0.114337	0.07965	0.92035	0.07965	0.0346875
837	0.114337	0.07965	0.92035	0.07965	0.0346875
838	0.114337	0.07965	0.92035	0.07965	0.0346875
839	0.114337	0.07965	0.92035	0.07965	0.0346875
840	0.114337	0.07965	0.92035	0.07965	0.0346875
841	0.114337	0.07965	0.92035	0.07965	0.0346875
842	0.114337	0.07965	0.92035	0.07965	0.0346875
843	0.114337	0.07965	0.92035	0.07965	0.0346875
844	0.114337	0.07965	0.92035	0.07965	0.0346875
845	0.114337	0.07965	0.92035	0.07965	0.0346875
846	0.114337	0.07965	0.92035	0.07965	0.0346875
847	0.114337	0.07965	0.92035	0.07965	0.0346875
848	0.114337	0.07965	0.92035	0.07965	0.0346875
849	0.114337	0.07965	0.92035	0.07965	0.0346875
850	0.114337	0.07965	0.92035	0.07965	0.0346875
851	0.114337	0.07965	0.92035	0.07965	0.0346875
852	0.114337	0.07965	0.92035	0.07965	0.0346875
853	0.114337	0.07965	0.92035	0.07965	0.0346875
854	0.114337	0.07965	0.92035	0.07965	0.0346875
855	0.114337	0.07965	0.92035	0.07965	0.0346875
856	0.114337	0.07965	0.92035	0.07965	0.0346875
857	0.114337	0.07965	0.92035	0.07965	0.0346875
858	0.114337	0.07965	0.92035	0.07965	0.0346875
859	0.114337	0.07965	0.92035	0.07965	0.0346875
860	0.114337	0.07965	0.92035	0.07965	0.0346875
861	0.114337	0.07965	0.92035	0.07965	0.0346875
862	0.114337	0.07965	0.92035	0.07965	0.0346875
863	0.114337	0.07965	0.92035	0.07965	0.0346875
864	0.114337	0.07965	0.92035	0.07965	0.0346875
865	0.114337	0.07965	0.92035	0.07965	0.0346875
866	0.114337	0.07965	0.92035	0.07965	0.0346875
867	0.114337	0.07965	0.92035	0.07965	0.0346875
868	0.114337	0.07965	0.92035	0.07965	0.0346875
869	0.114337	0.07965	0.92035	0.07965	0.0346875
870	0.114337	0.07965	0.92035	0.07965	0.0346875
871	0.114337	0.07965	0.92035	0.07965	0.0346875
872	0.114337	0.07965	0.92035	0.07965	0.0346875
873	0.114337	0.07965	0.92035	0.07965	0.0346875
874	0.114337	0.07965	0.92035	0.07965	0.0346875
875	0.114337	0.07965	0.92035	0.07965	0.0346875
876	0.114337	0.07965	0.92035	0.07965	0.0346875
877	0.114337	0.07965	0.92035	0.07965	0.0346875
878	0.114337	0.07965	0.92035	0.07965	0.0346875
879	0.114337	0.07965	0.92035	0.07965	0.0346875
880	0.114337	0.07965	0.92035	0.07965	0.0346875
881	0.114337	0.07965	0.92035	0.07965	0.0346875
882	0.114337	0.07965	0.92035	0.07965	0.0346875
883	0.114337	0.07965	0.92035	0.07965	0.0346875
884	0.114337	0.07965	0.92035	0.07965	0.0346875
885	0.114337	0.07965	0.92035	0.07965	0.0346875
886	0.114337	0.07965	0.92035	0.07965	0.0346875
887	0.114337	0.07965	0.92035	0.07965	0.0346875
888	0.114337	0.07965	0.92035	0.07965	0.0346875
889	0.114337	0.07965	0.92035	0.07965	0.0346875
890	0.114337	0.07965	0.92035	0.07965	0.0346875
891	0.114337	0.07965	0.92035	0.07965	0.0346875
892	0.114337	0.07965	0.92035	0.07965	0.0346875
893	0.114337	0.07965	0.92035	0.07965	0.0346875
894	0.114337	0.07965	0.92035	0.07965	0.0346875
895	0.114337	0.07965	0.92035	0.07965	0.0346875
896	0.114337	0.07965	0.92035	0.07965	0.0346875
897	0.114337	0.07965	0.92035	0.07965	0.0346875
898	0.114337	0.07965	0.92035	0.07965	0.0346875
899	0.114337	0.07965	0.92035	0.07965	0.0346875
900	0.114337	0.07965	0.92035	0.07965	0.0346875
901	0.114337	0.07965	0.92035	0.07965	0.0346875
902	0.114337	0.07965	0.92035	0.07965	0.0346875
903	0.114337	0.07965	0.92035	0.07965	0.0346875
904	0.114337	0.07965	0.92035	0.07965	0.0346875
905	0.114337	0.07965	0.92035	0.07965	0.0346875
906	0.114337	0.07965	0.92035	0.07965	0.0346875
907	0.114337	0.07965	0.92035	0.07965	0.0346875
908	0.114337	0.07965	0.92035	0.07965	0.0346875
909	0.114337	0.07965	0.92035	0.07965	0.0346875
910	0.114337	0.07965	0.92035	0.07965	0.0346875
911	0.114337	0.07965	0.92035	0.07965	0.0346875
912	0.114337	0.07965	0.92035	0.07965	0.0346875
913	0.114337	0.07965	0.92035	0.07965	0.0346875
914	0.114337	0.07965	0.92035	0.07965	0.0346875
915	0.114337	0.07965	0.92035	0.07965	0.0346875
916	0.114337	0.07965	0.92035	0.07965	0.0346875
917	0.114337	0.07965	0.92035	0.07965	0.0346875
918	0.114337	0.07965	0.92035	0.07965	0.0346875
919	0.114337	0.07965	0.92035	0.07965	0.0346875
920	0.114337	0.07965	0.92035	0.07965	0.0346875
921	0.114337	0.07965	0.92035	0.07965	0.0346875
922	0.114337	0.07965	0.92035	0.07965	0.0346875
923	0.114337	0.07965	0.92035	0.07965	0.0346875
924	0.114337	0.07965	0.92035	0.07965	0.0346875
925	0.114337	0.07965	0.92035	0.07965	0.0346875
926	0.114337	0.07965	0.92035	0.07965	0.0346875
927	0.114337	0.07965	0.92035	0.07965	0.0346875
928	0.114337	0.07965	0.92035	0.07965	0.0346875
929	0.114337	0.07965	0.92035	0.07965	0.0346875
930	0.114337	0.07965	0.92035	0.07965	0.0346875
931	0.114337	0.07965	0.92035	0.07965	0.0346875
932	0.114337	0.07965	0.92035	0.07965	0.0346875
933	0.114337	0.07965	0.92035	0.07965	0.0346875
934	0.114337	0.07965	0.92035	0.07965	0.0346875
935	0.114337	0.07965	0.92035	0.07965	0.0346875
936	0.114337	0.07965	0.92035	0.07965	0.0346875
937	0.114337	0.07965	0.92035	0.07965	0.0346875
938	0.114337	0.07965	0.92035	0.07965	0.0346875
939	0.114337	0.07965	0.92035	0.07965	0.0346875
940	0.114337	0.07965	0.92035	0.07965	0.0346875
941	0.114337	0.07965	0.92035	0.07965	0.0346875
942	0.114337	0.07965	0.92035	0.07965	0.0346875
943	0.114337	0.07965	0.92035	0.07965	0.0346875
944	0.114337	0.07965	0.92035	0.07965	0.0346875
945	0.114337	0.07965	0.92035	0.07965	0.0346875
946	0.114337	0.07965	0.92035	0.07965	0.0346875
947	0.114337	0.07965	0.92035	0.07965	0.0346875
948	0.114337	0.07965	0.92035	0.07965	0.0346875
949	0.114337	0.07965	0.92035	0.07965	0.0346875
950	0.114337	0.07965	0.92035	0.07965	0.0346875
951	0.114337	0.07965	0.92035	0.07965	0.0346875
952	0.114337	0.07965	0.92035	0.07965	0.0346875
953	0.114337	0.07965	0.92035	0.07965	0.0346875
954	0.114337	0.07965	0.92035	0.07965	0.0346875
955	0.114337	0.07965	0.92035	0.07965	0.0346875
956	0.114337	0.07965	0.92035	0.07965	0.0346875
957	0.114337	0.07965	0.92035	0.07965	0.0346875
958	0.114337	0.07965	0.92035	0.07965	0.0346875
959	0.114337	0.07965	0.92035	0.07965	0.0346875
960	0.114337	0.07965	0.92035	0.07965	0.0346875
961	0.114337	0.07965	0.92035	0.07965	0.0346875
962	0.114337	0.07965	0.92035	0.07965	0.0346875
963	0.114337	0.07965	0.92035	0.07965	0.0346875
964	0.114337	0.07965	0.92035	0.07965	0.0346875
965	0.114337	0.07965	0.92035	0.07965	0.0346875
966	0.114337	0.07965	0.92035	0.07965	0.0346875
967	0.114337	0.07965	0.92035	0.07965	0.0346875
968	0.114337	0.07965	0.92035	0.07965	0.0346875
969	0.114337	0.07965	0.92035	0.07965	0.0346875
970	0.114337	0.07965	0.92035	0.07965	0.0346875
971	0.114337	0.07965	0.92035	0.07965	0.0346875
972	0.114337	0.07965	0.92035	0.07965	0.0346875
973	0.114337	0.07965	0.92035	0.07965	0.0346875
974	0.114337	0.07965	0.92035	0.07965	0.0346875
975	0.114337	0.07965	0.92035	0.07965	0.0346875
976	0.114337	0.07965	0.92035	0.07965	0.0346875
977	0.114337	0.07965	0.92035	0.07965	0.0346875
978	0.114337	0.07965	0.92035	0.07965	0.0346875
979	0.114337	0.07965	0.92035	0.07965	0.0346875
980	0.114337	0.07965	0.92035	0.07965	0.0346875
981	0.114337	0.07965	0.92035	0.07965	0.0346875
982	0.114337	0.07965	0.92035	0.07965	0.0346875
983	0.114337	0.07965	0.92035	0.07965	0.0346875
984	0.114337	0.07965	0.92035	0.07965	0.0346875
985	0.114337	0.07965	0.92035	0.07965	0.0346875
986	0.114337	0.07965	0.92035	0.07965	0.0346875
987	0.114337	0.07965	0.92035	0.07965	0.0346875
988	0.114337	0.07965	0.92035	0.07965	0.0346875
989	0.114337	0.07965	0.92035	0.07965	0.0346875
990	0.114337	0.07965	0.92035	0.07965	0.0346875
991	0.114337	0.07965	0.92035	0.07965	0.0346875
992	0.114337	0.07965	0.92035	0.07965	0.0346875
993	0.114337	0.07965	0.92035	0.07965	0.0346875
994	0.114337	0.07965	0.92035	0.07965	0.0346875
995	0.114337	0.07965	0.92035	0.07965	0.0346875
996	0.114337	0.07965	0.92035	0.07965	0.0346875
997	0.114337	0.07965	0.92035	0.07965	0.0346875
998	0.114337	0.07965	0.92035	0.07965	0.0346875
999	0.114337	0.07965	0.92035	0.07965	0.0346875
1000	0.114337	0.07965	0.92035	0.07965	0.0346875
1001	0.114337	0.07965	0.92035	0.07965	0.0346875
1002	0.114337	0.07965	0.92035	0.07965	0.0346875
1003	0.114337	0.07965	0.92035	0.07965	0.0346875
1004	0.114337	0.07965	0.92035	0.07965	0.0346875
1005	0.114337	0.07965	0.92035	0.07965	0.0346875
1006	0.114337	0.07965	0.92035	0.07965	0.0346875
1007	0.114337	0.07965	0.92035	0.07965	0.0346875
1008	0.114337	0.07965	0.92035	0.07965	0.0346875
1009	0.114337	0.07965	0.92035	0.07965	0.0346875
1010	0.114337	0.07965	0.92035	0.07965	0.0346875
1011	0.114337	0.07965	0.92035	0.07965	0.0346875
1012	0.114337	0.07965	0.92035	0.07965	0.0346875
1013	0.114337	0.07965	0.92035	0.07965	0.0346875
1014	0.114337	0.07965	0.92035	0.07965	0.0346875
1015	0.114337	0.07965	0.92035	0.07965	0.0346875
1016	0.114337	0.07965	0.92035	0.07965	0.0346875
1017	0.114337	0.07965	0.92035	0.07965	0.0346875
1018	0.114337	0.07965	0.92035	0.07965	0.0346875
1019	0.114337	0.07965	0.92035	0.07965	0.0346875
1020	0.114337	0.07965	0.92035	0.07965	0.0346875
1021	0.114337	0.07965	0.92035	0.07965	0.0346875
1022	0.114337	0.07965	0.92035	0.07965	0.0346875
1023	0.114337	0.07965	0.92035	0.07965	0.0346875
1024	0.114337	0.07965	0.92035	0.07965	0.0346875
1025	0.114337	0.07965	0.92035	0.07965	0.0346875
1026	0.114337	0.07965	0.92035	0.07965	0.0346875
1027	0.114337	0.07965	0.92035	0.07965	0.0346875
1028	0.114337	0.07965	0.92035	0.07965	0.0346875
1029	0.114337	0.07965	0.92035	0.07965	0.0346875
1030	0.114337	0.07965	0.92035	0.07965	0.0346875
1031	0.114337	0.07965	0.92035	0.07965	0.0346875
1032	0.114337	0.07965	0.92035	0.07965	0.0346875
1033	0.114337	0.07965	0.92035	0.07965	0.0346875
1034	0.114337	0.07965	0.92035	0.07965	0.0346875
1035	0.114337	0.07965	0.92035	0.07965	0.0346875
1036	0.114337	0.07965	0.92035	0.07965	0.0346875
1037	0.114337	0.07965	0.92035	0.07965	0.0346875
1038	0.114337	0.07965	0.92035	0.07965	0.0346875
1039	0.114337	0.07965	0.92035	0.07965	0.0346875
1040	0.114337	0.07965	0.92035	0.07965	0.0346875
1041	0.114337	0.07965	0.92035	0.07965	0.0346875
1042	0.114337	0.07965	0.92035	0.07965	0.0346875
1043	0.114337	0.07965	0.92035	0.07965	0.0346875
1044	0.114337	0.07965	0.92035	0.07965	0.0346875
1045	0.114337	0.07965	0.92035	0.07965	0.0346875
1046	0.114337	0.07965	0.92035	0.07965	0.0346875
1047	0.114337	0.07965	0.92035	0.07965	0.0346875
1048	0.114337	0.07965	0.92035	0.07965	0.0346875
1049	0.114337	0.07965	0.92035	0.07965	0.0346875
1050	0.114337	0.07965	0.92035	0.07965	0.0346875
1051	0.114337	0.07965	0.92035	0.07965	0.0346875
1052	0.114337	0.07965	0.92035	0.07965	0.0346875
1053	0.114337	0.07965	0.92035	0.07965	0.0346875
1054	0.114337	0.07965	0.92035	0.07965	0.0346875
1055	0.114337	0.07965	0.92035	0.07965	0.0346875
1056	0.114337	0.07965	0.92035	0.07965	0.0346875
1057	0.114337	0.07965	0.92035	0.07965	0.0346875
1058	0.114337	0.07965	0.92035	0.07965	0.0346875
1059	0.114337	0.07965	0.92035	0.07965	0.0346875
1060	0.114337	0.07965	0.92035	0.07965	0.0346875
1061	0.114337	0.07965	0.92035	0.07965	0.0346875
1062	0.114337	0.07965	0.92035	0.07965	0.0346875
1063	0.114337	0.07965	0.92035	0.07965	0.0346875
1064	0.114337	0.07965	0.92035	0.07965	0.0346875
1065	0.114337	0.07965	0.92035	0.07965	0.0346875
1066	0.114337	0.07965	0.92035	0.07965	0.0346875
1067	0.114337	0.07965	0.92035	0.07965	0.0346875
1068	0.114337	0.07965	0.92035	0.07965	0.0346875
1069	0.114337	0.07965	0.92035	0.07965	0.0346875
1070	0.114337	0.07965	0.92035	0.07965	0.0346875
1071	0.114337	0.07965	0.92035	0.07965	0.0346875
1072	0.114337	0.07965	0.92035	0.07965	0.0346875
1073	0.114337	0.07965	0.92035	0.07965	0.0346875
1074	0.114337	0.07965	0.92035	0.07965	0.0346875
1075	0.114337	0.07965	0.92035	0.07965	0.0346875
1076	0.114337	0.07965	0.92035	0.07965	0.0346875
1077	0.114337	0.07965	0.92035	0.07965	0.0346875
1078	0.114337	0.07965	0.92035	0.07965	0.0346875
1079	0.114337	0.07965	0.92035	0.07965	0.0346875
1080	0.114337	0.07965	0.92035	0.07965	0.0346875
1081	0.114337	0.07965	0.92035	0.07965	0.0346875
1082	0.114337	0.07965	0.92035	0.07965	0.0346875
1083	0.114337	0.07965	0.92035	0.07965	0.0346875
1084	0.114337	0.07965	0.92035	0.07965	0.0346875
1085	0.114337	0.07965	0.92035	0.07965	0.0346875
1086	0.114337	0.07965	0.92035	0.07965	0.0346875
1087	0.114337	0.07965	0.92035	0.07965	0.0346875
1088	0.114337	0.07965	0.92035	0.07965	0.0346875
1089	0.114337	0.07965	0.92035	0.07965	0.0346875
1090	0.114337	0.07965	0.92035	0.07965	0.0346875
1091	0.114337	0.07965	0.92035	0.07965	0.0346875
1092	0.114337	0.07965	0.92035	0.07965	0.0346875
1093	0.114337	0.07965	0.92035	0.07965	0.0346875
1094	0.114337	0.07965	0.92035	0.07965	0.0346875
1095	0.114337	0.07965	0.92035	0.07965	0.0346875
1096	0.114337	0.07965	0.92035	0.07965	0.0346875
1097	0.114337	0.07965	0.92035	0.07965	0.0346875
1098	0.114337	0.07965	0.92035	0.07965	0.0346875
1099	0.114337	0.07965	0.92035	0.07965	0.0346875
1100	0.114337	0.07965	0.92035	0.07965	0.0346875
1101	0.114337	0.07965	0.92035	0.07965	0.0346875
1102	0.114337	0.07965	0.92035	0.07965	0.0346875
1103	0.114337	0.07965	0.92035	0.07965	0.0346875
1104	0.114337	0.07965	0.92035	0.07965	0.0346875
1105	0.114337	0.07965	0.92035	0.07965	0.0346875
1106	0.114337	0.07965	0.92035	0.07965	0.0346875
1107	0.114337	0.07965	0.92035	0.07965	0.0346875
1108	0.114337	0.07965	0.92035	0.07965	0.0346875
1109	0.114337	0.07965	0.92035	0.07965	0.0346875
1110	0.114337	0.07965	0.92035	0.07965	0.0346875
1111	0.114337	0.07965	0.92035	0.07965	0.0346875
1112	0.114337	0.07965	0.92035	0.07965	0.0346875
1113	0.114337	0.07965	0.92035	0.07965	0.0346875
1114	0.114337	0.07965	0.92035	0.07965	0.0346875
1115	0.114337	0.07965	0.92035	0.07965	0.0346875
1116	0.114337	0.07965	0.92035	0.07965	0.0346875
1117	0.114337	0.07965	0.92035	0.07965	0.0346875
1118	0.114337	0.07965	0.92035	0.07965	0.0346875
1119	0.114337	0.07965	0.92035	0.07965	0.0346875
1120	0.114337	0.07965	0.92035	0.07965	0.0346875
1121	0.114337	0.07965	0.92035	0.07965	0.0346875
1122	0.114337	0.07965	0.92035	0.07965	0.0346875
1123	0.114337	0.07965	0.92035	0.07965	0.0346875
1124	0.114337	0.07965	0.92035	0.07965	0.0346875
1125	0.114337	0.07965	0.92035	0.07965	0.0346875
1126	0.114337	0.07965	0.92035	0.07965	0.0346875
1127	0.114337	0.07965	0.92035	0.07965	0.0346875
1128	0.114337	0.07965	0.92035	0.07965	0.0346875
1129	0.114337	0.07965	0.92035	0.07965	0.0346875
1130	0.114337	0.07965	0.92035	0.07965	0.0346875
1131	0.114337	0.07965	0.92035	0.07965	0.0346875
1132	0.114337	0.07965	0.92035	0.07965	0.0346875
1133	0.114337	0.07965	0.92035	0.07965	0.0346875
1134	0.114337	0.07965	0.92035	0.07965	0.0346875
1135	0.114337	0.07965	0.92035	0.07965	0.0346875
1136	0.114337	0.07965	0.92035	0.07965	0.0346875
1137	0.114337	0.07965	0.92035	0.07965	0.0346875
1138	0.114337	0.07965	0.92035	0.07965	0.0346875
1139	0.114337	0.07965	0.92035	0.07965	0.0346875
1140	0.114337	0.07965	0.92035	0.07965	0.0346875
1141	0.114337	0.07965	0.92035	0.07965	0.0346875
1142	0.114337	0.07965	0.92035	0.07965	0.0346875
1143	0.114337	0.07965	0.92035	0.07965	0.0346875
1144	0.114337	0.07965	0.92035	0.07965	0.0346875
1145	0.114337	0.07965	0.92035	0.07965	0.0346875
1146	0.114337	0.07965	0.92035	0.07965	0.0346875
1147	0.114337	0.07965	0.92035	0.07965	0.0346875
1148	0.114337	0.07965	0.92035	0.07965	0.0346875
1149	0.114337	0.07965	0.92035	0.07965	0.0346875
1150	0.114337	0.07965	0.92035	0.07965	0.0346875
1151	0.114337	0.07965	0.92035	0.07965	0.0346875
1152	0.114337	0.07965	0.92035	0.07965	0.0346875
1153	0.114337	0.07965	0.92035	0.07965	0.0346875
1154	0.114337	0.07965	0.92035	0.07965	0.0346875
1155	0.114337	0.07965	0.92035	0.07965	0.0346875
1156	0.114337	0.07965	0.92035	0.07965	0.0346875
1157	0.114337	0.07965	0.92035	0.07965	0.0346875
1158	0.114337	0.07965	0.92035	0.07965	0.0346875
1159	0.114337	0.07965	0.92035	0.07965	0.0346875
1160	0.114337	0.07965	0.92035	0.07965	0.0346875
1161	0.114337	0.07965	0.92035	0.07965	0.0346875
1162	0.114337	0.07965	0.92035	0.07965	0.0346875
1163	0.114337	0.07965	0.92035	0.07965	0.0346875
1164	0.114337	0.07965	0.92035	0.07965	0.0346875
1165	0.114337	0.07965	0.92035	0.07965	0.0346875
1166	0.114337	0.07965	0.92035	0.07965	0.0346875
1167	0.114337	0.07965	0.92035	0.07965	0.0346875
1168	0.114337	0.07965	0.92035	0.07965	0.0346875
1169	0.114337	0.07965	0.92035	0.07965	0.0346875
1170	0.114337	0.07965	0.92035	0.07965	0.0346875
1171	0.114337	0.07965	0.92035	0.07965	0.0346875
1172	0.114337	0.07965	0.92035	0.07965	0.0346875
1173	0.114337	0.07965	0.92035	0.07965	0.0346875
1174	0.114337	0.07965	0.92035	0.07965	0.0346875
1175	0.114337	0.07965	0.92035	0.07965	0.0346875
1176	0.114337	0.07965	0.92035	0.07965	0.0346875
1177	0.114337	0.07965	0.92035	0.07965	0.0346875
1178	0.114337	0.07965	0.92035	0.07965	0.0346875
1179	0.114337	0.07965	0.92035	0.07965	0.0346875
1180	0.114337	0.07965	0.92035	0.07965	0.0346875
1181	0.114337	0.07965	0.92035	0.07965	0.0346875
1182	0.114337	0.07965	0.92035	0.07965	0.0346875
1183	0.114337	0.07965	0.92035	0.07965	0.0346875
1184	0.114337	0.07965	0.92035	0.07965	0.0346875
1185	0.114337	0.07965	0.92035	0.07965	0.0346875
1186	0.114337	0.07965	0.92035	0.07965	0.0346875
1187	0.114337	0.07965	0.92035	0.07965	0.0346875
1188	0.114337	0.07965	0.92035	0.07965	0.0346875
1189	0.114337	0.07965	0.92035	0.07965	0.0346875
1190	0.114337	0.07965	0.92035	0.07965	0.0346875
1191	0.114337	0.07965	0.92035	0.07965	0.0346875
1192	0.114337	0.07965	0.92035	0.07965	0.0346875
1193	0.114337	0.07965	0.92035	0.07965	0.0346875
1194	0.114337	0.07965	0.92035	0.07965	0.0346875
1195	0.114337	0.07965	0.92035	0.07965	0.0346875
1196	0.114337	0.07965	0.92035	0.07965	0.0346875
1197	0.114337	0.07965	0.92035	0.07965	0.0346875
1198	0.114337	0.07965	0.92035	0.07965	0.0346875
1199	0.114337	0.07965	0.92035	0.07965	0.0346875
1200	0.114337	0.07965	0.92035	0.07965	0.0346875
1201	0.114337	0.07965	0.92035	0.07965	0.0346875
1202	0.114337	0.07965	0.92035	0.07965	0.0346875
1203	0.114337	0.07965	0.92035	0.07965	0.0346875
1204	0.114337	0.07965	0.92035	0.07965	0.0346875
1205	0.114337	0.07965	0.92035	0.07965	0.0346875
1206	0.114337	0.07965	0.92035	0.07965	0.0346875
1207	0.114337	0.07965	0.92035	0.07965	0.0346875
1208	0.114337	0.07965	0.92035	0.07965	0.0346875
1209	0.114337	0.07965	0.92035	0.07965	0.0346875
1210	0.114337	0.07965	0.92035	0.07965	0.0346875
1211	0.114337	0.07965	0.92035	0.07965	0.0346875
1212	0.114337	0.07965	0.92035	0.07965	0.0346875
1213	0.114337	0.07965	0.92035	0.07965	0.0346875
1214	0.114337	0.07965	0.92035	0.07965	0.0346875
1215	0.114337	0.07965	0.92035	0.07965	0.0346875
1216	0.114337	0.07965	0.92035	0.07965	0.0346875
1217	0.114337	0.07965	0.92035	0.07965	0.0346875
1218	0.114337	0.07965	0.92035	0.07965	0.0346875
1219	0.114337	0.07965	0.92035	0.07965	0.0346875
1220	0.114337	0.07965	0.92035	0.07965	0.0346875
1221	0.114337	0.07965	0.92035	0.07965	0.0346875
1222	0.114337	0.07965	0.92035	0.07965	0.0346875
1223	0.114337	0.07965	0.92035	0.07965	0.0346875
1224	0.114337	0.07965	0.92035	0.07965	0.0346875
1225	0.114337	0.07965	0.92035	0.07965	0.0346875
1226	0.114337	0.07965	0.92035	0.07965	0.0346875
1227	0.114337	0.07965	0.92035	0.07965	0.0346875
1228	0.114337	0.07965	0.92035	0.07965	0.0346875
1229	0.114337	0.07965	0.92035	0.07965	0.0346875
1230	0.114337	0.07965	0.92035	0.07965	0.0346875
1231	0.114337	0.07965	0.92035	0.07965	0.0346875
1232	0.114337	0.07965	0.92035	0.07965	0.0346875
1233	0.114337	0.07965	0.92035	0.07965	0.0346875
1234	0.114337	0.07965	0.92035	0.07965	0.0346875
1235	0.114337	0.07965	0.92035	0.07965	0.0346875
1236	0.114337	0.07965	0.92035	0.07965	0.0346875
1237	0.114337	0.07965	0.92035	0.07965	0.0346875
1238	0.114337	0.07965	0.92035	0.07965	0.0346875
1239	0.114337	0.07965	0.92035	0.07965	0.0346875
1240	0.114337	0.07965	0.92035	0.07965	0.0346875
1241	0.114337	0.07965	0.92035	0.07965	0.0346875
1242	0.114337	0.07965	0.92035	0.07965	0.0346875
1243	0.114337	0.07965	0.92035	0.07965	0.0346875
1244	0.114337	0.07965	0.92035	0.07965	0.0346875
1245	0.114337	0.07965	0.92035	0.07965	0.0346875
1246	0.114337	0.07965	0.92035	0.07965	0.0346875
1247	0.114337	0.07965	0.92035	0.07965	0.0346875
1248	0.114337	0.07965	0.92035	0.07965	0.0346875
1249	0.114337	0.07965	0.92035	0.07965	0.0346875
1250	0.114337	0.07965	0.92035	0.07965	0.0346875
1251	0.114337	0.07965	0.92035	0.07965	0.0346875
1252	0.114337	0.07965	0.92035	0.07965	0.0346875
1253	0.114337	0.07965	0.92035	0.07965	0.0346875
1254	0.114337	0.07965	0.92035	0.07965	0.0346875
1255	0.114337	0.07965	0.92035	0.07965	0.0346875
1256	0.114337	0.07965	0.92035	0.07965	0.0346875
1257	0.114337	0.07965	0.92035	0.07965	0.0346875
1258	0.114337	0.07965	0.92035	0.07965	0.0346875
1259	0.114337	0.07965	0.92035	0.07965	0.0346875
1260	0.114337	0.07965	0.92035	0.07965	0.0346875
1261	0.114337	0.07965	0.92035	0.07965	0.0346875
1262	0.114337	0.07965	0.92035	0.07965	0.0346875
1263	0.114337	0.07965	0.92035	0.07965	0.0346875
1264	0.114337	0.07965	0.92035	0.07965	0.0346875
1265	0.114337	0.07965	0.92035	0.07965	0.0346875
1266	0.114337	0.07965	0.92035	0.07965	0.0346875
1267	0.114337	0.07965	0.92035	0.07965	0.0346875
1268	0.114337	0.07965	0.92035	0.07965	0.0346875
1269	0.114337	0.07965	0.92035	0.07965	0.0346875
1270	0.114337	0.07965	0.92035	0.07965	0.0346875
1271	0.114337	0.07965	0.92035	0.07965	0.0346875
1272	0.114337	0.07965	0.92035	0.07965	0.0346875
1273	0.114337	0.07965	0.92035	0.07965	0.0346875
1274	0.114337	0.07965	0.92035	0.07965	0.0346875
1275	0.114337	0.07965	0.92035	0.07965	0.0346875
1276	0.114337	0.07965	0.92035	0.07965	0.0346875
1277	0.114337	0.07965	0.92035	0.07965	0.0346875
1278	0.114337	0.07965	0.92035	0.07965	0.0346875
1279	0.114337	0.07965	0.92035	0.07965	0.0346875
1280	0.114337	0.07965	0.92035	0.07965	0.0346875
1281	0.114337	0.07965	0.92035	0.07965	0.0346875
1282	0.114337	0.07965	0.92035	0.07965	0.0346875
1283	0.114337	0.07965	0.92035	0.07965	0.0346875
1284	0.114337	0.07965	0.92035	0.07965	0.0346875
1285	0.114337	0.07965	0.92035	0.07965	0.0346875
1286	0.114337	0.07965	0.92035	0.07965	0.0346875
1287	0.114337	0.07965	0.92035	0.07965	0.0346875
1288	0.114337	0.07965	0.92035	0.07965	0.0346875
1289	0.114337	0.07965	0.92035	0.07965	0.0346875
1290	0.114337	0.07965	0.92035	0.07965	0.0346875
1291	0.114337	0.07965	0.92035	0.07965	0.0346875
1292	0.114337	0.07965	0.92035	0.07965	0.0346875
1293	0.114337	0.07965	0.92035	0.07965	0.0346875
1294	0.114337	0.07965	0.92035	0.07965	0.0346875
1295	0.114337	0.07965	0.92035	0.07965	0.0346875
1296	0.114337	0.07965	0.92035	0.07965	0.0346875
1297	0.114337	0.07965	0.92035	0.07965	0.0346875
1298	0.114337	0.07965	0.92035	0.07965	0.0346875
1299	0.114337	0.07965	0.92035	0.07965	0.0346875
1300	0.114337	0.07965	0.92035	0.07965	0.0346875
1301	0.114337	0.07965	0.92035	0.07965	0.0346875
1302	0.114337	0.07965	0.92035	0.07965	0.0346875
1303	0.114337	0.07965	0.92035	0.07965	0.0346875
1304	0.114337	0.07965	0.92035	0.07965	0.0346875
1305	0.114337	0.07965	0.92035	0.07965	0.0346875
1306	0.114337	0.07965	0.92035	0.07965	0.0346875
1307	0.114337	0.07965	0.92035	0.07965	0.0346875
1308	0.114337	0.07965	0.92035	0.07965	0.0346875
1309	0.114337	0.07965	0.92035	0.07965	0.0346875
1310	0.114337	0.07965	0.92035	0.07965	0.0346875
1311	0.114337	0.07965	0.92035	0.07965	0.0346875
1312	0.114337	0.07965	0.92035	0.07965	0.0346875
1313	0.114337	0.07965	0.92035	0.07965	0.0346875
1314	0.114337	0.07965	0.92035	0.07965	0.0346875
1315	0.114337	0.07965	0.92035	0.07965	0.0346875
1316	0.114337	0.07965	0.92035	0.07965	0.0346875
1317	0.114337	0.07965	0.92035	0.07965	0.0346875
1318	0.114337	0.07965	0.92035	0.07965	0.0346875
1319	0.114337	0.07965	0.92035	0.07965	0.0346875
1320	0.114337	0.07965	0.92035	0.07965	0.0346875
1321	0.114337	0.07965	0.92035	0.07965	0.0346875
1322	0.114337	0.07965	0.92035	0.07965	0.0346875
1323	0.114337	0.07965	0.92035	0.07965	0.0346875
1324	0.114337	0.07965	0.92035	0.07965	0.0346875
1325	0.114337	0.07965	0.92035	0.07965	0.0346875
1326	0.114337	0.07965	0.92035	0.07965	0.0346875
1327	0.114337	0.07965	0.92035	0.07965	0.0346875
1328	0.114337	0.07965	0.92035	0.07965	0.0346875
1329	0.114337	0.07965	0.92035	0.07965	0.0346875
1330	0.114337	0.07965	0.92035	0.07965	0.0346875
1331	0.114337	0.07965	0.92035	0.07965	0.0346875
1332	0.114337	0.07965	0.92035	0.07965	0.0346875
1333	0.114337	0.07965	0.92035	0.07965	0.0346875
1334	0.114337	0.07965	0.92035	0.07965	0.0346875
1335	0.114337	0.07965	0.92035	0.07965	0.0346875
1336	0.114337	0.07965	0.92035	0.07965	0.0346875
1337	0.114337	0.07965	0.92035	0.07965	0.0346875
1338	0.114337	0.07965	0.92035	0.07965	0.0346875
1339	0.114337	0.07965	0.92035	0.07965	0.0346875
1340	0.114337	0.07965	0.92035	0.07965	0.0346875
1341	0.114337	0.07965	0.92035	0.07965	0.0346875
1342	0.114337	0.07965	0.92035	0.07965	0.0346875
1343	0.114337	0.07965	0.92035	0.07965	0.0346875
1344	0.114337	0.07965	0.92035	0.07965	0.0346875
1345	0.114337	0.07965	0.92035	0.07965	0.0346875
1346	0.114337	0.07965	0.92035	0.07965	0.0346875
1347	0.114337	0.07965	0.92035	0.07965	0.0346875
1348	0.114337	0.07965	0.92035	0.07965	0.0346875
1349	0.114337	0.07965	0.92035	0.07965	0.0346875
1350	0.114337	0.07965	0.92035	0.07965	0.0346875
1351	0.114337	0.07965	0.92035	0.07965	0.0346875
1352	0.114337	0.07965	0.92035	0.07965	0.0346875
1353	0.114337	0.07965	0.92035	0.07965	0.0346875
1354	0.114337	0.07965	0.92035	0.07965	0.0346875
1355	0.114337	0.07965	0.92035	0.07965	0.0346875
1356	0.114337	0.07965	0.92035	0.07965	0.0346875
1357	0.114337	0.07965	0.92035	0.07965	0.0346875
1358	0.114337	0.07965	0.92035	0.07965	0.0346875
1359	0.114337	0.07965	0.92035	0.07965	0.0346875
1360	0.114337	0.07965	0.92035	0.07965	0.0346875
1361	0.114337	0.07965	0.92035	0.07965	0.0346875
1362	0.114337	0.07965	0.92035	0.07965	0.0346875
1363	0.114337	0.07965	0.92035	0.07965	0.0346875
1364	0.114337	0.07965	0.92035	0.07965	0.0346875
1365	0.114337	0.07965	0.92035	0.07965	0.0346875
1366	0.114337	0.07965	0.92035	0.07965	0.0346875
1367	0.114337	0.07965	0.92035	0.07965	0.0346875
1368	0.114337	0.07965	0.92035	0.07965	0.0346875
1369	0.114337	0.07965	0.92035	0.07965	0.0346875
1370	0.114337	0.07965	0.92035	0.07965	0.0346875
1371	0.114337	0.07965	0.92035	0.07965	0.0346875
1372	0.114337	0.07965	0.92035	0.07965	0.0346875
1373	0.114337	0.07965	0.92035	0.07965	0.0346875
1374	0.114337	0.07965	0.92035	0.07965	0.0346875
1375	0.114337	0.07965	0.92035	0.07965	0.0346875
1376	0.114337	0.07965	0.92035	0.07965	0.0346875
1377	0.114337	0.07965	0.92035	0.07965	0.0346875
1378	0.114337	0.07965	0.92035	0.07965	0.0346875
1379	0.114337	0.07965	0.92035	0.07965	0.0346875
1380	0.114337	0.07965	0.92035	0.07965	0.0346875
1381	0.114337	0.07965	0.92035	0.07965	0.0346875
1382	0.114337	0.07965	0.92035	0.07965	0.0346875
1383	0.114337	0.07965	0.92035	0.07965	0.0346875
1384	0.114337	0.07965	0.92035	0.07965	0.0346875
1385	0.114337	0.07965	0.92035	0.07965	0.0346875
1386	0.114337	0.07965	0.92035	0.07965	0.0346875
1387	0.114337	0.07965	0.92035	0.07965	0.0346875
1388	0.114337	0.07965	0.92035	0.07965	0.0346875
1389	0.114337	0.07965	0.92035	0.07965	0.0346875
1390	0.114337	0.07965	0.92035	0.07965	0.0346875
1391	0.114337	0.07965	0.92035	0.07965	0.0346875
1392	0.114337	0.07965	0.92035	0.07965	0.0346875
1393	0.114337	0.07965	0.92035	0.07965	0.0346875
1394	0.114337	0.07965	0.92035	0.07965	0.0346875
1395	0.114337	0.07965	0.92035	0.07965	0.0346875
1396	0.114337	0.07965	0.92035	0.07965	0.0346875
1397	0.114337	0.07965	0.92035	0.07965	0.0346875
1398	0.114337	0.07965	0.92035	0.07965	0.0346875
1399	0.114337	0.07965	0.92035	0.07965	0.0346875
1400	0.114337	0.07965	0.92035	0.07965	0.0346875
1401	0.114337	0.07965	0.92035	0.07965	0.0346875
1402	0.114337	0.07965	0.92035	0.07965	0.0346875
1403	0.114337	0.07965	0.92035	0.07965	0.0346875
1404	0.114337	0.07965	0.92035	0.07965	0.0346875
1405	0.114337	0.07965	0.92035	0.07965	0.0346875
1406	0.114337	0.07965	0.92035	0.07965	0.0346875
1407	0.114337	0.07965	0.92035	0.07965	0.0346875
1408	0.114337	0.07965	0.92035	0.07965	0.0346875
1409	0.114337	0.07965	0.92035	0.07965	0.0346875
1410	0.114337	0.07965	0.92035	0.07965	0.0346875
1411	0.114337	0.07965	0.92035	0.07965	0.0346875
1412	0.114337	0.07965	0.92035	0.07965	0.0346875
1413	0.114337	0.07965	0.92035	0.07965	0.0346875
1414	0.114337	0.07965	0.92035	0.07965	0.0346875
1415	0.114337	0.07965	0.92035	0.07965	0.0346875
1416	0.114337	0.07965	0.92035	0.07965	0.0346875
1417	0.114337	0.07965	0.92035	0.07965	0.0346875
1418	0.114337	0.07965	0.92035	0.07965	0.0346875
1419	0.114337	0.07965	0.92035	0.07965	0.0346875
1420	0.114337	0.07965	0.92035	0.07965	0.0346875
1421	0.114337	0.07965	0.92035	0.07965	0.0346875
1422	0.114337	0.07965	0.92035	0.07965	0.0346875
1423	0.114337	0.07965	0.92035	0.07965	0.0346875
1424	0.114337	0.07965	0.92035	0.07965	0.0346875
1425	0.114337	0.07965	0.92035	0.07965	0.0346875
1426	0.114337	0.07965	0.92035	0.07965	0.0346875
1427	0.114337	0.07965	0.92035	0.07965	0.0346875
1428	0.114337	0.07965	0.92035	0.07965	0.0346875
1429	0.114337	0.07965	0.92035	0.07965	0.0346875
1430	0.114337	0.07965	0.92035	0.07965	0.0346875
1431	0.114337	0.07965	0.92035	0.07965	0.0346875
1432	0.114337	0.07965	0.92035	0.07965	0.0346875
1433	0.114337	0.07965	0.92035	0.07965	0.0346875
1434	0.114337	0.07965	0.92035	0.07965	0.0346875
1435	0.114337	0.07965	0.92035	0.07965	0.0346875
1436	0.114337	0.07965	0.92035	0.07965	0.0346875
1437	0.114337	0.07965	0.92035	0.07965	0.0346875
1438	0.114337	0.07965	0.92035	0.07965	0.0346875
1439	0.114337	0.07965	0.92035	0.07965	0.0346875
1440	0.114337	0.07965	0.92035	0.07965	0.0346875
1441	0.114337	0.07965	0.92035	0.07965	0.0346875
1442	0.114337	0.07965	0.92035	0.07965	0.0346875
1443	0.114337	0.07965	0.92035	0.07965	0.0346875
1444	0.114337	0.07965	0.92035	0.07965	0.0346875
1445	0.114337	0.07965	0.92035	0.07965	0.0346875
1446	0.114337	0.07965	0.92035	0.07965	0.0346875
1447	0.114337	0.07965	0.92035	0.07965	0.0346875
1448	0.114337	0.07965	0.92035	0.07965	0.0346875
1449	0.114337	0.07965	0.92035	0.07965	0.0346875
1450	0.114337	0.07965	0.92035	0.07965	0.0346875
1451	0.114337	0.07965	0.92035	0.07965	0.0346875
1452	0.114337	0.07965	0.92035	0.07965	0.0346875
1453	0.114337	0.07965	0.92035	0.07965	0.0346875
1454	0.114337	0.07965	0.92035	0.07965	0.0346875
1455	0.114337	0.07965	0.92035	0.07965	0.0346875
1456	0.114337	0.07965	0.92035	0.07965	0.0346875
1457	0.114337	0.07965	0.92035	0.07965	0.0346875
1458	0.114337	0.07965	0.92035	0.07965	0.0346875
1459	0.114337	0.07965	0.92035	0.07965	0.0346875
1460	0.114337	0.07965	0.92035	0.07965	0.0346875
1461	0.114337	0.07965	0.92035	0.07965	0.0346875
1462	0.114337	0.07965	0.92035	0.07965	0.0346875
1463	0.114337	0.07965	0.92035	0.07965	0.0346875
1464	0.114337	0.07965	0.92035	0.07965	0.0346875
1465	0.114337	0.07965	0.92035	0.07965	0.0346875
1466	0.114337	0.07965	0.92035	0.07965	0.0346875
1467	0.114337	0.07965	0.92035	0.07965	0.0346875
1468	0.114337	0.07965	0.92035	0.07965	0.0346875
1469	0.114337	0.07965	0.92035	0.07965	0.0346875
1470	0.114337	0.07965	0.92035	0.07965	0.0346875
1471	0.114337	0.07965	0.92035	0.07965	0.0346875
1472	0.114337	0.07965	0.92035	0.07965	0.0346875
1473	0.114337	0.07965	0.92035	0.07965	0.0346875
1474	0.114337	0.07965	0.92035	0.07965	0.0346875
1475	0.114337	0.07965	0.92035	0.07965	0.0346875
1476	0.114337	0.07965	0.92035	0.07965	0.0346875
1477	0.114337	0.07965	0.92035	0.07965	0.0346875
1478	0.114337	0.07965	0.92035	0.07965	0.0346875
1479	0.114337	0.07965	0.92035	0.07965	0.0346875
1480	0.114337	0.07965	0.92035	0.07965	0.0346875
1481	0.114337	0.07965	0.92035	0.07965	0.0346875
1482	0.114337	0.07965	0.92035	0.07965	0.0346875
1483	0.114337	0.07965	0.92035	0.07965	0.0346875
1484	0.114337	0.07965	0.92035	0.07965	0.0346875
1485	0.114337	0.07965	0.92035	0.07965	0.0346875
1486	0.114337	0.07965	0.92035	0.07965	0.0346875
1487	0.114337	0.07965	0.92035	0.07965	0.0346875
1488	0.114337	0.07965	0.92035	0.07965	0.0346875
1489	0.114337	0.07965	0.92035	0.07965	0.0346875
1490	0.114337	0.07965	0.92035	0.07965	0.0346875
1491	0.114337	0.07965	0.92035	0.07965	0.0346875
1492	0.114337	0.07965	0.92035	0.07965	0.0346875
1493	0.114337	0.07965	0.92035	0.07965	0.0346875
1494	0.114337	0.07965	0.92035	0.07965	0.0346875
1495	0.114337	0.07965	0.92035	0.07965	0.0346875
1496	0.114337	0.07965	0.92035	0.07965	0.0346875
1497	0.114337	0.07965	0.92035	0.07965	0.0346875
1498	0.114337	0.07965	0.92035	0.07965	0.0346875
1499	0.114337	0.07965	0.92035	0.07965	0.0346875
1500	0.114337	0.07965	0.92035	0.07965	0.0346875
1501	0.114337	0.07965	0.92035	0.07965	0.0346875
1502	0.114337	0.07965	0.92035	0.07965	0.0346875
1503	0.114337	0.07965	0.92035	0.07965	0.0346875
1504	0.114337	0.07965	0.92035	0.07965	0.0346875
1505	0.114337	0.07965	0.92035	0.07965	0.0346875
1506	0.114337	0.07965	0.92035	0.07965	0.0346875
1507	0.114337	0.07965	0.92035	0.07965	0.0346875
1508	0.114337	0.07965	0.92035	0.07965	0.0346875
1509	0.114337	0.07965	0.92035	0.07965	0.0346875
1510	0.114337	0.07965	0.92035	0.07965	0.0346875
1511	0.114337	0.07965	0.92035	0.07965	0.0346875
1512	0.114337	0.07965	0.92035	0.07965	0.0346875
1513	0.114337	0.07965	0.92035	0.07965	0.0346875
1514	0.114337	0.07965	0.92035	0.07965	0.0346875
1515	0.114337	0.07965	0.92035	0.07965	0.0346875
1516	0.114337	0.07965	0.92035	0.07965	0.0346875
1517	0.114337	0.07965	0.92035	0.07965	0.0346875
1518	0.114337	0.07965	0.92035	0.07965	0.0346875
1519	0.114337	0.07965	0.92035	0.07965	0.0346875
1520	0.114337	0.07965	0.92035	0.07965	0.0346875
1521	0.114337	0.07965	0.92035	0.07965	0.0346875
1522	0.114337	0.07965	0.92035	0.07965	0.0346875
1523	0.114337	0.07965	0.92035	0.07965	0.0346875
1524	0.114337	0.07965	0.92035	0.07965	0.0346875
1525	0.114337	0.07965	0.92035	0.07965	0.0346875
1526	0.114337	0.07965	0.92035	0.07965	0.0346875
1527	0.114337	0.07965	0.92035	0.07965	0.0346875
1528	0.114337	0.07965	0.92035	0.07965	0.0346875
1529	0.114337	0.07965	0.92035	0.07965	0.0346875
1530	0.114337	0.07965	0.92035	0.07965	0.0346875
1531	0.114337	0.07965	0.92035	0.07965	0.0346875
1532	0.114337	0.07965	0.92035	0.07965	0.0346875
1533	0.114337	0.07965	0.92035	0.07965	0.0346875
1534	0.114337	0.07965	0.92035	0.07965	0.0346875
1535	0.114337	0.07965	0.92035	0.07965	0.0346875
1536	0.114337	0.07965	0.92035	0.07965	0.0346875
1537	0.114337	0.07965	0.92035	0.07965	0.0346875
1538	0.114337	0.07965	0.92035	0.07965	0.0346875
1539	0.114337	0.07965	0.92035	0.07965	0.0346875
1540	0.114337	0.07965	0.92035	0.07965	0.0346875
1541	0.114337	0.07965	0.92035	0.07965	0.0346875
1542	0.114337	0.07965	0.92035	0.07965	0.0346875
1543	0.114337	0.07965	0.92035	0.07965	0.0346875
1544	0.114337	0.07965	0.92035	0.07965	0.0346875
1545	0.114337	0.07965	0.92035	0.07965	0.0346875
1546	0.114337	0.07965	0.92035	0.07965	0.0346875
1547	0.114337	0.07965	0.92035	0.07965	0.0346875
1548	0.114337	0.07965	0.92035	0.07965	0.0346875
1549	0.114337	0.07965	0.92035	0.07965	0.0346875
1550	0.114337	0.07965	0.92035	0.07965	0.0346875
1551	0.114337	0.07965	0.92035	0.07965	0.0346875
1552	0.114337	0.07965	0.92035	0.07965	0.0346875
1553	0.114337	0.07965	0.92035	0.07965	0.0346875
1554	0.114337	0.07965	0.92035	0.07965	0.0346875
1555	0.114337	0.07965	0.92035	0.07965	0.0346875
1556	0.114337	0.07965	0.92035	0.07965	0.0346875
1557	0.114337	0.07965	0.92035	0.07965	0.0346875
1558	0.114337	0.07965	0.92035	0.07965	0.0346875
1559	0.114337	0.07965	0.92035	0.07965	0.0346875
1560	0.114337	0.07965	0.92035	0.07965	0.0346875
1561	0.114337	0.07965	0.92035	0.07965	0.0346875
1562	0.114337	0.07965	0.92035	0.07965	0.0346875
1563	0.114337	0.07965	0.92035	0.07965	0.0346875
1564	0.114337	0.07965	0.92035	0.07965	0.0346875
1565	0.114337	0.07965	0.92035	0.07965	0.0346875
1566	0.114337	0.07965	0.92035	0.07965	0.0346875
1567	0.114337	0.07965	0.92035	0.07965	0.0346875
1568	0.114337	0.07965	0.92035	0.07965	0.0346875
1569	0.114337	0.07965	0.92035	0.07965	0.0346875
1570	0.114337	0.07965	0.92035	0.07965	0.0346875
1571	0.114337	0.07965	0.92035	0.07965	0.0346875
1572	0.114337	0.07965	0.92035	0.07965	0.0346875
1573	0.114337	0.07965	0.92035	0.07965	0.0346875
1574	0.114337	0.07965	0.92035	0.07965	0.0346875
1575	0.114337	0.07965	0.92035	0.07965	0.0346875
1576	0.114337	0.07965	0.92035	0.07965	0.0346875
1577	0.114337	0.07965	0.92035	0.07965	0.0346875
1578	0.114337	0.07965	0.92035	0.07965	0.0346875
1579	0.114337	0.07965	0.92035	0.07965	0.0346875
1580	0.114337	0.07965	0.92035	0.07965	0.0346875
1581	0.114337	0.07965	0.92035	0.07965	0.0346875
1582	0.114337	0.07965	0.92035	0.07965	0.0346875
1583	0.114337	0.07965	0.92035	0.07965	0.0346875
1584	0.114337	0.07965	0.92035	0.07965	0.0346875
1585	0.114337	0.07965	0.92035	0.07965	0.0346875
1586	0.114337	0.07965	0.92035	0.07965	0.0346875
1587	0.114337	0.07965	0.92035	0.07965	0.0346875
1588	0.114337	0.07965	0.92035	0.07965	0.0346875
1589	0.114337	0.07965	0.92035	0.07965	0.0346875
1590	0.114337	0.07965	0.92035	0.07965	0.0346875
1591	0.114337	0.07965	0.92035	0.07965	0.0346875
1592	0.114337	0.07965	0.92035	0.07965	0.0346875
1593	0.114337	0.07965	0.92035	0.07965	0.0346875
1594	0.114337	0.07965	0.92035	0.07965	0.0346875
1595	0.114337	0.07965	0.92035	0.07965	0.0346875
1596	0.114337	0.07965	0.92035	0.07965	0.0346875
1597	0.114337	0.07965	0.92035	0.07965	0.0346875
1598	0.114337	0.07965	0.92035	0.07965	0.0346875
1599	0.114337	0.07965	0.92035	0.07965	0.0346875
1600	0.114337	0.07965	0.92035	0.07965	0.0346875
1601	0.114337	0.07965	0.92035	0.07965	0.0346875
1602	0.114337	0.07965	0.92035	0.07965	0.0346875
1603	0.114337	0.07965	0.92035	0.07965	0.0346875
1604	0.114337	0.07965	0.92035	0.07965	0.0346875
1605	0.114337	0.07965	0.92035	0.07965	0.0346875
1606	0.114337	0.07965	0.92035	0.07965	0.0346875
1607	0.114337	0.07965	0.92035	0.07965	0.0346875
1608	0.114337	0.07965	0.92035	0.07965	0.0346875
1609	0.114337	0.07965	0.92035	0.07965	0.0346875
1610	0.114337	0.07965	0.92035	0.07965	0.0346875
1611	0.114337	0.07965	0.92035	0.07965	0.0346875
1612	0.114337	0.07965	0.92035	0.07965	0.0346875
1613	0.114337	0.07965	0.92035	0.07965	0.0346875
1614	0.114337	0.07965	0.92035	0.07965	0.0346875
1615	0.114337	0.07965	0.92035	0.07965	0.0346875
1616	0.114337	0.07965	0.92035	0.07965	0.0346875
1617	0.114337	0.07965	0.92035	0.07965	0.0346875
1618	0.114337	0.07965	0.92035	0.07965	0.0346875
1619	0.114337	0.07965	0.92035	0.07965	0.0346875
1620	0.114337	0.07965	0.92035	0.07965	0.0346875
1621	0.114337	0.07965	0.92035	0.07965	0.0346875
1622	0.114337	0.07965	0.92035	0.07965	0.0346875
1623	0.114337	0.07965	0.92035	0.07965	0.0346875
1624	0.114337	0.07965	0.92035	0.07965	0.0346875
1625	0.114337	0.07965	0.92035	0.07965	0.0346875
1626	0.114337	0.07965	0.92035	0.07965	0.0346875
1627	0.114337	0.07965	0.92035	0.07965	0.0346875
1628	0.114337	0.07965	0.92035	0.07965	0.0346875
1629	0.114337	0.07965	0.92035	0.07965	0.0346875
1630	0.114337	0.07965	0.92035	0.07965	0.0346875
1631	0.114337	0.07965	0.92035	0.07965	0.0346875
1632	0.114337	0.07965	0.92035	0.07965	0.0346875
1633	0.114337	0.07965	0.92035	0.07965	0.0346875
1634	0.114337	0.07965	0.92035	0.07965	0.0346875
1635	0.114337	0.07965	0.92035	0.07965	0.0346875
1636	0.114337	0.07965	0.92035	0.07965	0.0346875
1637	0.114337	0.07965	0.92035	0.07965	0.0346875
1638	0.114337	0.07965	0.92035	0.07965	0.0346875
1639	0.114337	0.07965	0.92035	0.07965	0.0346875
1640	0.114337	0.07965	0.92035	0.07965	0.0346875
1641	0.114337	0.07965	0.92035	0.07965	0.0346875
1642	0.114337	0.07965	0.92035	0.07965	0.0346875
1643	0.114337	0.07965	0.92035	0.07965	0.0346875
1644	0.114337	0.07965	0.92035	0.07965	0.0346875
1645	0.114337	0.07965	0.92035	0.07965	0.0346875
1646	0.114337	0.07965	0.92035	0.07965	0.0346875
1647	0.114337	0.07965	0.92035	0.07965	0.0346875
1648	0.114337	0.07965	0.92035	0.07965	0.0346875
1649	0.114337	0.07965	0.92035	0.07965	0.0346875
1650	0.114337	0.07965	0.92035	0.07965	0.0346875
1651	0.114337	0.07965	0.92035	0.07965	0.0346875
1652	0.114337	0.07965	0.92035	0.07965	0.0346875
1653	0.114337	0.07965	0.92035	0.07965	0.0346875
1654	0.114337	0.07965	0.92035	0.07965	0.0346875
1655	0.114337	0.07965	0.92035	0.07965	0.0346875
1656	0.114337	0.07965	0.92035	0.07965	0.0346875
1657	0.114337	0.07965	0.92035	0.07965	0.0346875
1658	0.114337	0.07965	0.92035	0.07965	0.0346875
1659	0.114337	0.07965	0.92035	0.07965	0.0346875
1660	0.114337	0.07965	0.92035	0.07965	0.0346875
1661	0.114337	0.07965	0.92035	0.07965	0.0346875
1662	0.114337	0.07965	0.92035	0.07965	0.0346875
1663	0.114337	0.07965	0.92035	0.07965	0.0346875
1664	0.114337	0.07965	0.92035	0.07965	0.0346875
1665	0.114337	0.07965	0.92035	0.07965	0.0346875
1666	0.114337	0.07965	0.92035	0.07965	0.0346875
1667	0.114337	0.07965	0.92035	0.07965	0.0346875
1668	0.114337	0.07965	0.92035	0.07965	0.0346875
1669	0.114337	0.07965	0.92035	0.07965	0.0346875
1670	0.114337	0.07965	0.92035	0.07965	0.0346875
1671	0.114337	0.07965	0.92035	0.07965	0.0346875
1672	0.114337	0.07965	0.92035	0.07965	0.0346875
1673	0.114337	0.07965	0.92035	0.07965	0.0346875
1674	0.114337	0.07965	0.92035	0.07965	0.0346875
1675	0.114337	0.07965	0.92035	0.07965	0.0346875
1676	0.114337	0.07965	0.92035	0.07965	0.0346875
1677	0.114337	0.07965	0.92035	0.07965	0.0346875
1678	0.114337	0.07965	0.92035	0.07965	0.0346875
1679	0.114337	0.07965	0.92035	0.07965	0.0346875
1680	0.114337	0.07965	0.92035	0.07965	0.0346875
1681	0.114337	0.07965	0.92035	0.07965	0.0346875
1682	0.114337	0.07965	0.92035	0.07965	0.0346875
1683	0.114337	0.07965	0.92035	0.07965	0.0346875
1684	0.114337	0.07965	0.92035	0.07965	0.0346875
1685	0.114337	0.07965	0.92035	0.07965	0.0346875
1686	0.114337	0.07965	0.92035	0.07965	0.0346875
1687	0.114337	0.07965	0.92035	0.07965	0.0346875
1688	0.114337	0.07965	0.92035	0.07965	0.0346875
1689	0.114337	0.07965	0.92035	0.07965	0.0346875
1690	0.114337	0.07965	0.92035	0.07965	0.0346875
1691	0.114337	0.07965	0.92035	0.07965	0.0346875
1692	0.114337	0.07965	0.92035	0.07965	0.0346875
1693	0.114337	0.07965	0.92035	0.07965	0.0346875
1694	0.114337	0.07965	0.92035	0.07965	0.0346875
1695	0.114337	0.07965	0.92035	0.07965	0.0346875
1696	0.114337	0.07965	0.92035	0.07965	0.0346875
1697	0.114337	0.07965	0.92035	0.07965	0.0346875
1698	0.114337	0.07965	0.92035	0.07965	0.0346875
1699	0.114337	0.07965	0.92035	0.07965	0.0346875
1700	0.114337	0.07965	0.92035	0.07965	0.0346875
1701	0.114337	0.07965	0.92035	0.07965	0.0346875
1702	0.114337	0.07965	0.92035	0.07965	0.0346875
1703	0.114337	0.07965	0.92035	0.07965	0.0346875
1704	0.114337	0.07965	0.92035	0.07965	0.0346875
1705	0.114337	0.07965	0.92035	0.07965	0.0346875
1706	0.114337	0.07965	0.92035	0.07965	0.0346875
1707	0.114337	0.07965	0.92035	0.07965	0.0346875
1708	0.114337	0.07965	0.92035	0.07965	0.0346875
1709	0.114337	0.07965	0.92035	0.07965	0.0346875
1710	0.114337	0.07965	0.92035	0.07965	0.0346875
1711	0.114337	0.07965	0.92035	0.07965	0.0346875
1712	0.114337	0.07965	0.92035	0.07965	0.0346875
1713	0.114337	0.07965	0.92035	0.07965	0.0346875
1714	0.114337	0.07965	0.92035	0.07965	0.0346875
1715	0.114337	0.07965	0.92035	0.07965	0.0346875
1716	0.114337	0.07965	0.92035	0.07965	0.0346875
1717	0.114337	0.07965	0.92035	0.07965	0.0346875
1718	0.114337	0.07965	0.92035	0.07965	0.0346875
1719	0.114337	0.07965	0.92035	0.07965	0.0346875
1720	0.114337	0.07965	0.92035	0.07965	0.0346875
1721	0.114337	0.07965	0.92035	0.07965	0.0346875
1722	0.114337	0.07965	0.92035	0.07965	0.0346875
1723	0.114337	0.07965	0.92035	0.07965	0.0346875
1724	0.114337	0.07965	0.92035	0.07965	0.0346875
1725	0.114337	0.07965	0.92035	0.07965	0.0346875
1726	0.114337	0.07965	0.92035	0.07965	0.0346875
1727	0.114337	0.07965	0.92035	0.07965	0.0346875
1728	0.114337	0.07965	0.92035	0.07965	0.0346875
1729	0.114337	0.07965	0.92035	0.07965	0.0346875
1730	0.114337	0.07965	0.92035	0.07965	0.0346875
1731	0.114337	0.07965	0.92035	0.07965	0.0346875
1732	0.114337	0.07965	0.92035	0.07965	0.0346875
1733	0.114337	0.07965	0.92035	0.07965	0.0346875
1734	0.114337	0.07965	0.92035	0.07965	0.0346875
1735	0.114337	0.07965	0.92035	0.07965	0.0346875
1736	0.114337	0.07965	0.92035	0.07965	0.0346875
1737	0.114337	0.07965	0.92035	0.07965	0.0346875
1738	0.114337	0.07965	0.92035	0.07965	0.0346875
1739	0.114337	0.07965	0.92035	0.07965	0.0346875
1740	0.114337	0.07965	0.92035	0.07965	0.0346875
1741	0.114337	0.07965	0.92035	0.07965	0.0346875
1742	0.114337	0.07965	0.92035	0.07965	0.0346875
1743	0.114337	0.07965	0.92035	0.07965	0.0346875
1744	0.114337	0.07965	0.92035	0.07965	0.0346875
1745	0.114337	0.07965	0.92035	0.07965	0.0346875
1746	0.114337	0.07965	0.92035	0.07965	0.0346875
1747	0.114337	0.07965	0.92035	0.07965	0.0346875
1748	0.114337	0.07965	0.92035	0.07965	0.0346875
1749	0.114337	0.07965	0.92035	0.07965	0.0346875
1750	0.114337	0.07965	0.92035	0.07965	0.0346875
1751	0.114337	0.07965	0.92035	0.07965	0.0346875
1752	0.114337	0.07965	0.92035	0.07965	0.0346875
1753	0.114337	0.07965	0.92035	0.07965	0.0346875
1754	0.114337	0.07965	0.92035	0.07965	0.0346875
1755	0.114337	0.07965	0.92035	0.07965	0.0346875
1756	0.114337	0.07965	0.92035	0.07965	0.0346875
1757	0.114337	0.07965	0.92035	0.07965	0.0346875
1758	0.114337	0.07965	0.92035	0.07965	0.0346875
1759	0.114337	0.07965	0.92035	0.07965	0.0346875
1760	0.114337	0.07965	0.92035	0.07965	0.0346875
1761	0.114337	0.07965	0.92035	0.07965	0.0346875
1762	0.114337	0.07965	0.92035	0.07965	0.0346875
1763	0.114337	0.07965	0.92035	0.07965	0.0346875
1764	0.114337	0.07965	0.92035	0.07965	0.0346875
1765	0.114337	0.07965	0.92035	0.07965	0.0346875
1766	0.114337	0.07965	0.92035	0.07965	0.0346875
1767	0.114337	0.07965	0.92035	0.07965	0.0346875
1768	0.114337	0.07965	0.92035	0.07965	0.0346875
1769	0.114337	0.07965	0.92035	0.07965	0.0346875
1770	0.114337	0.07965	0.92035	0.07965	0.0346875
1771	0.114337	0.07965	0.92035	0.07965	0.0346875
1772	0.114337	0.07965	0.92035	0.07965	0.0346875
1773	0.114337	0.07965	0.92035	0.07965	0.0346875
1774	0.114337	0.07965	0.92035	0.07965	0.0346875
1775	0.114337	0.07965	0.92035	0.07965	0.0346875
1776	0.114337	0.07965	0.92035	0.07965	0.0346875
1777	0.114337	0.07965	0.92035	0.07965	0.0346875
1778	0.114337	0.07965	0.92035	0.07965	0.0346875
1779	0.114337	0.07965	0.92035	0.07965	0.0346875
1780	0.114337	0.07965	0.92035	0.07965	0.0346875
1781	0.114337	0.07965	0.92035	0.07965	0.0346875
1782	0.114337	0.07965	0.92035	0.07965	0.0346875
1783	0.114337	0.07965	0.92035	0.07965	0.0346875
1784	0.114337	0.07965	0.92035	0.07965	0.0346875
1785	0.114337	0.07965	0.92035	0.07965	0.0346875
1786	0.114337	0.07965	0.92035	0.07965	0.0346875
1787	0.114337	0.07965	0.92035	0.07965	0.0346875
1788	0.114337	0.07965	0.92035	0.07965	0.0346875
1789	0.114337	0.07965	0.92035	0.07965	0.0346875
1790	0.114337	0.07965	0.92035	0.07965	0.0346875
1791	0.114337	0.07965	0.92035	0.07965	0.0346875
1792	0.114337	0.07965	0.92035	0.07965	0.0346875
1793	0.114337	0.07965	0.92035	0.07965	0.0346875
1794	0.114337	0.07965	0.92035	0.07965	0.0346875
1795	0.114337	0.07965	0.92035	0.07965	0.0346875
1796	0.114337	0.07965	0.92035	0.07965	0.0346875
1797	0.114337	0.07965	0.92035	0.07965	0.0346875
1798	0.114337	0.07965	0.92035	0.07965	0.0346875
1799	0.114337	0.07965	0.92035	0.07965	0.0346875
1800	0.114337	0.07965	0.92035	0.07965	0.0346875
1801	0.114337	0.07965	0.92035	0.07965	0.0346875
1802	0.114337	0.07965	0.92035	0.07965	0.0346875
1803	0.114337	0.07965	0.92035	0.07965	0.0346875
1804	0.114337	0.07965	0.92035	0.07965	0.0346875
1805	0.114337	0.07965	0.92035	0.07965	0.0346875
1806	0.114337	0.07965	0.92035	0.07965	0.0346875
1807	0.114337	0.07965	0.92035	0.07965	0.0346875
1808	0.114337	0.07965	0.92035	0.07965	0.0346875
1809	0.114337	0.07965	0.92035	0.07965	0.0346875
1810	0.114337	0.07965	0.92035	0.07965	0.0346875
1811	0.114337	0.07965	0.92035	0.07965	0.0346875
1812	0.114337	0.07965	0.92035	0.07965	0.0346875
1813	0.114337	0.07965	0.92035	0.07965	0.0346875
1814	0.114337	0.07965	0.92035	0.07965	0.0346875
1815	0.114337	0.07965	0.92035	0.07965	0.0346875
1816	0.114337	0.07965	0.92035	0.07965	0.0346875
1817	0.114337	0.07965	0.92035	0.07965	0.0346875
1818	0.114337	0.07965	0.92035	0.07965	0.0346875
1819	0.114337	0.07965	0.92035	0.07965	0.0346875
1820	0.114337	0.07965	0.92035	0.07965	0.0346875
1821	0.114337	0.07965	0.92035	0.07965	0.0346875
1822	0.114337	0.07965	0.92035	0.07965	0.0346875
1823	0.114337	0.07965	0.92035	0.07965	0.0346875
1824	0.114337	0.07965	0.92035	0.07965	0.0346875
1825	0.114337	0.07965	0.92035	0.07965	0.0346875
1826	0.114337	0.07965	0.92035	0.07965	0.0346875
1827	0.114337	0.07965	0.92035	0.07965	0.0346875
1828	0.114337	0.07965	0.92035	0.07965	0.0346875
1829	0.114337	0.07965	0.92035	0.07965	0.0346875
1830	0.114337	0.07965	0.92035	0.07965	0.0346875
1831	0.114337	0.07965	0.92035	0.07965	0.0346875
1832	0.114337	0.07965	0.92035	0.07965	0.0346875
1833	0.114337	0.07965	0.92035	0.07965	0.0346875
1834	0.114337	0.07965	0.92035	0.07965	0.0346875
1835	0.114337	0.07965	0.92035	0.07965	0.0346875
1836	0.114337	0.07965	0.92035	0.07965	0.0346875
1837	0.114337	0.07965	0.92035	0.07965	0.0346875
1838	0.114337	0.07965	0.92035	0.07965	0.0346875
1839	0.114337	0.07965	0.92035	0.07965	0.0346875
1840	0.114337	0.07965	0.92035	0.07965	0.0346875
1841	0.114337	0.07965	0.92035	0.07965	0.0346875
1842	0.114337	0.07965	0.92035	0.07965	0.0346875
1843	0.114337	0.07965	0.92035	0.07965	0.0346875
1844	0.114337	0.07965	0.92035	0.07965	0.0346875
1845	0.114337	0.07965	0.92035	0.07965	0.0346875
1846	0.114337	0.07965	0.92035	0.07965	0.0346875
1847	0.114337	0.07965	0.92035	0.07965	0.0346875
1848	0.114337	0.07965	0.92035	0.07965	0.0346875
1849	0.114337	0.07965	0.92035	0.07965	0.0346875
1850	0.114337	0.07965	0.92035	0.07965	0.0346875
1851	0.114337	0.07965	0.92035	0.07965	0.0346875
1852	0.114337	0.07965	0.92035	0.07965	0.0346875
1853	0.114337	0.07965	0.92035	0.07965	0.0346875
1854	0.114337	0.07965	0.92035	0.07965	0.0346875
1855	0.114337	0.07965	0.92035	0.07965	0.0346875
1856	0.114337	0.07965	0.92035	0.07965	0.0346875
1857	0.114337	0.07965	0.92035	0.07965	0.0346875
1858	0.114337	0.07965	0.92035	0.07965	0.0346875
1859	0.114337	0.07965	0.92035	0.07965	0.0346875
1860	0.114337	0.07965	0.92035	0.07965	0.0346875
1861	0.114337	0.07965	0.92035	0.07965	0.0346875
1862	0.114337	0.07965	0.92035	0.07965	0.0346875
1863	0.114337	0.07965	0.92035	0.07965	0.0346875
1864	0.114337	0.07965	0.92035	0.07965	0.0346875
1865	0.114337	0.07965	0.92035	0.07965	0.0346875
1866	0.114337	0.07965	0.92035	0.07965	0.0346875
1867	0.114337	0.07965	0.92035	0.07965	0.0346875
1868	0.114337	0.07965	0.92035	0.07965	0.0346875
1869	0.114337	0.07965	0.92035	0.07965	0.0346875
1870	0.114337	0.07965	0.92035	0.07965	0.0346875
1871	0.114337	0.07965	0.92035	0.07965	0.0346875
1872	0.114337	0.07965	0.92035	0.07965	0.0346875
1873	0.114337	0.07965	0.92035	0.07965	0.0346875
1874	0.114337	0.07965	0.92035	0.07965	0.0346875
1875	0.114337	0.07965	0.92035	0.07965	0.0346875
1876	0.114337	0.07965	0.92035	0.07965	0.0346875
1877	0.114337	0.07965	0.92035	0.07965	0.0346875
1878	0.114337	0.07965	0.92035	0.07965	0.0346875
1879	0.114337	0.07965	0.92035	0.07965	0.0346875
1880	0.114337	0.07965	0.92035	0.07965	0.0346875
1881	0.114337	0.07965	0.92035	0.07965	0.0346875
1882	0.114337	0.07965	0.92035	0.07965	0.0346875
1883	0.114337	0.07965	0.92035	0.07965	0.0346875
1884	0.114337	0.07965	0.92035	0.07965	0.0346875
1885	0.114337	0.07965	0.92035	0.07965	0.0346875
1886	0.114337	0.07965	0.92035	0.07965	0.0346875
1887	0.114337	0.07965	0.92035	0.07965	0.0346875
1888	0.114337	0.07965	0.92035	0.07965	0.0346875
1889	0.114337	0.07965	0.92035	0.07965	0.0346875
1890	0.114337	0.07965	0.92035	0.07965	0.0346875
1891	0.114337	0.07965	0.92035	0.07965	0.0346875
1892	0.114337	0.07965	0.92035	0.07965	0.0346875
1893	0.114337	0.07965	0.92035	0.07965	0.0346875
1894	0.114337	0.07965	0.92035	0.07965	0.0346875
1895	0.114337	0.07965	0.92035	0.07965	0.0346875
1896	0.114337	0.07965	0.92035	0.07965	0.0346875
1897	0.114337	0.07965	0.92035	0.07965	0.0346875
1898	0.114337	0.07965	0.92035	0.07965	0.0346875
1899	0.114337	0.07965	0.92035	0.07965	0.0346875
1900	0.114337	0.07965	0.92035	0.07965	0.0346875
1901	0.114337	0.07965	0.92035	0.07965	0.0346875
1902	0.114337	0.07965	0.92035	0.07965	0.0346875
1903	0.114337	0.07965	0.92035	0.07965	0.0346875
1904	0.114337	0.07965	0.92035	0.07965	0.0346875
1905	0.114337	0.07965	0.92035	0.07965	0.0346875
1906	0.114337	0.07965	0.92035	0.07965	0.0346875
1907	0.114337	0.07965	0.92035	0.07965	0.0346875
1908	0.114337	0.07965	0.92035	0.07965	0.0346875
1909	0.114337	0.07965	0.92035	0.07965	0.0346875
1910	0.114337	0.07965	0.92035	0.07965	0.0346875
1911	0.114337	0.07965	0.92035	0.07965	0.0346875
1912	0.114337	0.07965	0.92035	0.07965	0.0346875
1913	0.114337	0.07965	0.92035	0.07965	0.0346875
1914	0.114337	0.07965	0.92035	0.07965	0.0346875
1915	0.114337	0.07965	0.92035	0.07965	0.0346875
1916	0.114337	0.07965	0.92035	0.07965	0.0346875
1917	0.114337	0.07965	0.92035	0.07965	0.0346875
1918	0.114337	0.07965	0.92035	0.07965	0.0346875
1919	0.114337	0.07965	0.92035	0.07965	0.0346875
1920	0.114337	0.07965	0.92035	0.07965	0.0346875
1921	0.114337	0.07965	0.92035	0.07965	0.0346875
1922	0.114337	0.07965	0.92035	0.07965	0.0346875
1923	0.114337	0.07965	0.92035	0.07965	0.0346875
1924	0.114337	0.07965	0.92035	0.07965	0.0346875
1925	0.114337	0.07965	0.92035	0.07965	0.0346875
1926	0.114337	0.07965	0.92035	0.07965	0.0346875
1927	0.114337	0.07965	0.92035	0.07965	0.0346875
1928	0.114337	0.07965	0.92035	0.07965	0.0346875
1929	0.114337	0.07965	0.92035	0.07965	0.0346875
1930	0.114337	0.07965	0.92035	0.07965	0.0346875
1931	0.114337	0.07965	0.92035	0.07965	0.0346875
1932	0.114337	0.07965	0.92035	0.07965	0.0346875
1933	0.114337	0.07965	0.92035	0.07965	0.0346875
1934	0.114337	0.07965	0.92035	0.07965	0.0346875
1935	0.114337	0.07965	0.92035	0.07965	0.0346875
1936	0.114337	0.07965	0.92035	0.07965	0.0346875
1937	0.114337	0.07965	0.92035	0.07965	0.0346875
1938	0.114337	0.07965	0.92035	0.07965	0.0346875
1939	0.114337	0.07965	0.92035	0.07965	0.0346875
1940	0.114337	0.07965	0.92035	0.07965	0.0346875
1941	0.114337	0.07965	0.92035	0.07965	0.0346875
1942	0.114337	0.07965	0.92035	0.07965	0.0346875
1943	0.114337	0.07965	0.92035	0.07965	0.0346875
1944	0.114337	0.07965	0.92035	0.07965	0.0346875
1945	0.114337	0.07965	0.92035	0.07965	0.0346875
1946	0.114337	0.07965	0.92035	0.07965	0.0346875
1947	0.114337	0.07965	0.92035	0.07965	0.0346875
1948	0.114337	0.07965	0.92035	0.07965	0.0346875
1949	0.114337	0.07965	0.92035	0.07965	0.0346875
1950	0.114337	0.07965	0.92035	0.07965	0.0346875
1951	0.114337	0.07965	0.92035	0.07965	0.0346875
1952	0.114337	0.07965	0.92035	0.07965	0.0346875
1953	0.114337	0.07965	0.92035	0.07965	0.0346875
1954	0.114337	0.07965	0.92035	0.07965	0.0346875
1955	0.114337	0.07965	0.92035	0.07965	0.0346875
1956	0.114337	0.07965	0.92035	0.07965	0.0346875
1957	0.114337	0.07965	0.92035	0.07965	0.0346875
1958	0.114337	0.07965	0.92035	0.07965	0.0346875
1959	0.114337	0.07965	0.92035	0.07965	0.0346875
1960	0.114337	0.07965	0.92035	0.07965	0.0346875
1961	0.114337	0.07965	0.92035	0.07965	0.0346875
1962	0.114337	0.07965	0.92035	0.07965	0.0346875
1963	0.114337	0.07965	0.92035	0.07965	0.0346875
1964	0.114337	0.07965	0.92035	0.07965	0.0346875
1965	0.114337	0.07965	0.92035	0.07965	0.0346875
1966	0.114337	0.07965	0.92035	0.07965	0.0346875
1967	0.114337	0.07965	0.92035	0.07965	0.0346875
1968	0.114337	0.07965	0.92035	0.07965	0.0346875
1969	0.114337	0.07965	0.92035	0.07965	0.0346875
1970	0.114337	0.07965	0.92035	0.07965	0.0346875
1971	0.114337	0.07965	0.92035	0.07965	0.0346875
1972	0.114337	0.07965	0.92035	0.07965	0.0346875
1973	0.114337	0.07965	0.92035	0.07965	0.0346875
1974	0.114337	0.07965	0.92035	0.07965	0.0346875
1975	0.114337	0.07965	0.92035	0.07965	0.0346875
1976	0.114337	0.07965	0.92035	0.07965	0.0346875
1977	0.114337	0.07965	0.92035	0.07965	0.0346875
1978	0.114337	0.07965	0.92035	0.07965	0.0346875
1979	0.114337	0.07965	0.92035	0.07965	0.0346875
1980	0.114337	0.07965	0.92035	0.07965	0.0346875
1981	0.114337	0.07965	0.92035	0.07965	0.0346875
1982	0.114337	0.07965	0.92035	0.07965	0.0346875
1983	0.114337	0.07965	0.92035	0.07965	0.0346875
1984	0.114337	0.07965	0.92035	0.07965	0.0346875
1985	0.114337	0.07965	0.92035	0.07965	0.0346875
1986	0.114337	0.07965	0.92035	0.07965	0.0346875
1987	0.114337	0.07965	0.92035	0.07965	0.0346875
1988	0.114337	0.07965	0.92035	0.07965	0.0346875
1989	0.114337	0.07965	0.92035	0.07965	0.0346875
1990	0.114337	0.07965	0.92035	0.07965	0.0346875
1991	0.114337	0.07965	0.92035	0.07965	0.0346875
1992	0.114337	0.07965	0.92035	0.07965	0.0346875
1993	0.114337	0.07965	0.92035	0.07965	0.0346875
1994	0.114337	0.07965	0.92035	0.07965	0.0346875
1995	0.114337	0.07965	0.92035	0.07965	0.0346875
1996	0.114337	0.07965	0.92035	0.07965	0.0346875
1997	0.114337	0.07965	0.92035	0.07965	0.0346875
1998	0.114337	0.07965	0.92035	0.07965	0.0346875
1999	0.114337	0.07965	0.92035	0.07965	0.0346875
2000	0.114337	0.07965	0.92035	0.07965	0.0346875
[truncated: 3,001 more rows]
