# Supplementary material for: Aspiration-driven co-evolution of cooperation with individual behavioral diversity
Source: PLoS One. 2023 Sep 15;18(9):e0291134. doi: 10.1371/journal.pone.0291134 (PMC10503719; doi:10.1371/journal.pone.0291134)
Supplement: S1 Data — (ZIP) [file pone.0291134.s001.zip › M1/v2-L=200/data/tolerate=1_b=1.36_frequency.txt]

1	0.501475	1	0	0.501475	0
2	0.343869	0.915075	0.084925	0.343675	0.00019375
3	0.240688	0.7733	0.2267	0.239075	0.0016125
4	0.175737	0.613125	0.386875	0.170925	0.0048125
5	0.134425	0.463	0.537	0.126575	0.00785
6	0.107706	0.346475	0.653525	0.097925	0.00978125
7	0.091525	0.262075	0.737925	0.079825	0.0117
8	0.080400	0.202475	0.797525	0.06745	0.01295
9	0.074694	0.162725	0.837275	0.060875	0.0138187
10	0.073869	0.13785	0.86215	0.058175	0.0156937
11	0.072538	0.1236	0.8764	0.0561	0.0164375
12	0.072087	0.11345	0.88655	0.054925	0.0171625
13	0.071300	0.106625	0.893375	0.0538	0.0175
14	0.072125	0.1016	0.8984	0.053575	0.01855
15	0.072538	0.0982	0.9018	0.05355	0.0189875
16	0.072963	0.09495	0.90505	0.0537	0.0192625
17	0.073637	0.09355	0.90645	0.054	0.0196375
18	0.074881	0.09085	0.90915	0.054125	0.0207563
19	0.075256	0.089975	0.910025	0.0545	0.0207563
20	0.076731	0.088625	0.911375	0.0555	0.0212313
21	0.077475	0.088525	0.911475	0.056275	0.0212
22	0.078187	0.088075	0.911925	0.056175	0.0220125
23	0.080175	0.089225	0.910775	0.057575	0.0226
24	0.081144	0.090125	0.909875	0.058525	0.0226188
25	0.081537	0.0905	0.9095	0.05815	0.0233875
26	0.081606	0.09065	0.90935	0.057725	0.0238813
27	0.082094	0.08915	0.91085	0.058075	0.0240187
28	0.082931	0.08715	0.91285	0.057975	0.0249562
29	0.083062	0.087075	0.912925	0.057875	0.0251875
30	0.082775	0.0854	0.9146	0.057425	0.02535
31	0.083712	0.0843	0.9157	0.058	0.0257125
32	0.084381	0.0838	0.9162	0.0584	0.0259813
33	0.084187	0.08385	0.91615	0.05825	0.0259375
34	0.084431	0.08305	0.91695	0.058125	0.0263063
35	0.084644	0.081425	0.918575	0.05785	0.0267938
36	0.085106	0.08115	0.91885	0.05795	0.0271563
37	0.085406	0.0803	0.9197	0.058125	0.0272813
38	0.085563	0.07995	0.92005	0.05795	0.0276125
39	0.085550	0.0791	0.9209	0.05795	0.0276
40	0.086056	0.0784	0.9216	0.058225	0.0278312
41	0.086631	0.077875	0.922125	0.0585	0.0281313
42	0.086619	0.0776	0.9224	0.05875	0.0278688
43	0.086756	0.076875	0.923125	0.0587	0.0280563
44	0.087119	0.0766	0.9234	0.0589	0.0282188
45	0.088069	0.076875	0.923125	0.060125	0.0279438
46	0.088475	0.0774	0.9226	0.060475	0.028
47	0.088838	0.077175	0.922825	0.0605	0.0283375
48	0.088731	0.0772	0.9228	0.0603	0.0284313
49	0.089294	0.07725	0.92275	0.06075	0.0285438
50	0.089919	0.077125	0.922875	0.06115	0.0287687
51	0.090456	0.07715	0.92285	0.061625	0.0288312
52	0.091137	0.07755	0.92245	0.0622	0.0289375
53	0.091675	0.0781	0.9219	0.0629	0.028775
54	0.091956	0.078375	0.921625	0.062875	0.0290812
55	0.092594	0.078825	0.921175	0.063325	0.0292688
56	0.092856	0.079075	0.920925	0.063475	0.0293813
57	0.093537	0.079575	0.920425	0.064225	0.0293125
58	0.093556	0.079325	0.920675	0.064375	0.0291812
59	0.094131	0.0798	0.9202	0.064975	0.0291563
60	0.094256	0.08035	0.91965	0.0651	0.0291563
61	0.094331	0.079675	0.920325	0.064625	0.0297063
62	0.094406	0.079375	0.920625	0.0649	0.0295063
63	0.095156	0.07895	0.92105	0.065325	0.0298313
64	0.095256	0.0795	0.9205	0.0655	0.0297563
65	0.095988	0.0793	0.9207	0.065575	0.0304125
66	0.096294	0.07985	0.92015	0.066175	0.0301188
67	0.096962	0.0806	0.9194	0.066975	0.0299875
68	0.097212	0.0798	0.9202	0.06675	0.0304625
69	0.097419	0.080175	0.919825	0.06705	0.0303688
70	0.097450	0.079925	0.920075	0.0668	0.03065
71	0.097412	0.079925	0.920075	0.06665	0.0307625
72	0.097094	0.0784	0.9216	0.066075	0.0310188
73	0.097300	0.078175	0.921825	0.066275	0.031025
74	0.097644	0.078125	0.921875	0.06665	0.0309938
75	0.097681	0.07835	0.92165	0.066625	0.0310563
76	0.097975	0.0781	0.9219	0.0668	0.031175
77	0.098062	0.078175	0.921825	0.066525	0.0315375
78	0.098381	0.07775	0.92225	0.06665	0.0317313
79	0.098575	0.077125	0.922875	0.0665	0.032075
80	0.098894	0.0773	0.9227	0.066975	0.0319188
81	0.099163	0.07715	0.92285	0.06745	0.0317125
82	0.099488	0.07785	0.92215	0.06775	0.0317375
83	0.099462	0.077775	0.922225	0.067925	0.0315375
84	0.099406	0.078175	0.921825	0.0679	0.0315063
85	0.099381	0.077275	0.922725	0.067775	0.0316063
86	0.099531	0.076825	0.923175	0.067725	0.0318063
87	0.099538	0.076525	0.923475	0.06745	0.0320875
88	0.099656	0.07645	0.92355	0.0674	0.0322563
89	0.100194	0.076525	0.923475	0.067925	0.0322687
90	0.100325	0.07665	0.92335	0.068075	0.03225
91	0.100756	0.076875	0.923125	0.068525	0.0322313
92	0.100825	0.0769	0.9231	0.0686	0.032225
93	0.101250	0.07655	0.92345	0.0691	0.03215
94	0.101263	0.077225	0.922775	0.06905	0.0322125
95	0.101344	0.07735	0.92265	0.06905	0.0322938
96	0.101644	0.077675	0.922325	0.0694	0.0322438
97	0.101906	0.07825	0.92175	0.07	0.0319062
98	0.101994	0.07825	0.92175	0.07	0.0319938
99	0.102094	0.078075	0.921925	0.0699	0.0321938
100	0.102600	0.07835	0.92165	0.07025	0.03235
101	0.102788	0.07855	0.92145	0.070625	0.0321625
102	0.102688	0.078625	0.921375	0.070075	0.0326125
103	0.102981	0.078525	0.921475	0.070375	0.0326063
104	0.103325	0.079025	0.920975	0.070975	0.03235
105	0.103213	0.07915	0.92085	0.070975	0.0322375
106	0.103250	0.078625	0.921375	0.0706	0.03265
107	0.103788	0.0783	0.9217	0.071	0.0327875
108	0.104269	0.07955	0.92045	0.071625	0.0326437
109	0.104000	0.07915	0.92085	0.0711	0.0329
110	0.103931	0.07855	0.92145	0.070775	0.0331562
111	0.103800	0.078125	0.921875	0.0705	0.0333
112	0.103794	0.077525	0.922475	0.070425	0.0333688
113	0.104175	0.0773	0.9227	0.070875	0.0333
114	0.104050	0.07745	0.92255	0.071025	0.033025
115	0.104075	0.077225	0.922775	0.070775	0.0333
116	0.104413	0.076575	0.923425	0.071	0.0334125
117	0.104644	0.077575	0.922425	0.0713	0.0333437
118	0.104512	0.077625	0.922375	0.071275	0.0332375
119	0.104288	0.07765	0.92235	0.071225	0.0330625
120	0.104325	0.07755	0.92245	0.07125	0.033075
121	0.104856	0.07695	0.92305	0.0714	0.0334563
122	0.104963	0.07725	0.92275	0.07165	0.0333125
123	0.105262	0.077925	0.922075	0.072125	0.0331375
124	0.105031	0.077475	0.922525	0.071475	0.0335563
125	0.105269	0.07775	0.92225	0.071725	0.0335437
126	0.105250	0.07745	0.92255	0.071725	0.033525
127	0.105413	0.077725	0.922275	0.071875	0.0335375
128	0.105650	0.0776	0.9224	0.072	0.03365
129	0.105631	0.077525	0.922475	0.0719	0.0337312
130	0.105900	0.077425	0.922575	0.072	0.0339
131	0.106050	0.077625	0.922375	0.07215	0.0339
132	0.105913	0.07745	0.92255	0.072075	0.0338375
133	0.106138	0.076975	0.923025	0.0721	0.0340375
134	0.106275	0.077075	0.922925	0.072225	0.03405
135	0.106431	0.0774	0.9226	0.0725	0.0339313
136	0.106581	0.077625	0.922375	0.072625	0.0339563
137	0.106675	0.077325	0.922675	0.072875	0.0338
138	0.106531	0.077375	0.922625	0.072625	0.0339062
139	0.106438	0.0773	0.9227	0.0725	0.0339375
140	0.106912	0.077425	0.922575	0.07295	0.0339625
141	0.107044	0.0773	0.9227	0.07295	0.0340937
142	0.107075	0.078	0.922	0.07345	0.033625
143	0.107369	0.0781	0.9219	0.073675	0.0336938
144	0.107694	0.0782	0.9218	0.07395	0.0337438
145	0.107906	0.0785	0.9215	0.07415	0.0337563
146	0.107706	0.078375	0.921625	0.073875	0.0338313
147	0.107787	0.078175	0.921825	0.07385	0.0339375
148	0.108256	0.078225	0.921775	0.074075	0.0341813
149	0.108225	0.078325	0.921675	0.0739	0.034325
150	0.108169	0.078575	0.921425	0.07405	0.0341188
151	0.108106	0.078025	0.921975	0.07375	0.0343562
152	0.108125	0.078	0.922	0.0738	0.034325
153	0.108219	0.078	0.922	0.073825	0.0343938
154	0.108281	0.07815	0.92185	0.073925	0.0343562
155	0.108162	0.077575	0.922425	0.073725	0.0344375
156	0.108019	0.076975	0.923025	0.073425	0.0345938
157	0.108175	0.076925	0.923075	0.07365	0.034525
158	0.108488	0.07715	0.92285	0.0738	0.0346875
159	0.108594	0.077625	0.922375	0.07405	0.0345437
160	0.108813	0.078325	0.921675	0.07445	0.0343625
161	0.108750	0.078125	0.921875	0.074325	0.034425
162	0.109081	0.078525	0.921475	0.074675	0.0344062
163	0.109100	0.078475	0.921525	0.074775	0.034325
164	0.108919	0.078375	0.921625	0.074625	0.0342937
165	0.109081	0.07825	0.92175	0.0746	0.0344812
166	0.109244	0.07795	0.92205	0.074525	0.0347188
167	0.109269	0.078175	0.921825	0.074675	0.0345938
168	0.109681	0.07845	0.92155	0.07505	0.0346313
169	0.109638	0.078775	0.921225	0.075125	0.0345125
170	0.109775	0.078775	0.921225	0.075275	0.0345
171	0.109800	0.0791	0.9209	0.0752	0.0346
172	0.110263	0.078875	0.921125	0.0755	0.0347625
173	0.110456	0.079325	0.920675	0.075775	0.0346812
174	0.110450	0.079525	0.920475	0.0759	0.03455
175	0.110656	0.0796	0.9204	0.0762	0.0344563
176	0.110800	0.07975	0.92025	0.076325	0.034475
177	0.111025	0.0798	0.9202	0.0763	0.034725
178	0.110988	0.079875	0.920125	0.0761	0.0348875
179	0.110794	0.07935	0.92065	0.075875	0.0349187
180	0.110863	0.079075	0.920925	0.075775	0.0350875
181	0.110831	0.078775	0.921225	0.07575	0.0350813
182	0.111069	0.078775	0.921225	0.0759	0.0351687
183	0.111256	0.078975	0.921025	0.076	0.0352563
184	0.111388	0.079525	0.920475	0.07615	0.0352375
185	0.111413	0.079475	0.920525	0.07615	0.0352625
186	0.111300	0.07885	0.92115	0.075775	0.035525
187	0.111106	0.0785	0.9215	0.07555	0.0355562
188	0.111225	0.078525	0.921475	0.075675	0.03555
189	0.111350	0.078425	0.921575	0.075725	0.035625
190	0.111588	0.078875	0.921125	0.0761	0.0354875
191	0.111863	0.079075	0.920925	0.0764	0.0354625
192	0.111981	0.079075	0.920925	0.0765	0.0354812
193	0.111975	0.079075	0.920925	0.0764	0.035575
194	0.112000	0.079275	0.920725	0.0764	0.0356
195	0.112000	0.0792	0.9208	0.076325	0.035675
196	0.112369	0.079225	0.920775	0.0766	0.0357688
197	0.112663	0.07975	0.92025	0.077175	0.0354875
198	0.112669	0.079925	0.920075	0.077325	0.0353438
199	0.112606	0.08	0.92	0.077175	0.0354312
200	0.112819	0.0802	0.9198	0.0772	0.0356187
201	0.112600	0.079775	0.920225	0.076825	0.035775
202	0.112469	0.07935	0.92065	0.076425	0.0360437
203	0.112638	0.079175	0.920825	0.0765	0.0361375
204	0.112575	0.0789	0.9211	0.07655	0.036025
205	0.112700	0.078975	0.921025	0.076825	0.035875
206	0.112881	0.0792	0.9208	0.077025	0.0358562
207	0.112881	0.0794	0.9206	0.0772	0.0356812
208	0.112756	0.079275	0.920725	0.077	0.0357563
209	0.112712	0.0789	0.9211	0.0768	0.0359125
210	0.112900	0.07895	0.92105	0.076825	0.036075
211	0.112831	0.07865	0.92135	0.076775	0.0360562
212	0.112800	0.078625	0.921375	0.07685	0.03595
213	0.112700	0.07865	0.92135	0.076875	0.035825
214	0.112869	0.078625	0.921375	0.076975	0.0358938
215	0.112881	0.078625	0.921375	0.076975	0.0359063
216	0.113038	0.07885	0.92115	0.077275	0.0357625
217	0.113050	0.078875	0.921125	0.07725	0.0358
218	0.113200	0.078925	0.921075	0.0775	0.0357
219	0.113188	0.0791	0.9209	0.077475	0.0357125
220	0.113275	0.079225	0.920775	0.077575	0.0357
221	0.113394	0.0792	0.9208	0.0776	0.0357937
222	0.113462	0.079175	0.920825	0.077625	0.0358375
223	0.113375	0.079275	0.920725	0.0776	0.035775
224	0.113350	0.07915	0.92085	0.077475	0.035875
225	0.113269	0.079125	0.920875	0.077425	0.0358438
226	0.113488	0.079075	0.920925	0.07755	0.0359375
227	0.113613	0.07945	0.92055	0.0778	0.0358125
228	0.113712	0.079625	0.920375	0.07785	0.0358625
229	0.113856	0.07975	0.92025	0.07795	0.0359063
230	0.113906	0.08005	0.91995	0.077975	0.0359312
231	0.113681	0.079625	0.920375	0.077575	0.0361062
232	0.113494	0.079175	0.920825	0.0774	0.0360938
233	0.113738	0.078725	0.921275	0.077575	0.0361625
234	0.113719	0.078825	0.921175	0.077575	0.0361438
235	0.113781	0.0791	0.9209	0.0778	0.0359812
236	0.113769	0.079	0.921	0.0778	0.0359688
237	0.113712	0.078875	0.921125	0.077625	0.0360875
238	0.113625	0.078575	0.921425	0.07745	0.036175
239	0.113719	0.07845	0.92155	0.077625	0.0360938
240	0.113675	0.07855	0.92145	0.07765	0.036025
241	0.113781	0.078525	0.921475	0.077725	0.0360562
242	0.113850	0.078525	0.921475	0.0778	0.03605
243	0.113769	0.078525	0.921475	0.07765	0.0361187
244	0.113694	0.0785	0.9215	0.07755	0.0361438
245	0.113619	0.0782	0.9218	0.077375	0.0362437
246	0.113638	0.0781	0.9219	0.077375	0.0362625
247	0.113563	0.077975	0.922025	0.0774	0.0361625
248	0.113525	0.077875	0.922125	0.0774	0.036125
249	0.113519	0.077725	0.922275	0.0774	0.0361187
250	0.113513	0.0777	0.9223	0.0774	0.0361125
251	0.113531	0.077625	0.922375	0.077425	0.0361062
252	0.113569	0.0777	0.9223	0.077475	0.0360938
253	0.113563	0.077725	0.922275	0.07745	0.0361125
254	0.113538	0.07775	0.92225	0.0775	0.0360375
255	0.113544	0.077725	0.922275	0.077425	0.0361187
256	0.113619	0.077675	0.922325	0.077475	0.0361438
257	0.113650	0.07785	0.92215	0.07765	0.036
258	0.113688	0.077825	0.922175	0.077575	0.0361125
259	0.113663	0.07785	0.92215	0.077625	0.0360375
260	0.113656	0.0778	0.9222	0.0776	0.0360562
261	0.113788	0.07795	0.92205	0.07775	0.0360375
262	0.113881	0.078175	0.921825	0.077875	0.0360062
263	0.113825	0.07835	0.92165	0.07785	0.035975
264	0.113825	0.0782	0.9218	0.077825	0.036
265	0.113856	0.078125	0.921875	0.07785	0.0360062
266	0.113894	0.0782	0.9218	0.077925	0.0359688
267	0.113906	0.078175	0.921825	0.0779	0.0360062
268	0.113981	0.078325	0.921675	0.077975	0.0360062
269	0.113956	0.078325	0.921675	0.07795	0.0360062
270	0.114019	0.0785	0.9215	0.07805	0.0359688
271	0.114087	0.0785	0.9215	0.0781	0.0359875
272	0.113906	0.078425	0.921575	0.0778	0.0361062
273	0.113931	0.0782	0.9218	0.077825	0.0361062
274	0.113900	0.0782	0.9218	0.077825	0.036075
275	0.113819	0.07825	0.92175	0.077775	0.0360437
276	0.113875	0.0781	0.9219	0.0778	0.036075
277	0.113869	0.078175	0.921825	0.077775	0.0360938
278	0.113837	0.07805	0.92195	0.077675	0.0361625
279	0.113800	0.078025	0.921975	0.0777	0.0361
280	0.113794	0.07805	0.92195	0.077725	0.0360687
281	0.113744	0.078075	0.921925	0.0777	0.0360437
282	0.113756	0.077975	0.922025	0.077675	0.0360813
283	0.113763	0.077925	0.922075	0.077675	0.0360875
284	0.113744	0.0779	0.9221	0.077675	0.0360687
285	0.113738	0.077825	0.922175	0.07765	0.0360875
286	0.113719	0.077725	0.922275	0.0776	0.0361187
287	0.113744	0.077775	0.922225	0.077675	0.0360687
288	0.113731	0.077825	0.922175	0.077675	0.0360562
289	0.113731	0.0778	0.9222	0.077675	0.0360562
290	0.113738	0.0778	0.9222	0.077675	0.0360625
291	0.113788	0.077825	0.922175	0.0777	0.0360875
292	0.113788	0.077875	0.922125	0.0777	0.0360875
293	0.113719	0.077825	0.922175	0.07765	0.0360687
294	0.113744	0.077825	0.922175	0.077675	0.0360687
295	0.113744	0.0778	0.9222	0.077675	0.0360687
296	0.113744	0.077775	0.922225	0.07765	0.0360938
297	0.113763	0.077775	0.922225	0.077675	0.0360875
298	0.113719	0.0778	0.9222	0.07765	0.0360687
299	0.113725	0.077675	0.922325	0.077625	0.0361
300	0.113725	0.0777	0.9223	0.07765	0.036075
301	0.113725	0.0777	0.9223	0.07765	0.036075
302	0.113731	0.0777	0.9223	0.07765	0.0360813
303	0.113731	0.077675	0.922325	0.07765	0.0360813
304	0.113731	0.077675	0.922325	0.07765	0.0360813
305	0.113731	0.077675	0.922325	0.07765	0.0360813
306	0.113731	0.077675	0.922325	0.07765	0.0360813
307	0.113731	0.077675	0.922325	0.07765	0.0360813
308	0.113731	0.077675	0.922325	0.07765	0.0360813
309	0.113750	0.077675	0.922325	0.07765	0.0361
310	0.113731	0.07765	0.92235	0.077625	0.0361062
311	0.113731	0.07765	0.92235	0.077625	0.0361062
312	0.113731	0.07765	0.92235	0.077625	0.0361062
313	0.113756	0.077675	0.922325	0.07765	0.0361062
314	0.113738	0.077675	0.922325	0.07765	0.0360875
315	0.113738	0.077675	0.922325	0.07765	0.0360875
316	0.113738	0.07765	0.92235	0.07765	0.0360875
317	0.113738	0.07765	0.92235	0.07765	0.0360875
318	0.113738	0.07765	0.92235	0.07765	0.0360875
319	0.113738	0.07765	0.92235	0.07765	0.0360875
320	0.113738	0.07765	0.92235	0.07765	0.0360875
321	0.113738	0.07765	0.92235	0.07765	0.0360875
322	0.113738	0.07765	0.92235	0.07765	0.0360875
323	0.113738	0.07765	0.92235	0.07765	0.0360875
324	0.113738	0.07765	0.92235	0.07765	0.0360875
325	0.113738	0.07765	0.92235	0.07765	0.0360875
326	0.113738	0.07765	0.92235	0.07765	0.0360875
327	0.113738	0.07765	0.92235	0.07765	0.0360875
328	0.113738	0.07765	0.92235	0.07765	0.0360875
329	0.113738	0.07765	0.92235	0.07765	0.0360875
330	0.113738	0.07765	0.92235	0.07765	0.0360875
331	0.113738	0.07765	0.92235	0.07765	0.0360875
332	0.113738	0.07765	0.92235	0.07765	0.0360875
333	0.113738	0.07765	0.92235	0.07765	0.0360875
334	0.113738	0.07765	0.92235	0.07765	0.0360875
335	0.113738	0.07765	0.92235	0.07765	0.0360875
336	0.113738	0.07765	0.92235	0.07765	0.0360875
337	0.113738	0.07765	0.92235	0.07765	0.0360875
338	0.113738	0.07765	0.92235	0.07765	0.0360875
339	0.113738	0.07765	0.92235	0.07765	0.0360875
340	0.113738	0.07765	0.92235	0.07765	0.0360875
341	0.113738	0.07765	0.92235	0.07765	0.0360875
342	0.113738	0.07765	0.92235	0.07765	0.0360875
343	0.113738	0.07765	0.92235	0.07765	0.0360875
344	0.113738	0.07765	0.92235	0.07765	0.0360875
345	0.113738	0.07765	0.92235	0.07765	0.0360875
346	0.113738	0.07765	0.92235	0.07765	0.0360875
347	0.113738	0.07765	0.92235	0.07765	0.0360875
348	0.113738	0.07765	0.92235	0.07765	0.0360875
349	0.113738	0.07765	0.92235	0.07765	0.0360875
350	0.113738	0.07765	0.92235	0.07765	0.0360875
351	0.113738	0.07765	0.92235	0.07765	0.0360875
352	0.113738	0.07765	0.92235	0.07765	0.0360875
353	0.113738	0.07765	0.92235	0.07765	0.0360875
354	0.113738	0.07765	0.92235	0.07765	0.0360875
355	0.113738	0.07765	0.92235	0.07765	0.0360875
356	0.113738	0.07765	0.92235	0.07765	0.0360875
357	0.113738	0.07765	0.92235	0.07765	0.0360875
358	0.113738	0.07765	0.92235	0.07765	0.0360875
359	0.113738	0.07765	0.92235	0.07765	0.0360875
360	0.113738	0.07765	0.92235	0.07765	0.0360875
361	0.113738	0.07765	0.92235	0.07765	0.0360875
362	0.113738	0.07765	0.92235	0.07765	0.0360875
363	0.113738	0.07765	0.92235	0.07765	0.0360875
364	0.113738	0.07765	0.92235	0.07765	0.0360875
365	0.113738	0.07765	0.92235	0.07765	0.0360875
366	0.113738	0.07765	0.92235	0.07765	0.0360875
367	0.113738	0.07765	0.92235	0.07765	0.0360875
368	0.113738	0.07765	0.92235	0.07765	0.0360875
369	0.113738	0.07765	0.92235	0.07765	0.0360875
370	0.113738	0.07765	0.92235	0.07765	0.0360875
371	0.113738	0.07765	0.92235	0.07765	0.0360875
372	0.113738	0.07765	0.92235	0.07765	0.0360875
373	0.113738	0.07765	0.92235	0.07765	0.0360875
374	0.113738	0.07765	0.92235	0.07765	0.0360875
375	0.113738	0.07765	0.92235	0.07765	0.0360875
376	0.113738	0.07765	0.92235	0.07765	0.0360875
377	0.113738	0.07765	0.92235	0.07765	0.0360875
378	0.113738	0.07765	0.92235	0.07765	0.0360875
379	0.113738	0.07765	0.92235	0.07765	0.0360875
380	0.113738	0.07765	0.92235	0.07765	0.0360875
381	0.113738	0.07765	0.92235	0.07765	0.0360875
382	0.113738	0.07765	0.92235	0.07765	0.0360875
383	0.113738	0.07765	0.92235	0.07765	0.0360875
384	0.113738	0.07765	0.92235	0.07765	0.0360875
385	0.113738	0.07765	0.92235	0.07765	0.0360875
386	0.113738	0.07765	0.92235	0.07765	0.0360875
387	0.113738	0.07765	0.92235	0.07765	0.0360875
388	0.113738	0.07765	0.92235	0.07765	0.0360875
389	0.113738	0.07765	0.92235	0.07765	0.0360875
390	0.113738	0.07765	0.92235	0.07765	0.0360875
391	0.113738	0.07765	0.92235	0.07765	0.0360875
392	0.113738	0.07765	0.92235	0.07765	0.0360875
393	0.113738	0.07765	0.92235	0.07765	0.0360875
394	0.113738	0.07765	0.92235	0.07765	0.0360875
395	0.113738	0.07765	0.92235	0.07765	0.0360875
396	0.113738	0.07765	0.92235	0.07765	0.0360875
397	0.113738	0.07765	0.92235	0.07765	0.0360875
398	0.113738	0.07765	0.92235	0.07765	0.0360875
399	0.113738	0.07765	0.92235	0.07765	0.0360875
400	0.113738	0.07765	0.92235	0.07765	0.0360875
401	0.113738	0.07765	0.92235	0.07765	0.0360875
402	0.113738	0.07765	0.92235	0.07765	0.0360875
403	0.113738	0.07765	0.92235	0.07765	0.0360875
404	0.113738	0.07765	0.92235	0.07765	0.0360875
405	0.113738	0.07765	0.92235	0.07765	0.0360875
406	0.113738	0.07765	0.92235	0.07765	0.0360875
407	0.113738	0.07765	0.92235	0.07765	0.0360875
408	0.113738	0.07765	0.92235	0.07765	0.0360875
409	0.113738	0.07765	0.92235	0.07765	0.0360875
410	0.113738	0.07765	0.92235	0.07765	0.0360875
411	0.113738	0.07765	0.92235	0.07765	0.0360875
412	0.113738	0.07765	0.92235	0.07765	0.0360875
413	0.113738	0.07765	0.92235	0.07765	0.0360875
414	0.113738	0.07765	0.92235	0.07765	0.0360875
415	0.113738	0.07765	0.92235	0.07765	0.0360875
416	0.113738	0.07765	0.92235	0.07765	0.0360875
417	0.113738	0.07765	0.92235	0.07765	0.0360875
418	0.113738	0.07765	0.92235	0.07765	0.0360875
419	0.113738	0.07765	0.92235	0.07765	0.0360875
420	0.113738	0.07765	0.92235	0.07765	0.0360875
421	0.113738	0.07765	0.92235	0.07765	0.0360875
422	0.113738	0.07765	0.92235	0.07765	0.0360875
423	0.113738	0.07765	0.92235	0.07765	0.0360875
424	0.113738	0.07765	0.92235	0.07765	0.0360875
425	0.113738	0.07765	0.92235	0.07765	0.0360875
426	0.113738	0.07765	0.92235	0.07765	0.0360875
427	0.113738	0.07765	0.92235	0.07765	0.0360875
428	0.113738	0.07765	0.92235	0.07765	0.0360875
429	0.113738	0.07765	0.92235	0.07765	0.0360875
430	0.113738	0.07765	0.92235	0.07765	0.0360875
431	0.113738	0.07765	0.92235	0.07765	0.0360875
432	0.113738	0.07765	0.92235	0.07765	0.0360875
433	0.113738	0.07765	0.92235	0.07765	0.0360875
434	0.113738	0.07765	0.92235	0.07765	0.0360875
435	0.113738	0.07765	0.92235	0.07765	0.0360875
436	0.113738	0.07765	0.92235	0.07765	0.0360875
437	0.113738	0.07765	0.92235	0.07765	0.0360875
438	0.113738	0.07765	0.92235	0.07765	0.0360875
439	0.113738	0.07765	0.92235	0.07765	0.0360875
440	0.113738	0.07765	0.92235	0.07765	0.0360875
441	0.113738	0.07765	0.92235	0.07765	0.0360875
442	0.113738	0.07765	0.92235	0.07765	0.0360875
443	0.113738	0.07765	0.92235	0.07765	0.0360875
444	0.113738	0.07765	0.92235	0.07765	0.0360875
445	0.113738	0.07765	0.92235	0.07765	0.0360875
446	0.113738	0.07765	0.92235	0.07765	0.0360875
447	0.113738	0.07765	0.92235	0.07765	0.0360875
448	0.113738	0.07765	0.92235	0.07765	0.0360875
449	0.113738	0.07765	0.92235	0.07765	0.0360875
450	0.113738	0.07765	0.92235	0.07765	0.0360875
451	0.113738	0.07765	0.92235	0.07765	0.0360875
452	0.113738	0.07765	0.92235	0.07765	0.0360875
453	0.113738	0.07765	0.92235	0.07765	0.0360875
454	0.113738	0.07765	0.92235	0.07765	0.0360875
455	0.113738	0.07765	0.92235	0.07765	0.0360875
456	0.113738	0.07765	0.92235	0.07765	0.0360875
457	0.113738	0.07765	0.92235	0.07765	0.0360875
458	0.113738	0.07765	0.92235	0.07765	0.0360875
459	0.113738	0.07765	0.92235	0.07765	0.0360875
460	0.113738	0.07765	0.92235	0.07765	0.0360875
461	0.113738	0.07765	0.92235	0.07765	0.0360875
462	0.113738	0.07765	0.92235	0.07765	0.0360875
463	0.113738	0.07765	0.92235	0.07765	0.0360875
464	0.113738	0.07765	0.92235	0.07765	0.0360875
465	0.113738	0.07765	0.92235	0.07765	0.0360875
466	0.113738	0.07765	0.92235	0.07765	0.0360875
467	0.113738	0.07765	0.92235	0.07765	0.0360875
468	0.113738	0.07765	0.92235	0.07765	0.0360875
469	0.113738	0.07765	0.92235	0.07765	0.0360875
470	0.113738	0.07765	0.92235	0.07765	0.0360875
471	0.113738	0.07765	0.92235	0.07765	0.0360875
472	0.113738	0.07765	0.92235	0.07765	0.0360875
473	0.113738	0.07765	0.92235	0.07765	0.0360875
474	0.113738	0.07765	0.92235	0.07765	0.0360875
475	0.113738	0.07765	0.92235	0.07765	0.0360875
476	0.113738	0.07765	0.92235	0.07765	0.0360875
477	0.113738	0.07765	0.92235	0.07765	0.0360875
478	0.113738	0.07765	0.92235	0.07765	0.0360875
479	0.113738	0.07765	0.92235	0.07765	0.0360875
480	0.113738	0.07765	0.92235	0.07765	0.0360875
481	0.113738	0.07765	0.92235	0.07765	0.0360875
482	0.113738	0.07765	0.92235	0.07765	0.0360875
483	0.113738	0.07765	0.92235	0.07765	0.0360875
484	0.113738	0.07765	0.92235	0.07765	0.0360875
485	0.113738	0.07765	0.92235	0.07765	0.0360875
486	0.113738	0.07765	0.92235	0.07765	0.0360875
487	0.113738	0.07765	0.92235	0.07765	0.0360875
488	0.113738	0.07765	0.92235	0.07765	0.0360875
489	0.113738	0.07765	0.92235	0.07765	0.0360875
490	0.113738	0.07765	0.92235	0.07765	0.0360875
491	0.113738	0.07765	0.92235	0.07765	0.0360875
492	0.113738	0.07765	0.92235	0.07765	0.0360875
493	0.113738	0.07765	0.92235	0.07765	0.0360875
494	0.113738	0.07765	0.92235	0.07765	0.0360875
495	0.113738	0.07765	0.92235	0.07765	0.0360875
496	0.113738	0.07765	0.92235	0.07765	0.0360875
497	0.113738	0.07765	0.92235	0.07765	0.0360875
498	0.113738	0.07765	0.92235	0.07765	0.0360875
499	0.113738	0.07765	0.92235	0.07765	0.0360875
500	0.113738	0.07765	0.92235	0.07765	0.0360875
501	0.113738	0.07765	0.92235	0.07765	0.0360875
502	0.113738	0.07765	0.92235	0.07765	0.0360875
503	0.113738	0.07765	0.92235	0.07765	0.0360875
504	0.113738	0.07765	0.92235	0.07765	0.0360875
505	0.113738	0.07765	0.92235	0.07765	0.0360875
506	0.113738	0.07765	0.92235	0.07765	0.0360875
507	0.113738	0.07765	0.92235	0.07765	0.0360875
508	0.113738	0.07765	0.92235	0.07765	0.0360875
509	0.113738	0.07765	0.92235	0.07765	0.0360875
510	0.113738	0.07765	0.92235	0.07765	0.0360875
511	0.113738	0.07765	0.92235	0.07765	0.0360875
512	0.113738	0.07765	0.92235	0.07765	0.0360875
513	0.113738	0.07765	0.92235	0.07765	0.0360875
514	0.113738	0.07765	0.92235	0.07765	0.0360875
515	0.113738	0.07765	0.92235	0.07765	0.0360875
516	0.113738	0.07765	0.92235	0.07765	0.0360875
517	0.113738	0.07765	0.92235	0.07765	0.0360875
518	0.113738	0.07765	0.92235	0.07765	0.0360875
519	0.113738	0.07765	0.92235	0.07765	0.0360875
520	0.113738	0.07765	0.92235	0.07765	0.0360875
521	0.113738	0.07765	0.92235	0.07765	0.0360875
522	0.113738	0.07765	0.92235	0.07765	0.0360875
523	0.113738	0.07765	0.92235	0.07765	0.0360875
524	0.113738	0.07765	0.92235	0.07765	0.0360875
525	0.113738	0.07765	0.92235	0.07765	0.0360875
526	0.113738	0.07765	0.92235	0.07765	0.0360875
527	0.113738	0.07765	0.92235	0.07765	0.0360875
528	0.113738	0.07765	0.92235	0.07765	0.0360875
529	0.113738	0.07765	0.92235	0.07765	0.0360875
530	0.113738	0.07765	0.92235	0.07765	0.0360875
531	0.113738	0.07765	0.92235	0.07765	0.0360875
532	0.113738	0.07765	0.92235	0.07765	0.0360875
533	0.113738	0.07765	0.92235	0.07765	0.0360875
534	0.113738	0.07765	0.92235	0.07765	0.0360875
535	0.113738	0.07765	0.92235	0.07765	0.0360875
536	0.113738	0.07765	0.92235	0.07765	0.0360875
537	0.113738	0.07765	0.92235	0.07765	0.0360875
538	0.113738	0.07765	0.92235	0.07765	0.0360875
539	0.113738	0.07765	0.92235	0.07765	0.0360875
540	0.113738	0.07765	0.92235	0.07765	0.0360875
541	0.113738	0.07765	0.92235	0.07765	0.0360875
542	0.113738	0.07765	0.92235	0.07765	0.0360875
543	0.113738	0.07765	0.92235	0.07765	0.0360875
544	0.113738	0.07765	0.92235	0.07765	0.0360875
545	0.113738	0.07765	0.92235	0.07765	0.0360875
546	0.113738	0.07765	0.92235	0.07765	0.0360875
547	0.113738	0.07765	0.92235	0.07765	0.0360875
548	0.113738	0.07765	0.92235	0.07765	0.0360875
549	0.113738	0.07765	0.92235	0.07765	0.0360875
550	0.113738	0.07765	0.92235	0.07765	0.0360875
551	0.113738	0.07765	0.92235	0.07765	0.0360875
552	0.113738	0.07765	0.92235	0.07765	0.0360875
553	0.113738	0.07765	0.92235	0.07765	0.0360875
554	0.113738	0.07765	0.92235	0.07765	0.0360875
555	0.113738	0.07765	0.92235	0.07765	0.0360875
556	0.113738	0.07765	0.92235	0.07765	0.0360875
557	0.113738	0.07765	0.92235	0.07765	0.0360875
558	0.113738	0.07765	0.92235	0.07765	0.0360875
559	0.113738	0.07765	0.92235	0.07765	0.0360875
560	0.113738	0.07765	0.92235	0.07765	0.0360875
561	0.113738	0.07765	0.92235	0.07765	0.0360875
562	0.113738	0.07765	0.92235	0.07765	0.0360875
563	0.113738	0.07765	0.92235	0.07765	0.0360875
564	0.113738	0.07765	0.92235	0.07765	0.0360875
565	0.113738	0.07765	0.92235	0.07765	0.0360875
566	0.113738	0.07765	0.92235	0.07765	0.0360875
567	0.113738	0.07765	0.92235	0.07765	0.0360875
568	0.113738	0.07765	0.92235	0.07765	0.0360875
569	0.113738	0.07765	0.92235	0.07765	0.0360875
570	0.113738	0.07765	0.92235	0.07765	0.0360875
571	0.113738	0.07765	0.92235	0.07765	0.0360875
572	0.113738	0.07765	0.92235	0.07765	0.0360875
573	0.113738	0.07765	0.92235	0.07765	0.0360875
574	0.113738	0.07765	0.92235	0.07765	0.0360875
575	0.113738	0.07765	0.92235	0.07765	0.0360875
576	0.113738	0.07765	0.92235	0.07765	0.0360875
577	0.113738	0.07765	0.92235	0.07765	0.0360875
578	0.113738	0.07765	0.92235	0.07765	0.0360875
579	0.113738	0.07765	0.92235	0.07765	0.0360875
580	0.113738	0.07765	0.92235	0.07765	0.0360875
581	0.113738	0.07765	0.92235	0.07765	0.0360875
582	0.113738	0.07765	0.92235	0.07765	0.0360875
583	0.113738	0.07765	0.92235	0.07765	0.0360875
584	0.113738	0.07765	0.92235	0.07765	0.0360875
585	0.113738	0.07765	0.92235	0.07765	0.0360875
586	0.113738	0.07765	0.92235	0.07765	0.0360875
587	0.113738	0.07765	0.92235	0.07765	0.0360875
588	0.113738	0.07765	0.92235	0.07765	0.0360875
589	0.113738	0.07765	0.92235	0.07765	0.0360875
590	0.113738	0.07765	0.92235	0.07765	0.0360875
591	0.113738	0.07765	0.92235	0.07765	0.0360875
592	0.113738	0.07765	0.92235	0.07765	0.0360875
593	0.113738	0.07765	0.92235	0.07765	0.0360875
594	0.113738	0.07765	0.92235	0.07765	0.0360875
595	0.113738	0.07765	0.92235	0.07765	0.0360875
596	0.113738	0.07765	0.92235	0.07765	0.0360875
597	0.113738	0.07765	0.92235	0.07765	0.0360875
598	0.113738	0.07765	0.92235	0.07765	0.0360875
599	0.113738	0.07765	0.92235	0.07765	0.0360875
600	0.113738	0.07765	0.92235	0.07765	0.0360875
601	0.113738	0.07765	0.92235	0.07765	0.0360875
602	0.113738	0.07765	0.92235	0.07765	0.0360875
603	0.113738	0.07765	0.92235	0.07765	0.0360875
604	0.113738	0.07765	0.92235	0.07765	0.0360875
605	0.113738	0.07765	0.92235	0.07765	0.0360875
606	0.113738	0.07765	0.92235	0.07765	0.0360875
607	0.113738	0.07765	0.92235	0.07765	0.0360875
608	0.113738	0.07765	0.92235	0.07765	0.0360875
609	0.113738	0.07765	0.92235	0.07765	0.0360875
610	0.113738	0.07765	0.92235	0.07765	0.0360875
611	0.113738	0.07765	0.92235	0.07765	0.0360875
612	0.113738	0.07765	0.92235	0.07765	0.0360875
613	0.113738	0.07765	0.92235	0.07765	0.0360875
614	0.113738	0.07765	0.92235	0.07765	0.0360875
615	0.113738	0.07765	0.92235	0.07765	0.0360875
616	0.113738	0.07765	0.92235	0.07765	0.0360875
617	0.113738	0.07765	0.92235	0.07765	0.0360875
618	0.113738	0.07765	0.92235	0.07765	0.0360875
619	0.113738	0.07765	0.92235	0.07765	0.0360875
620	0.113738	0.07765	0.92235	0.07765	0.0360875
621	0.113738	0.07765	0.92235	0.07765	0.0360875
622	0.113738	0.07765	0.92235	0.07765	0.0360875
623	0.113738	0.07765	0.92235	0.07765	0.0360875
624	0.113738	0.07765	0.92235	0.07765	0.0360875
625	0.113738	0.07765	0.92235	0.07765	0.0360875
626	0.113738	0.07765	0.92235	0.07765	0.0360875
627	0.113738	0.07765	0.92235	0.07765	0.0360875
628	0.113738	0.07765	0.92235	0.07765	0.0360875
629	0.113738	0.07765	0.92235	0.07765	0.0360875
630	0.113738	0.07765	0.92235	0.07765	0.0360875
631	0.113738	0.07765	0.92235	0.07765	0.0360875
632	0.113738	0.07765	0.92235	0.07765	0.0360875
633	0.113738	0.07765	0.92235	0.07765	0.0360875
634	0.113738	0.07765	0.92235	0.07765	0.0360875
635	0.113738	0.07765	0.92235	0.07765	0.0360875
636	0.113738	0.07765	0.92235	0.07765	0.0360875
637	0.113738	0.07765	0.92235	0.07765	0.0360875
638	0.113738	0.07765	0.92235	0.07765	0.0360875
639	0.113738	0.07765	0.92235	0.07765	0.0360875
640	0.113738	0.07765	0.92235	0.07765	0.0360875
641	0.113738	0.07765	0.92235	0.07765	0.0360875
642	0.113738	0.07765	0.92235	0.07765	0.0360875
643	0.113738	0.07765	0.92235	0.07765	0.0360875
644	0.113738	0.07765	0.92235	0.07765	0.0360875
645	0.113738	0.07765	0.92235	0.07765	0.0360875
646	0.113738	0.07765	0.92235	0.07765	0.0360875
647	0.113738	0.07765	0.92235	0.07765	0.0360875
648	0.113738	0.07765	0.92235	0.07765	0.0360875
649	0.113738	0.07765	0.92235	0.07765	0.0360875
650	0.113738	0.07765	0.92235	0.07765	0.0360875
651	0.113738	0.07765	0.92235	0.07765	0.0360875
652	0.113738	0.07765	0.92235	0.07765	0.0360875
653	0.113738	0.07765	0.92235	0.07765	0.0360875
654	0.113738	0.07765	0.92235	0.07765	0.0360875
655	0.113738	0.07765	0.92235	0.07765	0.0360875
656	0.113738	0.07765	0.92235	0.07765	0.0360875
657	0.113738	0.07765	0.92235	0.07765	0.0360875
658	0.113738	0.07765	0.92235	0.07765	0.0360875
659	0.113738	0.07765	0.92235	0.07765	0.0360875
660	0.113738	0.07765	0.92235	0.07765	0.0360875
661	0.113738	0.07765	0.92235	0.07765	0.0360875
662	0.113738	0.07765	0.92235	0.07765	0.0360875
663	0.113738	0.07765	0.92235	0.07765	0.0360875
664	0.113738	0.07765	0.92235	0.07765	0.0360875
665	0.113738	0.07765	0.92235	0.07765	0.0360875
666	0.113738	0.07765	0.92235	0.07765	0.0360875
667	0.113738	0.07765	0.92235	0.07765	0.0360875
668	0.113738	0.07765	0.92235	0.07765	0.0360875
669	0.113738	0.07765	0.92235	0.07765	0.0360875
670	0.113738	0.07765	0.92235	0.07765	0.0360875
671	0.113738	0.07765	0.92235	0.07765	0.0360875
672	0.113738	0.07765	0.92235	0.07765	0.0360875
673	0.113738	0.07765	0.92235	0.07765	0.0360875
674	0.113738	0.07765	0.92235	0.07765	0.0360875
675	0.113738	0.07765	0.92235	0.07765	0.0360875
676	0.113738	0.07765	0.92235	0.07765	0.0360875
677	0.113738	0.07765	0.92235	0.07765	0.0360875
678	0.113738	0.07765	0.92235	0.07765	0.0360875
679	0.113738	0.07765	0.92235	0.07765	0.0360875
680	0.113738	0.07765	0.92235	0.07765	0.0360875
681	0.113738	0.07765	0.92235	0.07765	0.0360875
682	0.113738	0.07765	0.92235	0.07765	0.0360875
683	0.113738	0.07765	0.92235	0.07765	0.0360875
684	0.113738	0.07765	0.92235	0.07765	0.0360875
685	0.113738	0.07765	0.92235	0.07765	0.0360875
686	0.113738	0.07765	0.92235	0.07765	0.0360875
687	0.113738	0.07765	0.92235	0.07765	0.0360875
688	0.113738	0.07765	0.92235	0.07765	0.0360875
689	0.113738	0.07765	0.92235	0.07765	0.0360875
690	0.113738	0.07765	0.92235	0.07765	0.0360875
691	0.113738	0.07765	0.92235	0.07765	0.0360875
692	0.113738	0.07765	0.92235	0.07765	0.0360875
693	0.113738	0.07765	0.92235	0.07765	0.0360875
694	0.113738	0.07765	0.92235	0.07765	0.0360875
695	0.113738	0.07765	0.92235	0.07765	0.0360875
696	0.113738	0.07765	0.92235	0.07765	0.0360875
697	0.113738	0.07765	0.92235	0.07765	0.0360875
698	0.113738	0.07765	0.92235	0.07765	0.0360875
699	0.113738	0.07765	0.92235	0.07765	0.0360875
700	0.113738	0.07765	0.92235	0.07765	0.0360875
701	0.113738	0.07765	0.92235	0.07765	0.0360875
702	0.113738	0.07765	0.92235	0.07765	0.0360875
703	0.113738	0.07765	0.92235	0.07765	0.0360875
704	0.113738	0.07765	0.92235	0.07765	0.0360875
705	0.113738	0.07765	0.92235	0.07765	0.0360875
706	0.113738	0.07765	0.92235	0.07765	0.0360875
707	0.113738	0.07765	0.92235	0.07765	0.0360875
708	0.113738	0.07765	0.92235	0.07765	0.0360875
709	0.113738	0.07765	0.92235	0.07765	0.0360875
710	0.113738	0.07765	0.92235	0.07765	0.0360875
711	0.113738	0.07765	0.92235	0.07765	0.0360875
712	0.113738	0.07765	0.92235	0.07765	0.0360875
713	0.113738	0.07765	0.92235	0.07765	0.0360875
714	0.113738	0.07765	0.92235	0.07765	0.0360875
715	0.113738	0.07765	0.92235	0.07765	0.0360875
716	0.113738	0.07765	0.92235	0.07765	0.0360875
717	0.113738	0.07765	0.92235	0.07765	0.0360875
718	0.113738	0.07765	0.92235	0.07765	0.0360875
719	0.113738	0.07765	0.92235	0.07765	0.0360875
720	0.113738	0.07765	0.92235	0.07765	0.0360875
721	0.113738	0.07765	0.92235	0.07765	0.0360875
722	0.113738	0.07765	0.92235	0.07765	0.0360875
723	0.113738	0.07765	0.92235	0.07765	0.0360875
724	0.113738	0.07765	0.92235	0.07765	0.0360875
725	0.113738	0.07765	0.92235	0.07765	0.0360875
726	0.113738	0.07765	0.92235	0.07765	0.0360875
727	0.113738	0.07765	0.92235	0.07765	0.0360875
728	0.113738	0.07765	0.92235	0.07765	0.0360875
729	0.113738	0.07765	0.92235	0.07765	0.0360875
730	0.113738	0.07765	0.92235	0.07765	0.0360875
731	0.113738	0.07765	0.92235	0.07765	0.0360875
732	0.113738	0.07765	0.92235	0.07765	0.0360875
733	0.113738	0.07765	0.92235	0.07765	0.0360875
734	0.113738	0.07765	0.92235	0.07765	0.0360875
735	0.113738	0.07765	0.92235	0.07765	0.0360875
736	0.113738	0.07765	0.92235	0.07765	0.0360875
737	0.113738	0.07765	0.92235	0.07765	0.0360875
738	0.113738	0.07765	0.92235	0.07765	0.0360875
739	0.113738	0.07765	0.92235	0.07765	0.0360875
740	0.113738	0.07765	0.92235	0.07765	0.0360875
741	0.113738	0.07765	0.92235	0.07765	0.0360875
742	0.113738	0.07765	0.92235	0.07765	0.0360875
743	0.113738	0.07765	0.92235	0.07765	0.0360875
744	0.113738	0.07765	0.92235	0.07765	0.0360875
745	0.113738	0.07765	0.92235	0.07765	0.0360875
746	0.113738	0.07765	0.92235	0.07765	0.0360875
747	0.113738	0.07765	0.92235	0.07765	0.0360875
748	0.113738	0.07765	0.92235	0.07765	0.0360875
749	0.113738	0.07765	0.92235	0.07765	0.0360875
750	0.113738	0.07765	0.92235	0.07765	0.0360875
751	0.113738	0.07765	0.92235	0.07765	0.0360875
752	0.113738	0.07765	0.92235	0.07765	0.0360875
753	0.113738	0.07765	0.92235	0.07765	0.0360875
754	0.113738	0.07765	0.92235	0.07765	0.0360875
755	0.113738	0.07765	0.92235	0.07765	0.0360875
756	0.113738	0.07765	0.92235	0.07765	0.0360875
757	0.113738	0.07765	0.92235	0.07765	0.0360875
758	0.113738	0.07765	0.92235	0.07765	0.0360875
759	0.113738	0.07765	0.92235	0.07765	0.0360875
760	0.113738	0.07765	0.92235	0.07765	0.0360875
761	0.113738	0.07765	0.92235	0.07765	0.0360875
762	0.113738	0.07765	0.92235	0.07765	0.0360875
763	0.113738	0.07765	0.92235	0.07765	0.0360875
764	0.113738	0.07765	0.92235	0.07765	0.0360875
765	0.113738	0.07765	0.92235	0.07765	0.0360875
766	0.113738	0.07765	0.92235	0.07765	0.0360875
767	0.113738	0.07765	0.92235	0.07765	0.0360875
768	0.113738	0.07765	0.92235	0.07765	0.0360875
769	0.113738	0.07765	0.92235	0.07765	0.0360875
770	0.113738	0.07765	0.92235	0.07765	0.0360875
771	0.113738	0.07765	0.92235	0.07765	0.0360875
772	0.113738	0.07765	0.92235	0.07765	0.0360875
773	0.113738	0.07765	0.92235	0.07765	0.0360875
774	0.113738	0.07765	0.92235	0.07765	0.0360875
775	0.113738	0.07765	0.92235	0.07765	0.0360875
776	0.113738	0.07765	0.92235	0.07765	0.0360875
777	0.113738	0.07765	0.92235	0.07765	0.0360875
778	0.113738	0.07765	0.92235	0.07765	0.0360875
779	0.113738	0.07765	0.92235	0.07765	0.0360875
780	0.113738	0.07765	0.92235	0.07765	0.0360875
781	0.113738	0.07765	0.92235	0.07765	0.0360875
782	0.113738	0.07765	0.92235	0.07765	0.0360875
783	0.113738	0.07765	0.92235	0.07765	0.0360875
784	0.113738	0.07765	0.92235	0.07765	0.0360875
785	0.113738	0.07765	0.92235	0.07765	0.0360875
786	0.113738	0.07765	0.92235	0.07765	0.0360875
787	0.113738	0.07765	0.92235	0.07765	0.0360875
788	0.113738	0.07765	0.92235	0.07765	0.0360875
789	0.113738	0.07765	0.92235	0.07765	0.0360875
790	0.113738	0.07765	0.92235	0.07765	0.0360875
791	0.113738	0.07765	0.92235	0.07765	0.0360875
792	0.113738	0.07765	0.92235	0.07765	0.0360875
793	0.113738	0.07765	0.92235	0.07765	0.0360875
794	0.113738	0.07765	0.92235	0.07765	0.0360875
795	0.113738	0.07765	0.92235	0.07765	0.0360875
796	0.113738	0.07765	0.92235	0.07765	0.0360875
797	0.113738	0.07765	0.92235	0.07765	0.0360875
798	0.113738	0.07765	0.92235	0.07765	0.0360875
799	0.113738	0.07765	0.92235	0.07765	0.0360875
800	0.113738	0.07765	0.92235	0.07765	0.0360875
801	0.113738	0.07765	0.92235	0.07765	0.0360875
802	0.113738	0.07765	0.92235	0.07765	0.0360875
803	0.113738	0.07765	0.92235	0.07765	0.0360875
804	0.113738	0.07765	0.92235	0.07765	0.0360875
805	0.113738	0.07765	0.92235	0.07765	0.0360875
806	0.113738	0.07765	0.92235	0.07765	0.0360875
807	0.113738	0.07765	0.92235	0.07765	0.0360875
808	0.113738	0.07765	0.92235	0.07765	0.0360875
809	0.113738	0.07765	0.92235	0.07765	0.0360875
810	0.113738	0.07765	0.92235	0.07765	0.0360875
811	0.113738	0.07765	0.92235	0.07765	0.0360875
812	0.113738	0.07765	0.92235	0.07765	0.0360875
813	0.113738	0.07765	0.92235	0.07765	0.0360875
814	0.113738	0.07765	0.92235	0.07765	0.0360875
815	0.113738	0.07765	0.92235	0.07765	0.0360875
816	0.113738	0.07765	0.92235	0.07765	0.0360875
817	0.113738	0.07765	0.92235	0.07765	0.0360875
818	0.113738	0.07765	0.92235	0.07765	0.0360875
819	0.113738	0.07765	0.92235	0.07765	0.0360875
820	0.113738	0.07765	0.92235	0.07765	0.0360875
821	0.113738	0.07765	0.92235	0.07765	0.0360875
822	0.113738	0.07765	0.92235	0.07765	0.0360875
823	0.113738	0.07765	0.92235	0.07765	0.0360875
824	0.113738	0.07765	0.92235	0.07765	0.0360875
825	0.113738	0.07765	0.92235	0.07765	0.0360875
826	0.113738	0.07765	0.92235	0.07765	0.0360875
827	0.113738	0.07765	0.92235	0.07765	0.0360875
828	0.113738	0.07765	0.92235	0.07765	0.0360875
829	0.113738	0.07765	0.92235	0.07765	0.0360875
830	0.113738	0.07765	0.92235	0.07765	0.0360875
831	0.113738	0.07765	0.92235	0.07765	0.0360875
832	0.113738	0.07765	0.92235	0.07765	0.0360875
833	0.113738	0.07765	0.92235	0.07765	0.0360875
834	0.113738	0.07765	0.92235	0.07765	0.0360875
835	0.113738	0.07765	0.92235	0.07765	0.0360875
836	0.113738	0.07765	0.92235	0.07765	0.0360875
837	0.113738	0.07765	0.92235	0.07765	0.0360875
838	0.113738	0.07765	0.92235	0.07765	0.0360875
839	0.113738	0.07765	0.92235	0.07765	0.0360875
840	0.113738	0.07765	0.92235	0.07765	0.0360875
841	0.113738	0.07765	0.92235	0.07765	0.0360875
842	0.113738	0.07765	0.92235	0.07765	0.0360875
843	0.113738	0.07765	0.92235	0.07765	0.0360875
844	0.113738	0.07765	0.92235	0.07765	0.0360875
845	0.113738	0.07765	0.92235	0.07765	0.0360875
846	0.113738	0.07765	0.92235	0.07765	0.0360875
847	0.113738	0.07765	0.92235	0.07765	0.0360875
848	0.113738	0.07765	0.92235	0.07765	0.0360875
849	0.113738	0.07765	0.92235	0.07765	0.0360875
850	0.113738	0.07765	0.92235	0.07765	0.0360875
851	0.113738	0.07765	0.92235	0.07765	0.0360875
852	0.113738	0.07765	0.92235	0.07765	0.0360875
853	0.113738	0.07765	0.92235	0.07765	0.0360875
854	0.113738	0.07765	0.92235	0.07765	0.0360875
855	0.113738	0.07765	0.92235	0.07765	0.0360875
856	0.113738	0.07765	0.92235	0.07765	0.0360875
857	0.113738	0.07765	0.92235	0.07765	0.0360875
858	0.113738	0.07765	0.92235	0.07765	0.0360875
859	0.113738	0.07765	0.92235	0.07765	0.0360875
860	0.113738	0.07765	0.92235	0.07765	0.0360875
861	0.113738	0.07765	0.92235	0.07765	0.0360875
862	0.113738	0.07765	0.92235	0.07765	0.0360875
863	0.113738	0.07765	0.92235	0.07765	0.0360875
864	0.113738	0.07765	0.92235	0.07765	0.0360875
865	0.113738	0.07765	0.92235	0.07765	0.0360875
866	0.113738	0.07765	0.92235	0.07765	0.0360875
867	0.113738	0.07765	0.92235	0.07765	0.0360875
868	0.113738	0.07765	0.92235	0.07765	0.0360875
869	0.113738	0.07765	0.92235	0.07765	0.0360875
870	0.113738	0.07765	0.92235	0.07765	0.0360875
871	0.113738	0.07765	0.92235	0.07765	0.0360875
872	0.113738	0.07765	0.92235	0.07765	0.0360875
873	0.113738	0.07765	0.92235	0.07765	0.0360875
874	0.113738	0.07765	0.92235	0.07765	0.0360875
875	0.113738	0.07765	0.92235	0.07765	0.0360875
876	0.113738	0.07765	0.92235	0.07765	0.0360875
877	0.113738	0.07765	0.92235	0.07765	0.0360875
878	0.113738	0.07765	0.92235	0.07765	0.0360875
879	0.113738	0.07765	0.92235	0.07765	0.0360875
880	0.113738	0.07765	0.92235	0.07765	0.0360875
881	0.113738	0.07765	0.92235	0.07765	0.0360875
882	0.113738	0.07765	0.92235	0.07765	0.0360875
883	0.113738	0.07765	0.92235	0.07765	0.0360875
884	0.113738	0.07765	0.92235	0.07765	0.0360875
885	0.113738	0.07765	0.92235	0.07765	0.0360875
886	0.113738	0.07765	0.92235	0.07765	0.0360875
887	0.113738	0.07765	0.92235	0.07765	0.0360875
888	0.113738	0.07765	0.92235	0.07765	0.0360875
889	0.113738	0.07765	0.92235	0.07765	0.0360875
890	0.113738	0.07765	0.92235	0.07765	0.0360875
891	0.113738	0.07765	0.92235	0.07765	0.0360875
892	0.113738	0.07765	0.92235	0.07765	0.0360875
893	0.113738	0.07765	0.92235	0.07765	0.0360875
894	0.113738	0.07765	0.92235	0.07765	0.0360875
895	0.113738	0.07765	0.92235	0.07765	0.0360875
896	0.113738	0.07765	0.92235	0.07765	0.0360875
897	0.113738	0.07765	0.92235	0.07765	0.0360875
898	0.113738	0.07765	0.92235	0.07765	0.0360875
899	0.113738	0.07765	0.92235	0.07765	0.0360875
900	0.113738	0.07765	0.92235	0.07765	0.0360875
901	0.113738	0.07765	0.92235	0.07765	0.0360875
902	0.113738	0.07765	0.92235	0.07765	0.0360875
903	0.113738	0.07765	0.92235	0.07765	0.0360875
904	0.113738	0.07765	0.92235	0.07765	0.0360875
905	0.113738	0.07765	0.92235	0.07765	0.0360875
906	0.113738	0.07765	0.92235	0.07765	0.0360875
907	0.113738	0.07765	0.92235	0.07765	0.0360875
908	0.113738	0.07765	0.92235	0.07765	0.0360875
909	0.113738	0.07765	0.92235	0.07765	0.0360875
910	0.113738	0.07765	0.92235	0.07765	0.0360875
911	0.113738	0.07765	0.92235	0.07765	0.0360875
912	0.113738	0.07765	0.92235	0.07765	0.0360875
913	0.113738	0.07765	0.92235	0.07765	0.0360875
914	0.113738	0.07765	0.92235	0.07765	0.0360875
915	0.113738	0.07765	0.92235	0.07765	0.0360875
916	0.113738	0.07765	0.92235	0.07765	0.0360875
917	0.113738	0.07765	0.92235	0.07765	0.0360875
918	0.113738	0.07765	0.92235	0.07765	0.0360875
919	0.113738	0.07765	0.92235	0.07765	0.0360875
920	0.113738	0.07765	0.92235	0.07765	0.0360875
921	0.113738	0.07765	0.92235	0.07765	0.0360875
922	0.113738	0.07765	0.92235	0.07765	0.0360875
923	0.113738	0.07765	0.92235	0.07765	0.0360875
924	0.113738	0.07765	0.92235	0.07765	0.0360875
925	0.113738	0.07765	0.92235	0.07765	0.0360875
926	0.113738	0.07765	0.92235	0.07765	0.0360875
927	0.113738	0.07765	0.92235	0.07765	0.0360875
928	0.113738	0.07765	0.92235	0.07765	0.0360875
929	0.113738	0.07765	0.92235	0.07765	0.0360875
930	0.113738	0.07765	0.92235	0.07765	0.0360875
931	0.113738	0.07765	0.92235	0.07765	0.0360875
932	0.113738	0.07765	0.92235	0.07765	0.0360875
933	0.113738	0.07765	0.92235	0.07765	0.0360875
934	0.113738	0.07765	0.92235	0.07765	0.0360875
935	0.113738	0.07765	0.92235	0.07765	0.0360875
936	0.113738	0.07765	0.92235	0.07765	0.0360875
937	0.113738	0.07765	0.92235	0.07765	0.0360875
938	0.113738	0.07765	0.92235	0.07765	0.0360875
939	0.113738	0.07765	0.92235	0.07765	0.0360875
940	0.113738	0.07765	0.92235	0.07765	0.0360875
941	0.113738	0.07765	0.92235	0.07765	0.0360875
942	0.113738	0.07765	0.92235	0.07765	0.0360875
943	0.113738	0.07765	0.92235	0.07765	0.0360875
944	0.113738	0.07765	0.92235	0.07765	0.0360875
945	0.113738	0.07765	0.92235	0.07765	0.0360875
946	0.113738	0.07765	0.92235	0.07765	0.0360875
947	0.113738	0.07765	0.92235	0.07765	0.0360875
948	0.113738	0.07765	0.92235	0.07765	0.0360875
949	0.113738	0.07765	0.92235	0.07765	0.0360875
950	0.113738	0.07765	0.92235	0.07765	0.0360875
951	0.113738	0.07765	0.92235	0.07765	0.0360875
952	0.113738	0.07765	0.92235	0.07765	0.0360875
953	0.113738	0.07765	0.92235	0.07765	0.0360875
954	0.113738	0.07765	0.92235	0.07765	0.0360875
955	0.113738	0.07765	0.92235	0.07765	0.0360875
956	0.113738	0.07765	0.92235	0.07765	0.0360875
957	0.113738	0.07765	0.92235	0.07765	0.0360875
958	0.113738	0.07765	0.92235	0.07765	0.0360875
959	0.113738	0.07765	0.92235	0.07765	0.0360875
960	0.113738	0.07765	0.92235	0.07765	0.0360875
961	0.113738	0.07765	0.92235	0.07765	0.0360875
962	0.113738	0.07765	0.92235	0.07765	0.0360875
963	0.113738	0.07765	0.92235	0.07765	0.0360875
964	0.113738	0.07765	0.92235	0.07765	0.0360875
965	0.113738	0.07765	0.92235	0.07765	0.0360875
966	0.113738	0.07765	0.92235	0.07765	0.0360875
967	0.113738	0.07765	0.92235	0.07765	0.0360875
968	0.113738	0.07765	0.92235	0.07765	0.0360875
969	0.113738	0.07765	0.92235	0.07765	0.0360875
970	0.113738	0.07765	0.92235	0.07765	0.0360875
971	0.113738	0.07765	0.92235	0.07765	0.0360875
972	0.113738	0.07765	0.92235	0.07765	0.0360875
973	0.113738	0.07765	0.92235	0.07765	0.0360875
974	0.113738	0.07765	0.92235	0.07765	0.0360875
975	0.113738	0.07765	0.92235	0.07765	0.0360875
976	0.113738	0.07765	0.92235	0.07765	0.0360875
977	0.113738	0.07765	0.92235	0.07765	0.0360875
978	0.113738	0.07765	0.92235	0.07765	0.0360875
979	0.113738	0.07765	0.92235	0.07765	0.0360875
980	0.113738	0.07765	0.92235	0.07765	0.0360875
981	0.113738	0.07765	0.92235	0.07765	0.0360875
982	0.113738	0.07765	0.92235	0.07765	0.0360875
983	0.113738	0.07765	0.92235	0.07765	0.0360875
984	0.113738	0.07765	0.92235	0.07765	0.0360875
985	0.113738	0.07765	0.92235	0.07765	0.0360875
986	0.113738	0.07765	0.92235	0.07765	0.0360875
987	0.113738	0.07765	0.92235	0.07765	0.0360875
988	0.113738	0.07765	0.92235	0.07765	0.0360875
989	0.113738	0.07765	0.92235	0.07765	0.0360875
990	0.113738	0.07765	0.92235	0.07765	0.0360875
991	0.113738	0.07765	0.92235	0.07765	0.0360875
992	0.113738	0.07765	0.92235	0.07765	0.0360875
993	0.113738	0.07765	0.92235	0.07765	0.0360875
994	0.113738	0.07765	0.92235	0.07765	0.0360875
995	0.113738	0.07765	0.92235	0.07765	0.0360875
996	0.113738	0.07765	0.92235	0.07765	0.0360875
997	0.113738	0.07765	0.92235	0.07765	0.0360875
998	0.113738	0.07765	0.92235	0.07765	0.0360875
999	0.113738	0.07765	0.92235	0.07765	0.0360875
1000	0.113738	0.07765	0.92235	0.07765	0.0360875
1001	0.113738	0.07765	0.92235	0.07765	0.0360875
1002	0.113738	0.07765	0.92235	0.07765	0.0360875
1003	0.113738	0.07765	0.92235	0.07765	0.0360875
1004	0.113738	0.07765	0.92235	0.07765	0.0360875
1005	0.113738	0.07765	0.92235	0.07765	0.0360875
1006	0.113738	0.07765	0.92235	0.07765	0.0360875
1007	0.113738	0.07765	0.92235	0.07765	0.0360875
1008	0.113738	0.07765	0.92235	0.07765	0.0360875
1009	0.113738	0.07765	0.92235	0.07765	0.0360875
1010	0.113738	0.07765	0.92235	0.07765	0.0360875
1011	0.113738	0.07765	0.92235	0.07765	0.0360875
1012	0.113738	0.07765	0.92235	0.07765	0.0360875
1013	0.113738	0.07765	0.92235	0.07765	0.0360875
1014	0.113738	0.07765	0.92235	0.07765	0.0360875
1015	0.113738	0.07765	0.92235	0.07765	0.0360875
1016	0.113738	0.07765	0.92235	0.07765	0.0360875
1017	0.113738	0.07765	0.92235	0.07765	0.0360875
1018	0.113738	0.07765	0.92235	0.07765	0.0360875
1019	0.113738	0.07765	0.92235	0.07765	0.0360875
1020	0.113738	0.07765	0.92235	0.07765	0.0360875
1021	0.113738	0.07765	0.92235	0.07765	0.0360875
1022	0.113738	0.07765	0.92235	0.07765	0.0360875
1023	0.113738	0.07765	0.92235	0.07765	0.0360875
1024	0.113738	0.07765	0.92235	0.07765	0.0360875
1025	0.113738	0.07765	0.92235	0.07765	0.0360875
1026	0.113738	0.07765	0.92235	0.07765	0.0360875
1027	0.113738	0.07765	0.92235	0.07765	0.0360875
1028	0.113738	0.07765	0.92235	0.07765	0.0360875
1029	0.113738	0.07765	0.92235	0.07765	0.0360875
1030	0.113738	0.07765	0.92235	0.07765	0.0360875
1031	0.113738	0.07765	0.92235	0.07765	0.0360875
1032	0.113738	0.07765	0.92235	0.07765	0.0360875
1033	0.113738	0.07765	0.92235	0.07765	0.0360875
1034	0.113738	0.07765	0.92235	0.07765	0.0360875
1035	0.113738	0.07765	0.92235	0.07765	0.0360875
1036	0.113738	0.07765	0.92235	0.07765	0.0360875
1037	0.113738	0.07765	0.92235	0.07765	0.0360875
1038	0.113738	0.07765	0.92235	0.07765	0.0360875
1039	0.113738	0.07765	0.92235	0.07765	0.0360875
1040	0.113738	0.07765	0.92235	0.07765	0.0360875
1041	0.113738	0.07765	0.92235	0.07765	0.0360875
1042	0.113738	0.07765	0.92235	0.07765	0.0360875
1043	0.113738	0.07765	0.92235	0.07765	0.0360875
1044	0.113738	0.07765	0.92235	0.07765	0.0360875
1045	0.113738	0.07765	0.92235	0.07765	0.0360875
1046	0.113738	0.07765	0.92235	0.07765	0.0360875
1047	0.113738	0.07765	0.92235	0.07765	0.0360875
1048	0.113738	0.07765	0.92235	0.07765	0.0360875
1049	0.113738	0.07765	0.92235	0.07765	0.0360875
1050	0.113738	0.07765	0.92235	0.07765	0.0360875
1051	0.113738	0.07765	0.92235	0.07765	0.0360875
1052	0.113738	0.07765	0.92235	0.07765	0.0360875
1053	0.113738	0.07765	0.92235	0.07765	0.0360875
1054	0.113738	0.07765	0.92235	0.07765	0.0360875
1055	0.113738	0.07765	0.92235	0.07765	0.0360875
1056	0.113738	0.07765	0.92235	0.07765	0.0360875
1057	0.113738	0.07765	0.92235	0.07765	0.0360875
1058	0.113738	0.07765	0.92235	0.07765	0.0360875
1059	0.113738	0.07765	0.92235	0.07765	0.0360875
1060	0.113738	0.07765	0.92235	0.07765	0.0360875
1061	0.113738	0.07765	0.92235	0.07765	0.0360875
1062	0.113738	0.07765	0.92235	0.07765	0.0360875
1063	0.113738	0.07765	0.92235	0.07765	0.0360875
1064	0.113738	0.07765	0.92235	0.07765	0.0360875
1065	0.113738	0.07765	0.92235	0.07765	0.0360875
1066	0.113738	0.07765	0.92235	0.07765	0.0360875
1067	0.113738	0.07765	0.92235	0.07765	0.0360875
1068	0.113738	0.07765	0.92235	0.07765	0.0360875
1069	0.113738	0.07765	0.92235	0.07765	0.0360875
1070	0.113738	0.07765	0.92235	0.07765	0.0360875
1071	0.113738	0.07765	0.92235	0.07765	0.0360875
1072	0.113738	0.07765	0.92235	0.07765	0.0360875
1073	0.113738	0.07765	0.92235	0.07765	0.0360875
1074	0.113738	0.07765	0.92235	0.07765	0.0360875
1075	0.113738	0.07765	0.92235	0.07765	0.0360875
1076	0.113738	0.07765	0.92235	0.07765	0.0360875
1077	0.113738	0.07765	0.92235	0.07765	0.0360875
1078	0.113738	0.07765	0.92235	0.07765	0.0360875
1079	0.113738	0.07765	0.92235	0.07765	0.0360875
1080	0.113738	0.07765	0.92235	0.07765	0.0360875
1081	0.113738	0.07765	0.92235	0.07765	0.0360875
1082	0.113738	0.07765	0.92235	0.07765	0.0360875
1083	0.113738	0.07765	0.92235	0.07765	0.0360875
1084	0.113738	0.07765	0.92235	0.07765	0.0360875
1085	0.113738	0.07765	0.92235	0.07765	0.0360875
1086	0.113738	0.07765	0.92235	0.07765	0.0360875
1087	0.113738	0.07765	0.92235	0.07765	0.0360875
1088	0.113738	0.07765	0.92235	0.07765	0.0360875
1089	0.113738	0.07765	0.92235	0.07765	0.0360875
1090	0.113738	0.07765	0.92235	0.07765	0.0360875
1091	0.113738	0.07765	0.92235	0.07765	0.0360875
1092	0.113738	0.07765	0.92235	0.07765	0.0360875
1093	0.113738	0.07765	0.92235	0.07765	0.0360875
1094	0.113738	0.07765	0.92235	0.07765	0.0360875
1095	0.113738	0.07765	0.92235	0.07765	0.0360875
1096	0.113738	0.07765	0.92235	0.07765	0.0360875
1097	0.113738	0.07765	0.92235	0.07765	0.0360875
1098	0.113738	0.07765	0.92235	0.07765	0.0360875
1099	0.113738	0.07765	0.92235	0.07765	0.0360875
1100	0.113738	0.07765	0.92235	0.07765	0.0360875
1101	0.113738	0.07765	0.92235	0.07765	0.0360875
1102	0.113738	0.07765	0.92235	0.07765	0.0360875
1103	0.113738	0.07765	0.92235	0.07765	0.0360875
1104	0.113738	0.07765	0.92235	0.07765	0.0360875
1105	0.113738	0.07765	0.92235	0.07765	0.0360875
1106	0.113738	0.07765	0.92235	0.07765	0.0360875
1107	0.113738	0.07765	0.92235	0.07765	0.0360875
1108	0.113738	0.07765	0.92235	0.07765	0.0360875
1109	0.113738	0.07765	0.92235	0.07765	0.0360875
1110	0.113738	0.07765	0.92235	0.07765	0.0360875
1111	0.113738	0.07765	0.92235	0.07765	0.0360875
1112	0.113738	0.07765	0.92235	0.07765	0.0360875
1113	0.113738	0.07765	0.92235	0.07765	0.0360875
1114	0.113738	0.07765	0.92235	0.07765	0.0360875
1115	0.113738	0.07765	0.92235	0.07765	0.0360875
1116	0.113738	0.07765	0.92235	0.07765	0.0360875
1117	0.113738	0.07765	0.92235	0.07765	0.0360875
1118	0.113738	0.07765	0.92235	0.07765	0.0360875
1119	0.113738	0.07765	0.92235	0.07765	0.0360875
1120	0.113738	0.07765	0.92235	0.07765	0.0360875
1121	0.113738	0.07765	0.92235	0.07765	0.0360875
1122	0.113738	0.07765	0.92235	0.07765	0.0360875
1123	0.113738	0.07765	0.92235	0.07765	0.0360875
1124	0.113738	0.07765	0.92235	0.07765	0.0360875
1125	0.113738	0.07765	0.92235	0.07765	0.0360875
1126	0.113738	0.07765	0.92235	0.07765	0.0360875
1127	0.113738	0.07765	0.92235	0.07765	0.0360875
1128	0.113738	0.07765	0.92235	0.07765	0.0360875
1129	0.113738	0.07765	0.92235	0.07765	0.0360875
1130	0.113738	0.07765	0.92235	0.07765	0.0360875
1131	0.113738	0.07765	0.92235	0.07765	0.0360875
1132	0.113738	0.07765	0.92235	0.07765	0.0360875
1133	0.113738	0.07765	0.92235	0.07765	0.0360875
1134	0.113738	0.07765	0.92235	0.07765	0.0360875
1135	0.113738	0.07765	0.92235	0.07765	0.0360875
1136	0.113738	0.07765	0.92235	0.07765	0.0360875
1137	0.113738	0.07765	0.92235	0.07765	0.0360875
1138	0.113738	0.07765	0.92235	0.07765	0.0360875
1139	0.113738	0.07765	0.92235	0.07765	0.0360875
1140	0.113738	0.07765	0.92235	0.07765	0.0360875
1141	0.113738	0.07765	0.92235	0.07765	0.0360875
1142	0.113738	0.07765	0.92235	0.07765	0.0360875
1143	0.113738	0.07765	0.92235	0.07765	0.0360875
1144	0.113738	0.07765	0.92235	0.07765	0.0360875
1145	0.113738	0.07765	0.92235	0.07765	0.0360875
1146	0.113738	0.07765	0.92235	0.07765	0.0360875
1147	0.113738	0.07765	0.92235	0.07765	0.0360875
1148	0.113738	0.07765	0.92235	0.07765	0.0360875
1149	0.113738	0.07765	0.92235	0.07765	0.0360875
1150	0.113738	0.07765	0.92235	0.07765	0.0360875
1151	0.113738	0.07765	0.92235	0.07765	0.0360875
1152	0.113738	0.07765	0.92235	0.07765	0.0360875
1153	0.113738	0.07765	0.92235	0.07765	0.0360875
1154	0.113738	0.07765	0.92235	0.07765	0.0360875
1155	0.113738	0.07765	0.92235	0.07765	0.0360875
1156	0.113738	0.07765	0.92235	0.07765	0.0360875
1157	0.113738	0.07765	0.92235	0.07765	0.0360875
1158	0.113738	0.07765	0.92235	0.07765	0.0360875
1159	0.113738	0.07765	0.92235	0.07765	0.0360875
1160	0.113738	0.07765	0.92235	0.07765	0.0360875
1161	0.113738	0.07765	0.92235	0.07765	0.0360875
1162	0.113738	0.07765	0.92235	0.07765	0.0360875
1163	0.113738	0.07765	0.92235	0.07765	0.0360875
1164	0.113738	0.07765	0.92235	0.07765	0.0360875
1165	0.113738	0.07765	0.92235	0.07765	0.0360875
1166	0.113738	0.07765	0.92235	0.07765	0.0360875
1167	0.113738	0.07765	0.92235	0.07765	0.0360875
1168	0.113738	0.07765	0.92235	0.07765	0.0360875
1169	0.113738	0.07765	0.92235	0.07765	0.0360875
1170	0.113738	0.07765	0.92235	0.07765	0.0360875
1171	0.113738	0.07765	0.92235	0.07765	0.0360875
1172	0.113738	0.07765	0.92235	0.07765	0.0360875
1173	0.113738	0.07765	0.92235	0.07765	0.0360875
1174	0.113738	0.07765	0.92235	0.07765	0.0360875
1175	0.113738	0.07765	0.92235	0.07765	0.0360875
1176	0.113738	0.07765	0.92235	0.07765	0.0360875
1177	0.113738	0.07765	0.92235	0.07765	0.0360875
1178	0.113738	0.07765	0.92235	0.07765	0.0360875
1179	0.113738	0.07765	0.92235	0.07765	0.0360875
1180	0.113738	0.07765	0.92235	0.07765	0.0360875
1181	0.113738	0.07765	0.92235	0.07765	0.0360875
1182	0.113738	0.07765	0.92235	0.07765	0.0360875
1183	0.113738	0.07765	0.92235	0.07765	0.0360875
1184	0.113738	0.07765	0.92235	0.07765	0.0360875
1185	0.113738	0.07765	0.92235	0.07765	0.0360875
1186	0.113738	0.07765	0.92235	0.07765	0.0360875
1187	0.113738	0.07765	0.92235	0.07765	0.0360875
1188	0.113738	0.07765	0.92235	0.07765	0.0360875
1189	0.113738	0.07765	0.92235	0.07765	0.0360875
1190	0.113738	0.07765	0.92235	0.07765	0.0360875
1191	0.113738	0.07765	0.92235	0.07765	0.0360875
1192	0.113738	0.07765	0.92235	0.07765	0.0360875
1193	0.113738	0.07765	0.92235	0.07765	0.0360875
1194	0.113738	0.07765	0.92235	0.07765	0.0360875
1195	0.113738	0.07765	0.92235	0.07765	0.0360875
1196	0.113738	0.07765	0.92235	0.07765	0.0360875
1197	0.113738	0.07765	0.92235	0.07765	0.0360875
1198	0.113738	0.07765	0.92235	0.07765	0.0360875
1199	0.113738	0.07765	0.92235	0.07765	0.0360875
1200	0.113738	0.07765	0.92235	0.07765	0.0360875
1201	0.113738	0.07765	0.92235	0.07765	0.0360875
1202	0.113738	0.07765	0.92235	0.07765	0.0360875
1203	0.113738	0.07765	0.92235	0.07765	0.0360875
1204	0.113738	0.07765	0.92235	0.07765	0.0360875
1205	0.113738	0.07765	0.92235	0.07765	0.0360875
1206	0.113738	0.07765	0.92235	0.07765	0.0360875
1207	0.113738	0.07765	0.92235	0.07765	0.0360875
1208	0.113738	0.07765	0.92235	0.07765	0.0360875
1209	0.113738	0.07765	0.92235	0.07765	0.0360875
1210	0.113738	0.07765	0.92235	0.07765	0.0360875
1211	0.113738	0.07765	0.92235	0.07765	0.0360875
1212	0.113738	0.07765	0.92235	0.07765	0.0360875
1213	0.113738	0.07765	0.92235	0.07765	0.0360875
1214	0.113738	0.07765	0.92235	0.07765	0.0360875
1215	0.113738	0.07765	0.92235	0.07765	0.0360875
1216	0.113738	0.07765	0.92235	0.07765	0.0360875
1217	0.113738	0.07765	0.92235	0.07765	0.0360875
1218	0.113738	0.07765	0.92235	0.07765	0.0360875
1219	0.113738	0.07765	0.92235	0.07765	0.0360875
1220	0.113738	0.07765	0.92235	0.07765	0.0360875
1221	0.113738	0.07765	0.92235	0.07765	0.0360875
1222	0.113738	0.07765	0.92235	0.07765	0.0360875
1223	0.113738	0.07765	0.92235	0.07765	0.0360875
1224	0.113738	0.07765	0.92235	0.07765	0.0360875
1225	0.113738	0.07765	0.92235	0.07765	0.0360875
1226	0.113738	0.07765	0.92235	0.07765	0.0360875
1227	0.113738	0.07765	0.92235	0.07765	0.0360875
1228	0.113738	0.07765	0.92235	0.07765	0.0360875
1229	0.113738	0.07765	0.92235	0.07765	0.0360875
1230	0.113738	0.07765	0.92235	0.07765	0.0360875
1231	0.113738	0.07765	0.92235	0.07765	0.0360875
1232	0.113738	0.07765	0.92235	0.07765	0.0360875
1233	0.113738	0.07765	0.92235	0.07765	0.0360875
1234	0.113738	0.07765	0.92235	0.07765	0.0360875
1235	0.113738	0.07765	0.92235	0.07765	0.0360875
1236	0.113738	0.07765	0.92235	0.07765	0.0360875
1237	0.113738	0.07765	0.92235	0.07765	0.0360875
1238	0.113738	0.07765	0.92235	0.07765	0.0360875
1239	0.113738	0.07765	0.92235	0.07765	0.0360875
1240	0.113738	0.07765	0.92235	0.07765	0.0360875
1241	0.113738	0.07765	0.92235	0.07765	0.0360875
1242	0.113738	0.07765	0.92235	0.07765	0.0360875
1243	0.113738	0.07765	0.92235	0.07765	0.0360875
1244	0.113738	0.07765	0.92235	0.07765	0.0360875
1245	0.113738	0.07765	0.92235	0.07765	0.0360875
1246	0.113738	0.07765	0.92235	0.07765	0.0360875
1247	0.113738	0.07765	0.92235	0.07765	0.0360875
1248	0.113738	0.07765	0.92235	0.07765	0.0360875
1249	0.113738	0.07765	0.92235	0.07765	0.0360875
1250	0.113738	0.07765	0.92235	0.07765	0.0360875
1251	0.113738	0.07765	0.92235	0.07765	0.0360875
1252	0.113738	0.07765	0.92235	0.07765	0.0360875
1253	0.113738	0.07765	0.92235	0.07765	0.0360875
1254	0.113738	0.07765	0.92235	0.07765	0.0360875
1255	0.113738	0.07765	0.92235	0.07765	0.0360875
1256	0.113738	0.07765	0.92235	0.07765	0.0360875
1257	0.113738	0.07765	0.92235	0.07765	0.0360875
1258	0.113738	0.07765	0.92235	0.07765	0.0360875
1259	0.113738	0.07765	0.92235	0.07765	0.0360875
1260	0.113738	0.07765	0.92235	0.07765	0.0360875
1261	0.113738	0.07765	0.92235	0.07765	0.0360875
1262	0.113738	0.07765	0.92235	0.07765	0.0360875
1263	0.113738	0.07765	0.92235	0.07765	0.0360875
1264	0.113738	0.07765	0.92235	0.07765	0.0360875
1265	0.113738	0.07765	0.92235	0.07765	0.0360875
1266	0.113738	0.07765	0.92235	0.07765	0.0360875
1267	0.113738	0.07765	0.92235	0.07765	0.0360875
1268	0.113738	0.07765	0.92235	0.07765	0.0360875
1269	0.113738	0.07765	0.92235	0.07765	0.0360875
1270	0.113738	0.07765	0.92235	0.07765	0.0360875
1271	0.113738	0.07765	0.92235	0.07765	0.0360875
1272	0.113738	0.07765	0.92235	0.07765	0.0360875
1273	0.113738	0.07765	0.92235	0.07765	0.0360875
1274	0.113738	0.07765	0.92235	0.07765	0.0360875
1275	0.113738	0.07765	0.92235	0.07765	0.0360875
1276	0.113738	0.07765	0.92235	0.07765	0.0360875
1277	0.113738	0.07765	0.92235	0.07765	0.0360875
1278	0.113738	0.07765	0.92235	0.07765	0.0360875
1279	0.113738	0.07765	0.92235	0.07765	0.0360875
1280	0.113738	0.07765	0.92235	0.07765	0.0360875
1281	0.113738	0.07765	0.92235	0.07765	0.0360875
1282	0.113738	0.07765	0.92235	0.07765	0.0360875
1283	0.113738	0.07765	0.92235	0.07765	0.0360875
1284	0.113738	0.07765	0.92235	0.07765	0.0360875
1285	0.113738	0.07765	0.92235	0.07765	0.0360875
1286	0.113738	0.07765	0.92235	0.07765	0.0360875
1287	0.113738	0.07765	0.92235	0.07765	0.0360875
1288	0.113738	0.07765	0.92235	0.07765	0.0360875
1289	0.113738	0.07765	0.92235	0.07765	0.0360875
1290	0.113738	0.07765	0.92235	0.07765	0.0360875
1291	0.113738	0.07765	0.92235	0.07765	0.0360875
1292	0.113738	0.07765	0.92235	0.07765	0.0360875
1293	0.113738	0.07765	0.92235	0.07765	0.0360875
1294	0.113738	0.07765	0.92235	0.07765	0.0360875
1295	0.113738	0.07765	0.92235	0.07765	0.0360875
1296	0.113738	0.07765	0.92235	0.07765	0.0360875
1297	0.113738	0.07765	0.92235	0.07765	0.0360875
1298	0.113738	0.07765	0.92235	0.07765	0.0360875
1299	0.113738	0.07765	0.92235	0.07765	0.0360875
1300	0.113738	0.07765	0.92235	0.07765	0.0360875
1301	0.113738	0.07765	0.92235	0.07765	0.0360875
1302	0.113738	0.07765	0.92235	0.07765	0.0360875
1303	0.113738	0.07765	0.92235	0.07765	0.0360875
1304	0.113738	0.07765	0.92235	0.07765	0.0360875
1305	0.113738	0.07765	0.92235	0.07765	0.0360875
1306	0.113738	0.07765	0.92235	0.07765	0.0360875
1307	0.113738	0.07765	0.92235	0.07765	0.0360875
1308	0.113738	0.07765	0.92235	0.07765	0.0360875
1309	0.113738	0.07765	0.92235	0.07765	0.0360875
1310	0.113738	0.07765	0.92235	0.07765	0.0360875
1311	0.113738	0.07765	0.92235	0.07765	0.0360875
1312	0.113738	0.07765	0.92235	0.07765	0.0360875
1313	0.113738	0.07765	0.92235	0.07765	0.0360875
1314	0.113738	0.07765	0.92235	0.07765	0.0360875
1315	0.113738	0.07765	0.92235	0.07765	0.0360875
1316	0.113738	0.07765	0.92235	0.07765	0.0360875
1317	0.113738	0.07765	0.92235	0.07765	0.0360875
1318	0.113738	0.07765	0.92235	0.07765	0.0360875
1319	0.113738	0.07765	0.92235	0.07765	0.0360875
1320	0.113738	0.07765	0.92235	0.07765	0.0360875
1321	0.113738	0.07765	0.92235	0.07765	0.0360875
1322	0.113738	0.07765	0.92235	0.07765	0.0360875
1323	0.113738	0.07765	0.92235	0.07765	0.0360875
1324	0.113738	0.07765	0.92235	0.07765	0.0360875
1325	0.113738	0.07765	0.92235	0.07765	0.0360875
1326	0.113738	0.07765	0.92235	0.07765	0.0360875
1327	0.113738	0.07765	0.92235	0.07765	0.0360875
1328	0.113738	0.07765	0.92235	0.07765	0.0360875
1329	0.113738	0.07765	0.92235	0.07765	0.0360875
1330	0.113738	0.07765	0.92235	0.07765	0.0360875
1331	0.113738	0.07765	0.92235	0.07765	0.0360875
1332	0.113738	0.07765	0.92235	0.07765	0.0360875
1333	0.113738	0.07765	0.92235	0.07765	0.0360875
1334	0.113738	0.07765	0.92235	0.07765	0.0360875
1335	0.113738	0.07765	0.92235	0.07765	0.0360875
1336	0.113738	0.07765	0.92235	0.07765	0.0360875
1337	0.113738	0.07765	0.92235	0.07765	0.0360875
1338	0.113738	0.07765	0.92235	0.07765	0.0360875
1339	0.113738	0.07765	0.92235	0.07765	0.0360875
1340	0.113738	0.07765	0.92235	0.07765	0.0360875
1341	0.113738	0.07765	0.92235	0.07765	0.0360875
1342	0.113738	0.07765	0.92235	0.07765	0.0360875
1343	0.113738	0.07765	0.92235	0.07765	0.0360875
1344	0.113738	0.07765	0.92235	0.07765	0.0360875
1345	0.113738	0.07765	0.92235	0.07765	0.0360875
1346	0.113738	0.07765	0.92235	0.07765	0.0360875
1347	0.113738	0.07765	0.92235	0.07765	0.0360875
1348	0.113738	0.07765	0.92235	0.07765	0.0360875
1349	0.113738	0.07765	0.92235	0.07765	0.0360875
1350	0.113738	0.07765	0.92235	0.07765	0.0360875
1351	0.113738	0.07765	0.92235	0.07765	0.0360875
1352	0.113738	0.07765	0.92235	0.07765	0.0360875
1353	0.113738	0.07765	0.92235	0.07765	0.0360875
1354	0.113738	0.07765	0.92235	0.07765	0.0360875
1355	0.113738	0.07765	0.92235	0.07765	0.0360875
1356	0.113738	0.07765	0.92235	0.07765	0.0360875
1357	0.113738	0.07765	0.92235	0.07765	0.0360875
1358	0.113738	0.07765	0.92235	0.07765	0.0360875
1359	0.113738	0.07765	0.92235	0.07765	0.0360875
1360	0.113738	0.07765	0.92235	0.07765	0.0360875
1361	0.113738	0.07765	0.92235	0.07765	0.0360875
1362	0.113738	0.07765	0.92235	0.07765	0.0360875
1363	0.113738	0.07765	0.92235	0.07765	0.0360875
1364	0.113738	0.07765	0.92235	0.07765	0.0360875
1365	0.113738	0.07765	0.92235	0.07765	0.0360875
1366	0.113738	0.07765	0.92235	0.07765	0.0360875
1367	0.113738	0.07765	0.92235	0.07765	0.0360875
1368	0.113738	0.07765	0.92235	0.07765	0.0360875
1369	0.113738	0.07765	0.92235	0.07765	0.0360875
1370	0.113738	0.07765	0.92235	0.07765	0.0360875
1371	0.113738	0.07765	0.92235	0.07765	0.0360875
1372	0.113738	0.07765	0.92235	0.07765	0.0360875
1373	0.113738	0.07765	0.92235	0.07765	0.0360875
1374	0.113738	0.07765	0.92235	0.07765	0.0360875
1375	0.113738	0.07765	0.92235	0.07765	0.0360875
1376	0.113738	0.07765	0.92235	0.07765	0.0360875
1377	0.113738	0.07765	0.92235	0.07765	0.0360875
1378	0.113738	0.07765	0.92235	0.07765	0.0360875
1379	0.113738	0.07765	0.92235	0.07765	0.0360875
1380	0.113738	0.07765	0.92235	0.07765	0.0360875
1381	0.113738	0.07765	0.92235	0.07765	0.0360875
1382	0.113738	0.07765	0.92235	0.07765	0.0360875
1383	0.113738	0.07765	0.92235	0.07765	0.0360875
1384	0.113738	0.07765	0.92235	0.07765	0.0360875
1385	0.113738	0.07765	0.92235	0.07765	0.0360875
1386	0.113738	0.07765	0.92235	0.07765	0.0360875
1387	0.113738	0.07765	0.92235	0.07765	0.0360875
1388	0.113738	0.07765	0.92235	0.07765	0.0360875
1389	0.113738	0.07765	0.92235	0.07765	0.0360875
1390	0.113738	0.07765	0.92235	0.07765	0.0360875
1391	0.113738	0.07765	0.92235	0.07765	0.0360875
1392	0.113738	0.07765	0.92235	0.07765	0.0360875
1393	0.113738	0.07765	0.92235	0.07765	0.0360875
1394	0.113738	0.07765	0.92235	0.07765	0.0360875
1395	0.113738	0.07765	0.92235	0.07765	0.0360875
1396	0.113738	0.07765	0.92235	0.07765	0.0360875
1397	0.113738	0.07765	0.92235	0.07765	0.0360875
1398	0.113738	0.07765	0.92235	0.07765	0.0360875
1399	0.113738	0.07765	0.92235	0.07765	0.0360875
1400	0.113738	0.07765	0.92235	0.07765	0.0360875
1401	0.113738	0.07765	0.92235	0.07765	0.0360875
1402	0.113738	0.07765	0.92235	0.07765	0.0360875
1403	0.113738	0.07765	0.92235	0.07765	0.0360875
1404	0.113738	0.07765	0.92235	0.07765	0.0360875
1405	0.113738	0.07765	0.92235	0.07765	0.0360875
1406	0.113738	0.07765	0.92235	0.07765	0.0360875
1407	0.113738	0.07765	0.92235	0.07765	0.0360875
1408	0.113738	0.07765	0.92235	0.07765	0.0360875
1409	0.113738	0.07765	0.92235	0.07765	0.0360875
1410	0.113738	0.07765	0.92235	0.07765	0.0360875
1411	0.113738	0.07765	0.92235	0.07765	0.0360875
1412	0.113738	0.07765	0.92235	0.07765	0.0360875
1413	0.113738	0.07765	0.92235	0.07765	0.0360875
1414	0.113738	0.07765	0.92235	0.07765	0.0360875
1415	0.113738	0.07765	0.92235	0.07765	0.0360875
1416	0.113738	0.07765	0.92235	0.07765	0.0360875
1417	0.113738	0.07765	0.92235	0.07765	0.0360875
1418	0.113738	0.07765	0.92235	0.07765	0.0360875
1419	0.113738	0.07765	0.92235	0.07765	0.0360875
1420	0.113738	0.07765	0.92235	0.07765	0.0360875
1421	0.113738	0.07765	0.92235	0.07765	0.0360875
1422	0.113738	0.07765	0.92235	0.07765	0.0360875
1423	0.113738	0.07765	0.92235	0.07765	0.0360875
1424	0.113738	0.07765	0.92235	0.07765	0.0360875
1425	0.113738	0.07765	0.92235	0.07765	0.0360875
1426	0.113738	0.07765	0.92235	0.07765	0.0360875
1427	0.113738	0.07765	0.92235	0.07765	0.0360875
1428	0.113738	0.07765	0.92235	0.07765	0.0360875
1429	0.113738	0.07765	0.92235	0.07765	0.0360875
1430	0.113738	0.07765	0.92235	0.07765	0.0360875
1431	0.113738	0.07765	0.92235	0.07765	0.0360875
1432	0.113738	0.07765	0.92235	0.07765	0.0360875
1433	0.113738	0.07765	0.92235	0.07765	0.0360875
1434	0.113738	0.07765	0.92235	0.07765	0.0360875
1435	0.113738	0.07765	0.92235	0.07765	0.0360875
1436	0.113738	0.07765	0.92235	0.07765	0.0360875
1437	0.113738	0.07765	0.92235	0.07765	0.0360875
1438	0.113738	0.07765	0.92235	0.07765	0.0360875
1439	0.113738	0.07765	0.92235	0.07765	0.0360875
1440	0.113738	0.07765	0.92235	0.07765	0.0360875
1441	0.113738	0.07765	0.92235	0.07765	0.0360875
1442	0.113738	0.07765	0.92235	0.07765	0.0360875
1443	0.113738	0.07765	0.92235	0.07765	0.0360875
1444	0.113738	0.07765	0.92235	0.07765	0.0360875
1445	0.113738	0.07765	0.92235	0.07765	0.0360875
1446	0.113738	0.07765	0.92235	0.07765	0.0360875
1447	0.113738	0.07765	0.92235	0.07765	0.0360875
1448	0.113738	0.07765	0.92235	0.07765	0.0360875
1449	0.113738	0.07765	0.92235	0.07765	0.0360875
1450	0.113738	0.07765	0.92235	0.07765	0.0360875
1451	0.113738	0.07765	0.92235	0.07765	0.0360875
1452	0.113738	0.07765	0.92235	0.07765	0.0360875
1453	0.113738	0.07765	0.92235	0.07765	0.0360875
1454	0.113738	0.07765	0.92235	0.07765	0.0360875
1455	0.113738	0.07765	0.92235	0.07765	0.0360875
1456	0.113738	0.07765	0.92235	0.07765	0.0360875
1457	0.113738	0.07765	0.92235	0.07765	0.0360875
1458	0.113738	0.07765	0.92235	0.07765	0.0360875
1459	0.113738	0.07765	0.92235	0.07765	0.0360875
1460	0.113738	0.07765	0.92235	0.07765	0.0360875
1461	0.113738	0.07765	0.92235	0.07765	0.0360875
1462	0.113738	0.07765	0.92235	0.07765	0.0360875
1463	0.113738	0.07765	0.92235	0.07765	0.0360875
1464	0.113738	0.07765	0.92235	0.07765	0.0360875
1465	0.113738	0.07765	0.92235	0.07765	0.0360875
1466	0.113738	0.07765	0.92235	0.07765	0.0360875
1467	0.113738	0.07765	0.92235	0.07765	0.0360875
1468	0.113738	0.07765	0.92235	0.07765	0.0360875
1469	0.113738	0.07765	0.92235	0.07765	0.0360875
1470	0.113738	0.07765	0.92235	0.07765	0.0360875
1471	0.113738	0.07765	0.92235	0.07765	0.0360875
1472	0.113738	0.07765	0.92235	0.07765	0.0360875
1473	0.113738	0.07765	0.92235	0.07765	0.0360875
1474	0.113738	0.07765	0.92235	0.07765	0.0360875
1475	0.113738	0.07765	0.92235	0.07765	0.0360875
1476	0.113738	0.07765	0.92235	0.07765	0.0360875
1477	0.113738	0.07765	0.92235	0.07765	0.0360875
1478	0.113738	0.07765	0.92235	0.07765	0.0360875
1479	0.113738	0.07765	0.92235	0.07765	0.0360875
1480	0.113738	0.07765	0.92235	0.07765	0.0360875
1481	0.113738	0.07765	0.92235	0.07765	0.0360875
1482	0.113738	0.07765	0.92235	0.07765	0.0360875
1483	0.113738	0.07765	0.92235	0.07765	0.0360875
1484	0.113738	0.07765	0.92235	0.07765	0.0360875
1485	0.113738	0.07765	0.92235	0.07765	0.0360875
1486	0.113738	0.07765	0.92235	0.07765	0.0360875
1487	0.113738	0.07765	0.92235	0.07765	0.0360875
1488	0.113738	0.07765	0.92235	0.07765	0.0360875
1489	0.113738	0.07765	0.92235	0.07765	0.0360875
1490	0.113738	0.07765	0.92235	0.07765	0.0360875
1491	0.113738	0.07765	0.92235	0.07765	0.0360875
1492	0.113738	0.07765	0.92235	0.07765	0.0360875
1493	0.113738	0.07765	0.92235	0.07765	0.0360875
1494	0.113738	0.07765	0.92235	0.07765	0.0360875
1495	0.113738	0.07765	0.92235	0.07765	0.0360875
1496	0.113738	0.07765	0.92235	0.07765	0.0360875
1497	0.113738	0.07765	0.92235	0.07765	0.0360875
1498	0.113738	0.07765	0.92235	0.07765	0.0360875
1499	0.113738	0.07765	0.92235	0.07765	0.0360875
1500	0.113738	0.07765	0.92235	0.07765	0.0360875
1501	0.113738	0.07765	0.92235	0.07765	0.0360875
1502	0.113738	0.07765	0.92235	0.07765	0.0360875
1503	0.113738	0.07765	0.92235	0.07765	0.0360875
1504	0.113738	0.07765	0.92235	0.07765	0.0360875
1505	0.113738	0.07765	0.92235	0.07765	0.0360875
1506	0.113738	0.07765	0.92235	0.07765	0.0360875
1507	0.113738	0.07765	0.92235	0.07765	0.0360875
1508	0.113738	0.07765	0.92235	0.07765	0.0360875
1509	0.113738	0.07765	0.92235	0.07765	0.0360875
1510	0.113738	0.07765	0.92235	0.07765	0.0360875
1511	0.113738	0.07765	0.92235	0.07765	0.0360875
1512	0.113738	0.07765	0.92235	0.07765	0.0360875
1513	0.113738	0.07765	0.92235	0.07765	0.0360875
1514	0.113738	0.07765	0.92235	0.07765	0.0360875
1515	0.113738	0.07765	0.92235	0.07765	0.0360875
1516	0.113738	0.07765	0.92235	0.07765	0.0360875
1517	0.113738	0.07765	0.92235	0.07765	0.0360875
1518	0.113738	0.07765	0.92235	0.07765	0.0360875
1519	0.113738	0.07765	0.92235	0.07765	0.0360875
1520	0.113738	0.07765	0.92235	0.07765	0.0360875
1521	0.113738	0.07765	0.92235	0.07765	0.0360875
1522	0.113738	0.07765	0.92235	0.07765	0.0360875
1523	0.113738	0.07765	0.92235	0.07765	0.0360875
1524	0.113738	0.07765	0.92235	0.07765	0.0360875
1525	0.113738	0.07765	0.92235	0.07765	0.0360875
1526	0.113738	0.07765	0.92235	0.07765	0.0360875
1527	0.113738	0.07765	0.92235	0.07765	0.0360875
1528	0.113738	0.07765	0.92235	0.07765	0.0360875
1529	0.113738	0.07765	0.92235	0.07765	0.0360875
1530	0.113738	0.07765	0.92235	0.07765	0.0360875
1531	0.113738	0.07765	0.92235	0.07765	0.0360875
1532	0.113738	0.07765	0.92235	0.07765	0.0360875
1533	0.113738	0.07765	0.92235	0.07765	0.0360875
1534	0.113738	0.07765	0.92235	0.07765	0.0360875
1535	0.113738	0.07765	0.92235	0.07765	0.0360875
1536	0.113738	0.07765	0.92235	0.07765	0.0360875
1537	0.113738	0.07765	0.92235	0.07765	0.0360875
1538	0.113738	0.07765	0.92235	0.07765	0.0360875
1539	0.113738	0.07765	0.92235	0.07765	0.0360875
1540	0.113738	0.07765	0.92235	0.07765	0.0360875
1541	0.113738	0.07765	0.92235	0.07765	0.0360875
1542	0.113738	0.07765	0.92235	0.07765	0.0360875
1543	0.113738	0.07765	0.92235	0.07765	0.0360875
1544	0.113738	0.07765	0.92235	0.07765	0.0360875
1545	0.113738	0.07765	0.92235	0.07765	0.0360875
1546	0.113738	0.07765	0.92235	0.07765	0.0360875
1547	0.113738	0.07765	0.92235	0.07765	0.0360875
1548	0.113738	0.07765	0.92235	0.07765	0.0360875
1549	0.113738	0.07765	0.92235	0.07765	0.0360875
1550	0.113738	0.07765	0.92235	0.07765	0.0360875
1551	0.113738	0.07765	0.92235	0.07765	0.0360875
1552	0.113738	0.07765	0.92235	0.07765	0.0360875
1553	0.113738	0.07765	0.92235	0.07765	0.0360875
1554	0.113738	0.07765	0.92235	0.07765	0.0360875
1555	0.113738	0.07765	0.92235	0.07765	0.0360875
1556	0.113738	0.07765	0.92235	0.07765	0.0360875
1557	0.113738	0.07765	0.92235	0.07765	0.0360875
1558	0.113738	0.07765	0.92235	0.07765	0.0360875
1559	0.113738	0.07765	0.92235	0.07765	0.0360875
1560	0.113738	0.07765	0.92235	0.07765	0.0360875
1561	0.113738	0.07765	0.92235	0.07765	0.0360875
1562	0.113738	0.07765	0.92235	0.07765	0.0360875
1563	0.113738	0.07765	0.92235	0.07765	0.0360875
1564	0.113738	0.07765	0.92235	0.07765	0.0360875
1565	0.113738	0.07765	0.92235	0.07765	0.0360875
1566	0.113738	0.07765	0.92235	0.07765	0.0360875
1567	0.113738	0.07765	0.92235	0.07765	0.0360875
1568	0.113738	0.07765	0.92235	0.07765	0.0360875
1569	0.113738	0.07765	0.92235	0.07765	0.0360875
1570	0.113738	0.07765	0.92235	0.07765	0.0360875
1571	0.113738	0.07765	0.92235	0.07765	0.0360875
1572	0.113738	0.07765	0.92235	0.07765	0.0360875
1573	0.113738	0.07765	0.92235	0.07765	0.0360875
1574	0.113738	0.07765	0.92235	0.07765	0.0360875
1575	0.113738	0.07765	0.92235	0.07765	0.0360875
1576	0.113738	0.07765	0.92235	0.07765	0.0360875
1577	0.113738	0.07765	0.92235	0.07765	0.0360875
1578	0.113738	0.07765	0.92235	0.07765	0.0360875
1579	0.113738	0.07765	0.92235	0.07765	0.0360875
1580	0.113738	0.07765	0.92235	0.07765	0.0360875
1581	0.113738	0.07765	0.92235	0.07765	0.0360875
1582	0.113738	0.07765	0.92235	0.07765	0.0360875
1583	0.113738	0.07765	0.92235	0.07765	0.0360875
1584	0.113738	0.07765	0.92235	0.07765	0.0360875
1585	0.113738	0.07765	0.92235	0.07765	0.0360875
1586	0.113738	0.07765	0.92235	0.07765	0.0360875
1587	0.113738	0.07765	0.92235	0.07765	0.0360875
1588	0.113738	0.07765	0.92235	0.07765	0.0360875
1589	0.113738	0.07765	0.92235	0.07765	0.0360875
1590	0.113738	0.07765	0.92235	0.07765	0.0360875
1591	0.113738	0.07765	0.92235	0.07765	0.0360875
1592	0.113738	0.07765	0.92235	0.07765	0.0360875
1593	0.113738	0.07765	0.92235	0.07765	0.0360875
1594	0.113738	0.07765	0.92235	0.07765	0.0360875
1595	0.113738	0.07765	0.92235	0.07765	0.0360875
1596	0.113738	0.07765	0.92235	0.07765	0.0360875
1597	0.113738	0.07765	0.92235	0.07765	0.0360875
1598	0.113738	0.07765	0.92235	0.07765	0.0360875
1599	0.113738	0.07765	0.92235	0.07765	0.0360875
1600	0.113738	0.07765	0.92235	0.07765	0.0360875
1601	0.113738	0.07765	0.92235	0.07765	0.0360875
1602	0.113738	0.07765	0.92235	0.07765	0.0360875
1603	0.113738	0.07765	0.92235	0.07765	0.0360875
1604	0.113738	0.07765	0.92235	0.07765	0.0360875
1605	0.113738	0.07765	0.92235	0.07765	0.0360875
1606	0.113738	0.07765	0.92235	0.07765	0.0360875
1607	0.113738	0.07765	0.92235	0.07765	0.0360875
1608	0.113738	0.07765	0.92235	0.07765	0.0360875
1609	0.113738	0.07765	0.92235	0.07765	0.0360875
1610	0.113738	0.07765	0.92235	0.07765	0.0360875
1611	0.113738	0.07765	0.92235	0.07765	0.0360875
1612	0.113738	0.07765	0.92235	0.07765	0.0360875
1613	0.113738	0.07765	0.92235	0.07765	0.0360875
1614	0.113738	0.07765	0.92235	0.07765	0.0360875
1615	0.113738	0.07765	0.92235	0.07765	0.0360875
1616	0.113738	0.07765	0.92235	0.07765	0.0360875
1617	0.113738	0.07765	0.92235	0.07765	0.0360875
1618	0.113738	0.07765	0.92235	0.07765	0.0360875
1619	0.113738	0.07765	0.92235	0.07765	0.0360875
1620	0.113738	0.07765	0.92235	0.07765	0.0360875
1621	0.113738	0.07765	0.92235	0.07765	0.0360875
1622	0.113738	0.07765	0.92235	0.07765	0.0360875
1623	0.113738	0.07765	0.92235	0.07765	0.0360875
1624	0.113738	0.07765	0.92235	0.07765	0.0360875
1625	0.113738	0.07765	0.92235	0.07765	0.0360875
1626	0.113738	0.07765	0.92235	0.07765	0.0360875
1627	0.113738	0.07765	0.92235	0.07765	0.0360875
1628	0.113738	0.07765	0.92235	0.07765	0.0360875
1629	0.113738	0.07765	0.92235	0.07765	0.0360875
1630	0.113738	0.07765	0.92235	0.07765	0.0360875
1631	0.113738	0.07765	0.92235	0.07765	0.0360875
1632	0.113738	0.07765	0.92235	0.07765	0.0360875
1633	0.113738	0.07765	0.92235	0.07765	0.0360875
1634	0.113738	0.07765	0.92235	0.07765	0.0360875
1635	0.113738	0.07765	0.92235	0.07765	0.0360875
1636	0.113738	0.07765	0.92235	0.07765	0.0360875
1637	0.113738	0.07765	0.92235	0.07765	0.0360875
1638	0.113738	0.07765	0.92235	0.07765	0.0360875
1639	0.113738	0.07765	0.92235	0.07765	0.0360875
1640	0.113738	0.07765	0.92235	0.07765	0.0360875
1641	0.113738	0.07765	0.92235	0.07765	0.0360875
1642	0.113738	0.07765	0.92235	0.07765	0.0360875
1643	0.113738	0.07765	0.92235	0.07765	0.0360875
1644	0.113738	0.07765	0.92235	0.07765	0.0360875
1645	0.113738	0.07765	0.92235	0.07765	0.0360875
1646	0.113738	0.07765	0.92235	0.07765	0.0360875
1647	0.113738	0.07765	0.92235	0.07765	0.0360875
1648	0.113738	0.07765	0.92235	0.07765	0.0360875
1649	0.113738	0.07765	0.92235	0.07765	0.0360875
1650	0.113738	0.07765	0.92235	0.07765	0.0360875
1651	0.113738	0.07765	0.92235	0.07765	0.0360875
1652	0.113738	0.07765	0.92235	0.07765	0.0360875
1653	0.113738	0.07765	0.92235	0.07765	0.0360875
1654	0.113738	0.07765	0.92235	0.07765	0.0360875
1655	0.113738	0.07765	0.92235	0.07765	0.0360875
1656	0.113738	0.07765	0.92235	0.07765	0.0360875
1657	0.113738	0.07765	0.92235	0.07765	0.0360875
1658	0.113738	0.07765	0.92235	0.07765	0.0360875
1659	0.113738	0.07765	0.92235	0.07765	0.0360875
1660	0.113738	0.07765	0.92235	0.07765	0.0360875
1661	0.113738	0.07765	0.92235	0.07765	0.0360875
1662	0.113738	0.07765	0.92235	0.07765	0.0360875
1663	0.113738	0.07765	0.92235	0.07765	0.0360875
1664	0.113738	0.07765	0.92235	0.07765	0.0360875
1665	0.113738	0.07765	0.92235	0.07765	0.0360875
1666	0.113738	0.07765	0.92235	0.07765	0.0360875
1667	0.113738	0.07765	0.92235	0.07765	0.0360875
1668	0.113738	0.07765	0.92235	0.07765	0.0360875
1669	0.113738	0.07765	0.92235	0.07765	0.0360875
1670	0.113738	0.07765	0.92235	0.07765	0.0360875
1671	0.113738	0.07765	0.92235	0.07765	0.0360875
1672	0.113738	0.07765	0.92235	0.07765	0.0360875
1673	0.113738	0.07765	0.92235	0.07765	0.0360875
1674	0.113738	0.07765	0.92235	0.07765	0.0360875
1675	0.113738	0.07765	0.92235	0.07765	0.0360875
1676	0.113738	0.07765	0.92235	0.07765	0.0360875
1677	0.113738	0.07765	0.92235	0.07765	0.0360875
1678	0.113738	0.07765	0.92235	0.07765	0.0360875
1679	0.113738	0.07765	0.92235	0.07765	0.0360875
1680	0.113738	0.07765	0.92235	0.07765	0.0360875
1681	0.113738	0.07765	0.92235	0.07765	0.0360875
1682	0.113738	0.07765	0.92235	0.07765	0.0360875
1683	0.113738	0.07765	0.92235	0.07765	0.0360875
1684	0.113738	0.07765	0.92235	0.07765	0.0360875
1685	0.113738	0.07765	0.92235	0.07765	0.0360875
1686	0.113738	0.07765	0.92235	0.07765	0.0360875
1687	0.113738	0.07765	0.92235	0.07765	0.0360875
1688	0.113738	0.07765	0.92235	0.07765	0.0360875
1689	0.113738	0.07765	0.92235	0.07765	0.0360875
1690	0.113738	0.07765	0.92235	0.07765	0.0360875
1691	0.113738	0.07765	0.92235	0.07765	0.0360875
1692	0.113738	0.07765	0.92235	0.07765	0.0360875
1693	0.113738	0.07765	0.92235	0.07765	0.0360875
1694	0.113738	0.07765	0.92235	0.07765	0.0360875
1695	0.113738	0.07765	0.92235	0.07765	0.0360875
1696	0.113738	0.07765	0.92235	0.07765	0.0360875
1697	0.113738	0.07765	0.92235	0.07765	0.0360875
1698	0.113738	0.07765	0.92235	0.07765	0.0360875
1699	0.113738	0.07765	0.92235	0.07765	0.0360875
1700	0.113738	0.07765	0.92235	0.07765	0.0360875
1701	0.113738	0.07765	0.92235	0.07765	0.0360875
1702	0.113738	0.07765	0.92235	0.07765	0.0360875
1703	0.113738	0.07765	0.92235	0.07765	0.0360875
1704	0.113738	0.07765	0.92235	0.07765	0.0360875
1705	0.113738	0.07765	0.92235	0.07765	0.0360875
1706	0.113738	0.07765	0.92235	0.07765	0.0360875
1707	0.113738	0.07765	0.92235	0.07765	0.0360875
1708	0.113738	0.07765	0.92235	0.07765	0.0360875
1709	0.113738	0.07765	0.92235	0.07765	0.0360875
1710	0.113738	0.07765	0.92235	0.07765	0.0360875
1711	0.113738	0.07765	0.92235	0.07765	0.0360875
1712	0.113738	0.07765	0.92235	0.07765	0.0360875
1713	0.113738	0.07765	0.92235	0.07765	0.0360875
1714	0.113738	0.07765	0.92235	0.07765	0.0360875
1715	0.113738	0.07765	0.92235	0.07765	0.0360875
1716	0.113738	0.07765	0.92235	0.07765	0.0360875
1717	0.113738	0.07765	0.92235	0.07765	0.0360875
1718	0.113738	0.07765	0.92235	0.07765	0.0360875
1719	0.113738	0.07765	0.92235	0.07765	0.0360875
1720	0.113738	0.07765	0.92235	0.07765	0.0360875
1721	0.113738	0.07765	0.92235	0.07765	0.0360875
1722	0.113738	0.07765	0.92235	0.07765	0.0360875
1723	0.113738	0.07765	0.92235	0.07765	0.0360875
1724	0.113738	0.07765	0.92235	0.07765	0.0360875
1725	0.113738	0.07765	0.92235	0.07765	0.0360875
1726	0.113738	0.07765	0.92235	0.07765	0.0360875
1727	0.113738	0.07765	0.92235	0.07765	0.0360875
1728	0.113738	0.07765	0.92235	0.07765	0.0360875
1729	0.113738	0.07765	0.92235	0.07765	0.0360875
1730	0.113738	0.07765	0.92235	0.07765	0.0360875
1731	0.113738	0.07765	0.92235	0.07765	0.0360875
1732	0.113738	0.07765	0.92235	0.07765	0.0360875
1733	0.113738	0.07765	0.92235	0.07765	0.0360875
1734	0.113738	0.07765	0.92235	0.07765	0.0360875
1735	0.113738	0.07765	0.92235	0.07765	0.0360875
1736	0.113738	0.07765	0.92235	0.07765	0.0360875
1737	0.113738	0.07765	0.92235	0.07765	0.0360875
1738	0.113738	0.07765	0.92235	0.07765	0.0360875
1739	0.113738	0.07765	0.92235	0.07765	0.0360875
1740	0.113738	0.07765	0.92235	0.07765	0.0360875
1741	0.113738	0.07765	0.92235	0.07765	0.0360875
1742	0.113738	0.07765	0.92235	0.07765	0.0360875
1743	0.113738	0.07765	0.92235	0.07765	0.0360875
1744	0.113738	0.07765	0.92235	0.07765	0.0360875
1745	0.113738	0.07765	0.92235	0.07765	0.0360875
1746	0.113738	0.07765	0.92235	0.07765	0.0360875
1747	0.113738	0.07765	0.92235	0.07765	0.0360875
1748	0.113738	0.07765	0.92235	0.07765	0.0360875
1749	0.113738	0.07765	0.92235	0.07765	0.0360875
1750	0.113738	0.07765	0.92235	0.07765	0.0360875
1751	0.113738	0.07765	0.92235	0.07765	0.0360875
1752	0.113738	0.07765	0.92235	0.07765	0.0360875
1753	0.113738	0.07765	0.92235	0.07765	0.0360875
1754	0.113738	0.07765	0.92235	0.07765	0.0360875
1755	0.113738	0.07765	0.92235	0.07765	0.0360875
1756	0.113738	0.07765	0.92235	0.07765	0.0360875
1757	0.113738	0.07765	0.92235	0.07765	0.0360875
1758	0.113738	0.07765	0.92235	0.07765	0.0360875
1759	0.113738	0.07765	0.92235	0.07765	0.0360875
1760	0.113738	0.07765	0.92235	0.07765	0.0360875
1761	0.113738	0.07765	0.92235	0.07765	0.0360875
1762	0.113738	0.07765	0.92235	0.07765	0.0360875
1763	0.113738	0.07765	0.92235	0.07765	0.0360875
1764	0.113738	0.07765	0.92235	0.07765	0.0360875
1765	0.113738	0.07765	0.92235	0.07765	0.0360875
1766	0.113738	0.07765	0.92235	0.07765	0.0360875
1767	0.113738	0.07765	0.92235	0.07765	0.0360875
1768	0.113738	0.07765	0.92235	0.07765	0.0360875
1769	0.113738	0.07765	0.92235	0.07765	0.0360875
1770	0.113738	0.07765	0.92235	0.07765	0.0360875
1771	0.113738	0.07765	0.92235	0.07765	0.0360875
1772	0.113738	0.07765	0.92235	0.07765	0.0360875
1773	0.113738	0.07765	0.92235	0.07765	0.0360875
1774	0.113738	0.07765	0.92235	0.07765	0.0360875
1775	0.113738	0.07765	0.92235	0.07765	0.0360875
1776	0.113738	0.07765	0.92235	0.07765	0.0360875
1777	0.113738	0.07765	0.92235	0.07765	0.0360875
1778	0.113738	0.07765	0.92235	0.07765	0.0360875
1779	0.113738	0.07765	0.92235	0.07765	0.0360875
1780	0.113738	0.07765	0.92235	0.07765	0.0360875
1781	0.113738	0.07765	0.92235	0.07765	0.0360875
1782	0.113738	0.07765	0.92235	0.07765	0.0360875
1783	0.113738	0.07765	0.92235	0.07765	0.0360875
1784	0.113738	0.07765	0.92235	0.07765	0.0360875
1785	0.113738	0.07765	0.92235	0.07765	0.0360875
1786	0.113738	0.07765	0.92235	0.07765	0.0360875
1787	0.113738	0.07765	0.92235	0.07765	0.0360875
1788	0.113738	0.07765	0.92235	0.07765	0.0360875
1789	0.113738	0.07765	0.92235	0.07765	0.0360875
1790	0.113738	0.07765	0.92235	0.07765	0.0360875
1791	0.113738	0.07765	0.92235	0.07765	0.0360875
1792	0.113738	0.07765	0.92235	0.07765	0.0360875
1793	0.113738	0.07765	0.92235	0.07765	0.0360875
1794	0.113738	0.07765	0.92235	0.07765	0.0360875
1795	0.113738	0.07765	0.92235	0.07765	0.0360875
1796	0.113738	0.07765	0.92235	0.07765	0.0360875
1797	0.113738	0.07765	0.92235	0.07765	0.0360875
1798	0.113738	0.07765	0.92235	0.07765	0.0360875
1799	0.113738	0.07765	0.92235	0.07765	0.0360875
1800	0.113738	0.07765	0.92235	0.07765	0.0360875
1801	0.113738	0.07765	0.92235	0.07765	0.0360875
1802	0.113738	0.07765	0.92235	0.07765	0.0360875
1803	0.113738	0.07765	0.92235	0.07765	0.0360875
1804	0.113738	0.07765	0.92235	0.07765	0.0360875
1805	0.113738	0.07765	0.92235	0.07765	0.0360875
1806	0.113738	0.07765	0.92235	0.07765	0.0360875
1807	0.113738	0.07765	0.92235	0.07765	0.0360875
1808	0.113738	0.07765	0.92235	0.07765	0.0360875
1809	0.113738	0.07765	0.92235	0.07765	0.0360875
1810	0.113738	0.07765	0.92235	0.07765	0.0360875
1811	0.113738	0.07765	0.92235	0.07765	0.0360875
1812	0.113738	0.07765	0.92235	0.07765	0.0360875
1813	0.113738	0.07765	0.92235	0.07765	0.0360875
1814	0.113738	0.07765	0.92235	0.07765	0.0360875
1815	0.113738	0.07765	0.92235	0.07765	0.0360875
1816	0.113738	0.07765	0.92235	0.07765	0.0360875
1817	0.113738	0.07765	0.92235	0.07765	0.0360875
1818	0.113738	0.07765	0.92235	0.07765	0.0360875
1819	0.113738	0.07765	0.92235	0.07765	0.0360875
1820	0.113738	0.07765	0.92235	0.07765	0.0360875
1821	0.113738	0.07765	0.92235	0.07765	0.0360875
1822	0.113738	0.07765	0.92235	0.07765	0.0360875
1823	0.113738	0.07765	0.92235	0.07765	0.0360875
1824	0.113738	0.07765	0.92235	0.07765	0.0360875
1825	0.113738	0.07765	0.92235	0.07765	0.0360875
1826	0.113738	0.07765	0.92235	0.07765	0.0360875
1827	0.113738	0.07765	0.92235	0.07765	0.0360875
1828	0.113738	0.07765	0.92235	0.07765	0.0360875
1829	0.113738	0.07765	0.92235	0.07765	0.0360875
1830	0.113738	0.07765	0.92235	0.07765	0.0360875
1831	0.113738	0.07765	0.92235	0.07765	0.0360875
1832	0.113738	0.07765	0.92235	0.07765	0.0360875
1833	0.113738	0.07765	0.92235	0.07765	0.0360875
1834	0.113738	0.07765	0.92235	0.07765	0.0360875
1835	0.113738	0.07765	0.92235	0.07765	0.0360875
1836	0.113738	0.07765	0.92235	0.07765	0.0360875
1837	0.113738	0.07765	0.92235	0.07765	0.0360875
1838	0.113738	0.07765	0.92235	0.07765	0.0360875
1839	0.113738	0.07765	0.92235	0.07765	0.0360875
1840	0.113738	0.07765	0.92235	0.07765	0.0360875
1841	0.113738	0.07765	0.92235	0.07765	0.0360875
1842	0.113738	0.07765	0.92235	0.07765	0.0360875
1843	0.113738	0.07765	0.92235	0.07765	0.0360875
1844	0.113738	0.07765	0.92235	0.07765	0.0360875
1845	0.113738	0.07765	0.92235	0.07765	0.0360875
1846	0.113738	0.07765	0.92235	0.07765	0.0360875
1847	0.113738	0.07765	0.92235	0.07765	0.0360875
1848	0.113738	0.07765	0.92235	0.07765	0.0360875
1849	0.113738	0.07765	0.92235	0.07765	0.0360875
1850	0.113738	0.07765	0.92235	0.07765	0.0360875
1851	0.113738	0.07765	0.92235	0.07765	0.0360875
1852	0.113738	0.07765	0.92235	0.07765	0.0360875
1853	0.113738	0.07765	0.92235	0.07765	0.0360875
1854	0.113738	0.07765	0.92235	0.07765	0.0360875
1855	0.113738	0.07765	0.92235	0.07765	0.0360875
1856	0.113738	0.07765	0.92235	0.07765	0.0360875
1857	0.113738	0.07765	0.92235	0.07765	0.0360875
1858	0.113738	0.07765	0.92235	0.07765	0.0360875
1859	0.113738	0.07765	0.92235	0.07765	0.0360875
1860	0.113738	0.07765	0.92235	0.07765	0.0360875
1861	0.113738	0.07765	0.92235	0.07765	0.0360875
1862	0.113738	0.07765	0.92235	0.07765	0.0360875
1863	0.113738	0.07765	0.92235	0.07765	0.0360875
1864	0.113738	0.07765	0.92235	0.07765	0.0360875
1865	0.113738	0.07765	0.92235	0.07765	0.0360875
1866	0.113738	0.07765	0.92235	0.07765	0.0360875
1867	0.113738	0.07765	0.92235	0.07765	0.0360875
1868	0.113738	0.07765	0.92235	0.07765	0.0360875
1869	0.113738	0.07765	0.92235	0.07765	0.0360875
1870	0.113738	0.07765	0.92235	0.07765	0.0360875
1871	0.113738	0.07765	0.92235	0.07765	0.0360875
1872	0.113738	0.07765	0.92235	0.07765	0.0360875
1873	0.113738	0.07765	0.92235	0.07765	0.0360875
1874	0.113738	0.07765	0.92235	0.07765	0.0360875
1875	0.113738	0.07765	0.92235	0.07765	0.0360875
1876	0.113738	0.07765	0.92235	0.07765	0.0360875
1877	0.113738	0.07765	0.92235	0.07765	0.0360875
1878	0.113738	0.07765	0.92235	0.07765	0.0360875
1879	0.113738	0.07765	0.92235	0.07765	0.0360875
1880	0.113738	0.07765	0.92235	0.07765	0.0360875
1881	0.113738	0.07765	0.92235	0.07765	0.0360875
1882	0.113738	0.07765	0.92235	0.07765	0.0360875
1883	0.113738	0.07765	0.92235	0.07765	0.0360875
1884	0.113738	0.07765	0.92235	0.07765	0.0360875
1885	0.113738	0.07765	0.92235	0.07765	0.0360875
1886	0.113738	0.07765	0.92235	0.07765	0.0360875
1887	0.113738	0.07765	0.92235	0.07765	0.0360875
1888	0.113738	0.07765	0.92235	0.07765	0.0360875
1889	0.113738	0.07765	0.92235	0.07765	0.0360875
1890	0.113738	0.07765	0.92235	0.07765	0.0360875
1891	0.113738	0.07765	0.92235	0.07765	0.0360875
1892	0.113738	0.07765	0.92235	0.07765	0.0360875
1893	0.113738	0.07765	0.92235	0.07765	0.0360875
1894	0.113738	0.07765	0.92235	0.07765	0.0360875
1895	0.113738	0.07765	0.92235	0.07765	0.0360875
1896	0.113738	0.07765	0.92235	0.07765	0.0360875
1897	0.113738	0.07765	0.92235	0.07765	0.0360875
1898	0.113738	0.07765	0.92235	0.07765	0.0360875
1899	0.113738	0.07765	0.92235	0.07765	0.0360875
1900	0.113738	0.07765	0.92235	0.07765	0.0360875
1901	0.113738	0.07765	0.92235	0.07765	0.0360875
1902	0.113738	0.07765	0.92235	0.07765	0.0360875
1903	0.113738	0.07765	0.92235	0.07765	0.0360875
1904	0.113738	0.07765	0.92235	0.07765	0.0360875
1905	0.113738	0.07765	0.92235	0.07765	0.0360875
1906	0.113738	0.07765	0.92235	0.07765	0.0360875
1907	0.113738	0.07765	0.92235	0.07765	0.0360875
1908	0.113738	0.07765	0.92235	0.07765	0.0360875
1909	0.113738	0.07765	0.92235	0.07765	0.0360875
1910	0.113738	0.07765	0.92235	0.07765	0.0360875
1911	0.113738	0.07765	0.92235	0.07765	0.0360875
1912	0.113738	0.07765	0.92235	0.07765	0.0360875
1913	0.113738	0.07765	0.92235	0.07765	0.0360875
1914	0.113738	0.07765	0.92235	0.07765	0.0360875
1915	0.113738	0.07765	0.92235	0.07765	0.0360875
1916	0.113738	0.07765	0.92235	0.07765	0.0360875
1917	0.113738	0.07765	0.92235	0.07765	0.0360875
1918	0.113738	0.07765	0.92235	0.07765	0.0360875
1919	0.113738	0.07765	0.92235	0.07765	0.0360875
1920	0.113738	0.07765	0.92235	0.07765	0.0360875
1921	0.113738	0.07765	0.92235	0.07765	0.0360875
1922	0.113738	0.07765	0.92235	0.07765	0.0360875
1923	0.113738	0.07765	0.92235	0.07765	0.0360875
1924	0.113738	0.07765	0.92235	0.07765	0.0360875
1925	0.113738	0.07765	0.92235	0.07765	0.0360875
1926	0.113738	0.07765	0.92235	0.07765	0.0360875
1927	0.113738	0.07765	0.92235	0.07765	0.0360875
1928	0.113738	0.07765	0.92235	0.07765	0.0360875
1929	0.113738	0.07765	0.92235	0.07765	0.0360875
1930	0.113738	0.07765	0.92235	0.07765	0.0360875
1931	0.113738	0.07765	0.92235	0.07765	0.0360875
1932	0.113738	0.07765	0.92235	0.07765	0.0360875
1933	0.113738	0.07765	0.92235	0.07765	0.0360875
1934	0.113738	0.07765	0.92235	0.07765	0.0360875
1935	0.113738	0.07765	0.92235	0.07765	0.0360875
1936	0.113738	0.07765	0.92235	0.07765	0.0360875
1937	0.113738	0.07765	0.92235	0.07765	0.0360875
1938	0.113738	0.07765	0.92235	0.07765	0.0360875
1939	0.113738	0.07765	0.92235	0.07765	0.0360875
1940	0.113738	0.07765	0.92235	0.07765	0.0360875
1941	0.113738	0.07765	0.92235	0.07765	0.0360875
1942	0.113738	0.07765	0.92235	0.07765	0.0360875
1943	0.113738	0.07765	0.92235	0.07765	0.0360875
1944	0.113738	0.07765	0.92235	0.07765	0.0360875
1945	0.113738	0.07765	0.92235	0.07765	0.0360875
1946	0.113738	0.07765	0.92235	0.07765	0.0360875
1947	0.113738	0.07765	0.92235	0.07765	0.0360875
1948	0.113738	0.07765	0.92235	0.07765	0.0360875
1949	0.113738	0.07765	0.92235	0.07765	0.0360875
1950	0.113738	0.07765	0.92235	0.07765	0.0360875
1951	0.113738	0.07765	0.92235	0.07765	0.0360875
1952	0.113738	0.07765	0.92235	0.07765	0.0360875
1953	0.113738	0.07765	0.92235	0.07765	0.0360875
1954	0.113738	0.07765	0.92235	0.07765	0.0360875
1955	0.113738	0.07765	0.92235	0.07765	0.0360875
1956	0.113738	0.07765	0.92235	0.07765	0.0360875
1957	0.113738	0.07765	0.92235	0.07765	0.0360875
1958	0.113738	0.07765	0.92235	0.07765	0.0360875
1959	0.113738	0.07765	0.92235	0.07765	0.0360875
1960	0.113738	0.07765	0.92235	0.07765	0.0360875
1961	0.113738	0.07765	0.92235	0.07765	0.0360875
1962	0.113738	0.07765	0.92235	0.07765	0.0360875
1963	0.113738	0.07765	0.92235	0.07765	0.0360875
1964	0.113738	0.07765	0.92235	0.07765	0.0360875
1965	0.113738	0.07765	0.92235	0.07765	0.0360875
1966	0.113738	0.07765	0.92235	0.07765	0.0360875
1967	0.113738	0.07765	0.92235	0.07765	0.0360875
1968	0.113738	0.07765	0.92235	0.07765	0.0360875
1969	0.113738	0.07765	0.92235	0.07765	0.0360875
1970	0.113738	0.07765	0.92235	0.07765	0.0360875
1971	0.113738	0.07765	0.92235	0.07765	0.0360875
1972	0.113738	0.07765	0.92235	0.07765	0.0360875
1973	0.113738	0.07765	0.92235	0.07765	0.0360875
1974	0.113738	0.07765	0.92235	0.07765	0.0360875
1975	0.113738	0.07765	0.92235	0.07765	0.0360875
1976	0.113738	0.07765	0.92235	0.07765	0.0360875
1977	0.113738	0.07765	0.92235	0.07765	0.0360875
1978	0.113738	0.07765	0.92235	0.07765	0.0360875
1979	0.113738	0.07765	0.92235	0.07765	0.0360875
1980	0.113738	0.07765	0.92235	0.07765	0.0360875
1981	0.113738	0.07765	0.92235	0.07765	0.0360875
1982	0.113738	0.07765	0.92235	0.07765	0.0360875
1983	0.113738	0.07765	0.92235	0.07765	0.0360875
1984	0.113738	0.07765	0.92235	0.07765	0.0360875
1985	0.113738	0.07765	0.92235	0.07765	0.0360875
1986	0.113738	0.07765	0.92235	0.07765	0.0360875
1987	0.113738	0.07765	0.92235	0.07765	0.0360875
1988	0.113738	0.07765	0.92235	0.07765	0.0360875
1989	0.113738	0.07765	0.92235	0.07765	0.0360875
1990	0.113738	0.07765	0.92235	0.07765	0.0360875
1991	0.113738	0.07765	0.92235	0.07765	0.0360875
1992	0.113738	0.07765	0.92235	0.07765	0.0360875
1993	0.113738	0.07765	0.92235	0.07765	0.0360875
1994	0.113738	0.07765	0.92235	0.07765	0.0360875
1995	0.113738	0.07765	0.92235	0.07765	0.0360875
1996	0.113738	0.07765	0.92235	0.07765	0.0360875
1997	0.113738	0.07765	0.92235	0.07765	0.0360875
1998	0.113738	0.07765	0.92235	0.07765	0.0360875
1999	0.113738	0.07765	0.92235	0.07765	0.0360875
2000	0.113738	0.07765	0.92235	0.07765	0.0360875
[truncated: 3,001 more rows]
