# Supplementary material for: Aspiration-driven co-evolution of cooperation with individual behavioral diversity
Source: PLoS One. 2023 Sep 15;18(9):e0291134. doi: 10.1371/journal.pone.0291134 (PMC10503719; doi:10.1371/journal.pone.0291134)
Supplement: S1 Data — (ZIP) [file pone.0291134.s001.zip › M1/v2-L=200/data/tolerate=1_b=1.37_frequency.txt]

1	0.501825	1	0	0.501825	0
2	0.342712	0.9126	0.0874	0.34255	0.0001625
3	0.241438	0.7758	0.2242	0.23945	0.0019875
4	0.175388	0.613225	0.386775	0.1703	0.0050875
5	0.133294	0.464325	0.535675	0.12525	0.00804375
6	0.106287	0.34415	0.65585	0.096225	0.0100625
7	0.089163	0.25915	0.74085	0.0777	0.0114625
8	0.078700	0.201975	0.798025	0.06615	0.01255
9	0.073444	0.16365	0.83635	0.059625	0.0138187
10	0.070750	0.138025	0.861975	0.055875	0.014875
11	0.068538	0.121525	0.878475	0.052975	0.0155625
12	0.067944	0.110475	0.889525	0.05125	0.0166938
13	0.070031	0.1038	0.8962	0.05225	0.0177812
14	0.070400	0.0994	0.9006	0.05185	0.01855
15	0.070919	0.097	0.903	0.052175	0.0187438
16	0.071481	0.0937	0.9063	0.052275	0.0192063
17	0.072987	0.09135	0.90865	0.05355	0.0194375
18	0.074144	0.091	0.909	0.054075	0.0200688
19	0.074669	0.08985	0.91015	0.053725	0.0209438
20	0.075438	0.089325	0.910675	0.05395	0.0214875
21	0.076275	0.08845	0.91155	0.054075	0.0222
22	0.076769	0.0866	0.9134	0.05425	0.0225188
23	0.077881	0.0866	0.9134	0.055025	0.0228563
24	0.079037	0.0868	0.9132	0.05535	0.0236875
25	0.079556	0.087175	0.912825	0.0557	0.0238562
26	0.080644	0.086875	0.913125	0.0565	0.0241437
27	0.080763	0.086275	0.913725	0.05645	0.0243125
28	0.081819	0.087225	0.912775	0.056875	0.0249438
29	0.082037	0.086625	0.913375	0.057075	0.0249625
30	0.082325	0.0843	0.9157	0.05685	0.025475
31	0.082638	0.083575	0.916425	0.0572	0.0254375
32	0.084094	0.083975	0.916025	0.057825	0.0262688
33	0.084694	0.08515	0.91485	0.058975	0.0257187
34	0.084650	0.084725	0.915275	0.058825	0.025825
35	0.084556	0.083025	0.916975	0.0581	0.0264563
36	0.084694	0.082925	0.917075	0.05835	0.0263437
37	0.084975	0.081425	0.918575	0.0583	0.026675
38	0.085850	0.08015	0.91985	0.058725	0.027125
39	0.086000	0.0802	0.9198	0.05915	0.02685
40	0.086381	0.07975	0.92025	0.05955	0.0268313
41	0.087044	0.0803	0.9197	0.0599	0.0271438
42	0.087700	0.0808	0.9192	0.060625	0.027075
43	0.087800	0.080475	0.919525	0.060675	0.027125
44	0.088487	0.08045	0.91955	0.060775	0.0277125
45	0.088494	0.08015	0.91985	0.06055	0.0279438
46	0.089450	0.0801	0.9199	0.0612	0.02825
47	0.089919	0.080475	0.919525	0.061875	0.0280437
48	0.090163	0.080375	0.919625	0.061725	0.0284375
49	0.090594	0.0806	0.9194	0.062425	0.0281687
50	0.090112	0.07925	0.92075	0.061525	0.0285875
51	0.090331	0.078	0.922	0.061575	0.0287563
52	0.090781	0.07845	0.92155	0.062	0.0287813
53	0.090581	0.07825	0.92175	0.06195	0.0286313
54	0.090775	0.0774	0.9226	0.06185	0.028925
55	0.091419	0.077025	0.922975	0.06195	0.0294687
56	0.091719	0.07745	0.92255	0.06255	0.0291688
57	0.091412	0.07615	0.92385	0.061775	0.0296375
58	0.091719	0.075575	0.924425	0.062125	0.0295937
59	0.092600	0.075875	0.924125	0.06285	0.02975
60	0.093031	0.076325	0.923675	0.0635	0.0295312
61	0.093594	0.076875	0.923125	0.063875	0.0297187
62	0.093313	0.0775	0.9225	0.063475	0.0298375
63	0.093694	0.0775	0.9225	0.06385	0.0298437
64	0.093506	0.0772	0.9228	0.06355	0.0299563
65	0.094406	0.0775	0.9225	0.064225	0.0301813
66	0.094669	0.07735	0.92265	0.064325	0.0303437
67	0.095094	0.0778	0.9222	0.06465	0.0304437
68	0.095481	0.077575	0.922425	0.064675	0.0308063
69	0.095675	0.077725	0.922275	0.065125	0.03055
70	0.095569	0.07825	0.92175	0.065525	0.0300438
71	0.096006	0.077875	0.922125	0.06565	0.0303563
72	0.096550	0.07825	0.92175	0.065925	0.030625
73	0.096956	0.078125	0.921875	0.066225	0.0307313
74	0.096994	0.07785	0.92215	0.06625	0.0307438
75	0.097738	0.078675	0.921325	0.06695	0.0307875
76	0.097600	0.078725	0.921275	0.0668	0.0308
77	0.097806	0.0789	0.9211	0.067075	0.0307313
78	0.098444	0.079025	0.920975	0.067425	0.0310188
79	0.098581	0.079125	0.920875	0.067825	0.0307562
80	0.098606	0.0793	0.9207	0.0676	0.0310062
81	0.098769	0.079175	0.920825	0.068125	0.0306438
82	0.099525	0.07985	0.92015	0.068625	0.0309
83	0.099806	0.0803	0.9197	0.0687	0.0311062
84	0.100269	0.08065	0.91935	0.069175	0.0310938
85	0.100656	0.0802	0.9198	0.069125	0.0315312
86	0.101000	0.080825	0.919175	0.069725	0.031275
87	0.101094	0.0809	0.9191	0.06985	0.0312438
88	0.101281	0.081125	0.918875	0.069975	0.0313063
89	0.101500	0.0812	0.9188	0.07	0.0315
90	0.101781	0.080025	0.919975	0.069675	0.0321063
91	0.101963	0.0805	0.9195	0.06995	0.0320125
92	0.102406	0.081	0.919	0.07025	0.0321562
93	0.102831	0.0817	0.9183	0.07065	0.0321813
94	0.103081	0.08165	0.91835	0.071075	0.0320063
95	0.103262	0.081725	0.918275	0.0713	0.0319625
96	0.103356	0.08215	0.91785	0.071825	0.0315312
97	0.103531	0.080925	0.919075	0.0712	0.0323312
98	0.103163	0.080725	0.919275	0.071075	0.0320875
99	0.103331	0.08045	0.91955	0.07115	0.0321813
100	0.103844	0.080575	0.919425	0.07155	0.0322938
101	0.104081	0.08095	0.91905	0.071825	0.0322563
102	0.104588	0.08145	0.91855	0.0722	0.0323875
103	0.104175	0.080825	0.919175	0.0716	0.032575
104	0.104356	0.08035	0.91965	0.071575	0.0327812
105	0.104488	0.079925	0.920075	0.0715	0.0329875
106	0.105156	0.080225	0.919775	0.072225	0.0329313
107	0.105194	0.0807	0.9193	0.072425	0.0327687
108	0.105488	0.080775	0.919225	0.0726	0.0328875
109	0.105819	0.081125	0.918875	0.07305	0.0327687
110	0.106150	0.08125	0.91875	0.07345	0.0327
111	0.106388	0.0822	0.9178	0.07375	0.0326375
112	0.106494	0.081975	0.918025	0.073625	0.0328688
113	0.106519	0.081475	0.918525	0.073375	0.0331438
114	0.106844	0.0815	0.9185	0.0733	0.0335437
115	0.107044	0.08195	0.91805	0.073675	0.0333688
116	0.107238	0.08205	0.91795	0.07395	0.0332875
117	0.107156	0.082225	0.917775	0.073875	0.0332812
118	0.107031	0.081225	0.918775	0.073375	0.0336562
119	0.107606	0.08165	0.91835	0.0741	0.0335063
120	0.107600	0.081675	0.918325	0.073925	0.033675
121	0.107981	0.0824	0.9176	0.07415	0.0338313
122	0.108250	0.08195	0.91805	0.0744	0.03385
123	0.108394	0.0822	0.9178	0.0747	0.0336938
124	0.108456	0.082525	0.917475	0.074825	0.0336313
125	0.108400	0.08255	0.91745	0.074675	0.033725
126	0.108356	0.08195	0.91805	0.074475	0.0338813
127	0.108800	0.081875	0.918125	0.074775	0.034025
128	0.108831	0.08185	0.91815	0.074825	0.0340063
129	0.109000	0.081525	0.918475	0.075	0.034
130	0.109200	0.081675	0.918325	0.07515	0.03405
131	0.109256	0.081575	0.918425	0.075025	0.0342312
132	0.109700	0.08185	0.91815	0.07535	0.03435
133	0.109750	0.08175	0.91825	0.0754	0.03435
134	0.109900	0.08145	0.91855	0.075375	0.034525
135	0.110019	0.08135	0.91865	0.0755	0.0345188
136	0.109981	0.081325	0.918675	0.07555	0.0344312
137	0.110300	0.0816	0.9184	0.075775	0.034525
138	0.109794	0.0811	0.9189	0.0752	0.0345938
139	0.109863	0.08065	0.91935	0.075	0.0348625
140	0.110231	0.080575	0.919425	0.0754	0.0348313
141	0.110306	0.08065	0.91935	0.07545	0.0348562
142	0.110413	0.0806	0.9194	0.075675	0.0347375
143	0.110944	0.08105	0.91895	0.076075	0.0348687
144	0.110931	0.0814	0.9186	0.0761	0.0348313
145	0.110969	0.082075	0.917925	0.0763	0.0346687
146	0.110906	0.081825	0.918175	0.076025	0.0348813
147	0.111050	0.080925	0.919075	0.075875	0.035175
148	0.111169	0.080675	0.919325	0.076025	0.0351438
149	0.111263	0.080775	0.919225	0.07615	0.0351125
150	0.111363	0.081075	0.918925	0.076325	0.0350375
151	0.111556	0.08105	0.91895	0.07655	0.0350063
152	0.111613	0.0809	0.9191	0.0767	0.0349125
153	0.111819	0.0811	0.9189	0.076925	0.0348938
154	0.111819	0.081075	0.918925	0.076925	0.0348938
155	0.111931	0.080925	0.919075	0.076875	0.0350562
156	0.112013	0.0809	0.9191	0.076975	0.0350375
157	0.111863	0.0807	0.9193	0.07665	0.0352125
158	0.112031	0.080525	0.919475	0.0767	0.0353313
159	0.112325	0.080325	0.919675	0.076825	0.0355
160	0.112463	0.081025	0.918975	0.077075	0.0353875
161	0.112413	0.080725	0.919275	0.0767	0.0357125
162	0.112525	0.081075	0.918925	0.07685	0.035675
163	0.112400	0.08135	0.91865	0.077025	0.035375
164	0.112400	0.081175	0.918825	0.076925	0.035475
165	0.112406	0.08125	0.91875	0.07685	0.0355562
166	0.112425	0.08095	0.91905	0.076825	0.0356
167	0.112644	0.08095	0.91905	0.07705	0.0355938
168	0.112956	0.0811	0.9189	0.077475	0.0354812
169	0.112688	0.080575	0.919425	0.07695	0.0357375
170	0.112675	0.080325	0.919675	0.077025	0.03565
171	0.112962	0.0802	0.9198	0.077225	0.0357375
172	0.112913	0.08075	0.91925	0.07745	0.0354625
173	0.113138	0.0808	0.9192	0.0776	0.0355375
174	0.113275	0.080875	0.919125	0.07775	0.035525
175	0.113431	0.0811	0.9189	0.077975	0.0354563
176	0.113281	0.0809	0.9191	0.077825	0.0354563
177	0.113356	0.080775	0.919225	0.07785	0.0355063
178	0.113025	0.0808	0.9192	0.07755	0.035475
179	0.113094	0.080425	0.919575	0.07745	0.0356438
180	0.113319	0.080475	0.919525	0.07765	0.0356687
181	0.113188	0.080275	0.919725	0.077525	0.0356625
182	0.113363	0.0802	0.9198	0.077575	0.0357875
183	0.113363	0.080525	0.919475	0.0778	0.0355625
184	0.113269	0.08035	0.91965	0.07765	0.0356187
185	0.113281	0.08005	0.91995	0.077625	0.0356563
186	0.113462	0.079725	0.920275	0.07765	0.0358125
187	0.113613	0.08	0.92	0.0779	0.0357125
188	0.113619	0.080125	0.919875	0.077825	0.0357937
189	0.113794	0.08035	0.91965	0.078025	0.0357688
190	0.113681	0.0805	0.9195	0.078025	0.0356563
191	0.113519	0.0803	0.9197	0.077825	0.0356938
192	0.113712	0.08035	0.91965	0.078225	0.0354875
193	0.113856	0.080425	0.919575	0.078225	0.0356313
194	0.113869	0.0806	0.9194	0.0783	0.0355688
195	0.113837	0.080375	0.919625	0.078075	0.0357625
196	0.113913	0.080625	0.919375	0.078225	0.0356875
197	0.113888	0.080725	0.919275	0.07815	0.0357375
198	0.113956	0.080575	0.919425	0.0781	0.0358562
199	0.114350	0.080675	0.919325	0.0784	0.03595
200	0.114275	0.081125	0.918875	0.078425	0.03585
201	0.114169	0.080825	0.919175	0.07825	0.0359187
202	0.114431	0.081125	0.918875	0.07855	0.0358813
203	0.114163	0.08105	0.91895	0.078225	0.0359375
204	0.114425	0.08135	0.91865	0.078675	0.03575
205	0.114531	0.081625	0.918375	0.078775	0.0357563
206	0.114550	0.08125	0.91875	0.078575	0.035975
207	0.114656	0.08145	0.91855	0.07865	0.0360062
208	0.114700	0.081425	0.918575	0.0788	0.0359
209	0.114625	0.08125	0.91875	0.07875	0.035875
210	0.114638	0.081225	0.918775	0.078775	0.0358625
211	0.114544	0.081225	0.918775	0.07865	0.0358938
212	0.114538	0.08085	0.91915	0.0785	0.0360375
213	0.114788	0.080875	0.919125	0.07875	0.0360375
214	0.115038	0.081375	0.918625	0.079125	0.0359125
215	0.115250	0.08195	0.91805	0.0795	0.03575
216	0.115294	0.0822	0.9178	0.0795	0.0357937
217	0.115338	0.082175	0.917825	0.07945	0.0358875
218	0.115388	0.08235	0.91765	0.079375	0.0360125
219	0.115663	0.082575	0.917425	0.079725	0.0359375
220	0.115656	0.08255	0.91745	0.079675	0.0359812
221	0.115619	0.08245	0.91755	0.079525	0.0360938
222	0.115663	0.082225	0.917775	0.07935	0.0363125
223	0.115556	0.082325	0.917675	0.07935	0.0362063
224	0.115569	0.0823	0.9177	0.079375	0.0361937
225	0.115681	0.08205	0.91795	0.07945	0.0362313
226	0.115631	0.082125	0.917875	0.0795	0.0361312
227	0.115813	0.08205	0.91795	0.07965	0.0361625
228	0.115931	0.082275	0.917725	0.07965	0.0362813
229	0.116038	0.08275	0.91725	0.079825	0.0362125
230	0.116119	0.082675	0.917325	0.079775	0.0363438
231	0.116019	0.082425	0.917575	0.079725	0.0362938
232	0.116256	0.082525	0.917475	0.07995	0.0363062
233	0.116400	0.082725	0.917275	0.080125	0.036275
234	0.116369	0.08275	0.91725	0.08015	0.0362188
235	0.116344	0.082725	0.917275	0.080125	0.0362188
236	0.116425	0.08295	0.91705	0.080175	0.03625
237	0.116300	0.082625	0.917375	0.079975	0.036325
238	0.116256	0.082225	0.917775	0.0799	0.0363563
239	0.116431	0.082075	0.917925	0.08	0.0364312
240	0.116450	0.0822	0.9178	0.080025	0.036425
241	0.116469	0.082175	0.917825	0.08	0.0364688
242	0.116487	0.0821	0.9179	0.07995	0.0365375
243	0.116706	0.08235	0.91765	0.080125	0.0365813
244	0.116763	0.082425	0.917575	0.080175	0.0365875
245	0.116856	0.0824	0.9176	0.0803	0.0365562
246	0.116900	0.08255	0.91745	0.0804	0.0365
247	0.117069	0.0827	0.9173	0.08065	0.0364188
248	0.117019	0.082925	0.917075	0.08065	0.0363687
249	0.116994	0.0828	0.9172	0.080525	0.0364688
250	0.116862	0.0826	0.9174	0.08025	0.0366125
251	0.117050	0.08235	0.91765	0.0804	0.03665
252	0.117163	0.082425	0.917575	0.08055	0.0366125
253	0.117006	0.08245	0.91755	0.0804	0.0366063
254	0.116963	0.082325	0.917675	0.080275	0.0366875
255	0.117081	0.082025	0.917975	0.0804	0.0366812
256	0.117250	0.0824	0.9176	0.080675	0.036575
257	0.117194	0.082425	0.917575	0.080575	0.0366187
258	0.117256	0.0824	0.9176	0.0805	0.0367562
259	0.117213	0.082475	0.917525	0.08055	0.0366625
260	0.117300	0.082425	0.917575	0.08065	0.03665
261	0.117356	0.0826	0.9174	0.080725	0.0366312
262	0.117288	0.082325	0.917675	0.0805	0.0367875
263	0.117425	0.08255	0.91745	0.080725	0.0367
264	0.117356	0.082475	0.917525	0.080625	0.0367313
265	0.117375	0.082325	0.917675	0.080575	0.0368
266	0.117444	0.082675	0.917325	0.08075	0.0366937
267	0.117419	0.082425	0.917575	0.0808	0.0366187
268	0.117406	0.082175	0.917825	0.080675	0.0367313
269	0.117481	0.082075	0.917925	0.080625	0.0368563
270	0.117569	0.082225	0.917775	0.08075	0.0368187
271	0.117838	0.0825	0.9175	0.0811	0.0367375
272	0.117775	0.0827	0.9173	0.081075	0.0367
273	0.117775	0.082575	0.917425	0.0811	0.036675
274	0.117863	0.082625	0.917375	0.08115	0.0367125
275	0.117775	0.08255	0.91745	0.0811	0.036675
276	0.117700	0.082375	0.917625	0.080975	0.036725
277	0.117756	0.082275	0.917725	0.0809	0.0368563
278	0.117769	0.08225	0.91775	0.080825	0.0369437
279	0.117825	0.082275	0.917725	0.080975	0.03685
280	0.117781	0.082325	0.917675	0.08105	0.0367313
281	0.117819	0.08215	0.91785	0.081075	0.0367437
282	0.117963	0.0821	0.9179	0.08115	0.0368125
283	0.118006	0.082275	0.917725	0.0812	0.0368062
284	0.118050	0.08215	0.91785	0.0812	0.03685
285	0.118100	0.082325	0.917675	0.0813	0.0368
286	0.118213	0.082625	0.917375	0.0815	0.0367125
287	0.118288	0.0826	0.9174	0.081525	0.0367625
288	0.118219	0.082575	0.917425	0.0814	0.0368187
289	0.118250	0.0825	0.9175	0.081375	0.036875
290	0.118300	0.08265	0.91735	0.081475	0.036825
291	0.118356	0.082625	0.917375	0.08145	0.0369063
292	0.118488	0.082675	0.917325	0.0816	0.0368875
293	0.118294	0.082775	0.917225	0.08135	0.0369437
294	0.118231	0.08255	0.91745	0.081275	0.0369563
295	0.118294	0.082325	0.917675	0.081425	0.0368687
296	0.118506	0.08235	0.91765	0.0816	0.0369063
297	0.118569	0.082475	0.917525	0.081675	0.0368938
298	0.118575	0.0828	0.9172	0.08175	0.036825
299	0.118588	0.082625	0.917375	0.081725	0.0368625
300	0.118700	0.083	0.917	0.081975	0.036725
301	0.118875	0.083325	0.916675	0.082175	0.0367
302	0.119031	0.0835	0.9165	0.082275	0.0367562
303	0.118931	0.08375	0.91625	0.08225	0.0366812
304	0.118981	0.083775	0.916225	0.0823	0.0366812
305	0.119125	0.083875	0.916125	0.082375	0.03675
306	0.119063	0.083775	0.916225	0.08235	0.0367125
307	0.119219	0.08385	0.91615	0.0825	0.0367188
308	0.119381	0.084	0.916	0.08265	0.0367313
309	0.119319	0.084	0.916	0.08245	0.0368687
310	0.119294	0.084025	0.915975	0.082325	0.0369688
311	0.119456	0.08395	0.91605	0.082475	0.0369813
312	0.119394	0.083875	0.916125	0.082475	0.0369188
313	0.119569	0.08395	0.91605	0.08265	0.0369188
314	0.119581	0.084	0.916	0.0827	0.0368812
315	0.119469	0.084025	0.915975	0.0826	0.0368687
316	0.119419	0.08395	0.91605	0.08245	0.0369688
317	0.119469	0.0838	0.9162	0.08245	0.0370188
318	0.119456	0.0838	0.9162	0.0824	0.0370562
319	0.119488	0.08375	0.91625	0.0824	0.0370875
320	0.119313	0.08355	0.91645	0.082175	0.0371375
321	0.119400	0.083575	0.916425	0.0822	0.0372
322	0.119369	0.08315	0.91685	0.081975	0.0373938
323	0.119431	0.0832	0.9168	0.082175	0.0372562
324	0.119475	0.083275	0.916725	0.082175	0.0373
325	0.119413	0.0834	0.9166	0.082175	0.0372375
326	0.119344	0.08335	0.91665	0.0821	0.0372437
327	0.119275	0.083025	0.916975	0.081825	0.03745
328	0.119375	0.082875	0.917125	0.081925	0.03745
329	0.119262	0.0829	0.9171	0.082025	0.0372375
330	0.119375	0.082825	0.917175	0.0821	0.037275
331	0.119481	0.082725	0.917275	0.082225	0.0372562
332	0.119463	0.08305	0.91695	0.08235	0.0371125
333	0.119506	0.08305	0.91695	0.082375	0.0371312
334	0.119481	0.08305	0.91695	0.08235	0.0371312
335	0.119338	0.083025	0.916975	0.082175	0.0371625
336	0.119425	0.082775	0.917225	0.08215	0.037275
337	0.119581	0.082825	0.917175	0.082275	0.0373062
338	0.119606	0.08285	0.91715	0.08235	0.0372562
339	0.119644	0.083075	0.916925	0.0824	0.0372437
340	0.119694	0.08315	0.91685	0.082375	0.0373187
341	0.119669	0.083125	0.916875	0.0823	0.0373687
342	0.119669	0.083075	0.916925	0.082325	0.0373438
343	0.119788	0.0831	0.9169	0.0824	0.0373875
344	0.119581	0.08305	0.91695	0.082225	0.0373563
345	0.119650	0.083025	0.916975	0.082325	0.037325
346	0.119606	0.082875	0.917125	0.08225	0.0373563
347	0.119706	0.0828	0.9172	0.0823	0.0374063
348	0.119669	0.082825	0.917175	0.0822	0.0374688
349	0.119600	0.082825	0.917175	0.082125	0.037475
350	0.119663	0.08285	0.91715	0.082275	0.0373875
351	0.119731	0.08295	0.91705	0.0824	0.0373313
352	0.119819	0.083025	0.916975	0.082475	0.0373438
353	0.119869	0.083025	0.916975	0.082525	0.0373438
354	0.119875	0.08315	0.91685	0.082575	0.0373
355	0.119919	0.0832	0.9168	0.082575	0.0373438
356	0.119875	0.083275	0.916725	0.08255	0.037325
357	0.119969	0.083225	0.916775	0.082575	0.0373938
358	0.119938	0.08335	0.91665	0.0826	0.0373375
359	0.119906	0.083375	0.916625	0.0826	0.0373062
360	0.119969	0.0833	0.9167	0.082625	0.0373438
361	0.119856	0.08315	0.91685	0.082425	0.0374312
362	0.119863	0.083075	0.916925	0.0824	0.0374625
363	0.119981	0.082975	0.917025	0.08245	0.0375313
364	0.120038	0.0831	0.9169	0.0826	0.0374375
365	0.120031	0.0832	0.9168	0.0826	0.0374312
366	0.120000	0.083175	0.916825	0.08255	0.03745
367	0.120144	0.083075	0.916925	0.0825	0.0376437
368	0.120100	0.08325	0.91675	0.08245	0.03765
369	0.120063	0.0834	0.9166	0.082525	0.0375375
370	0.120163	0.08345	0.91655	0.082575	0.0375875
371	0.120100	0.08335	0.91665	0.08255	0.03755
372	0.120063	0.0833	0.9167	0.08255	0.0375125
373	0.120031	0.083375	0.916625	0.0826	0.0374312
374	0.120063	0.083175	0.916825	0.082525	0.0375375
375	0.120056	0.08315	0.91685	0.08245	0.0376063
376	0.120063	0.083225	0.916775	0.0825	0.0375625
377	0.120000	0.083175	0.916825	0.082425	0.037575
378	0.119944	0.0831	0.9169	0.0824	0.0375438
379	0.119950	0.082825	0.917175	0.082325	0.037625
380	0.119969	0.08275	0.91725	0.082325	0.0376437
381	0.119944	0.08265	0.91735	0.082325	0.0376187
382	0.119988	0.08255	0.91745	0.082325	0.0376625
383	0.119944	0.082675	0.917325	0.08235	0.0375938
384	0.119956	0.082575	0.917425	0.082375	0.0375812
385	0.119969	0.08245	0.91755	0.082375	0.0375938
386	0.119956	0.08255	0.91745	0.0824	0.0375562
387	0.119931	0.08245	0.91755	0.082325	0.0376063
388	0.120019	0.082525	0.917475	0.082425	0.0375938
389	0.120019	0.0826	0.9174	0.08245	0.0375687
390	0.120019	0.0826	0.9174	0.082425	0.0375938
391	0.119975	0.082625	0.917375	0.082425	0.03755
392	0.120025	0.082575	0.917425	0.08245	0.037575
393	0.120006	0.0826	0.9174	0.08245	0.0375562
394	0.119975	0.0825	0.9175	0.082425	0.03755
395	0.120019	0.08255	0.91745	0.082475	0.0375438
396	0.120000	0.08255	0.91745	0.082475	0.037525
397	0.120025	0.08255	0.91745	0.0825	0.037525
398	0.120088	0.082625	0.917375	0.08255	0.0375375
399	0.120063	0.08265	0.91735	0.082525	0.0375375
400	0.120063	0.082675	0.917325	0.082525	0.0375375
401	0.120063	0.082675	0.917325	0.08255	0.0375125
402	0.120131	0.082725	0.917275	0.082625	0.0375062
403	0.120131	0.08275	0.91725	0.0826	0.0375313
404	0.120081	0.0827	0.9173	0.08255	0.0375313
405	0.120081	0.082675	0.917325	0.08255	0.0375313
406	0.120106	0.082725	0.917275	0.082575	0.0375313
407	0.120131	0.082775	0.917225	0.082625	0.0375062
408	0.120131	0.0828	0.9172	0.082625	0.0375062
409	0.120106	0.082775	0.917225	0.0826	0.0375062
410	0.120106	0.0827	0.9173	0.0826	0.0375062
411	0.120106	0.082675	0.917325	0.082575	0.0375313
412	0.120088	0.0827	0.9173	0.08255	0.0375375
413	0.120113	0.082625	0.917375	0.08255	0.0375625
414	0.120113	0.082675	0.917325	0.08255	0.0375625
415	0.120106	0.08265	0.91735	0.08255	0.0375562
416	0.120106	0.08265	0.91735	0.08255	0.0375562
417	0.120156	0.082625	0.917375	0.08255	0.0376063
418	0.120181	0.082775	0.917225	0.082625	0.0375562
419	0.120175	0.0828	0.9172	0.082625	0.03755
420	0.120213	0.08285	0.91715	0.082675	0.0375375
421	0.120213	0.082875	0.917125	0.082675	0.0375375
422	0.120181	0.0829	0.9171	0.0826	0.0375812
423	0.120163	0.082775	0.917225	0.0825	0.0376625
424	0.120163	0.082725	0.917275	0.08255	0.0376125
425	0.120144	0.082725	0.917275	0.08255	0.0375938
426	0.120194	0.0827	0.9173	0.082575	0.0376187
427	0.120188	0.082625	0.917375	0.082575	0.0376125
428	0.120181	0.082625	0.917375	0.08255	0.0376312
429	0.120181	0.082625	0.917375	0.08255	0.0376312
430	0.120163	0.0826	0.9174	0.08255	0.0376125
431	0.120213	0.082575	0.917425	0.082575	0.0376375
432	0.120244	0.082725	0.917275	0.082625	0.0376187
433	0.120125	0.082625	0.917375	0.08255	0.037575
434	0.120119	0.082575	0.917425	0.082525	0.0375938
435	0.120131	0.082525	0.917475	0.082525	0.0376063
436	0.120131	0.08255	0.91745	0.08255	0.0375812
437	0.120131	0.08255	0.91745	0.08255	0.0375812
438	0.120125	0.08255	0.91745	0.08255	0.037575
439	0.120125	0.08255	0.91745	0.08255	0.037575
440	0.120125	0.08255	0.91745	0.08255	0.037575
441	0.120125	0.08255	0.91745	0.08255	0.037575
442	0.120125	0.08255	0.91745	0.08255	0.037575
443	0.120125	0.08255	0.91745	0.08255	0.037575
444	0.120125	0.08255	0.91745	0.08255	0.037575
445	0.120125	0.08255	0.91745	0.08255	0.037575
446	0.120125	0.08255	0.91745	0.08255	0.037575
447	0.120125	0.08255	0.91745	0.08255	0.037575
448	0.120125	0.08255	0.91745	0.08255	0.037575
449	0.120125	0.08255	0.91745	0.08255	0.037575
450	0.120125	0.08255	0.91745	0.08255	0.037575
451	0.120125	0.08255	0.91745	0.08255	0.037575
452	0.120125	0.08255	0.91745	0.08255	0.037575
453	0.120125	0.08255	0.91745	0.08255	0.037575
454	0.120125	0.08255	0.91745	0.08255	0.037575
455	0.120125	0.08255	0.91745	0.08255	0.037575
456	0.120125	0.08255	0.91745	0.08255	0.037575
457	0.120125	0.08255	0.91745	0.08255	0.037575
458	0.120125	0.08255	0.91745	0.08255	0.037575
459	0.120125	0.08255	0.91745	0.08255	0.037575
460	0.120125	0.08255	0.91745	0.08255	0.037575
461	0.120125	0.08255	0.91745	0.08255	0.037575
462	0.120125	0.08255	0.91745	0.08255	0.037575
463	0.120125	0.08255	0.91745	0.08255	0.037575
464	0.120125	0.08255	0.91745	0.08255	0.037575
465	0.120125	0.08255	0.91745	0.08255	0.037575
466	0.120125	0.08255	0.91745	0.08255	0.037575
467	0.120125	0.08255	0.91745	0.08255	0.037575
468	0.120125	0.08255	0.91745	0.08255	0.037575
469	0.120125	0.08255	0.91745	0.08255	0.037575
470	0.120125	0.08255	0.91745	0.08255	0.037575
471	0.120125	0.08255	0.91745	0.08255	0.037575
472	0.120125	0.08255	0.91745	0.08255	0.037575
473	0.120125	0.08255	0.91745	0.08255	0.037575
474	0.120125	0.08255	0.91745	0.08255	0.037575
475	0.120125	0.08255	0.91745	0.08255	0.037575
476	0.120125	0.08255	0.91745	0.08255	0.037575
477	0.120125	0.08255	0.91745	0.08255	0.037575
478	0.120125	0.08255	0.91745	0.08255	0.037575
479	0.120125	0.08255	0.91745	0.08255	0.037575
480	0.120125	0.08255	0.91745	0.08255	0.037575
481	0.120125	0.08255	0.91745	0.08255	0.037575
482	0.120125	0.08255	0.91745	0.08255	0.037575
483	0.120125	0.08255	0.91745	0.08255	0.037575
484	0.120125	0.08255	0.91745	0.08255	0.037575
485	0.120125	0.08255	0.91745	0.08255	0.037575
486	0.120125	0.08255	0.91745	0.08255	0.037575
487	0.120125	0.08255	0.91745	0.08255	0.037575
488	0.120125	0.08255	0.91745	0.08255	0.037575
489	0.120125	0.08255	0.91745	0.08255	0.037575
490	0.120125	0.08255	0.91745	0.08255	0.037575
491	0.120125	0.08255	0.91745	0.08255	0.037575
492	0.120125	0.08255	0.91745	0.08255	0.037575
493	0.120125	0.08255	0.91745	0.08255	0.037575
494	0.120125	0.08255	0.91745	0.08255	0.037575
495	0.120125	0.08255	0.91745	0.08255	0.037575
496	0.120125	0.08255	0.91745	0.08255	0.037575
497	0.120125	0.08255	0.91745	0.08255	0.037575
498	0.120125	0.08255	0.91745	0.08255	0.037575
499	0.120125	0.08255	0.91745	0.08255	0.037575
500	0.120125	0.08255	0.91745	0.08255	0.037575
501	0.120125	0.08255	0.91745	0.08255	0.037575
502	0.120125	0.08255	0.91745	0.08255	0.037575
503	0.120125	0.08255	0.91745	0.08255	0.037575
504	0.120125	0.08255	0.91745	0.08255	0.037575
505	0.120125	0.08255	0.91745	0.08255	0.037575
506	0.120125	0.08255	0.91745	0.08255	0.037575
507	0.120125	0.08255	0.91745	0.08255	0.037575
508	0.120125	0.08255	0.91745	0.08255	0.037575
509	0.120125	0.08255	0.91745	0.08255	0.037575
510	0.120125	0.08255	0.91745	0.08255	0.037575
511	0.120125	0.08255	0.91745	0.08255	0.037575
512	0.120125	0.08255	0.91745	0.08255	0.037575
513	0.120125	0.08255	0.91745	0.08255	0.037575
514	0.120125	0.08255	0.91745	0.08255	0.037575
515	0.120125	0.08255	0.91745	0.08255	0.037575
516	0.120125	0.08255	0.91745	0.08255	0.037575
517	0.120125	0.08255	0.91745	0.08255	0.037575
518	0.120125	0.08255	0.91745	0.08255	0.037575
519	0.120125	0.08255	0.91745	0.08255	0.037575
520	0.120125	0.08255	0.91745	0.08255	0.037575
521	0.120125	0.08255	0.91745	0.08255	0.037575
522	0.120125	0.08255	0.91745	0.08255	0.037575
523	0.120125	0.08255	0.91745	0.08255	0.037575
524	0.120125	0.08255	0.91745	0.08255	0.037575
525	0.120125	0.08255	0.91745	0.08255	0.037575
526	0.120125	0.08255	0.91745	0.08255	0.037575
527	0.120125	0.08255	0.91745	0.08255	0.037575
528	0.120125	0.08255	0.91745	0.08255	0.037575
529	0.120125	0.08255	0.91745	0.08255	0.037575
530	0.120125	0.08255	0.91745	0.08255	0.037575
531	0.120125	0.08255	0.91745	0.08255	0.037575
532	0.120125	0.08255	0.91745	0.08255	0.037575
533	0.120125	0.08255	0.91745	0.08255	0.037575
534	0.120125	0.08255	0.91745	0.08255	0.037575
535	0.120125	0.08255	0.91745	0.08255	0.037575
536	0.120125	0.08255	0.91745	0.08255	0.037575
537	0.120125	0.08255	0.91745	0.08255	0.037575
538	0.120125	0.08255	0.91745	0.08255	0.037575
539	0.120125	0.08255	0.91745	0.08255	0.037575
540	0.120125	0.08255	0.91745	0.08255	0.037575
541	0.120125	0.08255	0.91745	0.08255	0.037575
542	0.120125	0.08255	0.91745	0.08255	0.037575
543	0.120125	0.08255	0.91745	0.08255	0.037575
544	0.120125	0.08255	0.91745	0.08255	0.037575
545	0.120125	0.08255	0.91745	0.08255	0.037575
546	0.120125	0.08255	0.91745	0.08255	0.037575
547	0.120125	0.08255	0.91745	0.08255	0.037575
548	0.120125	0.08255	0.91745	0.08255	0.037575
549	0.120125	0.08255	0.91745	0.08255	0.037575
550	0.120125	0.08255	0.91745	0.08255	0.037575
551	0.120125	0.08255	0.91745	0.08255	0.037575
552	0.120125	0.08255	0.91745	0.08255	0.037575
553	0.120125	0.08255	0.91745	0.08255	0.037575
554	0.120125	0.08255	0.91745	0.08255	0.037575
555	0.120125	0.08255	0.91745	0.08255	0.037575
556	0.120125	0.08255	0.91745	0.08255	0.037575
557	0.120125	0.08255	0.91745	0.08255	0.037575
558	0.120125	0.08255	0.91745	0.08255	0.037575
559	0.120125	0.08255	0.91745	0.08255	0.037575
560	0.120125	0.08255	0.91745	0.08255	0.037575
561	0.120125	0.08255	0.91745	0.08255	0.037575
562	0.120125	0.08255	0.91745	0.08255	0.037575
563	0.120125	0.08255	0.91745	0.08255	0.037575
564	0.120125	0.08255	0.91745	0.08255	0.037575
565	0.120125	0.08255	0.91745	0.08255	0.037575
566	0.120125	0.08255	0.91745	0.08255	0.037575
567	0.120125	0.08255	0.91745	0.08255	0.037575
568	0.120125	0.08255	0.91745	0.08255	0.037575
569	0.120125	0.08255	0.91745	0.08255	0.037575
570	0.120125	0.08255	0.91745	0.08255	0.037575
571	0.120125	0.08255	0.91745	0.08255	0.037575
572	0.120125	0.08255	0.91745	0.08255	0.037575
573	0.120125	0.08255	0.91745	0.08255	0.037575
574	0.120125	0.08255	0.91745	0.08255	0.037575
575	0.120125	0.08255	0.91745	0.08255	0.037575
576	0.120125	0.08255	0.91745	0.08255	0.037575
577	0.120125	0.08255	0.91745	0.08255	0.037575
578	0.120125	0.08255	0.91745	0.08255	0.037575
579	0.120125	0.08255	0.91745	0.08255	0.037575
580	0.120125	0.08255	0.91745	0.08255	0.037575
581	0.120125	0.08255	0.91745	0.08255	0.037575
582	0.120125	0.08255	0.91745	0.08255	0.037575
583	0.120125	0.08255	0.91745	0.08255	0.037575
584	0.120125	0.08255	0.91745	0.08255	0.037575
585	0.120125	0.08255	0.91745	0.08255	0.037575
586	0.120125	0.08255	0.91745	0.08255	0.037575
587	0.120125	0.08255	0.91745	0.08255	0.037575
588	0.120125	0.08255	0.91745	0.08255	0.037575
589	0.120125	0.08255	0.91745	0.08255	0.037575
590	0.120125	0.08255	0.91745	0.08255	0.037575
591	0.120125	0.08255	0.91745	0.08255	0.037575
592	0.120125	0.08255	0.91745	0.08255	0.037575
593	0.120125	0.08255	0.91745	0.08255	0.037575
594	0.120125	0.08255	0.91745	0.08255	0.037575
595	0.120125	0.08255	0.91745	0.08255	0.037575
596	0.120125	0.08255	0.91745	0.08255	0.037575
597	0.120125	0.08255	0.91745	0.08255	0.037575
598	0.120125	0.08255	0.91745	0.08255	0.037575
599	0.120125	0.08255	0.91745	0.08255	0.037575
600	0.120125	0.08255	0.91745	0.08255	0.037575
601	0.120125	0.08255	0.91745	0.08255	0.037575
602	0.120125	0.08255	0.91745	0.08255	0.037575
603	0.120125	0.08255	0.91745	0.08255	0.037575
604	0.120125	0.08255	0.91745	0.08255	0.037575
605	0.120125	0.08255	0.91745	0.08255	0.037575
606	0.120125	0.08255	0.91745	0.08255	0.037575
607	0.120125	0.08255	0.91745	0.08255	0.037575
608	0.120125	0.08255	0.91745	0.08255	0.037575
609	0.120125	0.08255	0.91745	0.08255	0.037575
610	0.120125	0.08255	0.91745	0.08255	0.037575
611	0.120125	0.08255	0.91745	0.08255	0.037575
612	0.120125	0.08255	0.91745	0.08255	0.037575
613	0.120125	0.08255	0.91745	0.08255	0.037575
614	0.120125	0.08255	0.91745	0.08255	0.037575
615	0.120125	0.08255	0.91745	0.08255	0.037575
616	0.120125	0.08255	0.91745	0.08255	0.037575
617	0.120125	0.08255	0.91745	0.08255	0.037575
618	0.120125	0.08255	0.91745	0.08255	0.037575
619	0.120125	0.08255	0.91745	0.08255	0.037575
620	0.120125	0.08255	0.91745	0.08255	0.037575
621	0.120125	0.08255	0.91745	0.08255	0.037575
622	0.120125	0.08255	0.91745	0.08255	0.037575
623	0.120125	0.08255	0.91745	0.08255	0.037575
624	0.120125	0.08255	0.91745	0.08255	0.037575
625	0.120125	0.08255	0.91745	0.08255	0.037575
626	0.120125	0.08255	0.91745	0.08255	0.037575
627	0.120125	0.08255	0.91745	0.08255	0.037575
628	0.120125	0.08255	0.91745	0.08255	0.037575
629	0.120125	0.08255	0.91745	0.08255	0.037575
630	0.120125	0.08255	0.91745	0.08255	0.037575
631	0.120125	0.08255	0.91745	0.08255	0.037575
632	0.120125	0.08255	0.91745	0.08255	0.037575
633	0.120125	0.08255	0.91745	0.08255	0.037575
634	0.120125	0.08255	0.91745	0.08255	0.037575
635	0.120125	0.08255	0.91745	0.08255	0.037575
636	0.120125	0.08255	0.91745	0.08255	0.037575
637	0.120125	0.08255	0.91745	0.08255	0.037575
638	0.120125	0.08255	0.91745	0.08255	0.037575
639	0.120125	0.08255	0.91745	0.08255	0.037575
640	0.120125	0.08255	0.91745	0.08255	0.037575
641	0.120125	0.08255	0.91745	0.08255	0.037575
642	0.120125	0.08255	0.91745	0.08255	0.037575
643	0.120125	0.08255	0.91745	0.08255	0.037575
644	0.120125	0.08255	0.91745	0.08255	0.037575
645	0.120125	0.08255	0.91745	0.08255	0.037575
646	0.120125	0.08255	0.91745	0.08255	0.037575
647	0.120125	0.08255	0.91745	0.08255	0.037575
648	0.120125	0.08255	0.91745	0.08255	0.037575
649	0.120125	0.08255	0.91745	0.08255	0.037575
650	0.120125	0.08255	0.91745	0.08255	0.037575
651	0.120125	0.08255	0.91745	0.08255	0.037575
652	0.120125	0.08255	0.91745	0.08255	0.037575
653	0.120125	0.08255	0.91745	0.08255	0.037575
654	0.120125	0.08255	0.91745	0.08255	0.037575
655	0.120125	0.08255	0.91745	0.08255	0.037575
656	0.120125	0.08255	0.91745	0.08255	0.037575
657	0.120125	0.08255	0.91745	0.08255	0.037575
658	0.120125	0.08255	0.91745	0.08255	0.037575
659	0.120125	0.08255	0.91745	0.08255	0.037575
660	0.120125	0.08255	0.91745	0.08255	0.037575
661	0.120125	0.08255	0.91745	0.08255	0.037575
662	0.120125	0.08255	0.91745	0.08255	0.037575
663	0.120125	0.08255	0.91745	0.08255	0.037575
664	0.120125	0.08255	0.91745	0.08255	0.037575
665	0.120125	0.08255	0.91745	0.08255	0.037575
666	0.120125	0.08255	0.91745	0.08255	0.037575
667	0.120125	0.08255	0.91745	0.08255	0.037575
668	0.120125	0.08255	0.91745	0.08255	0.037575
669	0.120125	0.08255	0.91745	0.08255	0.037575
670	0.120125	0.08255	0.91745	0.08255	0.037575
671	0.120125	0.08255	0.91745	0.08255	0.037575
672	0.120125	0.08255	0.91745	0.08255	0.037575
673	0.120125	0.08255	0.91745	0.08255	0.037575
674	0.120125	0.08255	0.91745	0.08255	0.037575
675	0.120125	0.08255	0.91745	0.08255	0.037575
676	0.120125	0.08255	0.91745	0.08255	0.037575
677	0.120125	0.08255	0.91745	0.08255	0.037575
678	0.120125	0.08255	0.91745	0.08255	0.037575
679	0.120125	0.08255	0.91745	0.08255	0.037575
680	0.120125	0.08255	0.91745	0.08255	0.037575
681	0.120125	0.08255	0.91745	0.08255	0.037575
682	0.120125	0.08255	0.91745	0.08255	0.037575
683	0.120125	0.08255	0.91745	0.08255	0.037575
684	0.120125	0.08255	0.91745	0.08255	0.037575
685	0.120125	0.08255	0.91745	0.08255	0.037575
686	0.120125	0.08255	0.91745	0.08255	0.037575
687	0.120125	0.08255	0.91745	0.08255	0.037575
688	0.120125	0.08255	0.91745	0.08255	0.037575
689	0.120125	0.08255	0.91745	0.08255	0.037575
690	0.120125	0.08255	0.91745	0.08255	0.037575
691	0.120125	0.08255	0.91745	0.08255	0.037575
692	0.120125	0.08255	0.91745	0.08255	0.037575
693	0.120125	0.08255	0.91745	0.08255	0.037575
694	0.120125	0.08255	0.91745	0.08255	0.037575
695	0.120125	0.08255	0.91745	0.08255	0.037575
696	0.120125	0.08255	0.91745	0.08255	0.037575
697	0.120125	0.08255	0.91745	0.08255	0.037575
698	0.120125	0.08255	0.91745	0.08255	0.037575
699	0.120125	0.08255	0.91745	0.08255	0.037575
700	0.120125	0.08255	0.91745	0.08255	0.037575
701	0.120125	0.08255	0.91745	0.08255	0.037575
702	0.120125	0.08255	0.91745	0.08255	0.037575
703	0.120125	0.08255	0.91745	0.08255	0.037575
704	0.120125	0.08255	0.91745	0.08255	0.037575
705	0.120125	0.08255	0.91745	0.08255	0.037575
706	0.120125	0.08255	0.91745	0.08255	0.037575
707	0.120125	0.08255	0.91745	0.08255	0.037575
708	0.120125	0.08255	0.91745	0.08255	0.037575
709	0.120125	0.08255	0.91745	0.08255	0.037575
710	0.120125	0.08255	0.91745	0.08255	0.037575
711	0.120125	0.08255	0.91745	0.08255	0.037575
712	0.120125	0.08255	0.91745	0.08255	0.037575
713	0.120125	0.08255	0.91745	0.08255	0.037575
714	0.120125	0.08255	0.91745	0.08255	0.037575
715	0.120125	0.08255	0.91745	0.08255	0.037575
716	0.120125	0.08255	0.91745	0.08255	0.037575
717	0.120125	0.08255	0.91745	0.08255	0.037575
718	0.120125	0.08255	0.91745	0.08255	0.037575
719	0.120125	0.08255	0.91745	0.08255	0.037575
720	0.120125	0.08255	0.91745	0.08255	0.037575
721	0.120125	0.08255	0.91745	0.08255	0.037575
722	0.120125	0.08255	0.91745	0.08255	0.037575
723	0.120125	0.08255	0.91745	0.08255	0.037575
724	0.120125	0.08255	0.91745	0.08255	0.037575
725	0.120125	0.08255	0.91745	0.08255	0.037575
726	0.120125	0.08255	0.91745	0.08255	0.037575
727	0.120125	0.08255	0.91745	0.08255	0.037575
728	0.120125	0.08255	0.91745	0.08255	0.037575
729	0.120125	0.08255	0.91745	0.08255	0.037575
730	0.120125	0.08255	0.91745	0.08255	0.037575
731	0.120125	0.08255	0.91745	0.08255	0.037575
732	0.120125	0.08255	0.91745	0.08255	0.037575
733	0.120125	0.08255	0.91745	0.08255	0.037575
734	0.120125	0.08255	0.91745	0.08255	0.037575
735	0.120125	0.08255	0.91745	0.08255	0.037575
736	0.120125	0.08255	0.91745	0.08255	0.037575
737	0.120125	0.08255	0.91745	0.08255	0.037575
738	0.120125	0.08255	0.91745	0.08255	0.037575
739	0.120125	0.08255	0.91745	0.08255	0.037575
740	0.120125	0.08255	0.91745	0.08255	0.037575
741	0.120125	0.08255	0.91745	0.08255	0.037575
742	0.120125	0.08255	0.91745	0.08255	0.037575
743	0.120125	0.08255	0.91745	0.08255	0.037575
744	0.120125	0.08255	0.91745	0.08255	0.037575
745	0.120125	0.08255	0.91745	0.08255	0.037575
746	0.120125	0.08255	0.91745	0.08255	0.037575
747	0.120125	0.08255	0.91745	0.08255	0.037575
748	0.120125	0.08255	0.91745	0.08255	0.037575
749	0.120125	0.08255	0.91745	0.08255	0.037575
750	0.120125	0.08255	0.91745	0.08255	0.037575
751	0.120125	0.08255	0.91745	0.08255	0.037575
752	0.120125	0.08255	0.91745	0.08255	0.037575
753	0.120125	0.08255	0.91745	0.08255	0.037575
754	0.120125	0.08255	0.91745	0.08255	0.037575
755	0.120125	0.08255	0.91745	0.08255	0.037575
756	0.120125	0.08255	0.91745	0.08255	0.037575
757	0.120125	0.08255	0.91745	0.08255	0.037575
758	0.120125	0.08255	0.91745	0.08255	0.037575
759	0.120125	0.08255	0.91745	0.08255	0.037575
760	0.120125	0.08255	0.91745	0.08255	0.037575
761	0.120125	0.08255	0.91745	0.08255	0.037575
762	0.120125	0.08255	0.91745	0.08255	0.037575
763	0.120125	0.08255	0.91745	0.08255	0.037575
764	0.120125	0.08255	0.91745	0.08255	0.037575
765	0.120125	0.08255	0.91745	0.08255	0.037575
766	0.120125	0.08255	0.91745	0.08255	0.037575
767	0.120125	0.08255	0.91745	0.08255	0.037575
768	0.120125	0.08255	0.91745	0.08255	0.037575
769	0.120125	0.08255	0.91745	0.08255	0.037575
770	0.120125	0.08255	0.91745	0.08255	0.037575
771	0.120125	0.08255	0.91745	0.08255	0.037575
772	0.120125	0.08255	0.91745	0.08255	0.037575
773	0.120125	0.08255	0.91745	0.08255	0.037575
774	0.120125	0.08255	0.91745	0.08255	0.037575
775	0.120125	0.08255	0.91745	0.08255	0.037575
776	0.120125	0.08255	0.91745	0.08255	0.037575
777	0.120125	0.08255	0.91745	0.08255	0.037575
778	0.120125	0.08255	0.91745	0.08255	0.037575
779	0.120125	0.08255	0.91745	0.08255	0.037575
780	0.120125	0.08255	0.91745	0.08255	0.037575
781	0.120125	0.08255	0.91745	0.08255	0.037575
782	0.120125	0.08255	0.91745	0.08255	0.037575
783	0.120125	0.08255	0.91745	0.08255	0.037575
784	0.120125	0.08255	0.91745	0.08255	0.037575
785	0.120125	0.08255	0.91745	0.08255	0.037575
786	0.120125	0.08255	0.91745	0.08255	0.037575
787	0.120125	0.08255	0.91745	0.08255	0.037575
788	0.120125	0.08255	0.91745	0.08255	0.037575
789	0.120125	0.08255	0.91745	0.08255	0.037575
790	0.120125	0.08255	0.91745	0.08255	0.037575
791	0.120125	0.08255	0.91745	0.08255	0.037575
792	0.120125	0.08255	0.91745	0.08255	0.037575
793	0.120125	0.08255	0.91745	0.08255	0.037575
794	0.120125	0.08255	0.91745	0.08255	0.037575
795	0.120125	0.08255	0.91745	0.08255	0.037575
796	0.120125	0.08255	0.91745	0.08255	0.037575
797	0.120125	0.08255	0.91745	0.08255	0.037575
798	0.120125	0.08255	0.91745	0.08255	0.037575
799	0.120125	0.08255	0.91745	0.08255	0.037575
800	0.120125	0.08255	0.91745	0.08255	0.037575
801	0.120125	0.08255	0.91745	0.08255	0.037575
802	0.120125	0.08255	0.91745	0.08255	0.037575
803	0.120125	0.08255	0.91745	0.08255	0.037575
804	0.120125	0.08255	0.91745	0.08255	0.037575
805	0.120125	0.08255	0.91745	0.08255	0.037575
806	0.120125	0.08255	0.91745	0.08255	0.037575
807	0.120125	0.08255	0.91745	0.08255	0.037575
808	0.120125	0.08255	0.91745	0.08255	0.037575
809	0.120125	0.08255	0.91745	0.08255	0.037575
810	0.120125	0.08255	0.91745	0.08255	0.037575
811	0.120125	0.08255	0.91745	0.08255	0.037575
812	0.120125	0.08255	0.91745	0.08255	0.037575
813	0.120125	0.08255	0.91745	0.08255	0.037575
814	0.120125	0.08255	0.91745	0.08255	0.037575
815	0.120125	0.08255	0.91745	0.08255	0.037575
816	0.120125	0.08255	0.91745	0.08255	0.037575
817	0.120125	0.08255	0.91745	0.08255	0.037575
818	0.120125	0.08255	0.91745	0.08255	0.037575
819	0.120125	0.08255	0.91745	0.08255	0.037575
820	0.120125	0.08255	0.91745	0.08255	0.037575
821	0.120125	0.08255	0.91745	0.08255	0.037575
822	0.120125	0.08255	0.91745	0.08255	0.037575
823	0.120125	0.08255	0.91745	0.08255	0.037575
824	0.120125	0.08255	0.91745	0.08255	0.037575
825	0.120125	0.08255	0.91745	0.08255	0.037575
826	0.120125	0.08255	0.91745	0.08255	0.037575
827	0.120125	0.08255	0.91745	0.08255	0.037575
828	0.120125	0.08255	0.91745	0.08255	0.037575
829	0.120125	0.08255	0.91745	0.08255	0.037575
830	0.120125	0.08255	0.91745	0.08255	0.037575
831	0.120125	0.08255	0.91745	0.08255	0.037575
832	0.120125	0.08255	0.91745	0.08255	0.037575
833	0.120125	0.08255	0.91745	0.08255	0.037575
834	0.120125	0.08255	0.91745	0.08255	0.037575
835	0.120125	0.08255	0.91745	0.08255	0.037575
836	0.120125	0.08255	0.91745	0.08255	0.037575
837	0.120125	0.08255	0.91745	0.08255	0.037575
838	0.120125	0.08255	0.91745	0.08255	0.037575
839	0.120125	0.08255	0.91745	0.08255	0.037575
840	0.120125	0.08255	0.91745	0.08255	0.037575
841	0.120125	0.08255	0.91745	0.08255	0.037575
842	0.120125	0.08255	0.91745	0.08255	0.037575
843	0.120125	0.08255	0.91745	0.08255	0.037575
844	0.120125	0.08255	0.91745	0.08255	0.037575
845	0.120125	0.08255	0.91745	0.08255	0.037575
846	0.120125	0.08255	0.91745	0.08255	0.037575
847	0.120125	0.08255	0.91745	0.08255	0.037575
848	0.120125	0.08255	0.91745	0.08255	0.037575
849	0.120125	0.08255	0.91745	0.08255	0.037575
850	0.120125	0.08255	0.91745	0.08255	0.037575
851	0.120125	0.08255	0.91745	0.08255	0.037575
852	0.120125	0.08255	0.91745	0.08255	0.037575
853	0.120125	0.08255	0.91745	0.08255	0.037575
854	0.120125	0.08255	0.91745	0.08255	0.037575
855	0.120125	0.08255	0.91745	0.08255	0.037575
856	0.120125	0.08255	0.91745	0.08255	0.037575
857	0.120125	0.08255	0.91745	0.08255	0.037575
858	0.120125	0.08255	0.91745	0.08255	0.037575
859	0.120125	0.08255	0.91745	0.08255	0.037575
860	0.120125	0.08255	0.91745	0.08255	0.037575
861	0.120125	0.08255	0.91745	0.08255	0.037575
862	0.120125	0.08255	0.91745	0.08255	0.037575
863	0.120125	0.08255	0.91745	0.08255	0.037575
864	0.120125	0.08255	0.91745	0.08255	0.037575
865	0.120125	0.08255	0.91745	0.08255	0.037575
866	0.120125	0.08255	0.91745	0.08255	0.037575
867	0.120125	0.08255	0.91745	0.08255	0.037575
868	0.120125	0.08255	0.91745	0.08255	0.037575
869	0.120125	0.08255	0.91745	0.08255	0.037575
870	0.120125	0.08255	0.91745	0.08255	0.037575
871	0.120125	0.08255	0.91745	0.08255	0.037575
872	0.120125	0.08255	0.91745	0.08255	0.037575
873	0.120125	0.08255	0.91745	0.08255	0.037575
874	0.120125	0.08255	0.91745	0.08255	0.037575
875	0.120125	0.08255	0.91745	0.08255	0.037575
876	0.120125	0.08255	0.91745	0.08255	0.037575
877	0.120125	0.08255	0.91745	0.08255	0.037575
878	0.120125	0.08255	0.91745	0.08255	0.037575
879	0.120125	0.08255	0.91745	0.08255	0.037575
880	0.120125	0.08255	0.91745	0.08255	0.037575
881	0.120125	0.08255	0.91745	0.08255	0.037575
882	0.120125	0.08255	0.91745	0.08255	0.037575
883	0.120125	0.08255	0.91745	0.08255	0.037575
884	0.120125	0.08255	0.91745	0.08255	0.037575
885	0.120125	0.08255	0.91745	0.08255	0.037575
886	0.120125	0.08255	0.91745	0.08255	0.037575
887	0.120125	0.08255	0.91745	0.08255	0.037575
888	0.120125	0.08255	0.91745	0.08255	0.037575
889	0.120125	0.08255	0.91745	0.08255	0.037575
890	0.120125	0.08255	0.91745	0.08255	0.037575
891	0.120125	0.08255	0.91745	0.08255	0.037575
892	0.120125	0.08255	0.91745	0.08255	0.037575
893	0.120125	0.08255	0.91745	0.08255	0.037575
894	0.120125	0.08255	0.91745	0.08255	0.037575
895	0.120125	0.08255	0.91745	0.08255	0.037575
896	0.120125	0.08255	0.91745	0.08255	0.037575
897	0.120125	0.08255	0.91745	0.08255	0.037575
898	0.120125	0.08255	0.91745	0.08255	0.037575
899	0.120125	0.08255	0.91745	0.08255	0.037575
900	0.120125	0.08255	0.91745	0.08255	0.037575
901	0.120125	0.08255	0.91745	0.08255	0.037575
902	0.120125	0.08255	0.91745	0.08255	0.037575
903	0.120125	0.08255	0.91745	0.08255	0.037575
904	0.120125	0.08255	0.91745	0.08255	0.037575
905	0.120125	0.08255	0.91745	0.08255	0.037575
906	0.120125	0.08255	0.91745	0.08255	0.037575
907	0.120125	0.08255	0.91745	0.08255	0.037575
908	0.120125	0.08255	0.91745	0.08255	0.037575
909	0.120125	0.08255	0.91745	0.08255	0.037575
910	0.120125	0.08255	0.91745	0.08255	0.037575
911	0.120125	0.08255	0.91745	0.08255	0.037575
912	0.120125	0.08255	0.91745	0.08255	0.037575
913	0.120125	0.08255	0.91745	0.08255	0.037575
914	0.120125	0.08255	0.91745	0.08255	0.037575
915	0.120125	0.08255	0.91745	0.08255	0.037575
916	0.120125	0.08255	0.91745	0.08255	0.037575
917	0.120125	0.08255	0.91745	0.08255	0.037575
918	0.120125	0.08255	0.91745	0.08255	0.037575
919	0.120125	0.08255	0.91745	0.08255	0.037575
920	0.120125	0.08255	0.91745	0.08255	0.037575
921	0.120125	0.08255	0.91745	0.08255	0.037575
922	0.120125	0.08255	0.91745	0.08255	0.037575
923	0.120125	0.08255	0.91745	0.08255	0.037575
924	0.120125	0.08255	0.91745	0.08255	0.037575
925	0.120125	0.08255	0.91745	0.08255	0.037575
926	0.120125	0.08255	0.91745	0.08255	0.037575
927	0.120125	0.08255	0.91745	0.08255	0.037575
928	0.120125	0.08255	0.91745	0.08255	0.037575
929	0.120125	0.08255	0.91745	0.08255	0.037575
930	0.120125	0.08255	0.91745	0.08255	0.037575
931	0.120125	0.08255	0.91745	0.08255	0.037575
932	0.120125	0.08255	0.91745	0.08255	0.037575
933	0.120125	0.08255	0.91745	0.08255	0.037575
934	0.120125	0.08255	0.91745	0.08255	0.037575
935	0.120125	0.08255	0.91745	0.08255	0.037575
936	0.120125	0.08255	0.91745	0.08255	0.037575
937	0.120125	0.08255	0.91745	0.08255	0.037575
938	0.120125	0.08255	0.91745	0.08255	0.037575
939	0.120125	0.08255	0.91745	0.08255	0.037575
940	0.120125	0.08255	0.91745	0.08255	0.037575
941	0.120125	0.08255	0.91745	0.08255	0.037575
942	0.120125	0.08255	0.91745	0.08255	0.037575
943	0.120125	0.08255	0.91745	0.08255	0.037575
944	0.120125	0.08255	0.91745	0.08255	0.037575
945	0.120125	0.08255	0.91745	0.08255	0.037575
946	0.120125	0.08255	0.91745	0.08255	0.037575
947	0.120125	0.08255	0.91745	0.08255	0.037575
948	0.120125	0.08255	0.91745	0.08255	0.037575
949	0.120125	0.08255	0.91745	0.08255	0.037575
950	0.120125	0.08255	0.91745	0.08255	0.037575
951	0.120125	0.08255	0.91745	0.08255	0.037575
952	0.120125	0.08255	0.91745	0.08255	0.037575
953	0.120125	0.08255	0.91745	0.08255	0.037575
954	0.120125	0.08255	0.91745	0.08255	0.037575
955	0.120125	0.08255	0.91745	0.08255	0.037575
956	0.120125	0.08255	0.91745	0.08255	0.037575
957	0.120125	0.08255	0.91745	0.08255	0.037575
958	0.120125	0.08255	0.91745	0.08255	0.037575
959	0.120125	0.08255	0.91745	0.08255	0.037575
960	0.120125	0.08255	0.91745	0.08255	0.037575
961	0.120125	0.08255	0.91745	0.08255	0.037575
962	0.120125	0.08255	0.91745	0.08255	0.037575
963	0.120125	0.08255	0.91745	0.08255	0.037575
964	0.120125	0.08255	0.91745	0.08255	0.037575
965	0.120125	0.08255	0.91745	0.08255	0.037575
966	0.120125	0.08255	0.91745	0.08255	0.037575
967	0.120125	0.08255	0.91745	0.08255	0.037575
968	0.120125	0.08255	0.91745	0.08255	0.037575
969	0.120125	0.08255	0.91745	0.08255	0.037575
970	0.120125	0.08255	0.91745	0.08255	0.037575
971	0.120125	0.08255	0.91745	0.08255	0.037575
972	0.120125	0.08255	0.91745	0.08255	0.037575
973	0.120125	0.08255	0.91745	0.08255	0.037575
974	0.120125	0.08255	0.91745	0.08255	0.037575
975	0.120125	0.08255	0.91745	0.08255	0.037575
976	0.120125	0.08255	0.91745	0.08255	0.037575
977	0.120125	0.08255	0.91745	0.08255	0.037575
978	0.120125	0.08255	0.91745	0.08255	0.037575
979	0.120125	0.08255	0.91745	0.08255	0.037575
980	0.120125	0.08255	0.91745	0.08255	0.037575
981	0.120125	0.08255	0.91745	0.08255	0.037575
982	0.120125	0.08255	0.91745	0.08255	0.037575
983	0.120125	0.08255	0.91745	0.08255	0.037575
984	0.120125	0.08255	0.91745	0.08255	0.037575
985	0.120125	0.08255	0.91745	0.08255	0.037575
986	0.120125	0.08255	0.91745	0.08255	0.037575
987	0.120125	0.08255	0.91745	0.08255	0.037575
988	0.120125	0.08255	0.91745	0.08255	0.037575
989	0.120125	0.08255	0.91745	0.08255	0.037575
990	0.120125	0.08255	0.91745	0.08255	0.037575
991	0.120125	0.08255	0.91745	0.08255	0.037575
992	0.120125	0.08255	0.91745	0.08255	0.037575
993	0.120125	0.08255	0.91745	0.08255	0.037575
994	0.120125	0.08255	0.91745	0.08255	0.037575
995	0.120125	0.08255	0.91745	0.08255	0.037575
996	0.120125	0.08255	0.91745	0.08255	0.037575
997	0.120125	0.08255	0.91745	0.08255	0.037575
998	0.120125	0.08255	0.91745	0.08255	0.037575
999	0.120125	0.08255	0.91745	0.08255	0.037575
1000	0.120125	0.08255	0.91745	0.08255	0.037575
1001	0.120125	0.08255	0.91745	0.08255	0.037575
1002	0.120125	0.08255	0.91745	0.08255	0.037575
1003	0.120125	0.08255	0.91745	0.08255	0.037575
1004	0.120125	0.08255	0.91745	0.08255	0.037575
1005	0.120125	0.08255	0.91745	0.08255	0.037575
1006	0.120125	0.08255	0.91745	0.08255	0.037575
1007	0.120125	0.08255	0.91745	0.08255	0.037575
1008	0.120125	0.08255	0.91745	0.08255	0.037575
1009	0.120125	0.08255	0.91745	0.08255	0.037575
1010	0.120125	0.08255	0.91745	0.08255	0.037575
1011	0.120125	0.08255	0.91745	0.08255	0.037575
1012	0.120125	0.08255	0.91745	0.08255	0.037575
1013	0.120125	0.08255	0.91745	0.08255	0.037575
1014	0.120125	0.08255	0.91745	0.08255	0.037575
1015	0.120125	0.08255	0.91745	0.08255	0.037575
1016	0.120125	0.08255	0.91745	0.08255	0.037575
1017	0.120125	0.08255	0.91745	0.08255	0.037575
1018	0.120125	0.08255	0.91745	0.08255	0.037575
1019	0.120125	0.08255	0.91745	0.08255	0.037575
1020	0.120125	0.08255	0.91745	0.08255	0.037575
1021	0.120125	0.08255	0.91745	0.08255	0.037575
1022	0.120125	0.08255	0.91745	0.08255	0.037575
1023	0.120125	0.08255	0.91745	0.08255	0.037575
1024	0.120125	0.08255	0.91745	0.08255	0.037575
1025	0.120125	0.08255	0.91745	0.08255	0.037575
1026	0.120125	0.08255	0.91745	0.08255	0.037575
1027	0.120125	0.08255	0.91745	0.08255	0.037575
1028	0.120125	0.08255	0.91745	0.08255	0.037575
1029	0.120125	0.08255	0.91745	0.08255	0.037575
1030	0.120125	0.08255	0.91745	0.08255	0.037575
1031	0.120125	0.08255	0.91745	0.08255	0.037575
1032	0.120125	0.08255	0.91745	0.08255	0.037575
1033	0.120125	0.08255	0.91745	0.08255	0.037575
1034	0.120125	0.08255	0.91745	0.08255	0.037575
1035	0.120125	0.08255	0.91745	0.08255	0.037575
1036	0.120125	0.08255	0.91745	0.08255	0.037575
1037	0.120125	0.08255	0.91745	0.08255	0.037575
1038	0.120125	0.08255	0.91745	0.08255	0.037575
1039	0.120125	0.08255	0.91745	0.08255	0.037575
1040	0.120125	0.08255	0.91745	0.08255	0.037575
1041	0.120125	0.08255	0.91745	0.08255	0.037575
1042	0.120125	0.08255	0.91745	0.08255	0.037575
1043	0.120125	0.08255	0.91745	0.08255	0.037575
1044	0.120125	0.08255	0.91745	0.08255	0.037575
1045	0.120125	0.08255	0.91745	0.08255	0.037575
1046	0.120125	0.08255	0.91745	0.08255	0.037575
1047	0.120125	0.08255	0.91745	0.08255	0.037575
1048	0.120125	0.08255	0.91745	0.08255	0.037575
1049	0.120125	0.08255	0.91745	0.08255	0.037575
1050	0.120125	0.08255	0.91745	0.08255	0.037575
1051	0.120125	0.08255	0.91745	0.08255	0.037575
1052	0.120125	0.08255	0.91745	0.08255	0.037575
1053	0.120125	0.08255	0.91745	0.08255	0.037575
1054	0.120125	0.08255	0.91745	0.08255	0.037575
1055	0.120125	0.08255	0.91745	0.08255	0.037575
1056	0.120125	0.08255	0.91745	0.08255	0.037575
1057	0.120125	0.08255	0.91745	0.08255	0.037575
1058	0.120125	0.08255	0.91745	0.08255	0.037575
1059	0.120125	0.08255	0.91745	0.08255	0.037575
1060	0.120125	0.08255	0.91745	0.08255	0.037575
1061	0.120125	0.08255	0.91745	0.08255	0.037575
1062	0.120125	0.08255	0.91745	0.08255	0.037575
1063	0.120125	0.08255	0.91745	0.08255	0.037575
1064	0.120125	0.08255	0.91745	0.08255	0.037575
1065	0.120125	0.08255	0.91745	0.08255	0.037575
1066	0.120125	0.08255	0.91745	0.08255	0.037575
1067	0.120125	0.08255	0.91745	0.08255	0.037575
1068	0.120125	0.08255	0.91745	0.08255	0.037575
1069	0.120125	0.08255	0.91745	0.08255	0.037575
1070	0.120125	0.08255	0.91745	0.08255	0.037575
1071	0.120125	0.08255	0.91745	0.08255	0.037575
1072	0.120125	0.08255	0.91745	0.08255	0.037575
1073	0.120125	0.08255	0.91745	0.08255	0.037575
1074	0.120125	0.08255	0.91745	0.08255	0.037575
1075	0.120125	0.08255	0.91745	0.08255	0.037575
1076	0.120125	0.08255	0.91745	0.08255	0.037575
1077	0.120125	0.08255	0.91745	0.08255	0.037575
1078	0.120125	0.08255	0.91745	0.08255	0.037575
1079	0.120125	0.08255	0.91745	0.08255	0.037575
1080	0.120125	0.08255	0.91745	0.08255	0.037575
1081	0.120125	0.08255	0.91745	0.08255	0.037575
1082	0.120125	0.08255	0.91745	0.08255	0.037575
1083	0.120125	0.08255	0.91745	0.08255	0.037575
1084	0.120125	0.08255	0.91745	0.08255	0.037575
1085	0.120125	0.08255	0.91745	0.08255	0.037575
1086	0.120125	0.08255	0.91745	0.08255	0.037575
1087	0.120125	0.08255	0.91745	0.08255	0.037575
1088	0.120125	0.08255	0.91745	0.08255	0.037575
1089	0.120125	0.08255	0.91745	0.08255	0.037575
1090	0.120125	0.08255	0.91745	0.08255	0.037575
1091	0.120125	0.08255	0.91745	0.08255	0.037575
1092	0.120125	0.08255	0.91745	0.08255	0.037575
1093	0.120125	0.08255	0.91745	0.08255	0.037575
1094	0.120125	0.08255	0.91745	0.08255	0.037575
1095	0.120125	0.08255	0.91745	0.08255	0.037575
1096	0.120125	0.08255	0.91745	0.08255	0.037575
1097	0.120125	0.08255	0.91745	0.08255	0.037575
1098	0.120125	0.08255	0.91745	0.08255	0.037575
1099	0.120125	0.08255	0.91745	0.08255	0.037575
1100	0.120125	0.08255	0.91745	0.08255	0.037575
1101	0.120125	0.08255	0.91745	0.08255	0.037575
1102	0.120125	0.08255	0.91745	0.08255	0.037575
1103	0.120125	0.08255	0.91745	0.08255	0.037575
1104	0.120125	0.08255	0.91745	0.08255	0.037575
1105	0.120125	0.08255	0.91745	0.08255	0.037575
1106	0.120125	0.08255	0.91745	0.08255	0.037575
1107	0.120125	0.08255	0.91745	0.08255	0.037575
1108	0.120125	0.08255	0.91745	0.08255	0.037575
1109	0.120125	0.08255	0.91745	0.08255	0.037575
1110	0.120125	0.08255	0.91745	0.08255	0.037575
1111	0.120125	0.08255	0.91745	0.08255	0.037575
1112	0.120125	0.08255	0.91745	0.08255	0.037575
1113	0.120125	0.08255	0.91745	0.08255	0.037575
1114	0.120125	0.08255	0.91745	0.08255	0.037575
1115	0.120125	0.08255	0.91745	0.08255	0.037575
1116	0.120125	0.08255	0.91745	0.08255	0.037575
1117	0.120125	0.08255	0.91745	0.08255	0.037575
1118	0.120125	0.08255	0.91745	0.08255	0.037575
1119	0.120125	0.08255	0.91745	0.08255	0.037575
1120	0.120125	0.08255	0.91745	0.08255	0.037575
1121	0.120125	0.08255	0.91745	0.08255	0.037575
1122	0.120125	0.08255	0.91745	0.08255	0.037575
1123	0.120125	0.08255	0.91745	0.08255	0.037575
1124	0.120125	0.08255	0.91745	0.08255	0.037575
1125	0.120125	0.08255	0.91745	0.08255	0.037575
1126	0.120125	0.08255	0.91745	0.08255	0.037575
1127	0.120125	0.08255	0.91745	0.08255	0.037575
1128	0.120125	0.08255	0.91745	0.08255	0.037575
1129	0.120125	0.08255	0.91745	0.08255	0.037575
1130	0.120125	0.08255	0.91745	0.08255	0.037575
1131	0.120125	0.08255	0.91745	0.08255	0.037575
1132	0.120125	0.08255	0.91745	0.08255	0.037575
1133	0.120125	0.08255	0.91745	0.08255	0.037575
1134	0.120125	0.08255	0.91745	0.08255	0.037575
1135	0.120125	0.08255	0.91745	0.08255	0.037575
1136	0.120125	0.08255	0.91745	0.08255	0.037575
1137	0.120125	0.08255	0.91745	0.08255	0.037575
1138	0.120125	0.08255	0.91745	0.08255	0.037575
1139	0.120125	0.08255	0.91745	0.08255	0.037575
1140	0.120125	0.08255	0.91745	0.08255	0.037575
1141	0.120125	0.08255	0.91745	0.08255	0.037575
1142	0.120125	0.08255	0.91745	0.08255	0.037575
1143	0.120125	0.08255	0.91745	0.08255	0.037575
1144	0.120125	0.08255	0.91745	0.08255	0.037575
1145	0.120125	0.08255	0.91745	0.08255	0.037575
1146	0.120125	0.08255	0.91745	0.08255	0.037575
1147	0.120125	0.08255	0.91745	0.08255	0.037575
1148	0.120125	0.08255	0.91745	0.08255	0.037575
1149	0.120125	0.08255	0.91745	0.08255	0.037575
1150	0.120125	0.08255	0.91745	0.08255	0.037575
1151	0.120125	0.08255	0.91745	0.08255	0.037575
1152	0.120125	0.08255	0.91745	0.08255	0.037575
1153	0.120125	0.08255	0.91745	0.08255	0.037575
1154	0.120125	0.08255	0.91745	0.08255	0.037575
1155	0.120125	0.08255	0.91745	0.08255	0.037575
1156	0.120125	0.08255	0.91745	0.08255	0.037575
1157	0.120125	0.08255	0.91745	0.08255	0.037575
1158	0.120125	0.08255	0.91745	0.08255	0.037575
1159	0.120125	0.08255	0.91745	0.08255	0.037575
1160	0.120125	0.08255	0.91745	0.08255	0.037575
1161	0.120125	0.08255	0.91745	0.08255	0.037575
1162	0.120125	0.08255	0.91745	0.08255	0.037575
1163	0.120125	0.08255	0.91745	0.08255	0.037575
1164	0.120125	0.08255	0.91745	0.08255	0.037575
1165	0.120125	0.08255	0.91745	0.08255	0.037575
1166	0.120125	0.08255	0.91745	0.08255	0.037575
1167	0.120125	0.08255	0.91745	0.08255	0.037575
1168	0.120125	0.08255	0.91745	0.08255	0.037575
1169	0.120125	0.08255	0.91745	0.08255	0.037575
1170	0.120125	0.08255	0.91745	0.08255	0.037575
1171	0.120125	0.08255	0.91745	0.08255	0.037575
1172	0.120125	0.08255	0.91745	0.08255	0.037575
1173	0.120125	0.08255	0.91745	0.08255	0.037575
1174	0.120125	0.08255	0.91745	0.08255	0.037575
1175	0.120125	0.08255	0.91745	0.08255	0.037575
1176	0.120125	0.08255	0.91745	0.08255	0.037575
1177	0.120125	0.08255	0.91745	0.08255	0.037575
1178	0.120125	0.08255	0.91745	0.08255	0.037575
1179	0.120125	0.08255	0.91745	0.08255	0.037575
1180	0.120125	0.08255	0.91745	0.08255	0.037575
1181	0.120125	0.08255	0.91745	0.08255	0.037575
1182	0.120125	0.08255	0.91745	0.08255	0.037575
1183	0.120125	0.08255	0.91745	0.08255	0.037575
1184	0.120125	0.08255	0.91745	0.08255	0.037575
1185	0.120125	0.08255	0.91745	0.08255	0.037575
1186	0.120125	0.08255	0.91745	0.08255	0.037575
1187	0.120125	0.08255	0.91745	0.08255	0.037575
1188	0.120125	0.08255	0.91745	0.08255	0.037575
1189	0.120125	0.08255	0.91745	0.08255	0.037575
1190	0.120125	0.08255	0.91745	0.08255	0.037575
1191	0.120125	0.08255	0.91745	0.08255	0.037575
1192	0.120125	0.08255	0.91745	0.08255	0.037575
1193	0.120125	0.08255	0.91745	0.08255	0.037575
1194	0.120125	0.08255	0.91745	0.08255	0.037575
1195	0.120125	0.08255	0.91745	0.08255	0.037575
1196	0.120125	0.08255	0.91745	0.08255	0.037575
1197	0.120125	0.08255	0.91745	0.08255	0.037575
1198	0.120125	0.08255	0.91745	0.08255	0.037575
1199	0.120125	0.08255	0.91745	0.08255	0.037575
1200	0.120125	0.08255	0.91745	0.08255	0.037575
1201	0.120125	0.08255	0.91745	0.08255	0.037575
1202	0.120125	0.08255	0.91745	0.08255	0.037575
1203	0.120125	0.08255	0.91745	0.08255	0.037575
1204	0.120125	0.08255	0.91745	0.08255	0.037575
1205	0.120125	0.08255	0.91745	0.08255	0.037575
1206	0.120125	0.08255	0.91745	0.08255	0.037575
1207	0.120125	0.08255	0.91745	0.08255	0.037575
1208	0.120125	0.08255	0.91745	0.08255	0.037575
1209	0.120125	0.08255	0.91745	0.08255	0.037575
1210	0.120125	0.08255	0.91745	0.08255	0.037575
1211	0.120125	0.08255	0.91745	0.08255	0.037575
1212	0.120125	0.08255	0.91745	0.08255	0.037575
1213	0.120125	0.08255	0.91745	0.08255	0.037575
1214	0.120125	0.08255	0.91745	0.08255	0.037575
1215	0.120125	0.08255	0.91745	0.08255	0.037575
1216	0.120125	0.08255	0.91745	0.08255	0.037575
1217	0.120125	0.08255	0.91745	0.08255	0.037575
1218	0.120125	0.08255	0.91745	0.08255	0.037575
1219	0.120125	0.08255	0.91745	0.08255	0.037575
1220	0.120125	0.08255	0.91745	0.08255	0.037575
1221	0.120125	0.08255	0.91745	0.08255	0.037575
1222	0.120125	0.08255	0.91745	0.08255	0.037575
1223	0.120125	0.08255	0.91745	0.08255	0.037575
1224	0.120125	0.08255	0.91745	0.08255	0.037575
1225	0.120125	0.08255	0.91745	0.08255	0.037575
1226	0.120125	0.08255	0.91745	0.08255	0.037575
1227	0.120125	0.08255	0.91745	0.08255	0.037575
1228	0.120125	0.08255	0.91745	0.08255	0.037575
1229	0.120125	0.08255	0.91745	0.08255	0.037575
1230	0.120125	0.08255	0.91745	0.08255	0.037575
1231	0.120125	0.08255	0.91745	0.08255	0.037575
1232	0.120125	0.08255	0.91745	0.08255	0.037575
1233	0.120125	0.08255	0.91745	0.08255	0.037575
1234	0.120125	0.08255	0.91745	0.08255	0.037575
1235	0.120125	0.08255	0.91745	0.08255	0.037575
1236	0.120125	0.08255	0.91745	0.08255	0.037575
1237	0.120125	0.08255	0.91745	0.08255	0.037575
1238	0.120125	0.08255	0.91745	0.08255	0.037575
1239	0.120125	0.08255	0.91745	0.08255	0.037575
1240	0.120125	0.08255	0.91745	0.08255	0.037575
1241	0.120125	0.08255	0.91745	0.08255	0.037575
1242	0.120125	0.08255	0.91745	0.08255	0.037575
1243	0.120125	0.08255	0.91745	0.08255	0.037575
1244	0.120125	0.08255	0.91745	0.08255	0.037575
1245	0.120125	0.08255	0.91745	0.08255	0.037575
1246	0.120125	0.08255	0.91745	0.08255	0.037575
1247	0.120125	0.08255	0.91745	0.08255	0.037575
1248	0.120125	0.08255	0.91745	0.08255	0.037575
1249	0.120125	0.08255	0.91745	0.08255	0.037575
1250	0.120125	0.08255	0.91745	0.08255	0.037575
1251	0.120125	0.08255	0.91745	0.08255	0.037575
1252	0.120125	0.08255	0.91745	0.08255	0.037575
1253	0.120125	0.08255	0.91745	0.08255	0.037575
1254	0.120125	0.08255	0.91745	0.08255	0.037575
1255	0.120125	0.08255	0.91745	0.08255	0.037575
1256	0.120125	0.08255	0.91745	0.08255	0.037575
1257	0.120125	0.08255	0.91745	0.08255	0.037575
1258	0.120125	0.08255	0.91745	0.08255	0.037575
1259	0.120125	0.08255	0.91745	0.08255	0.037575
1260	0.120125	0.08255	0.91745	0.08255	0.037575
1261	0.120125	0.08255	0.91745	0.08255	0.037575
1262	0.120125	0.08255	0.91745	0.08255	0.037575
1263	0.120125	0.08255	0.91745	0.08255	0.037575
1264	0.120125	0.08255	0.91745	0.08255	0.037575
1265	0.120125	0.08255	0.91745	0.08255	0.037575
1266	0.120125	0.08255	0.91745	0.08255	0.037575
1267	0.120125	0.08255	0.91745	0.08255	0.037575
1268	0.120125	0.08255	0.91745	0.08255	0.037575
1269	0.120125	0.08255	0.91745	0.08255	0.037575
1270	0.120125	0.08255	0.91745	0.08255	0.037575
1271	0.120125	0.08255	0.91745	0.08255	0.037575
1272	0.120125	0.08255	0.91745	0.08255	0.037575
1273	0.120125	0.08255	0.91745	0.08255	0.037575
1274	0.120125	0.08255	0.91745	0.08255	0.037575
1275	0.120125	0.08255	0.91745	0.08255	0.037575
1276	0.120125	0.08255	0.91745	0.08255	0.037575
1277	0.120125	0.08255	0.91745	0.08255	0.037575
1278	0.120125	0.08255	0.91745	0.08255	0.037575
1279	0.120125	0.08255	0.91745	0.08255	0.037575
1280	0.120125	0.08255	0.91745	0.08255	0.037575
1281	0.120125	0.08255	0.91745	0.08255	0.037575
1282	0.120125	0.08255	0.91745	0.08255	0.037575
1283	0.120125	0.08255	0.91745	0.08255	0.037575
1284	0.120125	0.08255	0.91745	0.08255	0.037575
1285	0.120125	0.08255	0.91745	0.08255	0.037575
1286	0.120125	0.08255	0.91745	0.08255	0.037575
1287	0.120125	0.08255	0.91745	0.08255	0.037575
1288	0.120125	0.08255	0.91745	0.08255	0.037575
1289	0.120125	0.08255	0.91745	0.08255	0.037575
1290	0.120125	0.08255	0.91745	0.08255	0.037575
1291	0.120125	0.08255	0.91745	0.08255	0.037575
1292	0.120125	0.08255	0.91745	0.08255	0.037575
1293	0.120125	0.08255	0.91745	0.08255	0.037575
1294	0.120125	0.08255	0.91745	0.08255	0.037575
1295	0.120125	0.08255	0.91745	0.08255	0.037575
1296	0.120125	0.08255	0.91745	0.08255	0.037575
1297	0.120125	0.08255	0.91745	0.08255	0.037575
1298	0.120125	0.08255	0.91745	0.08255	0.037575
1299	0.120125	0.08255	0.91745	0.08255	0.037575
1300	0.120125	0.08255	0.91745	0.08255	0.037575
1301	0.120125	0.08255	0.91745	0.08255	0.037575
1302	0.120125	0.08255	0.91745	0.08255	0.037575
1303	0.120125	0.08255	0.91745	0.08255	0.037575
1304	0.120125	0.08255	0.91745	0.08255	0.037575
1305	0.120125	0.08255	0.91745	0.08255	0.037575
1306	0.120125	0.08255	0.91745	0.08255	0.037575
1307	0.120125	0.08255	0.91745	0.08255	0.037575
1308	0.120125	0.08255	0.91745	0.08255	0.037575
1309	0.120125	0.08255	0.91745	0.08255	0.037575
1310	0.120125	0.08255	0.91745	0.08255	0.037575
1311	0.120125	0.08255	0.91745	0.08255	0.037575
1312	0.120125	0.08255	0.91745	0.08255	0.037575
1313	0.120125	0.08255	0.91745	0.08255	0.037575
1314	0.120125	0.08255	0.91745	0.08255	0.037575
1315	0.120125	0.08255	0.91745	0.08255	0.037575
1316	0.120125	0.08255	0.91745	0.08255	0.037575
1317	0.120125	0.08255	0.91745	0.08255	0.037575
1318	0.120125	0.08255	0.91745	0.08255	0.037575
1319	0.120125	0.08255	0.91745	0.08255	0.037575
1320	0.120125	0.08255	0.91745	0.08255	0.037575
1321	0.120125	0.08255	0.91745	0.08255	0.037575
1322	0.120125	0.08255	0.91745	0.08255	0.037575
1323	0.120125	0.08255	0.91745	0.08255	0.037575
1324	0.120125	0.08255	0.91745	0.08255	0.037575
1325	0.120125	0.08255	0.91745	0.08255	0.037575
1326	0.120125	0.08255	0.91745	0.08255	0.037575
1327	0.120125	0.08255	0.91745	0.08255	0.037575
1328	0.120125	0.08255	0.91745	0.08255	0.037575
1329	0.120125	0.08255	0.91745	0.08255	0.037575
1330	0.120125	0.08255	0.91745	0.08255	0.037575
1331	0.120125	0.08255	0.91745	0.08255	0.037575
1332	0.120125	0.08255	0.91745	0.08255	0.037575
1333	0.120125	0.08255	0.91745	0.08255	0.037575
1334	0.120125	0.08255	0.91745	0.08255	0.037575
1335	0.120125	0.08255	0.91745	0.08255	0.037575
1336	0.120125	0.08255	0.91745	0.08255	0.037575
1337	0.120125	0.08255	0.91745	0.08255	0.037575
1338	0.120125	0.08255	0.91745	0.08255	0.037575
1339	0.120125	0.08255	0.91745	0.08255	0.037575
1340	0.120125	0.08255	0.91745	0.08255	0.037575
1341	0.120125	0.08255	0.91745	0.08255	0.037575
1342	0.120125	0.08255	0.91745	0.08255	0.037575
1343	0.120125	0.08255	0.91745	0.08255	0.037575
1344	0.120125	0.08255	0.91745	0.08255	0.037575
1345	0.120125	0.08255	0.91745	0.08255	0.037575
1346	0.120125	0.08255	0.91745	0.08255	0.037575
1347	0.120125	0.08255	0.91745	0.08255	0.037575
1348	0.120125	0.08255	0.91745	0.08255	0.037575
1349	0.120125	0.08255	0.91745	0.08255	0.037575
1350	0.120125	0.08255	0.91745	0.08255	0.037575
1351	0.120125	0.08255	0.91745	0.08255	0.037575
1352	0.120125	0.08255	0.91745	0.08255	0.037575
1353	0.120125	0.08255	0.91745	0.08255	0.037575
1354	0.120125	0.08255	0.91745	0.08255	0.037575
1355	0.120125	0.08255	0.91745	0.08255	0.037575
1356	0.120125	0.08255	0.91745	0.08255	0.037575
1357	0.120125	0.08255	0.91745	0.08255	0.037575
1358	0.120125	0.08255	0.91745	0.08255	0.037575
1359	0.120125	0.08255	0.91745	0.08255	0.037575
1360	0.120125	0.08255	0.91745	0.08255	0.037575
1361	0.120125	0.08255	0.91745	0.08255	0.037575
1362	0.120125	0.08255	0.91745	0.08255	0.037575
1363	0.120125	0.08255	0.91745	0.08255	0.037575
1364	0.120125	0.08255	0.91745	0.08255	0.037575
1365	0.120125	0.08255	0.91745	0.08255	0.037575
1366	0.120125	0.08255	0.91745	0.08255	0.037575
1367	0.120125	0.08255	0.91745	0.08255	0.037575
1368	0.120125	0.08255	0.91745	0.08255	0.037575
1369	0.120125	0.08255	0.91745	0.08255	0.037575
1370	0.120125	0.08255	0.91745	0.08255	0.037575
1371	0.120125	0.08255	0.91745	0.08255	0.037575
1372	0.120125	0.08255	0.91745	0.08255	0.037575
1373	0.120125	0.08255	0.91745	0.08255	0.037575
1374	0.120125	0.08255	0.91745	0.08255	0.037575
1375	0.120125	0.08255	0.91745	0.08255	0.037575
1376	0.120125	0.08255	0.91745	0.08255	0.037575
1377	0.120125	0.08255	0.91745	0.08255	0.037575
1378	0.120125	0.08255	0.91745	0.08255	0.037575
1379	0.120125	0.08255	0.91745	0.08255	0.037575
1380	0.120125	0.08255	0.91745	0.08255	0.037575
1381	0.120125	0.08255	0.91745	0.08255	0.037575
1382	0.120125	0.08255	0.91745	0.08255	0.037575
1383	0.120125	0.08255	0.91745	0.08255	0.037575
1384	0.120125	0.08255	0.91745	0.08255	0.037575
1385	0.120125	0.08255	0.91745	0.08255	0.037575
1386	0.120125	0.08255	0.91745	0.08255	0.037575
1387	0.120125	0.08255	0.91745	0.08255	0.037575
1388	0.120125	0.08255	0.91745	0.08255	0.037575
1389	0.120125	0.08255	0.91745	0.08255	0.037575
1390	0.120125	0.08255	0.91745	0.08255	0.037575
1391	0.120125	0.08255	0.91745	0.08255	0.037575
1392	0.120125	0.08255	0.91745	0.08255	0.037575
1393	0.120125	0.08255	0.91745	0.08255	0.037575
1394	0.120125	0.08255	0.91745	0.08255	0.037575
1395	0.120125	0.08255	0.91745	0.08255	0.037575
1396	0.120125	0.08255	0.91745	0.08255	0.037575
1397	0.120125	0.08255	0.91745	0.08255	0.037575
1398	0.120125	0.08255	0.91745	0.08255	0.037575
1399	0.120125	0.08255	0.91745	0.08255	0.037575
1400	0.120125	0.08255	0.91745	0.08255	0.037575
1401	0.120125	0.08255	0.91745	0.08255	0.037575
1402	0.120125	0.08255	0.91745	0.08255	0.037575
1403	0.120125	0.08255	0.91745	0.08255	0.037575
1404	0.120125	0.08255	0.91745	0.08255	0.037575
1405	0.120125	0.08255	0.91745	0.08255	0.037575
1406	0.120125	0.08255	0.91745	0.08255	0.037575
1407	0.120125	0.08255	0.91745	0.08255	0.037575
1408	0.120125	0.08255	0.91745	0.08255	0.037575
1409	0.120125	0.08255	0.91745	0.08255	0.037575
1410	0.120125	0.08255	0.91745	0.08255	0.037575
1411	0.120125	0.08255	0.91745	0.08255	0.037575
1412	0.120125	0.08255	0.91745	0.08255	0.037575
1413	0.120125	0.08255	0.91745	0.08255	0.037575
1414	0.120125	0.08255	0.91745	0.08255	0.037575
1415	0.120125	0.08255	0.91745	0.08255	0.037575
1416	0.120125	0.08255	0.91745	0.08255	0.037575
1417	0.120125	0.08255	0.91745	0.08255	0.037575
1418	0.120125	0.08255	0.91745	0.08255	0.037575
1419	0.120125	0.08255	0.91745	0.08255	0.037575
1420	0.120125	0.08255	0.91745	0.08255	0.037575
1421	0.120125	0.08255	0.91745	0.08255	0.037575
1422	0.120125	0.08255	0.91745	0.08255	0.037575
1423	0.120125	0.08255	0.91745	0.08255	0.037575
1424	0.120125	0.08255	0.91745	0.08255	0.037575
1425	0.120125	0.08255	0.91745	0.08255	0.037575
1426	0.120125	0.08255	0.91745	0.08255	0.037575
1427	0.120125	0.08255	0.91745	0.08255	0.037575
1428	0.120125	0.08255	0.91745	0.08255	0.037575
1429	0.120125	0.08255	0.91745	0.08255	0.037575
1430	0.120125	0.08255	0.91745	0.08255	0.037575
1431	0.120125	0.08255	0.91745	0.08255	0.037575
1432	0.120125	0.08255	0.91745	0.08255	0.037575
1433	0.120125	0.08255	0.91745	0.08255	0.037575
1434	0.120125	0.08255	0.91745	0.08255	0.037575
1435	0.120125	0.08255	0.91745	0.08255	0.037575
1436	0.120125	0.08255	0.91745	0.08255	0.037575
1437	0.120125	0.08255	0.91745	0.08255	0.037575
1438	0.120125	0.08255	0.91745	0.08255	0.037575
1439	0.120125	0.08255	0.91745	0.08255	0.037575
1440	0.120125	0.08255	0.91745	0.08255	0.037575
1441	0.120125	0.08255	0.91745	0.08255	0.037575
1442	0.120125	0.08255	0.91745	0.08255	0.037575
1443	0.120125	0.08255	0.91745	0.08255	0.037575
1444	0.120125	0.08255	0.91745	0.08255	0.037575
1445	0.120125	0.08255	0.91745	0.08255	0.037575
1446	0.120125	0.08255	0.91745	0.08255	0.037575
1447	0.120125	0.08255	0.91745	0.08255	0.037575
1448	0.120125	0.08255	0.91745	0.08255	0.037575
1449	0.120125	0.08255	0.91745	0.08255	0.037575
1450	0.120125	0.08255	0.91745	0.08255	0.037575
1451	0.120125	0.08255	0.91745	0.08255	0.037575
1452	0.120125	0.08255	0.91745	0.08255	0.037575
1453	0.120125	0.08255	0.91745	0.08255	0.037575
1454	0.120125	0.08255	0.91745	0.08255	0.037575
1455	0.120125	0.08255	0.91745	0.08255	0.037575
1456	0.120125	0.08255	0.91745	0.08255	0.037575
1457	0.120125	0.08255	0.91745	0.08255	0.037575
1458	0.120125	0.08255	0.91745	0.08255	0.037575
1459	0.120125	0.08255	0.91745	0.08255	0.037575
1460	0.120125	0.08255	0.91745	0.08255	0.037575
1461	0.120125	0.08255	0.91745	0.08255	0.037575
1462	0.120125	0.08255	0.91745	0.08255	0.037575
1463	0.120125	0.08255	0.91745	0.08255	0.037575
1464	0.120125	0.08255	0.91745	0.08255	0.037575
1465	0.120125	0.08255	0.91745	0.08255	0.037575
1466	0.120125	0.08255	0.91745	0.08255	0.037575
1467	0.120125	0.08255	0.91745	0.08255	0.037575
1468	0.120125	0.08255	0.91745	0.08255	0.037575
1469	0.120125	0.08255	0.91745	0.08255	0.037575
1470	0.120125	0.08255	0.91745	0.08255	0.037575
1471	0.120125	0.08255	0.91745	0.08255	0.037575
1472	0.120125	0.08255	0.91745	0.08255	0.037575
1473	0.120125	0.08255	0.91745	0.08255	0.037575
1474	0.120125	0.08255	0.91745	0.08255	0.037575
1475	0.120125	0.08255	0.91745	0.08255	0.037575
1476	0.120125	0.08255	0.91745	0.08255	0.037575
1477	0.120125	0.08255	0.91745	0.08255	0.037575
1478	0.120125	0.08255	0.91745	0.08255	0.037575
1479	0.120125	0.08255	0.91745	0.08255	0.037575
1480	0.120125	0.08255	0.91745	0.08255	0.037575
1481	0.120125	0.08255	0.91745	0.08255	0.037575
1482	0.120125	0.08255	0.91745	0.08255	0.037575
1483	0.120125	0.08255	0.91745	0.08255	0.037575
1484	0.120125	0.08255	0.91745	0.08255	0.037575
1485	0.120125	0.08255	0.91745	0.08255	0.037575
1486	0.120125	0.08255	0.91745	0.08255	0.037575
1487	0.120125	0.08255	0.91745	0.08255	0.037575
1488	0.120125	0.08255	0.91745	0.08255	0.037575
1489	0.120125	0.08255	0.91745	0.08255	0.037575
1490	0.120125	0.08255	0.91745	0.08255	0.037575
1491	0.120125	0.08255	0.91745	0.08255	0.037575
1492	0.120125	0.08255	0.91745	0.08255	0.037575
1493	0.120125	0.08255	0.91745	0.08255	0.037575
1494	0.120125	0.08255	0.91745	0.08255	0.037575
1495	0.120125	0.08255	0.91745	0.08255	0.037575
1496	0.120125	0.08255	0.91745	0.08255	0.037575
1497	0.120125	0.08255	0.91745	0.08255	0.037575
1498	0.120125	0.08255	0.91745	0.08255	0.037575
1499	0.120125	0.08255	0.91745	0.08255	0.037575
1500	0.120125	0.08255	0.91745	0.08255	0.037575
1501	0.120125	0.08255	0.91745	0.08255	0.037575
1502	0.120125	0.08255	0.91745	0.08255	0.037575
1503	0.120125	0.08255	0.91745	0.08255	0.037575
1504	0.120125	0.08255	0.91745	0.08255	0.037575
1505	0.120125	0.08255	0.91745	0.08255	0.037575
1506	0.120125	0.08255	0.91745	0.08255	0.037575
1507	0.120125	0.08255	0.91745	0.08255	0.037575
1508	0.120125	0.08255	0.91745	0.08255	0.037575
1509	0.120125	0.08255	0.91745	0.08255	0.037575
1510	0.120125	0.08255	0.91745	0.08255	0.037575
1511	0.120125	0.08255	0.91745	0.08255	0.037575
1512	0.120125	0.08255	0.91745	0.08255	0.037575
1513	0.120125	0.08255	0.91745	0.08255	0.037575
1514	0.120125	0.08255	0.91745	0.08255	0.037575
1515	0.120125	0.08255	0.91745	0.08255	0.037575
1516	0.120125	0.08255	0.91745	0.08255	0.037575
1517	0.120125	0.08255	0.91745	0.08255	0.037575
1518	0.120125	0.08255	0.91745	0.08255	0.037575
1519	0.120125	0.08255	0.91745	0.08255	0.037575
1520	0.120125	0.08255	0.91745	0.08255	0.037575
1521	0.120125	0.08255	0.91745	0.08255	0.037575
1522	0.120125	0.08255	0.91745	0.08255	0.037575
1523	0.120125	0.08255	0.91745	0.08255	0.037575
1524	0.120125	0.08255	0.91745	0.08255	0.037575
1525	0.120125	0.08255	0.91745	0.08255	0.037575
1526	0.120125	0.08255	0.91745	0.08255	0.037575
1527	0.120125	0.08255	0.91745	0.08255	0.037575
1528	0.120125	0.08255	0.91745	0.08255	0.037575
1529	0.120125	0.08255	0.91745	0.08255	0.037575
1530	0.120125	0.08255	0.91745	0.08255	0.037575
1531	0.120125	0.08255	0.91745	0.08255	0.037575
1532	0.120125	0.08255	0.91745	0.08255	0.037575
1533	0.120125	0.08255	0.91745	0.08255	0.037575
1534	0.120125	0.08255	0.91745	0.08255	0.037575
1535	0.120125	0.08255	0.91745	0.08255	0.037575
1536	0.120125	0.08255	0.91745	0.08255	0.037575
1537	0.120125	0.08255	0.91745	0.08255	0.037575
1538	0.120125	0.08255	0.91745	0.08255	0.037575
1539	0.120125	0.08255	0.91745	0.08255	0.037575
1540	0.120125	0.08255	0.91745	0.08255	0.037575
1541	0.120125	0.08255	0.91745	0.08255	0.037575
1542	0.120125	0.08255	0.91745	0.08255	0.037575
1543	0.120125	0.08255	0.91745	0.08255	0.037575
1544	0.120125	0.08255	0.91745	0.08255	0.037575
1545	0.120125	0.08255	0.91745	0.08255	0.037575
1546	0.120125	0.08255	0.91745	0.08255	0.037575
1547	0.120125	0.08255	0.91745	0.08255	0.037575
1548	0.120125	0.08255	0.91745	0.08255	0.037575
1549	0.120125	0.08255	0.91745	0.08255	0.037575
1550	0.120125	0.08255	0.91745	0.08255	0.037575
1551	0.120125	0.08255	0.91745	0.08255	0.037575
1552	0.120125	0.08255	0.91745	0.08255	0.037575
1553	0.120125	0.08255	0.91745	0.08255	0.037575
1554	0.120125	0.08255	0.91745	0.08255	0.037575
1555	0.120125	0.08255	0.91745	0.08255	0.037575
1556	0.120125	0.08255	0.91745	0.08255	0.037575
1557	0.120125	0.08255	0.91745	0.08255	0.037575
1558	0.120125	0.08255	0.91745	0.08255	0.037575
1559	0.120125	0.08255	0.91745	0.08255	0.037575
1560	0.120125	0.08255	0.91745	0.08255	0.037575
1561	0.120125	0.08255	0.91745	0.08255	0.037575
1562	0.120125	0.08255	0.91745	0.08255	0.037575
1563	0.120125	0.08255	0.91745	0.08255	0.037575
1564	0.120125	0.08255	0.91745	0.08255	0.037575
1565	0.120125	0.08255	0.91745	0.08255	0.037575
1566	0.120125	0.08255	0.91745	0.08255	0.037575
1567	0.120125	0.08255	0.91745	0.08255	0.037575
1568	0.120125	0.08255	0.91745	0.08255	0.037575
1569	0.120125	0.08255	0.91745	0.08255	0.037575
1570	0.120125	0.08255	0.91745	0.08255	0.037575
1571	0.120125	0.08255	0.91745	0.08255	0.037575
1572	0.120125	0.08255	0.91745	0.08255	0.037575
1573	0.120125	0.08255	0.91745	0.08255	0.037575
1574	0.120125	0.08255	0.91745	0.08255	0.037575
1575	0.120125	0.08255	0.91745	0.08255	0.037575
1576	0.120125	0.08255	0.91745	0.08255	0.037575
1577	0.120125	0.08255	0.91745	0.08255	0.037575
1578	0.120125	0.08255	0.91745	0.08255	0.037575
1579	0.120125	0.08255	0.91745	0.08255	0.037575
1580	0.120125	0.08255	0.91745	0.08255	0.037575
1581	0.120125	0.08255	0.91745	0.08255	0.037575
1582	0.120125	0.08255	0.91745	0.08255	0.037575
1583	0.120125	0.08255	0.91745	0.08255	0.037575
1584	0.120125	0.08255	0.91745	0.08255	0.037575
1585	0.120125	0.08255	0.91745	0.08255	0.037575
1586	0.120125	0.08255	0.91745	0.08255	0.037575
1587	0.120125	0.08255	0.91745	0.08255	0.037575
1588	0.120125	0.08255	0.91745	0.08255	0.037575
1589	0.120125	0.08255	0.91745	0.08255	0.037575
1590	0.120125	0.08255	0.91745	0.08255	0.037575
1591	0.120125	0.08255	0.91745	0.08255	0.037575
1592	0.120125	0.08255	0.91745	0.08255	0.037575
1593	0.120125	0.08255	0.91745	0.08255	0.037575
1594	0.120125	0.08255	0.91745	0.08255	0.037575
1595	0.120125	0.08255	0.91745	0.08255	0.037575
1596	0.120125	0.08255	0.91745	0.08255	0.037575
1597	0.120125	0.08255	0.91745	0.08255	0.037575
1598	0.120125	0.08255	0.91745	0.08255	0.037575
1599	0.120125	0.08255	0.91745	0.08255	0.037575
1600	0.120125	0.08255	0.91745	0.08255	0.037575
1601	0.120125	0.08255	0.91745	0.08255	0.037575
1602	0.120125	0.08255	0.91745	0.08255	0.037575
1603	0.120125	0.08255	0.91745	0.08255	0.037575
1604	0.120125	0.08255	0.91745	0.08255	0.037575
1605	0.120125	0.08255	0.91745	0.08255	0.037575
1606	0.120125	0.08255	0.91745	0.08255	0.037575
1607	0.120125	0.08255	0.91745	0.08255	0.037575
1608	0.120125	0.08255	0.91745	0.08255	0.037575
1609	0.120125	0.08255	0.91745	0.08255	0.037575
1610	0.120125	0.08255	0.91745	0.08255	0.037575
1611	0.120125	0.08255	0.91745	0.08255	0.037575
1612	0.120125	0.08255	0.91745	0.08255	0.037575
1613	0.120125	0.08255	0.91745	0.08255	0.037575
1614	0.120125	0.08255	0.91745	0.08255	0.037575
1615	0.120125	0.08255	0.91745	0.08255	0.037575
1616	0.120125	0.08255	0.91745	0.08255	0.037575
1617	0.120125	0.08255	0.91745	0.08255	0.037575
1618	0.120125	0.08255	0.91745	0.08255	0.037575
1619	0.120125	0.08255	0.91745	0.08255	0.037575
1620	0.120125	0.08255	0.91745	0.08255	0.037575
1621	0.120125	0.08255	0.91745	0.08255	0.037575
1622	0.120125	0.08255	0.91745	0.08255	0.037575
1623	0.120125	0.08255	0.91745	0.08255	0.037575
1624	0.120125	0.08255	0.91745	0.08255	0.037575
1625	0.120125	0.08255	0.91745	0.08255	0.037575
1626	0.120125	0.08255	0.91745	0.08255	0.037575
1627	0.120125	0.08255	0.91745	0.08255	0.037575
1628	0.120125	0.08255	0.91745	0.08255	0.037575
1629	0.120125	0.08255	0.91745	0.08255	0.037575
1630	0.120125	0.08255	0.91745	0.08255	0.037575
1631	0.120125	0.08255	0.91745	0.08255	0.037575
1632	0.120125	0.08255	0.91745	0.08255	0.037575
1633	0.120125	0.08255	0.91745	0.08255	0.037575
1634	0.120125	0.08255	0.91745	0.08255	0.037575
1635	0.120125	0.08255	0.91745	0.08255	0.037575
1636	0.120125	0.08255	0.91745	0.08255	0.037575
1637	0.120125	0.08255	0.91745	0.08255	0.037575
1638	0.120125	0.08255	0.91745	0.08255	0.037575
1639	0.120125	0.08255	0.91745	0.08255	0.037575
1640	0.120125	0.08255	0.91745	0.08255	0.037575
1641	0.120125	0.08255	0.91745	0.08255	0.037575
1642	0.120125	0.08255	0.91745	0.08255	0.037575
1643	0.120125	0.08255	0.91745	0.08255	0.037575
1644	0.120125	0.08255	0.91745	0.08255	0.037575
1645	0.120125	0.08255	0.91745	0.08255	0.037575
1646	0.120125	0.08255	0.91745	0.08255	0.037575
1647	0.120125	0.08255	0.91745	0.08255	0.037575
1648	0.120125	0.08255	0.91745	0.08255	0.037575
1649	0.120125	0.08255	0.91745	0.08255	0.037575
1650	0.120125	0.08255	0.91745	0.08255	0.037575
1651	0.120125	0.08255	0.91745	0.08255	0.037575
1652	0.120125	0.08255	0.91745	0.08255	0.037575
1653	0.120125	0.08255	0.91745	0.08255	0.037575
1654	0.120125	0.08255	0.91745	0.08255	0.037575
1655	0.120125	0.08255	0.91745	0.08255	0.037575
1656	0.120125	0.08255	0.91745	0.08255	0.037575
1657	0.120125	0.08255	0.91745	0.08255	0.037575
1658	0.120125	0.08255	0.91745	0.08255	0.037575
1659	0.120125	0.08255	0.91745	0.08255	0.037575
1660	0.120125	0.08255	0.91745	0.08255	0.037575
1661	0.120125	0.08255	0.91745	0.08255	0.037575
1662	0.120125	0.08255	0.91745	0.08255	0.037575
1663	0.120125	0.08255	0.91745	0.08255	0.037575
1664	0.120125	0.08255	0.91745	0.08255	0.037575
1665	0.120125	0.08255	0.91745	0.08255	0.037575
1666	0.120125	0.08255	0.91745	0.08255	0.037575
1667	0.120125	0.08255	0.91745	0.08255	0.037575
1668	0.120125	0.08255	0.91745	0.08255	0.037575
1669	0.120125	0.08255	0.91745	0.08255	0.037575
1670	0.120125	0.08255	0.91745	0.08255	0.037575
1671	0.120125	0.08255	0.91745	0.08255	0.037575
1672	0.120125	0.08255	0.91745	0.08255	0.037575
1673	0.120125	0.08255	0.91745	0.08255	0.037575
1674	0.120125	0.08255	0.91745	0.08255	0.037575
1675	0.120125	0.08255	0.91745	0.08255	0.037575
1676	0.120125	0.08255	0.91745	0.08255	0.037575
1677	0.120125	0.08255	0.91745	0.08255	0.037575
1678	0.120125	0.08255	0.91745	0.08255	0.037575
1679	0.120125	0.08255	0.91745	0.08255	0.037575
1680	0.120125	0.08255	0.91745	0.08255	0.037575
1681	0.120125	0.08255	0.91745	0.08255	0.037575
1682	0.120125	0.08255	0.91745	0.08255	0.037575
1683	0.120125	0.08255	0.91745	0.08255	0.037575
1684	0.120125	0.08255	0.91745	0.08255	0.037575
1685	0.120125	0.08255	0.91745	0.08255	0.037575
1686	0.120125	0.08255	0.91745	0.08255	0.037575
1687	0.120125	0.08255	0.91745	0.08255	0.037575
1688	0.120125	0.08255	0.91745	0.08255	0.037575
1689	0.120125	0.08255	0.91745	0.08255	0.037575
1690	0.120125	0.08255	0.91745	0.08255	0.037575
1691	0.120125	0.08255	0.91745	0.08255	0.037575
1692	0.120125	0.08255	0.91745	0.08255	0.037575
1693	0.120125	0.08255	0.91745	0.08255	0.037575
1694	0.120125	0.08255	0.91745	0.08255	0.037575
1695	0.120125	0.08255	0.91745	0.08255	0.037575
1696	0.120125	0.08255	0.91745	0.08255	0.037575
1697	0.120125	0.08255	0.91745	0.08255	0.037575
1698	0.120125	0.08255	0.91745	0.08255	0.037575
1699	0.120125	0.08255	0.91745	0.08255	0.037575
1700	0.120125	0.08255	0.91745	0.08255	0.037575
1701	0.120125	0.08255	0.91745	0.08255	0.037575
1702	0.120125	0.08255	0.91745	0.08255	0.037575
1703	0.120125	0.08255	0.91745	0.08255	0.037575
1704	0.120125	0.08255	0.91745	0.08255	0.037575
1705	0.120125	0.08255	0.91745	0.08255	0.037575
1706	0.120125	0.08255	0.91745	0.08255	0.037575
1707	0.120125	0.08255	0.91745	0.08255	0.037575
1708	0.120125	0.08255	0.91745	0.08255	0.037575
1709	0.120125	0.08255	0.91745	0.08255	0.037575
1710	0.120125	0.08255	0.91745	0.08255	0.037575
1711	0.120125	0.08255	0.91745	0.08255	0.037575
1712	0.120125	0.08255	0.91745	0.08255	0.037575
1713	0.120125	0.08255	0.91745	0.08255	0.037575
1714	0.120125	0.08255	0.91745	0.08255	0.037575
1715	0.120125	0.08255	0.91745	0.08255	0.037575
1716	0.120125	0.08255	0.91745	0.08255	0.037575
1717	0.120125	0.08255	0.91745	0.08255	0.037575
1718	0.120125	0.08255	0.91745	0.08255	0.037575
1719	0.120125	0.08255	0.91745	0.08255	0.037575
1720	0.120125	0.08255	0.91745	0.08255	0.037575
1721	0.120125	0.08255	0.91745	0.08255	0.037575
1722	0.120125	0.08255	0.91745	0.08255	0.037575
1723	0.120125	0.08255	0.91745	0.08255	0.037575
1724	0.120125	0.08255	0.91745	0.08255	0.037575
1725	0.120125	0.08255	0.91745	0.08255	0.037575
1726	0.120125	0.08255	0.91745	0.08255	0.037575
1727	0.120125	0.08255	0.91745	0.08255	0.037575
1728	0.120125	0.08255	0.91745	0.08255	0.037575
1729	0.120125	0.08255	0.91745	0.08255	0.037575
1730	0.120125	0.08255	0.91745	0.08255	0.037575
1731	0.120125	0.08255	0.91745	0.08255	0.037575
1732	0.120125	0.08255	0.91745	0.08255	0.037575
1733	0.120125	0.08255	0.91745	0.08255	0.037575
1734	0.120125	0.08255	0.91745	0.08255	0.037575
1735	0.120125	0.08255	0.91745	0.08255	0.037575
1736	0.120125	0.08255	0.91745	0.08255	0.037575
1737	0.120125	0.08255	0.91745	0.08255	0.037575
1738	0.120125	0.08255	0.91745	0.08255	0.037575
1739	0.120125	0.08255	0.91745	0.08255	0.037575
1740	0.120125	0.08255	0.91745	0.08255	0.037575
1741	0.120125	0.08255	0.91745	0.08255	0.037575
1742	0.120125	0.08255	0.91745	0.08255	0.037575
1743	0.120125	0.08255	0.91745	0.08255	0.037575
1744	0.120125	0.08255	0.91745	0.08255	0.037575
1745	0.120125	0.08255	0.91745	0.08255	0.037575
1746	0.120125	0.08255	0.91745	0.08255	0.037575
1747	0.120125	0.08255	0.91745	0.08255	0.037575
1748	0.120125	0.08255	0.91745	0.08255	0.037575
1749	0.120125	0.08255	0.91745	0.08255	0.037575
1750	0.120125	0.08255	0.91745	0.08255	0.037575
1751	0.120125	0.08255	0.91745	0.08255	0.037575
1752	0.120125	0.08255	0.91745	0.08255	0.037575
1753	0.120125	0.08255	0.91745	0.08255	0.037575
1754	0.120125	0.08255	0.91745	0.08255	0.037575
1755	0.120125	0.08255	0.91745	0.08255	0.037575
1756	0.120125	0.08255	0.91745	0.08255	0.037575
1757	0.120125	0.08255	0.91745	0.08255	0.037575
1758	0.120125	0.08255	0.91745	0.08255	0.037575
1759	0.120125	0.08255	0.91745	0.08255	0.037575
1760	0.120125	0.08255	0.91745	0.08255	0.037575
1761	0.120125	0.08255	0.91745	0.08255	0.037575
1762	0.120125	0.08255	0.91745	0.08255	0.037575
1763	0.120125	0.08255	0.91745	0.08255	0.037575
1764	0.120125	0.08255	0.91745	0.08255	0.037575
1765	0.120125	0.08255	0.91745	0.08255	0.037575
1766	0.120125	0.08255	0.91745	0.08255	0.037575
1767	0.120125	0.08255	0.91745	0.08255	0.037575
1768	0.120125	0.08255	0.91745	0.08255	0.037575
1769	0.120125	0.08255	0.91745	0.08255	0.037575
1770	0.120125	0.08255	0.91745	0.08255	0.037575
1771	0.120125	0.08255	0.91745	0.08255	0.037575
1772	0.120125	0.08255	0.91745	0.08255	0.037575
1773	0.120125	0.08255	0.91745	0.08255	0.037575
1774	0.120125	0.08255	0.91745	0.08255	0.037575
1775	0.120125	0.08255	0.91745	0.08255	0.037575
1776	0.120125	0.08255	0.91745	0.08255	0.037575
1777	0.120125	0.08255	0.91745	0.08255	0.037575
1778	0.120125	0.08255	0.91745	0.08255	0.037575
1779	0.120125	0.08255	0.91745	0.08255	0.037575
1780	0.120125	0.08255	0.91745	0.08255	0.037575
1781	0.120125	0.08255	0.91745	0.08255	0.037575
1782	0.120125	0.08255	0.91745	0.08255	0.037575
1783	0.120125	0.08255	0.91745	0.08255	0.037575
1784	0.120125	0.08255	0.91745	0.08255	0.037575
1785	0.120125	0.08255	0.91745	0.08255	0.037575
1786	0.120125	0.08255	0.91745	0.08255	0.037575
1787	0.120125	0.08255	0.91745	0.08255	0.037575
1788	0.120125	0.08255	0.91745	0.08255	0.037575
1789	0.120125	0.08255	0.91745	0.08255	0.037575
1790	0.120125	0.08255	0.91745	0.08255	0.037575
1791	0.120125	0.08255	0.91745	0.08255	0.037575
1792	0.120125	0.08255	0.91745	0.08255	0.037575
1793	0.120125	0.08255	0.91745	0.08255	0.037575
1794	0.120125	0.08255	0.91745	0.08255	0.037575
1795	0.120125	0.08255	0.91745	0.08255	0.037575
1796	0.120125	0.08255	0.91745	0.08255	0.037575
1797	0.120125	0.08255	0.91745	0.08255	0.037575
1798	0.120125	0.08255	0.91745	0.08255	0.037575
1799	0.120125	0.08255	0.91745	0.08255	0.037575
1800	0.120125	0.08255	0.91745	0.08255	0.037575
1801	0.120125	0.08255	0.91745	0.08255	0.037575
1802	0.120125	0.08255	0.91745	0.08255	0.037575
1803	0.120125	0.08255	0.91745	0.08255	0.037575
1804	0.120125	0.08255	0.91745	0.08255	0.037575
1805	0.120125	0.08255	0.91745	0.08255	0.037575
1806	0.120125	0.08255	0.91745	0.08255	0.037575
1807	0.120125	0.08255	0.91745	0.08255	0.037575
1808	0.120125	0.08255	0.91745	0.08255	0.037575
1809	0.120125	0.08255	0.91745	0.08255	0.037575
1810	0.120125	0.08255	0.91745	0.08255	0.037575
1811	0.120125	0.08255	0.91745	0.08255	0.037575
1812	0.120125	0.08255	0.91745	0.08255	0.037575
1813	0.120125	0.08255	0.91745	0.08255	0.037575
1814	0.120125	0.08255	0.91745	0.08255	0.037575
1815	0.120125	0.08255	0.91745	0.08255	0.037575
1816	0.120125	0.08255	0.91745	0.08255	0.037575
1817	0.120125	0.08255	0.91745	0.08255	0.037575
1818	0.120125	0.08255	0.91745	0.08255	0.037575
1819	0.120125	0.08255	0.91745	0.08255	0.037575
1820	0.120125	0.08255	0.91745	0.08255	0.037575
1821	0.120125	0.08255	0.91745	0.08255	0.037575
1822	0.120125	0.08255	0.91745	0.08255	0.037575
1823	0.120125	0.08255	0.91745	0.08255	0.037575
1824	0.120125	0.08255	0.91745	0.08255	0.037575
1825	0.120125	0.08255	0.91745	0.08255	0.037575
1826	0.120125	0.08255	0.91745	0.08255	0.037575
1827	0.120125	0.08255	0.91745	0.08255	0.037575
1828	0.120125	0.08255	0.91745	0.08255	0.037575
1829	0.120125	0.08255	0.91745	0.08255	0.037575
1830	0.120125	0.08255	0.91745	0.08255	0.037575
1831	0.120125	0.08255	0.91745	0.08255	0.037575
1832	0.120125	0.08255	0.91745	0.08255	0.037575
1833	0.120125	0.08255	0.91745	0.08255	0.037575
1834	0.120125	0.08255	0.91745	0.08255	0.037575
1835	0.120125	0.08255	0.91745	0.08255	0.037575
1836	0.120125	0.08255	0.91745	0.08255	0.037575
1837	0.120125	0.08255	0.91745	0.08255	0.037575
1838	0.120125	0.08255	0.91745	0.08255	0.037575
1839	0.120125	0.08255	0.91745	0.08255	0.037575
1840	0.120125	0.08255	0.91745	0.08255	0.037575
1841	0.120125	0.08255	0.91745	0.08255	0.037575
1842	0.120125	0.08255	0.91745	0.08255	0.037575
1843	0.120125	0.08255	0.91745	0.08255	0.037575
1844	0.120125	0.08255	0.91745	0.08255	0.037575
1845	0.120125	0.08255	0.91745	0.08255	0.037575
1846	0.120125	0.08255	0.91745	0.08255	0.037575
1847	0.120125	0.08255	0.91745	0.08255	0.037575
1848	0.120125	0.08255	0.91745	0.08255	0.037575
1849	0.120125	0.08255	0.91745	0.08255	0.037575
1850	0.120125	0.08255	0.91745	0.08255	0.037575
1851	0.120125	0.08255	0.91745	0.08255	0.037575
1852	0.120125	0.08255	0.91745	0.08255	0.037575
1853	0.120125	0.08255	0.91745	0.08255	0.037575
1854	0.120125	0.08255	0.91745	0.08255	0.037575
1855	0.120125	0.08255	0.91745	0.08255	0.037575
1856	0.120125	0.08255	0.91745	0.08255	0.037575
1857	0.120125	0.08255	0.91745	0.08255	0.037575
1858	0.120125	0.08255	0.91745	0.08255	0.037575
1859	0.120125	0.08255	0.91745	0.08255	0.037575
1860	0.120125	0.08255	0.91745	0.08255	0.037575
1861	0.120125	0.08255	0.91745	0.08255	0.037575
1862	0.120125	0.08255	0.91745	0.08255	0.037575
1863	0.120125	0.08255	0.91745	0.08255	0.037575
1864	0.120125	0.08255	0.91745	0.08255	0.037575
1865	0.120125	0.08255	0.91745	0.08255	0.037575
1866	0.120125	0.08255	0.91745	0.08255	0.037575
1867	0.120125	0.08255	0.91745	0.08255	0.037575
1868	0.120125	0.08255	0.91745	0.08255	0.037575
1869	0.120125	0.08255	0.91745	0.08255	0.037575
1870	0.120125	0.08255	0.91745	0.08255	0.037575
1871	0.120125	0.08255	0.91745	0.08255	0.037575
1872	0.120125	0.08255	0.91745	0.08255	0.037575
1873	0.120125	0.08255	0.91745	0.08255	0.037575
1874	0.120125	0.08255	0.91745	0.08255	0.037575
1875	0.120125	0.08255	0.91745	0.08255	0.037575
1876	0.120125	0.08255	0.91745	0.08255	0.037575
1877	0.120125	0.08255	0.91745	0.08255	0.037575
1878	0.120125	0.08255	0.91745	0.08255	0.037575
1879	0.120125	0.08255	0.91745	0.08255	0.037575
1880	0.120125	0.08255	0.91745	0.08255	0.037575
1881	0.120125	0.08255	0.91745	0.08255	0.037575
1882	0.120125	0.08255	0.91745	0.08255	0.037575
1883	0.120125	0.08255	0.91745	0.08255	0.037575
1884	0.120125	0.08255	0.91745	0.08255	0.037575
1885	0.120125	0.08255	0.91745	0.08255	0.037575
1886	0.120125	0.08255	0.91745	0.08255	0.037575
1887	0.120125	0.08255	0.91745	0.08255	0.037575
1888	0.120125	0.08255	0.91745	0.08255	0.037575
1889	0.120125	0.08255	0.91745	0.08255	0.037575
1890	0.120125	0.08255	0.91745	0.08255	0.037575
1891	0.120125	0.08255	0.91745	0.08255	0.037575
1892	0.120125	0.08255	0.91745	0.08255	0.037575
1893	0.120125	0.08255	0.91745	0.08255	0.037575
1894	0.120125	0.08255	0.91745	0.08255	0.037575
1895	0.120125	0.08255	0.91745	0.08255	0.037575
1896	0.120125	0.08255	0.91745	0.08255	0.037575
1897	0.120125	0.08255	0.91745	0.08255	0.037575
1898	0.120125	0.08255	0.91745	0.08255	0.037575
1899	0.120125	0.08255	0.91745	0.08255	0.037575
1900	0.120125	0.08255	0.91745	0.08255	0.037575
1901	0.120125	0.08255	0.91745	0.08255	0.037575
1902	0.120125	0.08255	0.91745	0.08255	0.037575
1903	0.120125	0.08255	0.91745	0.08255	0.037575
1904	0.120125	0.08255	0.91745	0.08255	0.037575
1905	0.120125	0.08255	0.91745	0.08255	0.037575
1906	0.120125	0.08255	0.91745	0.08255	0.037575
1907	0.120125	0.08255	0.91745	0.08255	0.037575
1908	0.120125	0.08255	0.91745	0.08255	0.037575
1909	0.120125	0.08255	0.91745	0.08255	0.037575
1910	0.120125	0.08255	0.91745	0.08255	0.037575
1911	0.120125	0.08255	0.91745	0.08255	0.037575
1912	0.120125	0.08255	0.91745	0.08255	0.037575
1913	0.120125	0.08255	0.91745	0.08255	0.037575
1914	0.120125	0.08255	0.91745	0.08255	0.037575
1915	0.120125	0.08255	0.91745	0.08255	0.037575
1916	0.120125	0.08255	0.91745	0.08255	0.037575
1917	0.120125	0.08255	0.91745	0.08255	0.037575
1918	0.120125	0.08255	0.91745	0.08255	0.037575
1919	0.120125	0.08255	0.91745	0.08255	0.037575
1920	0.120125	0.08255	0.91745	0.08255	0.037575
1921	0.120125	0.08255	0.91745	0.08255	0.037575
1922	0.120125	0.08255	0.91745	0.08255	0.037575
1923	0.120125	0.08255	0.91745	0.08255	0.037575
1924	0.120125	0.08255	0.91745	0.08255	0.037575
1925	0.120125	0.08255	0.91745	0.08255	0.037575
1926	0.120125	0.08255	0.91745	0.08255	0.037575
1927	0.120125	0.08255	0.91745	0.08255	0.037575
1928	0.120125	0.08255	0.91745	0.08255	0.037575
1929	0.120125	0.08255	0.91745	0.08255	0.037575
1930	0.120125	0.08255	0.91745	0.08255	0.037575
1931	0.120125	0.08255	0.91745	0.08255	0.037575
1932	0.120125	0.08255	0.91745	0.08255	0.037575
1933	0.120125	0.08255	0.91745	0.08255	0.037575
1934	0.120125	0.08255	0.91745	0.08255	0.037575
1935	0.120125	0.08255	0.91745	0.08255	0.037575
1936	0.120125	0.08255	0.91745	0.08255	0.037575
1937	0.120125	0.08255	0.91745	0.08255	0.037575
1938	0.120125	0.08255	0.91745	0.08255	0.037575
1939	0.120125	0.08255	0.91745	0.08255	0.037575
1940	0.120125	0.08255	0.91745	0.08255	0.037575
1941	0.120125	0.08255	0.91745	0.08255	0.037575
1942	0.120125	0.08255	0.91745	0.08255	0.037575
1943	0.120125	0.08255	0.91745	0.08255	0.037575
1944	0.120125	0.08255	0.91745	0.08255	0.037575
1945	0.120125	0.08255	0.91745	0.08255	0.037575
1946	0.120125	0.08255	0.91745	0.08255	0.037575
1947	0.120125	0.08255	0.91745	0.08255	0.037575
1948	0.120125	0.08255	0.91745	0.08255	0.037575
1949	0.120125	0.08255	0.91745	0.08255	0.037575
1950	0.120125	0.08255	0.91745	0.08255	0.037575
1951	0.120125	0.08255	0.91745	0.08255	0.037575
1952	0.120125	0.08255	0.91745	0.08255	0.037575
1953	0.120125	0.08255	0.91745	0.08255	0.037575
1954	0.120125	0.08255	0.91745	0.08255	0.037575
1955	0.120125	0.08255	0.91745	0.08255	0.037575
1956	0.120125	0.08255	0.91745	0.08255	0.037575
1957	0.120125	0.08255	0.91745	0.08255	0.037575
1958	0.120125	0.08255	0.91745	0.08255	0.037575
1959	0.120125	0.08255	0.91745	0.08255	0.037575
1960	0.120125	0.08255	0.91745	0.08255	0.037575
1961	0.120125	0.08255	0.91745	0.08255	0.037575
1962	0.120125	0.08255	0.91745	0.08255	0.037575
1963	0.120125	0.08255	0.91745	0.08255	0.037575
1964	0.120125	0.08255	0.91745	0.08255	0.037575
1965	0.120125	0.08255	0.91745	0.08255	0.037575
1966	0.120125	0.08255	0.91745	0.08255	0.037575
1967	0.120125	0.08255	0.91745	0.08255	0.037575
1968	0.120125	0.08255	0.91745	0.08255	0.037575
1969	0.120125	0.08255	0.91745	0.08255	0.037575
1970	0.120125	0.08255	0.91745	0.08255	0.037575
1971	0.120125	0.08255	0.91745	0.08255	0.037575
1972	0.120125	0.08255	0.91745	0.08255	0.037575
1973	0.120125	0.08255	0.91745	0.08255	0.037575
1974	0.120125	0.08255	0.91745	0.08255	0.037575
1975	0.120125	0.08255	0.91745	0.08255	0.037575
1976	0.120125	0.08255	0.91745	0.08255	0.037575
1977	0.120125	0.08255	0.91745	0.08255	0.037575
1978	0.120125	0.08255	0.91745	0.08255	0.037575
1979	0.120125	0.08255	0.91745	0.08255	0.037575
1980	0.120125	0.08255	0.91745	0.08255	0.037575
1981	0.120125	0.08255	0.91745	0.08255	0.037575
1982	0.120125	0.08255	0.91745	0.08255	0.037575
1983	0.120125	0.08255	0.91745	0.08255	0.037575
1984	0.120125	0.08255	0.91745	0.08255	0.037575
1985	0.120125	0.08255	0.91745	0.08255	0.037575
1986	0.120125	0.08255	0.91745	0.08255	0.037575
1987	0.120125	0.08255	0.91745	0.08255	0.037575
1988	0.120125	0.08255	0.91745	0.08255	0.037575
1989	0.120125	0.08255	0.91745	0.08255	0.037575
1990	0.120125	0.08255	0.91745	0.08255	0.037575
1991	0.120125	0.08255	0.91745	0.08255	0.037575
1992	0.120125	0.08255	0.91745	0.08255	0.037575
1993	0.120125	0.08255	0.91745	0.08255	0.037575
1994	0.120125	0.08255	0.91745	0.08255	0.037575
1995	0.120125	0.08255	0.91745	0.08255	0.037575
1996	0.120125	0.08255	0.91745	0.08255	0.037575
1997	0.120125	0.08255	0.91745	0.08255	0.037575
1998	0.120125	0.08255	0.91745	0.08255	0.037575
1999	0.120125	0.08255	0.91745	0.08255	0.037575
2000	0.120125	0.08255	0.91745	0.08255	0.037575
[truncated: 3,001 more rows]
