# Supplementary material for: Aspiration-driven co-evolution of cooperation with individual behavioral diversity
Source: PLoS One. 2023 Sep 15;18(9):e0291134. doi: 10.1371/journal.pone.0291134 (PMC10503719; doi:10.1371/journal.pone.0291134)
Supplement: S1 Data — (ZIP) [file pone.0291134.s001.zip › M1/v2-L=200/data/tolerate=1_b=1.38_frequency.txt]

1	0.498200	1	0	0.4982	0
2	0.341813	0.915425	0.084575	0.3415	0.0003125
3	0.239375	0.77525	0.22475	0.237075	0.0023
4	0.168788	0.6131	0.3869	0.16405	0.0047375
5	0.126806	0.4566	0.5434	0.11935	0.00745625
6	0.099706	0.337825	0.662175	0.09025	0.00945625
7	0.081287	0.248225	0.751775	0.070375	0.0109125
8	0.070981	0.189425	0.810575	0.058675	0.0123062
9	0.065794	0.1509	0.8491	0.0534	0.0123938
10	0.063250	0.1265	0.8735	0.04965	0.0136
11	0.062262	0.1107	0.8893	0.047925	0.0143375
12	0.061038	0.098675	0.901325	0.0463	0.0147375
13	0.061488	0.092	0.908	0.045825	0.0156625
14	0.062225	0.088275	0.911725	0.046075	0.01615
15	0.062219	0.085375	0.914625	0.045675	0.0165437
16	0.063244	0.0838	0.9162	0.046075	0.0171688
17	0.063619	0.081	0.919	0.046075	0.0175438
18	0.065050	0.08005	0.91995	0.047225	0.017825
19	0.066375	0.079975	0.920025	0.04775	0.018625
20	0.067312	0.079625	0.920375	0.0488	0.0185125
21	0.068150	0.080325	0.919675	0.04945	0.0187
22	0.068525	0.078475	0.921525	0.048925	0.0196
23	0.069181	0.0788	0.9212	0.0492	0.0199812
24	0.069906	0.0784	0.9216	0.049775	0.0201313
25	0.070719	0.077	0.923	0.049575	0.0211437
26	0.071063	0.07625	0.92375	0.04945	0.0216125
27	0.071400	0.076075	0.923925	0.0496	0.0218
28	0.071969	0.076	0.924	0.0497	0.0222688
29	0.071769	0.074975	0.925025	0.0494	0.0223688
30	0.072125	0.0735	0.9265	0.0491	0.023025
31	0.072644	0.07235	0.92765	0.049475	0.0231687
32	0.073431	0.07235	0.92765	0.050225	0.0232063
33	0.073788	0.071975	0.928025	0.05015	0.0236375
34	0.073987	0.07145	0.92855	0.049975	0.0240125
35	0.074150	0.071825	0.928175	0.04985	0.0243
36	0.074538	0.0711	0.9289	0.0498	0.0247375
37	0.074725	0.07135	0.92865	0.05025	0.024475
38	0.074969	0.070325	0.929675	0.050375	0.0245938
39	0.075056	0.069625	0.930375	0.0501	0.0249562
40	0.075581	0.06975	0.93025	0.050725	0.0248563
41	0.075931	0.069675	0.930325	0.05135	0.0245812
42	0.076244	0.069875	0.930125	0.05155	0.0246938
43	0.076488	0.0698	0.9302	0.0521	0.0243875
44	0.076831	0.070025	0.929975	0.0525	0.0243312
45	0.076719	0.06865	0.93135	0.052175	0.0245438
46	0.077088	0.06855	0.93145	0.0524	0.0246875
47	0.077419	0.068	0.932	0.05235	0.0250688
48	0.077806	0.0672	0.9328	0.0524	0.0254062
49	0.078094	0.06745	0.93255	0.052525	0.0255688
50	0.078669	0.067575	0.932425	0.053225	0.0254438
51	0.078931	0.06725	0.93275	0.053575	0.0253563
52	0.079437	0.06825	0.93175	0.054275	0.0251625
53	0.079694	0.0686	0.9314	0.05445	0.0252437
54	0.080263	0.068975	0.931025	0.055175	0.0250875
55	0.080062	0.06875	0.93125	0.054975	0.0250875
56	0.080656	0.068725	0.931275	0.0554	0.0252563
57	0.080306	0.0686	0.9314	0.05495	0.0253563
58	0.081175	0.067975	0.932025	0.055275	0.0259
59	0.081481	0.068125	0.931875	0.0557	0.0257812
60	0.081556	0.06775	0.93225	0.055525	0.0260312
61	0.081650	0.06775	0.93225	0.055325	0.026325
62	0.082306	0.067125	0.932875	0.05545	0.0268563
63	0.082131	0.0672	0.9328	0.05555	0.0265813
64	0.081825	0.0666	0.9334	0.055025	0.0268
65	0.081819	0.0661	0.9339	0.054875	0.0269437
66	0.081412	0.06485	0.93515	0.05445	0.0269625
67	0.081600	0.06365	0.93635	0.054325	0.027275
68	0.082131	0.063475	0.936525	0.054975	0.0271563
69	0.082350	0.06405	0.93595	0.055225	0.027125
70	0.082587	0.063925	0.936075	0.05545	0.0271375
71	0.082869	0.0644	0.9356	0.055875	0.0269938
72	0.082863	0.0648	0.9352	0.055925	0.0269375
73	0.083175	0.06465	0.93535	0.056025	0.02715
74	0.082763	0.064025	0.935975	0.05555	0.0272125
75	0.082981	0.0635	0.9365	0.055625	0.0273562
76	0.082681	0.0623	0.9377	0.055175	0.0275062
77	0.082663	0.062275	0.937725	0.0551	0.0275625
78	0.082550	0.061375	0.938625	0.054825	0.027725
79	0.082863	0.0612	0.9388	0.05515	0.0277125
80	0.082925	0.061175	0.938825	0.055275	0.02765
81	0.083006	0.061425	0.938575	0.0555	0.0275062
82	0.082937	0.061325	0.938675	0.055525	0.0274125
83	0.083100	0.061575	0.938425	0.05595	0.02715
84	0.083300	0.0616	0.9384	0.05605	0.02725
85	0.083606	0.061825	0.938175	0.05625	0.0273562
86	0.083719	0.061625	0.938375	0.056325	0.0273938
87	0.083719	0.0614	0.9386	0.0562	0.0275188
88	0.083587	0.061175	0.938825	0.056075	0.0275125
89	0.083881	0.06085	0.93915	0.05625	0.0276313
90	0.084100	0.0613	0.9387	0.056725	0.027375
91	0.084400	0.061575	0.938425	0.056975	0.027425
92	0.084575	0.061575	0.938425	0.057075	0.0275
93	0.084731	0.0619	0.9381	0.0571	0.0276313
94	0.084625	0.062075	0.937925	0.0572	0.027425
95	0.084675	0.0618	0.9382	0.05705	0.027625
96	0.084663	0.06205	0.93795	0.056725	0.0279375
97	0.084869	0.061825	0.938175	0.056975	0.0278937
98	0.085131	0.062225	0.937775	0.057175	0.0279562
99	0.085256	0.062375	0.937625	0.057325	0.0279313
100	0.085362	0.06235	0.93765	0.0575	0.0278625
101	0.085769	0.06265	0.93735	0.058	0.0277687
102	0.086006	0.063	0.937	0.058125	0.0278813
103	0.085825	0.0627	0.9373	0.057975	0.02785
104	0.085994	0.0629	0.9371	0.058175	0.0278188
105	0.085856	0.062525	0.937475	0.05795	0.0279063
106	0.085856	0.06215	0.93785	0.057675	0.0281813
107	0.085881	0.0619	0.9381	0.0576	0.0282813
108	0.086087	0.061925	0.938075	0.057825	0.0282625
109	0.085819	0.061975	0.938025	0.05755	0.0282687
110	0.085688	0.061325	0.938675	0.05705	0.0286375
111	0.085519	0.060675	0.939325	0.056875	0.0286437
112	0.085731	0.060825	0.939175	0.057025	0.0287062
113	0.085987	0.061	0.939	0.057375	0.0286125
114	0.086038	0.061075	0.938925	0.0575	0.0285375
115	0.085931	0.060975	0.939025	0.05735	0.0285812
116	0.086044	0.061	0.939	0.057425	0.0286187
117	0.086081	0.0608	0.9392	0.057375	0.0287062
118	0.086356	0.061	0.939	0.057775	0.0285812
119	0.086438	0.061275	0.938725	0.057925	0.0285125
120	0.086825	0.0612	0.9388	0.058175	0.02865
121	0.086894	0.061575	0.938425	0.058375	0.0285187
122	0.086994	0.06145	0.93855	0.058375	0.0286187
123	0.087313	0.061825	0.938175	0.058675	0.0286375
124	0.087394	0.062425	0.937575	0.058875	0.0285187
125	0.087300	0.062375	0.937625	0.058675	0.028625
126	0.087369	0.062025	0.937975	0.0587	0.0286688
127	0.087394	0.062175	0.937825	0.05875	0.0286437
128	0.087400	0.0616	0.9384	0.058425	0.028975
129	0.087425	0.061875	0.938125	0.0585	0.028925
130	0.087644	0.06235	0.93765	0.059	0.0286437
131	0.088012	0.062625	0.937375	0.05945	0.0285625
132	0.088019	0.063125	0.936875	0.059375	0.0286437
133	0.088131	0.0628	0.9372	0.0593	0.0288312
134	0.088306	0.0632	0.9368	0.0596	0.0287062
135	0.088225	0.063125	0.936875	0.0595	0.028725
136	0.088225	0.06305	0.93695	0.059425	0.0288
137	0.088169	0.062925	0.937075	0.0594	0.0287687
138	0.088000	0.06245	0.93755	0.05905	0.02895
139	0.088381	0.062475	0.937525	0.059375	0.0290063
140	0.088481	0.0623	0.9377	0.05945	0.0290313
141	0.088594	0.062575	0.937425	0.059625	0.0289688
142	0.088438	0.0626	0.9374	0.0596	0.0288375
143	0.088281	0.0625	0.9375	0.059325	0.0289562
144	0.088606	0.062225	0.937775	0.0595	0.0291063
145	0.088725	0.0624	0.9376	0.0596	0.029125
146	0.088750	0.0626	0.9374	0.0599	0.02885
147	0.088944	0.0628	0.9372	0.060025	0.0289188
148	0.088762	0.0627	0.9373	0.059875	0.0288875
149	0.089063	0.062575	0.937425	0.06005	0.0290125
150	0.088838	0.062475	0.937525	0.059875	0.0289625
151	0.088800	0.062275	0.937725	0.059725	0.029075
152	0.088756	0.062225	0.937775	0.059825	0.0289312
153	0.088781	0.062	0.938	0.059825	0.0289562
154	0.088794	0.061725	0.938275	0.0597	0.0290938
155	0.088856	0.0616	0.9384	0.059675	0.0291812
156	0.089038	0.061725	0.938275	0.059925	0.0291125
157	0.089075	0.06205	0.93795	0.06005	0.029025
158	0.089112	0.062025	0.937975	0.06005	0.0290625
159	0.089269	0.062375	0.937625	0.060325	0.0289438
160	0.089362	0.062525	0.937475	0.0603	0.0290625
161	0.089431	0.06265	0.93735	0.060425	0.0290063
162	0.089413	0.06255	0.93745	0.06045	0.0289625
163	0.089481	0.062575	0.937425	0.060625	0.0288563
164	0.089431	0.062275	0.937725	0.060375	0.0290562
165	0.089244	0.06225	0.93775	0.060275	0.0289688
166	0.089619	0.0623	0.9377	0.06065	0.0289688
167	0.089406	0.0621	0.9379	0.060325	0.0290812
168	0.089581	0.06215	0.93785	0.0604	0.0291812
169	0.089612	0.062325	0.937675	0.0605	0.0291125
170	0.089700	0.06245	0.93755	0.060625	0.029075
171	0.089788	0.062925	0.937075	0.060775	0.0290125
172	0.089844	0.0629	0.9371	0.060825	0.0290187
173	0.089838	0.0632	0.9368	0.06085	0.0289875
174	0.089969	0.063225	0.936775	0.0608	0.0291688
175	0.089900	0.062925	0.937075	0.060725	0.029175
176	0.089987	0.062825	0.937175	0.0607	0.0292875
177	0.090112	0.063	0.937	0.0609	0.0292125
178	0.090219	0.063075	0.936925	0.060975	0.0292437
179	0.090231	0.06305	0.93695	0.060925	0.0293062
180	0.090281	0.063175	0.936825	0.06105	0.0292313
181	0.090331	0.063375	0.936625	0.061225	0.0291063
182	0.090481	0.06335	0.93665	0.06135	0.0291313
183	0.090288	0.06295	0.93705	0.0609	0.0293875
184	0.090294	0.0629	0.9371	0.060825	0.0294687
185	0.090119	0.0626	0.9374	0.060675	0.0294438
186	0.090269	0.062575	0.937425	0.0607	0.0295688
187	0.090225	0.062575	0.937425	0.06065	0.029575
188	0.090200	0.062575	0.937425	0.0607	0.0295
189	0.090131	0.0624	0.9376	0.060575	0.0295562
190	0.090112	0.062075	0.937925	0.06035	0.0297625
191	0.090056	0.062075	0.937925	0.060475	0.0295813
192	0.090256	0.0621	0.9379	0.060775	0.0294813
193	0.090331	0.062275	0.937725	0.06095	0.0293813
194	0.090475	0.062375	0.937625	0.061	0.029475
195	0.090506	0.062475	0.937525	0.060925	0.0295813
196	0.090350	0.062425	0.937575	0.060675	0.029675
197	0.090275	0.0623	0.9377	0.06055	0.029725
198	0.090506	0.0623	0.9377	0.060775	0.0297313
199	0.090381	0.062425	0.937575	0.06065	0.0297313
200	0.090438	0.0622	0.9378	0.06075	0.0296875
201	0.090438	0.06245	0.93755	0.060875	0.0295625
202	0.090369	0.062325	0.937675	0.060875	0.0294937
203	0.090250	0.06225	0.93775	0.060725	0.029525
204	0.090281	0.061975	0.938025	0.060825	0.0294563
205	0.090469	0.061925	0.938075	0.061	0.0294687
206	0.090475	0.06215	0.93785	0.061025	0.02945
207	0.090525	0.062075	0.937925	0.06095	0.029575
208	0.090456	0.061975	0.938025	0.06085	0.0296063
209	0.090350	0.061875	0.938125	0.060775	0.029575
210	0.090456	0.0619	0.9381	0.0608	0.0296562
211	0.090463	0.06185	0.93815	0.0609	0.0295625
212	0.090512	0.0618	0.9382	0.060875	0.0296375
213	0.090569	0.0619	0.9381	0.060925	0.0296438
214	0.090588	0.06195	0.93805	0.061	0.0295875
215	0.090737	0.062175	0.937825	0.0612	0.0295375
216	0.090612	0.0622	0.9378	0.06105	0.0295625
217	0.090813	0.06225	0.93775	0.06115	0.0296625
218	0.090713	0.062275	0.937725	0.061075	0.0296375
219	0.090725	0.06235	0.93765	0.061125	0.0296
220	0.090719	0.0622	0.9378	0.060975	0.0297437
221	0.090794	0.062125	0.937875	0.061075	0.0297187
222	0.090831	0.0621	0.9379	0.061025	0.0298062
223	0.090806	0.06205	0.93795	0.061	0.0298062
224	0.090831	0.061925	0.938075	0.0609	0.0299313
225	0.090731	0.06185	0.93815	0.06085	0.0298813
226	0.090600	0.0616	0.9384	0.06075	0.02985
227	0.090700	0.06145	0.93855	0.06085	0.02985
228	0.090725	0.061675	0.938325	0.0609	0.029825
229	0.090750	0.06165	0.93835	0.060975	0.029775
230	0.090775	0.061725	0.938275	0.060975	0.0298
231	0.090631	0.061725	0.938275	0.06085	0.0297812
232	0.090544	0.0614	0.9386	0.0607	0.0298437
233	0.090575	0.0613	0.9387	0.060825	0.02975
234	0.090575	0.0613	0.9387	0.060775	0.0298
235	0.090581	0.061275	0.938725	0.060825	0.0297563
236	0.090581	0.0612	0.9388	0.060775	0.0298062
237	0.090619	0.0612	0.9388	0.060775	0.0298437
238	0.090625	0.061225	0.938775	0.06075	0.029875
239	0.090619	0.06115	0.93885	0.060725	0.0298938
240	0.090575	0.06105	0.93895	0.0607	0.029875
241	0.090563	0.060925	0.939075	0.060675	0.0298875
242	0.090656	0.06105	0.93895	0.060825	0.0298313
243	0.090681	0.061225	0.938775	0.060925	0.0297563
244	0.090650	0.061225	0.938775	0.060875	0.029775
245	0.090625	0.0612	0.9388	0.06085	0.029775
246	0.090612	0.06115	0.93885	0.060825	0.0297875
247	0.090581	0.06095	0.93905	0.060725	0.0298563
248	0.090563	0.0609	0.9391	0.0607	0.0298625
249	0.090594	0.061	0.939	0.060775	0.0298188
250	0.090612	0.061025	0.938975	0.0608	0.0298125
251	0.090612	0.061	0.939	0.060775	0.0298375
252	0.090563	0.060975	0.939025	0.0607	0.0298625
253	0.090594	0.0609	0.9391	0.060725	0.0298687
254	0.090650	0.0609	0.9391	0.060725	0.029925
255	0.090644	0.0609	0.9391	0.060725	0.0299188
256	0.090694	0.06095	0.93905	0.06085	0.0298437
257	0.090725	0.061	0.939	0.0609	0.029825
258	0.090713	0.061075	0.938925	0.060875	0.0298375
259	0.090750	0.06105	0.93895	0.0609	0.02985
260	0.090694	0.061075	0.938925	0.060825	0.0298687
261	0.090719	0.0611	0.9389	0.060875	0.0298437
262	0.090737	0.06115	0.93885	0.0609	0.0298375
263	0.090806	0.061225	0.938775	0.060975	0.0298313
264	0.090869	0.061325	0.938675	0.061025	0.0298437
265	0.090869	0.0614	0.9386	0.061	0.0298687
266	0.090813	0.061275	0.938725	0.060925	0.0298875
267	0.090713	0.061225	0.938775	0.06085	0.0298625
268	0.090713	0.060975	0.939025	0.060775	0.0299375
269	0.090706	0.061025	0.938975	0.0608	0.0299062
270	0.090719	0.06095	0.93905	0.060725	0.0299938
271	0.090725	0.061	0.939	0.060775	0.02995
272	0.090719	0.061025	0.938975	0.0608	0.0299188
273	0.090750	0.06105	0.93895	0.0608	0.02995
274	0.090750	0.060925	0.939075	0.060725	0.030025
275	0.090662	0.06085	0.93915	0.0607	0.0299625
276	0.090706	0.060825	0.939175	0.06075	0.0299563
277	0.090719	0.06085	0.93915	0.060775	0.0299438
278	0.090719	0.06095	0.93905	0.0608	0.0299188
279	0.090750	0.060975	0.939025	0.06085	0.0299
280	0.090787	0.0611	0.9389	0.060925	0.0298625
281	0.090725	0.061125	0.938875	0.060875	0.02985
282	0.090775	0.0611	0.9389	0.0609	0.029875
283	0.090794	0.0611	0.9389	0.060925	0.0298687
284	0.090813	0.061075	0.938925	0.060925	0.0298875
285	0.090756	0.061075	0.938925	0.060875	0.0298813
286	0.090775	0.0611	0.9389	0.060925	0.02985
287	0.090806	0.0611	0.9389	0.06095	0.0298563
288	0.090875	0.061175	0.938825	0.061025	0.02985
289	0.090825	0.06115	0.93885	0.06095	0.029875
290	0.090794	0.06115	0.93885	0.060925	0.0298687
291	0.090819	0.0611	0.9389	0.060925	0.0298938
292	0.090806	0.061075	0.938925	0.060925	0.0298813
293	0.090819	0.061	0.939	0.0609	0.0299188
294	0.090844	0.061	0.939	0.060925	0.0299188
295	0.090850	0.061025	0.938975	0.060925	0.029925
296	0.090844	0.06105	0.93895	0.0609	0.0299438
297	0.090844	0.06105	0.93895	0.0609	0.0299438
298	0.090844	0.061025	0.938975	0.060875	0.0299687
299	0.090831	0.06095	0.93905	0.0609	0.0299313
300	0.090831	0.060975	0.939025	0.0609	0.0299313
301	0.090813	0.06095	0.93905	0.0609	0.0299125
302	0.090813	0.06095	0.93905	0.0609	0.0299125
303	0.090813	0.060925	0.939075	0.0609	0.0299125
304	0.090813	0.0609	0.9391	0.0609	0.0299125
305	0.090813	0.0609	0.9391	0.0609	0.0299125
306	0.090813	0.0609	0.9391	0.0609	0.0299125
307	0.090813	0.0609	0.9391	0.0609	0.0299125
308	0.090813	0.0609	0.9391	0.0609	0.0299125
309	0.090813	0.0609	0.9391	0.0609	0.0299125
310	0.090813	0.0609	0.9391	0.0609	0.0299125
311	0.090813	0.0609	0.9391	0.0609	0.0299125
312	0.090813	0.0609	0.9391	0.0609	0.0299125
313	0.090813	0.0609	0.9391	0.0609	0.0299125
314	0.090813	0.0609	0.9391	0.0609	0.0299125
315	0.090813	0.0609	0.9391	0.0609	0.0299125
316	0.090813	0.0609	0.9391	0.0609	0.0299125
317	0.090813	0.0609	0.9391	0.0609	0.0299125
318	0.090813	0.0609	0.9391	0.0609	0.0299125
319	0.090813	0.0609	0.9391	0.0609	0.0299125
320	0.090813	0.0609	0.9391	0.0609	0.0299125
321	0.090813	0.0609	0.9391	0.0609	0.0299125
322	0.090813	0.0609	0.9391	0.0609	0.0299125
323	0.090813	0.0609	0.9391	0.0609	0.0299125
324	0.090813	0.0609	0.9391	0.0609	0.0299125
325	0.090813	0.0609	0.9391	0.0609	0.0299125
326	0.090813	0.0609	0.9391	0.0609	0.0299125
327	0.090813	0.0609	0.9391	0.0609	0.0299125
328	0.090813	0.0609	0.9391	0.0609	0.0299125
329	0.090813	0.0609	0.9391	0.0609	0.0299125
330	0.090813	0.0609	0.9391	0.0609	0.0299125
331	0.090813	0.0609	0.9391	0.0609	0.0299125
332	0.090813	0.0609	0.9391	0.0609	0.0299125
333	0.090813	0.0609	0.9391	0.0609	0.0299125
334	0.090813	0.0609	0.9391	0.0609	0.0299125
335	0.090813	0.0609	0.9391	0.0609	0.0299125
336	0.090813	0.0609	0.9391	0.0609	0.0299125
337	0.090813	0.0609	0.9391	0.0609	0.0299125
338	0.090813	0.0609	0.9391	0.0609	0.0299125
339	0.090813	0.0609	0.9391	0.0609	0.0299125
340	0.090813	0.0609	0.9391	0.0609	0.0299125
341	0.090813	0.0609	0.9391	0.0609	0.0299125
342	0.090813	0.0609	0.9391	0.0609	0.0299125
343	0.090813	0.0609	0.9391	0.0609	0.0299125
344	0.090813	0.0609	0.9391	0.0609	0.0299125
345	0.090813	0.0609	0.9391	0.0609	0.0299125
346	0.090813	0.0609	0.9391	0.0609	0.0299125
347	0.090813	0.0609	0.9391	0.0609	0.0299125
348	0.090813	0.0609	0.9391	0.0609	0.0299125
349	0.090813	0.0609	0.9391	0.0609	0.0299125
350	0.090813	0.0609	0.9391	0.0609	0.0299125
351	0.090813	0.0609	0.9391	0.0609	0.0299125
352	0.090813	0.0609	0.9391	0.0609	0.0299125
353	0.090813	0.0609	0.9391	0.0609	0.0299125
354	0.090813	0.0609	0.9391	0.0609	0.0299125
355	0.090813	0.0609	0.9391	0.0609	0.0299125
356	0.090813	0.0609	0.9391	0.0609	0.0299125
357	0.090813	0.0609	0.9391	0.0609	0.0299125
358	0.090813	0.0609	0.9391	0.0609	0.0299125
359	0.090813	0.0609	0.9391	0.0609	0.0299125
360	0.090813	0.0609	0.9391	0.0609	0.0299125
361	0.090813	0.0609	0.9391	0.0609	0.0299125
362	0.090813	0.0609	0.9391	0.0609	0.0299125
363	0.090813	0.0609	0.9391	0.0609	0.0299125
364	0.090813	0.0609	0.9391	0.0609	0.0299125
365	0.090813	0.0609	0.9391	0.0609	0.0299125
366	0.090813	0.0609	0.9391	0.0609	0.0299125
367	0.090813	0.0609	0.9391	0.0609	0.0299125
368	0.090813	0.0609	0.9391	0.0609	0.0299125
369	0.090813	0.0609	0.9391	0.0609	0.0299125
370	0.090813	0.0609	0.9391	0.0609	0.0299125
371	0.090813	0.0609	0.9391	0.0609	0.0299125
372	0.090813	0.0609	0.9391	0.0609	0.0299125
373	0.090813	0.0609	0.9391	0.0609	0.0299125
374	0.090813	0.0609	0.9391	0.0609	0.0299125
375	0.090813	0.0609	0.9391	0.0609	0.0299125
376	0.090813	0.0609	0.9391	0.0609	0.0299125
377	0.090813	0.0609	0.9391	0.0609	0.0299125
378	0.090813	0.0609	0.9391	0.0609	0.0299125
379	0.090813	0.0609	0.9391	0.0609	0.0299125
380	0.090813	0.0609	0.9391	0.0609	0.0299125
381	0.090813	0.0609	0.9391	0.0609	0.0299125
382	0.090813	0.0609	0.9391	0.0609	0.0299125
383	0.090813	0.0609	0.9391	0.0609	0.0299125
384	0.090813	0.0609	0.9391	0.0609	0.0299125
385	0.090813	0.0609	0.9391	0.0609	0.0299125
386	0.090813	0.0609	0.9391	0.0609	0.0299125
387	0.090813	0.0609	0.9391	0.0609	0.0299125
388	0.090813	0.0609	0.9391	0.0609	0.0299125
389	0.090813	0.0609	0.9391	0.0609	0.0299125
390	0.090813	0.0609	0.9391	0.0609	0.0299125
391	0.090813	0.0609	0.9391	0.0609	0.0299125
392	0.090813	0.0609	0.9391	0.0609	0.0299125
393	0.090813	0.0609	0.9391	0.0609	0.0299125
394	0.090813	0.0609	0.9391	0.0609	0.0299125
395	0.090813	0.0609	0.9391	0.0609	0.0299125
396	0.090813	0.0609	0.9391	0.0609	0.0299125
397	0.090813	0.0609	0.9391	0.0609	0.0299125
398	0.090813	0.0609	0.9391	0.0609	0.0299125
399	0.090813	0.0609	0.9391	0.0609	0.0299125
400	0.090813	0.0609	0.9391	0.0609	0.0299125
401	0.090813	0.0609	0.9391	0.0609	0.0299125
402	0.090813	0.0609	0.9391	0.0609	0.0299125
403	0.090813	0.0609	0.9391	0.0609	0.0299125
404	0.090813	0.0609	0.9391	0.0609	0.0299125
405	0.090813	0.0609	0.9391	0.0609	0.0299125
406	0.090813	0.0609	0.9391	0.0609	0.0299125
407	0.090813	0.0609	0.9391	0.0609	0.0299125
408	0.090813	0.0609	0.9391	0.0609	0.0299125
409	0.090813	0.0609	0.9391	0.0609	0.0299125
410	0.090813	0.0609	0.9391	0.0609	0.0299125
411	0.090813	0.0609	0.9391	0.0609	0.0299125
412	0.090813	0.0609	0.9391	0.0609	0.0299125
413	0.090813	0.0609	0.9391	0.0609	0.0299125
414	0.090813	0.0609	0.9391	0.0609	0.0299125
415	0.090813	0.0609	0.9391	0.0609	0.0299125
416	0.090813	0.0609	0.9391	0.0609	0.0299125
417	0.090813	0.0609	0.9391	0.0609	0.0299125
418	0.090813	0.0609	0.9391	0.0609	0.0299125
419	0.090813	0.0609	0.9391	0.0609	0.0299125
420	0.090813	0.0609	0.9391	0.0609	0.0299125
421	0.090813	0.0609	0.9391	0.0609	0.0299125
422	0.090813	0.0609	0.9391	0.0609	0.0299125
423	0.090813	0.0609	0.9391	0.0609	0.0299125
424	0.090813	0.0609	0.9391	0.0609	0.0299125
425	0.090813	0.0609	0.9391	0.0609	0.0299125
426	0.090813	0.0609	0.9391	0.0609	0.0299125
427	0.090813	0.0609	0.9391	0.0609	0.0299125
428	0.090813	0.0609	0.9391	0.0609	0.0299125
429	0.090813	0.0609	0.9391	0.0609	0.0299125
430	0.090813	0.0609	0.9391	0.0609	0.0299125
431	0.090813	0.0609	0.9391	0.0609	0.0299125
432	0.090813	0.0609	0.9391	0.0609	0.0299125
433	0.090813	0.0609	0.9391	0.0609	0.0299125
434	0.090813	0.0609	0.9391	0.0609	0.0299125
435	0.090813	0.0609	0.9391	0.0609	0.0299125
436	0.090813	0.0609	0.9391	0.0609	0.0299125
437	0.090813	0.0609	0.9391	0.0609	0.0299125
438	0.090813	0.0609	0.9391	0.0609	0.0299125
439	0.090813	0.0609	0.9391	0.0609	0.0299125
440	0.090813	0.0609	0.9391	0.0609	0.0299125
441	0.090813	0.0609	0.9391	0.0609	0.0299125
442	0.090813	0.0609	0.9391	0.0609	0.0299125
443	0.090813	0.0609	0.9391	0.0609	0.0299125
444	0.090813	0.0609	0.9391	0.0609	0.0299125
445	0.090813	0.0609	0.9391	0.0609	0.0299125
446	0.090813	0.0609	0.9391	0.0609	0.0299125
447	0.090813	0.0609	0.9391	0.0609	0.0299125
448	0.090813	0.0609	0.9391	0.0609	0.0299125
449	0.090813	0.0609	0.9391	0.0609	0.0299125
450	0.090813	0.0609	0.9391	0.0609	0.0299125
451	0.090813	0.0609	0.9391	0.0609	0.0299125
452	0.090813	0.0609	0.9391	0.0609	0.0299125
453	0.090813	0.0609	0.9391	0.0609	0.0299125
454	0.090813	0.0609	0.9391	0.0609	0.0299125
455	0.090813	0.0609	0.9391	0.0609	0.0299125
456	0.090813	0.0609	0.9391	0.0609	0.0299125
457	0.090813	0.0609	0.9391	0.0609	0.0299125
458	0.090813	0.0609	0.9391	0.0609	0.0299125
459	0.090813	0.0609	0.9391	0.0609	0.0299125
460	0.090813	0.0609	0.9391	0.0609	0.0299125
461	0.090813	0.0609	0.9391	0.0609	0.0299125
462	0.090813	0.0609	0.9391	0.0609	0.0299125
463	0.090813	0.0609	0.9391	0.0609	0.0299125
464	0.090813	0.0609	0.9391	0.0609	0.0299125
465	0.090813	0.0609	0.9391	0.0609	0.0299125
466	0.090813	0.0609	0.9391	0.0609	0.0299125
467	0.090813	0.0609	0.9391	0.0609	0.0299125
468	0.090813	0.0609	0.9391	0.0609	0.0299125
469	0.090813	0.0609	0.9391	0.0609	0.0299125
470	0.090813	0.0609	0.9391	0.0609	0.0299125
471	0.090813	0.0609	0.9391	0.0609	0.0299125
472	0.090813	0.0609	0.9391	0.0609	0.0299125
473	0.090813	0.0609	0.9391	0.0609	0.0299125
474	0.090813	0.0609	0.9391	0.0609	0.0299125
475	0.090813	0.0609	0.9391	0.0609	0.0299125
476	0.090813	0.0609	0.9391	0.0609	0.0299125
477	0.090813	0.0609	0.9391	0.0609	0.0299125
478	0.090813	0.0609	0.9391	0.0609	0.0299125
479	0.090813	0.0609	0.9391	0.0609	0.0299125
480	0.090813	0.0609	0.9391	0.0609	0.0299125
481	0.090813	0.0609	0.9391	0.0609	0.0299125
482	0.090813	0.0609	0.9391	0.0609	0.0299125
483	0.090813	0.0609	0.9391	0.0609	0.0299125
484	0.090813	0.0609	0.9391	0.0609	0.0299125
485	0.090813	0.0609	0.9391	0.0609	0.0299125
486	0.090813	0.0609	0.9391	0.0609	0.0299125
487	0.090813	0.0609	0.9391	0.0609	0.0299125
488	0.090813	0.0609	0.9391	0.0609	0.0299125
489	0.090813	0.0609	0.9391	0.0609	0.0299125
490	0.090813	0.0609	0.9391	0.0609	0.0299125
491	0.090813	0.0609	0.9391	0.0609	0.0299125
492	0.090813	0.0609	0.9391	0.0609	0.0299125
493	0.090813	0.0609	0.9391	0.0609	0.0299125
494	0.090813	0.0609	0.9391	0.0609	0.0299125
495	0.090813	0.0609	0.9391	0.0609	0.0299125
496	0.090813	0.0609	0.9391	0.0609	0.0299125
497	0.090813	0.0609	0.9391	0.0609	0.0299125
498	0.090813	0.0609	0.9391	0.0609	0.0299125
499	0.090813	0.0609	0.9391	0.0609	0.0299125
500	0.090813	0.0609	0.9391	0.0609	0.0299125
501	0.090813	0.0609	0.9391	0.0609	0.0299125
502	0.090813	0.0609	0.9391	0.0609	0.0299125
503	0.090813	0.0609	0.9391	0.0609	0.0299125
504	0.090813	0.0609	0.9391	0.0609	0.0299125
505	0.090813	0.0609	0.9391	0.0609	0.0299125
506	0.090813	0.0609	0.9391	0.0609	0.0299125
507	0.090813	0.0609	0.9391	0.0609	0.0299125
508	0.090813	0.0609	0.9391	0.0609	0.0299125
509	0.090813	0.0609	0.9391	0.0609	0.0299125
510	0.090813	0.0609	0.9391	0.0609	0.0299125
511	0.090813	0.0609	0.9391	0.0609	0.0299125
512	0.090813	0.0609	0.9391	0.0609	0.0299125
513	0.090813	0.0609	0.9391	0.0609	0.0299125
514	0.090813	0.0609	0.9391	0.0609	0.0299125
515	0.090813	0.0609	0.9391	0.0609	0.0299125
516	0.090813	0.0609	0.9391	0.0609	0.0299125
517	0.090813	0.0609	0.9391	0.0609	0.0299125
518	0.090813	0.0609	0.9391	0.0609	0.0299125
519	0.090813	0.0609	0.9391	0.0609	0.0299125
520	0.090813	0.0609	0.9391	0.0609	0.0299125
521	0.090813	0.0609	0.9391	0.0609	0.0299125
522	0.090813	0.0609	0.9391	0.0609	0.0299125
523	0.090813	0.0609	0.9391	0.0609	0.0299125
524	0.090813	0.0609	0.9391	0.0609	0.0299125
525	0.090813	0.0609	0.9391	0.0609	0.0299125
526	0.090813	0.0609	0.9391	0.0609	0.0299125
527	0.090813	0.0609	0.9391	0.0609	0.0299125
528	0.090813	0.0609	0.9391	0.0609	0.0299125
529	0.090813	0.0609	0.9391	0.0609	0.0299125
530	0.090813	0.0609	0.9391	0.0609	0.0299125
531	0.090813	0.0609	0.9391	0.0609	0.0299125
532	0.090813	0.0609	0.9391	0.0609	0.0299125
533	0.090813	0.0609	0.9391	0.0609	0.0299125
534	0.090813	0.0609	0.9391	0.0609	0.0299125
535	0.090813	0.0609	0.9391	0.0609	0.0299125
536	0.090813	0.0609	0.9391	0.0609	0.0299125
537	0.090813	0.0609	0.9391	0.0609	0.0299125
538	0.090813	0.0609	0.9391	0.0609	0.0299125
539	0.090813	0.0609	0.9391	0.0609	0.0299125
540	0.090813	0.0609	0.9391	0.0609	0.0299125
541	0.090813	0.0609	0.9391	0.0609	0.0299125
542	0.090813	0.0609	0.9391	0.0609	0.0299125
543	0.090813	0.0609	0.9391	0.0609	0.0299125
544	0.090813	0.0609	0.9391	0.0609	0.0299125
545	0.090813	0.0609	0.9391	0.0609	0.0299125
546	0.090813	0.0609	0.9391	0.0609	0.0299125
547	0.090813	0.0609	0.9391	0.0609	0.0299125
548	0.090813	0.0609	0.9391	0.0609	0.0299125
549	0.090813	0.0609	0.9391	0.0609	0.0299125
550	0.090813	0.0609	0.9391	0.0609	0.0299125
551	0.090813	0.0609	0.9391	0.0609	0.0299125
552	0.090813	0.0609	0.9391	0.0609	0.0299125
553	0.090813	0.0609	0.9391	0.0609	0.0299125
554	0.090813	0.0609	0.9391	0.0609	0.0299125
555	0.090813	0.0609	0.9391	0.0609	0.0299125
556	0.090813	0.0609	0.9391	0.0609	0.0299125
557	0.090813	0.0609	0.9391	0.0609	0.0299125
558	0.090813	0.0609	0.9391	0.0609	0.0299125
559	0.090813	0.0609	0.9391	0.0609	0.0299125
560	0.090813	0.0609	0.9391	0.0609	0.0299125
561	0.090813	0.0609	0.9391	0.0609	0.0299125
562	0.090813	0.0609	0.9391	0.0609	0.0299125
563	0.090813	0.0609	0.9391	0.0609	0.0299125
564	0.090813	0.0609	0.9391	0.0609	0.0299125
565	0.090813	0.0609	0.9391	0.0609	0.0299125
566	0.090813	0.0609	0.9391	0.0609	0.0299125
567	0.090813	0.0609	0.9391	0.0609	0.0299125
568	0.090813	0.0609	0.9391	0.0609	0.0299125
569	0.090813	0.0609	0.9391	0.0609	0.0299125
570	0.090813	0.0609	0.9391	0.0609	0.0299125
571	0.090813	0.0609	0.9391	0.0609	0.0299125
572	0.090813	0.0609	0.9391	0.0609	0.0299125
573	0.090813	0.0609	0.9391	0.0609	0.0299125
574	0.090813	0.0609	0.9391	0.0609	0.0299125
575	0.090813	0.0609	0.9391	0.0609	0.0299125
576	0.090813	0.0609	0.9391	0.0609	0.0299125
577	0.090813	0.0609	0.9391	0.0609	0.0299125
578	0.090813	0.0609	0.9391	0.0609	0.0299125
579	0.090813	0.0609	0.9391	0.0609	0.0299125
580	0.090813	0.0609	0.9391	0.0609	0.0299125
581	0.090813	0.0609	0.9391	0.0609	0.0299125
582	0.090813	0.0609	0.9391	0.0609	0.0299125
583	0.090813	0.0609	0.9391	0.0609	0.0299125
584	0.090813	0.0609	0.9391	0.0609	0.0299125
585	0.090813	0.0609	0.9391	0.0609	0.0299125
586	0.090813	0.0609	0.9391	0.0609	0.0299125
587	0.090813	0.0609	0.9391	0.0609	0.0299125
588	0.090813	0.0609	0.9391	0.0609	0.0299125
589	0.090813	0.0609	0.9391	0.0609	0.0299125
590	0.090813	0.0609	0.9391	0.0609	0.0299125
591	0.090813	0.0609	0.9391	0.0609	0.0299125
592	0.090813	0.0609	0.9391	0.0609	0.0299125
593	0.090813	0.0609	0.9391	0.0609	0.0299125
594	0.090813	0.0609	0.9391	0.0609	0.0299125
595	0.090813	0.0609	0.9391	0.0609	0.0299125
596	0.090813	0.0609	0.9391	0.0609	0.0299125
597	0.090813	0.0609	0.9391	0.0609	0.0299125
598	0.090813	0.0609	0.9391	0.0609	0.0299125
599	0.090813	0.0609	0.9391	0.0609	0.0299125
600	0.090813	0.0609	0.9391	0.0609	0.0299125
601	0.090813	0.0609	0.9391	0.0609	0.0299125
602	0.090813	0.0609	0.9391	0.0609	0.0299125
603	0.090813	0.0609	0.9391	0.0609	0.0299125
604	0.090813	0.0609	0.9391	0.0609	0.0299125
605	0.090813	0.0609	0.9391	0.0609	0.0299125
606	0.090813	0.0609	0.9391	0.0609	0.0299125
607	0.090813	0.0609	0.9391	0.0609	0.0299125
608	0.090813	0.0609	0.9391	0.0609	0.0299125
609	0.090813	0.0609	0.9391	0.0609	0.0299125
610	0.090813	0.0609	0.9391	0.0609	0.0299125
611	0.090813	0.0609	0.9391	0.0609	0.0299125
612	0.090813	0.0609	0.9391	0.0609	0.0299125
613	0.090813	0.0609	0.9391	0.0609	0.0299125
614	0.090813	0.0609	0.9391	0.0609	0.0299125
615	0.090813	0.0609	0.9391	0.0609	0.0299125
616	0.090813	0.0609	0.9391	0.0609	0.0299125
617	0.090813	0.0609	0.9391	0.0609	0.0299125
618	0.090813	0.0609	0.9391	0.0609	0.0299125
619	0.090813	0.0609	0.9391	0.0609	0.0299125
620	0.090813	0.0609	0.9391	0.0609	0.0299125
621	0.090813	0.0609	0.9391	0.0609	0.0299125
622	0.090813	0.0609	0.9391	0.0609	0.0299125
623	0.090813	0.0609	0.9391	0.0609	0.0299125
624	0.090813	0.0609	0.9391	0.0609	0.0299125
625	0.090813	0.0609	0.9391	0.0609	0.0299125
626	0.090813	0.0609	0.9391	0.0609	0.0299125
627	0.090813	0.0609	0.9391	0.0609	0.0299125
628	0.090813	0.0609	0.9391	0.0609	0.0299125
629	0.090813	0.0609	0.9391	0.0609	0.0299125
630	0.090813	0.0609	0.9391	0.0609	0.0299125
631	0.090813	0.0609	0.9391	0.0609	0.0299125
632	0.090813	0.0609	0.9391	0.0609	0.0299125
633	0.090813	0.0609	0.9391	0.0609	0.0299125
634	0.090813	0.0609	0.9391	0.0609	0.0299125
635	0.090813	0.0609	0.9391	0.0609	0.0299125
636	0.090813	0.0609	0.9391	0.0609	0.0299125
637	0.090813	0.0609	0.9391	0.0609	0.0299125
638	0.090813	0.0609	0.9391	0.0609	0.0299125
639	0.090813	0.0609	0.9391	0.0609	0.0299125
640	0.090813	0.0609	0.9391	0.0609	0.0299125
641	0.090813	0.0609	0.9391	0.0609	0.0299125
642	0.090813	0.0609	0.9391	0.0609	0.0299125
643	0.090813	0.0609	0.9391	0.0609	0.0299125
644	0.090813	0.0609	0.9391	0.0609	0.0299125
645	0.090813	0.0609	0.9391	0.0609	0.0299125
646	0.090813	0.0609	0.9391	0.0609	0.0299125
647	0.090813	0.0609	0.9391	0.0609	0.0299125
648	0.090813	0.0609	0.9391	0.0609	0.0299125
649	0.090813	0.0609	0.9391	0.0609	0.0299125
650	0.090813	0.0609	0.9391	0.0609	0.0299125
651	0.090813	0.0609	0.9391	0.0609	0.0299125
652	0.090813	0.0609	0.9391	0.0609	0.0299125
653	0.090813	0.0609	0.9391	0.0609	0.0299125
654	0.090813	0.0609	0.9391	0.0609	0.0299125
655	0.090813	0.0609	0.9391	0.0609	0.0299125
656	0.090813	0.0609	0.9391	0.0609	0.0299125
657	0.090813	0.0609	0.9391	0.0609	0.0299125
658	0.090813	0.0609	0.9391	0.0609	0.0299125
659	0.090813	0.0609	0.9391	0.0609	0.0299125
660	0.090813	0.0609	0.9391	0.0609	0.0299125
661	0.090813	0.0609	0.9391	0.0609	0.0299125
662	0.090813	0.0609	0.9391	0.0609	0.0299125
663	0.090813	0.0609	0.9391	0.0609	0.0299125
664	0.090813	0.0609	0.9391	0.0609	0.0299125
665	0.090813	0.0609	0.9391	0.0609	0.0299125
666	0.090813	0.0609	0.9391	0.0609	0.0299125
667	0.090813	0.0609	0.9391	0.0609	0.0299125
668	0.090813	0.0609	0.9391	0.0609	0.0299125
669	0.090813	0.0609	0.9391	0.0609	0.0299125
670	0.090813	0.0609	0.9391	0.0609	0.0299125
671	0.090813	0.0609	0.9391	0.0609	0.0299125
672	0.090813	0.0609	0.9391	0.0609	0.0299125
673	0.090813	0.0609	0.9391	0.0609	0.0299125
674	0.090813	0.0609	0.9391	0.0609	0.0299125
675	0.090813	0.0609	0.9391	0.0609	0.0299125
676	0.090813	0.0609	0.9391	0.0609	0.0299125
677	0.090813	0.0609	0.9391	0.0609	0.0299125
678	0.090813	0.0609	0.9391	0.0609	0.0299125
679	0.090813	0.0609	0.9391	0.0609	0.0299125
680	0.090813	0.0609	0.9391	0.0609	0.0299125
681	0.090813	0.0609	0.9391	0.0609	0.0299125
682	0.090813	0.0609	0.9391	0.0609	0.0299125
683	0.090813	0.0609	0.9391	0.0609	0.0299125
684	0.090813	0.0609	0.9391	0.0609	0.0299125
685	0.090813	0.0609	0.9391	0.0609	0.0299125
686	0.090813	0.0609	0.9391	0.0609	0.0299125
687	0.090813	0.0609	0.9391	0.0609	0.0299125
688	0.090813	0.0609	0.9391	0.0609	0.0299125
689	0.090813	0.0609	0.9391	0.0609	0.0299125
690	0.090813	0.0609	0.9391	0.0609	0.0299125
691	0.090813	0.0609	0.9391	0.0609	0.0299125
692	0.090813	0.0609	0.9391	0.0609	0.0299125
693	0.090813	0.0609	0.9391	0.0609	0.0299125
694	0.090813	0.0609	0.9391	0.0609	0.0299125
695	0.090813	0.0609	0.9391	0.0609	0.0299125
696	0.090813	0.0609	0.9391	0.0609	0.0299125
697	0.090813	0.0609	0.9391	0.0609	0.0299125
698	0.090813	0.0609	0.9391	0.0609	0.0299125
699	0.090813	0.0609	0.9391	0.0609	0.0299125
700	0.090813	0.0609	0.9391	0.0609	0.0299125
701	0.090813	0.0609	0.9391	0.0609	0.0299125
702	0.090813	0.0609	0.9391	0.0609	0.0299125
703	0.090813	0.0609	0.9391	0.0609	0.0299125
704	0.090813	0.0609	0.9391	0.0609	0.0299125
705	0.090813	0.0609	0.9391	0.0609	0.0299125
706	0.090813	0.0609	0.9391	0.0609	0.0299125
707	0.090813	0.0609	0.9391	0.0609	0.0299125
708	0.090813	0.0609	0.9391	0.0609	0.0299125
709	0.090813	0.0609	0.9391	0.0609	0.0299125
710	0.090813	0.0609	0.9391	0.0609	0.0299125
711	0.090813	0.0609	0.9391	0.0609	0.0299125
712	0.090813	0.0609	0.9391	0.0609	0.0299125
713	0.090813	0.0609	0.9391	0.0609	0.0299125
714	0.090813	0.0609	0.9391	0.0609	0.0299125
715	0.090813	0.0609	0.9391	0.0609	0.0299125
716	0.090813	0.0609	0.9391	0.0609	0.0299125
717	0.090813	0.0609	0.9391	0.0609	0.0299125
718	0.090813	0.0609	0.9391	0.0609	0.0299125
719	0.090813	0.0609	0.9391	0.0609	0.0299125
720	0.090813	0.0609	0.9391	0.0609	0.0299125
721	0.090813	0.0609	0.9391	0.0609	0.0299125
722	0.090813	0.0609	0.9391	0.0609	0.0299125
723	0.090813	0.0609	0.9391	0.0609	0.0299125
724	0.090813	0.0609	0.9391	0.0609	0.0299125
725	0.090813	0.0609	0.9391	0.0609	0.0299125
726	0.090813	0.0609	0.9391	0.0609	0.0299125
727	0.090813	0.0609	0.9391	0.0609	0.0299125
728	0.090813	0.0609	0.9391	0.0609	0.0299125
729	0.090813	0.0609	0.9391	0.0609	0.0299125
730	0.090813	0.0609	0.9391	0.0609	0.0299125
731	0.090813	0.0609	0.9391	0.0609	0.0299125
732	0.090813	0.0609	0.9391	0.0609	0.0299125
733	0.090813	0.0609	0.9391	0.0609	0.0299125
734	0.090813	0.0609	0.9391	0.0609	0.0299125
735	0.090813	0.0609	0.9391	0.0609	0.0299125
736	0.090813	0.0609	0.9391	0.0609	0.0299125
737	0.090813	0.0609	0.9391	0.0609	0.0299125
738	0.090813	0.0609	0.9391	0.0609	0.0299125
739	0.090813	0.0609	0.9391	0.0609	0.0299125
740	0.090813	0.0609	0.9391	0.0609	0.0299125
741	0.090813	0.0609	0.9391	0.0609	0.0299125
742	0.090813	0.0609	0.9391	0.0609	0.0299125
743	0.090813	0.0609	0.9391	0.0609	0.0299125
744	0.090813	0.0609	0.9391	0.0609	0.0299125
745	0.090813	0.0609	0.9391	0.0609	0.0299125
746	0.090813	0.0609	0.9391	0.0609	0.0299125
747	0.090813	0.0609	0.9391	0.0609	0.0299125
748	0.090813	0.0609	0.9391	0.0609	0.0299125
749	0.090813	0.0609	0.9391	0.0609	0.0299125
750	0.090813	0.0609	0.9391	0.0609	0.0299125
751	0.090813	0.0609	0.9391	0.0609	0.0299125
752	0.090813	0.0609	0.9391	0.0609	0.0299125
753	0.090813	0.0609	0.9391	0.0609	0.0299125
754	0.090813	0.0609	0.9391	0.0609	0.0299125
755	0.090813	0.0609	0.9391	0.0609	0.0299125
756	0.090813	0.0609	0.9391	0.0609	0.0299125
757	0.090813	0.0609	0.9391	0.0609	0.0299125
758	0.090813	0.0609	0.9391	0.0609	0.0299125
759	0.090813	0.0609	0.9391	0.0609	0.0299125
760	0.090813	0.0609	0.9391	0.0609	0.0299125
761	0.090813	0.0609	0.9391	0.0609	0.0299125
762	0.090813	0.0609	0.9391	0.0609	0.0299125
763	0.090813	0.0609	0.9391	0.0609	0.0299125
764	0.090813	0.0609	0.9391	0.0609	0.0299125
765	0.090813	0.0609	0.9391	0.0609	0.0299125
766	0.090813	0.0609	0.9391	0.0609	0.0299125
767	0.090813	0.0609	0.9391	0.0609	0.0299125
768	0.090813	0.0609	0.9391	0.0609	0.0299125
769	0.090813	0.0609	0.9391	0.0609	0.0299125
770	0.090813	0.0609	0.9391	0.0609	0.0299125
771	0.090813	0.0609	0.9391	0.0609	0.0299125
772	0.090813	0.0609	0.9391	0.0609	0.0299125
773	0.090813	0.0609	0.9391	0.0609	0.0299125
774	0.090813	0.0609	0.9391	0.0609	0.0299125
775	0.090813	0.0609	0.9391	0.0609	0.0299125
776	0.090813	0.0609	0.9391	0.0609	0.0299125
777	0.090813	0.0609	0.9391	0.0609	0.0299125
778	0.090813	0.0609	0.9391	0.0609	0.0299125
779	0.090813	0.0609	0.9391	0.0609	0.0299125
780	0.090813	0.0609	0.9391	0.0609	0.0299125
781	0.090813	0.0609	0.9391	0.0609	0.0299125
782	0.090813	0.0609	0.9391	0.0609	0.0299125
783	0.090813	0.0609	0.9391	0.0609	0.0299125
784	0.090813	0.0609	0.9391	0.0609	0.0299125
785	0.090813	0.0609	0.9391	0.0609	0.0299125
786	0.090813	0.0609	0.9391	0.0609	0.0299125
787	0.090813	0.0609	0.9391	0.0609	0.0299125
788	0.090813	0.0609	0.9391	0.0609	0.0299125
789	0.090813	0.0609	0.9391	0.0609	0.0299125
790	0.090813	0.0609	0.9391	0.0609	0.0299125
791	0.090813	0.0609	0.9391	0.0609	0.0299125
792	0.090813	0.0609	0.9391	0.0609	0.0299125
793	0.090813	0.0609	0.9391	0.0609	0.0299125
794	0.090813	0.0609	0.9391	0.0609	0.0299125
795	0.090813	0.0609	0.9391	0.0609	0.0299125
796	0.090813	0.0609	0.9391	0.0609	0.0299125
797	0.090813	0.0609	0.9391	0.0609	0.0299125
798	0.090813	0.0609	0.9391	0.0609	0.0299125
799	0.090813	0.0609	0.9391	0.0609	0.0299125
800	0.090813	0.0609	0.9391	0.0609	0.0299125
801	0.090813	0.0609	0.9391	0.0609	0.0299125
802	0.090813	0.0609	0.9391	0.0609	0.0299125
803	0.090813	0.0609	0.9391	0.0609	0.0299125
804	0.090813	0.0609	0.9391	0.0609	0.0299125
805	0.090813	0.0609	0.9391	0.0609	0.0299125
806	0.090813	0.0609	0.9391	0.0609	0.0299125
807	0.090813	0.0609	0.9391	0.0609	0.0299125
808	0.090813	0.0609	0.9391	0.0609	0.0299125
809	0.090813	0.0609	0.9391	0.0609	0.0299125
810	0.090813	0.0609	0.9391	0.0609	0.0299125
811	0.090813	0.0609	0.9391	0.0609	0.0299125
812	0.090813	0.0609	0.9391	0.0609	0.0299125
813	0.090813	0.0609	0.9391	0.0609	0.0299125
814	0.090813	0.0609	0.9391	0.0609	0.0299125
815	0.090813	0.0609	0.9391	0.0609	0.0299125
816	0.090813	0.0609	0.9391	0.0609	0.0299125
817	0.090813	0.0609	0.9391	0.0609	0.0299125
818	0.090813	0.0609	0.9391	0.0609	0.0299125
819	0.090813	0.0609	0.9391	0.0609	0.0299125
820	0.090813	0.0609	0.9391	0.0609	0.0299125
821	0.090813	0.0609	0.9391	0.0609	0.0299125
822	0.090813	0.0609	0.9391	0.0609	0.0299125
823	0.090813	0.0609	0.9391	0.0609	0.0299125
824	0.090813	0.0609	0.9391	0.0609	0.0299125
825	0.090813	0.0609	0.9391	0.0609	0.0299125
826	0.090813	0.0609	0.9391	0.0609	0.0299125
827	0.090813	0.0609	0.9391	0.0609	0.0299125
828	0.090813	0.0609	0.9391	0.0609	0.0299125
829	0.090813	0.0609	0.9391	0.0609	0.0299125
830	0.090813	0.0609	0.9391	0.0609	0.0299125
831	0.090813	0.0609	0.9391	0.0609	0.0299125
832	0.090813	0.0609	0.9391	0.0609	0.0299125
833	0.090813	0.0609	0.9391	0.0609	0.0299125
834	0.090813	0.0609	0.9391	0.0609	0.0299125
835	0.090813	0.0609	0.9391	0.0609	0.0299125
836	0.090813	0.0609	0.9391	0.0609	0.0299125
837	0.090813	0.0609	0.9391	0.0609	0.0299125
838	0.090813	0.0609	0.9391	0.0609	0.0299125
839	0.090813	0.0609	0.9391	0.0609	0.0299125
840	0.090813	0.0609	0.9391	0.0609	0.0299125
841	0.090813	0.0609	0.9391	0.0609	0.0299125
842	0.090813	0.0609	0.9391	0.0609	0.0299125
843	0.090813	0.0609	0.9391	0.0609	0.0299125
844	0.090813	0.0609	0.9391	0.0609	0.0299125
845	0.090813	0.0609	0.9391	0.0609	0.0299125
846	0.090813	0.0609	0.9391	0.0609	0.0299125
847	0.090813	0.0609	0.9391	0.0609	0.0299125
848	0.090813	0.0609	0.9391	0.0609	0.0299125
849	0.090813	0.0609	0.9391	0.0609	0.0299125
850	0.090813	0.0609	0.9391	0.0609	0.0299125
851	0.090813	0.0609	0.9391	0.0609	0.0299125
852	0.090813	0.0609	0.9391	0.0609	0.0299125
853	0.090813	0.0609	0.9391	0.0609	0.0299125
854	0.090813	0.0609	0.9391	0.0609	0.0299125
855	0.090813	0.0609	0.9391	0.0609	0.0299125
856	0.090813	0.0609	0.9391	0.0609	0.0299125
857	0.090813	0.0609	0.9391	0.0609	0.0299125
858	0.090813	0.0609	0.9391	0.0609	0.0299125
859	0.090813	0.0609	0.9391	0.0609	0.0299125
860	0.090813	0.0609	0.9391	0.0609	0.0299125
861	0.090813	0.0609	0.9391	0.0609	0.0299125
862	0.090813	0.0609	0.9391	0.0609	0.0299125
863	0.090813	0.0609	0.9391	0.0609	0.0299125
864	0.090813	0.0609	0.9391	0.0609	0.0299125
865	0.090813	0.0609	0.9391	0.0609	0.0299125
866	0.090813	0.0609	0.9391	0.0609	0.0299125
867	0.090813	0.0609	0.9391	0.0609	0.0299125
868	0.090813	0.0609	0.9391	0.0609	0.0299125
869	0.090813	0.0609	0.9391	0.0609	0.0299125
870	0.090813	0.0609	0.9391	0.0609	0.0299125
871	0.090813	0.0609	0.9391	0.0609	0.0299125
872	0.090813	0.0609	0.9391	0.0609	0.0299125
873	0.090813	0.0609	0.9391	0.0609	0.0299125
874	0.090813	0.0609	0.9391	0.0609	0.0299125
875	0.090813	0.0609	0.9391	0.0609	0.0299125
876	0.090813	0.0609	0.9391	0.0609	0.0299125
877	0.090813	0.0609	0.9391	0.0609	0.0299125
878	0.090813	0.0609	0.9391	0.0609	0.0299125
879	0.090813	0.0609	0.9391	0.0609	0.0299125
880	0.090813	0.0609	0.9391	0.0609	0.0299125
881	0.090813	0.0609	0.9391	0.0609	0.0299125
882	0.090813	0.0609	0.9391	0.0609	0.0299125
883	0.090813	0.0609	0.9391	0.0609	0.0299125
884	0.090813	0.0609	0.9391	0.0609	0.0299125
885	0.090813	0.0609	0.9391	0.0609	0.0299125
886	0.090813	0.0609	0.9391	0.0609	0.0299125
887	0.090813	0.0609	0.9391	0.0609	0.0299125
888	0.090813	0.0609	0.9391	0.0609	0.0299125
889	0.090813	0.0609	0.9391	0.0609	0.0299125
890	0.090813	0.0609	0.9391	0.0609	0.0299125
891	0.090813	0.0609	0.9391	0.0609	0.0299125
892	0.090813	0.0609	0.9391	0.0609	0.0299125
893	0.090813	0.0609	0.9391	0.0609	0.0299125
894	0.090813	0.0609	0.9391	0.0609	0.0299125
895	0.090813	0.0609	0.9391	0.0609	0.0299125
896	0.090813	0.0609	0.9391	0.0609	0.0299125
897	0.090813	0.0609	0.9391	0.0609	0.0299125
898	0.090813	0.0609	0.9391	0.0609	0.0299125
899	0.090813	0.0609	0.9391	0.0609	0.0299125
900	0.090813	0.0609	0.9391	0.0609	0.0299125
901	0.090813	0.0609	0.9391	0.0609	0.0299125
902	0.090813	0.0609	0.9391	0.0609	0.0299125
903	0.090813	0.0609	0.9391	0.0609	0.0299125
904	0.090813	0.0609	0.9391	0.0609	0.0299125
905	0.090813	0.0609	0.9391	0.0609	0.0299125
906	0.090813	0.0609	0.9391	0.0609	0.0299125
907	0.090813	0.0609	0.9391	0.0609	0.0299125
908	0.090813	0.0609	0.9391	0.0609	0.0299125
909	0.090813	0.0609	0.9391	0.0609	0.0299125
910	0.090813	0.0609	0.9391	0.0609	0.0299125
911	0.090813	0.0609	0.9391	0.0609	0.0299125
912	0.090813	0.0609	0.9391	0.0609	0.0299125
913	0.090813	0.0609	0.9391	0.0609	0.0299125
914	0.090813	0.0609	0.9391	0.0609	0.0299125
915	0.090813	0.0609	0.9391	0.0609	0.0299125
916	0.090813	0.0609	0.9391	0.0609	0.0299125
917	0.090813	0.0609	0.9391	0.0609	0.0299125
918	0.090813	0.0609	0.9391	0.0609	0.0299125
919	0.090813	0.0609	0.9391	0.0609	0.0299125
920	0.090813	0.0609	0.9391	0.0609	0.0299125
921	0.090813	0.0609	0.9391	0.0609	0.0299125
922	0.090813	0.0609	0.9391	0.0609	0.0299125
923	0.090813	0.0609	0.9391	0.0609	0.0299125
924	0.090813	0.0609	0.9391	0.0609	0.0299125
925	0.090813	0.0609	0.9391	0.0609	0.0299125
926	0.090813	0.0609	0.9391	0.0609	0.0299125
927	0.090813	0.0609	0.9391	0.0609	0.0299125
928	0.090813	0.0609	0.9391	0.0609	0.0299125
929	0.090813	0.0609	0.9391	0.0609	0.0299125
930	0.090813	0.0609	0.9391	0.0609	0.0299125
931	0.090813	0.0609	0.9391	0.0609	0.0299125
932	0.090813	0.0609	0.9391	0.0609	0.0299125
933	0.090813	0.0609	0.9391	0.0609	0.0299125
934	0.090813	0.0609	0.9391	0.0609	0.0299125
935	0.090813	0.0609	0.9391	0.0609	0.0299125
936	0.090813	0.0609	0.9391	0.0609	0.0299125
937	0.090813	0.0609	0.9391	0.0609	0.0299125
938	0.090813	0.0609	0.9391	0.0609	0.0299125
939	0.090813	0.0609	0.9391	0.0609	0.0299125
940	0.090813	0.0609	0.9391	0.0609	0.0299125
941	0.090813	0.0609	0.9391	0.0609	0.0299125
942	0.090813	0.0609	0.9391	0.0609	0.0299125
943	0.090813	0.0609	0.9391	0.0609	0.0299125
944	0.090813	0.0609	0.9391	0.0609	0.0299125
945	0.090813	0.0609	0.9391	0.0609	0.0299125
946	0.090813	0.0609	0.9391	0.0609	0.0299125
947	0.090813	0.0609	0.9391	0.0609	0.0299125
948	0.090813	0.0609	0.9391	0.0609	0.0299125
949	0.090813	0.0609	0.9391	0.0609	0.0299125
950	0.090813	0.0609	0.9391	0.0609	0.0299125
951	0.090813	0.0609	0.9391	0.0609	0.0299125
952	0.090813	0.0609	0.9391	0.0609	0.0299125
953	0.090813	0.0609	0.9391	0.0609	0.0299125
954	0.090813	0.0609	0.9391	0.0609	0.0299125
955	0.090813	0.0609	0.9391	0.0609	0.0299125
956	0.090813	0.0609	0.9391	0.0609	0.0299125
957	0.090813	0.0609	0.9391	0.0609	0.0299125
958	0.090813	0.0609	0.9391	0.0609	0.0299125
959	0.090813	0.0609	0.9391	0.0609	0.0299125
960	0.090813	0.0609	0.9391	0.0609	0.0299125
961	0.090813	0.0609	0.9391	0.0609	0.0299125
962	0.090813	0.0609	0.9391	0.0609	0.0299125
963	0.090813	0.0609	0.9391	0.0609	0.0299125
964	0.090813	0.0609	0.9391	0.0609	0.0299125
965	0.090813	0.0609	0.9391	0.0609	0.0299125
966	0.090813	0.0609	0.9391	0.0609	0.0299125
967	0.090813	0.0609	0.9391	0.0609	0.0299125
968	0.090813	0.0609	0.9391	0.0609	0.0299125
969	0.090813	0.0609	0.9391	0.0609	0.0299125
970	0.090813	0.0609	0.9391	0.0609	0.0299125
971	0.090813	0.0609	0.9391	0.0609	0.0299125
972	0.090813	0.0609	0.9391	0.0609	0.0299125
973	0.090813	0.0609	0.9391	0.0609	0.0299125
974	0.090813	0.0609	0.9391	0.0609	0.0299125
975	0.090813	0.0609	0.9391	0.0609	0.0299125
976	0.090813	0.0609	0.9391	0.0609	0.0299125
977	0.090813	0.0609	0.9391	0.0609	0.0299125
978	0.090813	0.0609	0.9391	0.0609	0.0299125
979	0.090813	0.0609	0.9391	0.0609	0.0299125
980	0.090813	0.0609	0.9391	0.0609	0.0299125
981	0.090813	0.0609	0.9391	0.0609	0.0299125
982	0.090813	0.0609	0.9391	0.0609	0.0299125
983	0.090813	0.0609	0.9391	0.0609	0.0299125
984	0.090813	0.0609	0.9391	0.0609	0.0299125
985	0.090813	0.0609	0.9391	0.0609	0.0299125
986	0.090813	0.0609	0.9391	0.0609	0.0299125
987	0.090813	0.0609	0.9391	0.0609	0.0299125
988	0.090813	0.0609	0.9391	0.0609	0.0299125
989	0.090813	0.0609	0.9391	0.0609	0.0299125
990	0.090813	0.0609	0.9391	0.0609	0.0299125
991	0.090813	0.0609	0.9391	0.0609	0.0299125
992	0.090813	0.0609	0.9391	0.0609	0.0299125
993	0.090813	0.0609	0.9391	0.0609	0.0299125
994	0.090813	0.0609	0.9391	0.0609	0.0299125
995	0.090813	0.0609	0.9391	0.0609	0.0299125
996	0.090813	0.0609	0.9391	0.0609	0.0299125
997	0.090813	0.0609	0.9391	0.0609	0.0299125
998	0.090813	0.0609	0.9391	0.0609	0.0299125
999	0.090813	0.0609	0.9391	0.0609	0.0299125
1000	0.090813	0.0609	0.9391	0.0609	0.0299125
1001	0.090813	0.0609	0.9391	0.0609	0.0299125
1002	0.090813	0.0609	0.9391	0.0609	0.0299125
1003	0.090813	0.0609	0.9391	0.0609	0.0299125
1004	0.090813	0.0609	0.9391	0.0609	0.0299125
1005	0.090813	0.0609	0.9391	0.0609	0.0299125
1006	0.090813	0.0609	0.9391	0.0609	0.0299125
1007	0.090813	0.0609	0.9391	0.0609	0.0299125
1008	0.090813	0.0609	0.9391	0.0609	0.0299125
1009	0.090813	0.0609	0.9391	0.0609	0.0299125
1010	0.090813	0.0609	0.9391	0.0609	0.0299125
1011	0.090813	0.0609	0.9391	0.0609	0.0299125
1012	0.090813	0.0609	0.9391	0.0609	0.0299125
1013	0.090813	0.0609	0.9391	0.0609	0.0299125
1014	0.090813	0.0609	0.9391	0.0609	0.0299125
1015	0.090813	0.0609	0.9391	0.0609	0.0299125
1016	0.090813	0.0609	0.9391	0.0609	0.0299125
1017	0.090813	0.0609	0.9391	0.0609	0.0299125
1018	0.090813	0.0609	0.9391	0.0609	0.0299125
1019	0.090813	0.0609	0.9391	0.0609	0.0299125
1020	0.090813	0.0609	0.9391	0.0609	0.0299125
1021	0.090813	0.0609	0.9391	0.0609	0.0299125
1022	0.090813	0.0609	0.9391	0.0609	0.0299125
1023	0.090813	0.0609	0.9391	0.0609	0.0299125
1024	0.090813	0.0609	0.9391	0.0609	0.0299125
1025	0.090813	0.0609	0.9391	0.0609	0.0299125
1026	0.090813	0.0609	0.9391	0.0609	0.0299125
1027	0.090813	0.0609	0.9391	0.0609	0.0299125
1028	0.090813	0.0609	0.9391	0.0609	0.0299125
1029	0.090813	0.0609	0.9391	0.0609	0.0299125
1030	0.090813	0.0609	0.9391	0.0609	0.0299125
1031	0.090813	0.0609	0.9391	0.0609	0.0299125
1032	0.090813	0.0609	0.9391	0.0609	0.0299125
1033	0.090813	0.0609	0.9391	0.0609	0.0299125
1034	0.090813	0.0609	0.9391	0.0609	0.0299125
1035	0.090813	0.0609	0.9391	0.0609	0.0299125
1036	0.090813	0.0609	0.9391	0.0609	0.0299125
1037	0.090813	0.0609	0.9391	0.0609	0.0299125
1038	0.090813	0.0609	0.9391	0.0609	0.0299125
1039	0.090813	0.0609	0.9391	0.0609	0.0299125
1040	0.090813	0.0609	0.9391	0.0609	0.0299125
1041	0.090813	0.0609	0.9391	0.0609	0.0299125
1042	0.090813	0.0609	0.9391	0.0609	0.0299125
1043	0.090813	0.0609	0.9391	0.0609	0.0299125
1044	0.090813	0.0609	0.9391	0.0609	0.0299125
1045	0.090813	0.0609	0.9391	0.0609	0.0299125
1046	0.090813	0.0609	0.9391	0.0609	0.0299125
1047	0.090813	0.0609	0.9391	0.0609	0.0299125
1048	0.090813	0.0609	0.9391	0.0609	0.0299125
1049	0.090813	0.0609	0.9391	0.0609	0.0299125
1050	0.090813	0.0609	0.9391	0.0609	0.0299125
1051	0.090813	0.0609	0.9391	0.0609	0.0299125
1052	0.090813	0.0609	0.9391	0.0609	0.0299125
1053	0.090813	0.0609	0.9391	0.0609	0.0299125
1054	0.090813	0.0609	0.9391	0.0609	0.0299125
1055	0.090813	0.0609	0.9391	0.0609	0.0299125
1056	0.090813	0.0609	0.9391	0.0609	0.0299125
1057	0.090813	0.0609	0.9391	0.0609	0.0299125
1058	0.090813	0.0609	0.9391	0.0609	0.0299125
1059	0.090813	0.0609	0.9391	0.0609	0.0299125
1060	0.090813	0.0609	0.9391	0.0609	0.0299125
1061	0.090813	0.0609	0.9391	0.0609	0.0299125
1062	0.090813	0.0609	0.9391	0.0609	0.0299125
1063	0.090813	0.0609	0.9391	0.0609	0.0299125
1064	0.090813	0.0609	0.9391	0.0609	0.0299125
1065	0.090813	0.0609	0.9391	0.0609	0.0299125
1066	0.090813	0.0609	0.9391	0.0609	0.0299125
1067	0.090813	0.0609	0.9391	0.0609	0.0299125
1068	0.090813	0.0609	0.9391	0.0609	0.0299125
1069	0.090813	0.0609	0.9391	0.0609	0.0299125
1070	0.090813	0.0609	0.9391	0.0609	0.0299125
1071	0.090813	0.0609	0.9391	0.0609	0.0299125
1072	0.090813	0.0609	0.9391	0.0609	0.0299125
1073	0.090813	0.0609	0.9391	0.0609	0.0299125
1074	0.090813	0.0609	0.9391	0.0609	0.0299125
1075	0.090813	0.0609	0.9391	0.0609	0.0299125
1076	0.090813	0.0609	0.9391	0.0609	0.0299125
1077	0.090813	0.0609	0.9391	0.0609	0.0299125
1078	0.090813	0.0609	0.9391	0.0609	0.0299125
1079	0.090813	0.0609	0.9391	0.0609	0.0299125
1080	0.090813	0.0609	0.9391	0.0609	0.0299125
1081	0.090813	0.0609	0.9391	0.0609	0.0299125
1082	0.090813	0.0609	0.9391	0.0609	0.0299125
1083	0.090813	0.0609	0.9391	0.0609	0.0299125
1084	0.090813	0.0609	0.9391	0.0609	0.0299125
1085	0.090813	0.0609	0.9391	0.0609	0.0299125
1086	0.090813	0.0609	0.9391	0.0609	0.0299125
1087	0.090813	0.0609	0.9391	0.0609	0.0299125
1088	0.090813	0.0609	0.9391	0.0609	0.0299125
1089	0.090813	0.0609	0.9391	0.0609	0.0299125
1090	0.090813	0.0609	0.9391	0.0609	0.0299125
1091	0.090813	0.0609	0.9391	0.0609	0.0299125
1092	0.090813	0.0609	0.9391	0.0609	0.0299125
1093	0.090813	0.0609	0.9391	0.0609	0.0299125
1094	0.090813	0.0609	0.9391	0.0609	0.0299125
1095	0.090813	0.0609	0.9391	0.0609	0.0299125
1096	0.090813	0.0609	0.9391	0.0609	0.0299125
1097	0.090813	0.0609	0.9391	0.0609	0.0299125
1098	0.090813	0.0609	0.9391	0.0609	0.0299125
1099	0.090813	0.0609	0.9391	0.0609	0.0299125
1100	0.090813	0.0609	0.9391	0.0609	0.0299125
1101	0.090813	0.0609	0.9391	0.0609	0.0299125
1102	0.090813	0.0609	0.9391	0.0609	0.0299125
1103	0.090813	0.0609	0.9391	0.0609	0.0299125
1104	0.090813	0.0609	0.9391	0.0609	0.0299125
1105	0.090813	0.0609	0.9391	0.0609	0.0299125
1106	0.090813	0.0609	0.9391	0.0609	0.0299125
1107	0.090813	0.0609	0.9391	0.0609	0.0299125
1108	0.090813	0.0609	0.9391	0.0609	0.0299125
1109	0.090813	0.0609	0.9391	0.0609	0.0299125
1110	0.090813	0.0609	0.9391	0.0609	0.0299125
1111	0.090813	0.0609	0.9391	0.0609	0.0299125
1112	0.090813	0.0609	0.9391	0.0609	0.0299125
1113	0.090813	0.0609	0.9391	0.0609	0.0299125
1114	0.090813	0.0609	0.9391	0.0609	0.0299125
1115	0.090813	0.0609	0.9391	0.0609	0.0299125
1116	0.090813	0.0609	0.9391	0.0609	0.0299125
1117	0.090813	0.0609	0.9391	0.0609	0.0299125
1118	0.090813	0.0609	0.9391	0.0609	0.0299125
1119	0.090813	0.0609	0.9391	0.0609	0.0299125
1120	0.090813	0.0609	0.9391	0.0609	0.0299125
1121	0.090813	0.0609	0.9391	0.0609	0.0299125
1122	0.090813	0.0609	0.9391	0.0609	0.0299125
1123	0.090813	0.0609	0.9391	0.0609	0.0299125
1124	0.090813	0.0609	0.9391	0.0609	0.0299125
1125	0.090813	0.0609	0.9391	0.0609	0.0299125
1126	0.090813	0.0609	0.9391	0.0609	0.0299125
1127	0.090813	0.0609	0.9391	0.0609	0.0299125
1128	0.090813	0.0609	0.9391	0.0609	0.0299125
1129	0.090813	0.0609	0.9391	0.0609	0.0299125
1130	0.090813	0.0609	0.9391	0.0609	0.0299125
1131	0.090813	0.0609	0.9391	0.0609	0.0299125
1132	0.090813	0.0609	0.9391	0.0609	0.0299125
1133	0.090813	0.0609	0.9391	0.0609	0.0299125
1134	0.090813	0.0609	0.9391	0.0609	0.0299125
1135	0.090813	0.0609	0.9391	0.0609	0.0299125
1136	0.090813	0.0609	0.9391	0.0609	0.0299125
1137	0.090813	0.0609	0.9391	0.0609	0.0299125
1138	0.090813	0.0609	0.9391	0.0609	0.0299125
1139	0.090813	0.0609	0.9391	0.0609	0.0299125
1140	0.090813	0.0609	0.9391	0.0609	0.0299125
1141	0.090813	0.0609	0.9391	0.0609	0.0299125
1142	0.090813	0.0609	0.9391	0.0609	0.0299125
1143	0.090813	0.0609	0.9391	0.0609	0.0299125
1144	0.090813	0.0609	0.9391	0.0609	0.0299125
1145	0.090813	0.0609	0.9391	0.0609	0.0299125
1146	0.090813	0.0609	0.9391	0.0609	0.0299125
1147	0.090813	0.0609	0.9391	0.0609	0.0299125
1148	0.090813	0.0609	0.9391	0.0609	0.0299125
1149	0.090813	0.0609	0.9391	0.0609	0.0299125
1150	0.090813	0.0609	0.9391	0.0609	0.0299125
1151	0.090813	0.0609	0.9391	0.0609	0.0299125
1152	0.090813	0.0609	0.9391	0.0609	0.0299125
1153	0.090813	0.0609	0.9391	0.0609	0.0299125
1154	0.090813	0.0609	0.9391	0.0609	0.0299125
1155	0.090813	0.0609	0.9391	0.0609	0.0299125
1156	0.090813	0.0609	0.9391	0.0609	0.0299125
1157	0.090813	0.0609	0.9391	0.0609	0.0299125
1158	0.090813	0.0609	0.9391	0.0609	0.0299125
1159	0.090813	0.0609	0.9391	0.0609	0.0299125
1160	0.090813	0.0609	0.9391	0.0609	0.0299125
1161	0.090813	0.0609	0.9391	0.0609	0.0299125
1162	0.090813	0.0609	0.9391	0.0609	0.0299125
1163	0.090813	0.0609	0.9391	0.0609	0.0299125
1164	0.090813	0.0609	0.9391	0.0609	0.0299125
1165	0.090813	0.0609	0.9391	0.0609	0.0299125
1166	0.090813	0.0609	0.9391	0.0609	0.0299125
1167	0.090813	0.0609	0.9391	0.0609	0.0299125
1168	0.090813	0.0609	0.9391	0.0609	0.0299125
1169	0.090813	0.0609	0.9391	0.0609	0.0299125
1170	0.090813	0.0609	0.9391	0.0609	0.0299125
1171	0.090813	0.0609	0.9391	0.0609	0.0299125
1172	0.090813	0.0609	0.9391	0.0609	0.0299125
1173	0.090813	0.0609	0.9391	0.0609	0.0299125
1174	0.090813	0.0609	0.9391	0.0609	0.0299125
1175	0.090813	0.0609	0.9391	0.0609	0.0299125
1176	0.090813	0.0609	0.9391	0.0609	0.0299125
1177	0.090813	0.0609	0.9391	0.0609	0.0299125
1178	0.090813	0.0609	0.9391	0.0609	0.0299125
1179	0.090813	0.0609	0.9391	0.0609	0.0299125
1180	0.090813	0.0609	0.9391	0.0609	0.0299125
1181	0.090813	0.0609	0.9391	0.0609	0.0299125
1182	0.090813	0.0609	0.9391	0.0609	0.0299125
1183	0.090813	0.0609	0.9391	0.0609	0.0299125
1184	0.090813	0.0609	0.9391	0.0609	0.0299125
1185	0.090813	0.0609	0.9391	0.0609	0.0299125
1186	0.090813	0.0609	0.9391	0.0609	0.0299125
1187	0.090813	0.0609	0.9391	0.0609	0.0299125
1188	0.090813	0.0609	0.9391	0.0609	0.0299125
1189	0.090813	0.0609	0.9391	0.0609	0.0299125
1190	0.090813	0.0609	0.9391	0.0609	0.0299125
1191	0.090813	0.0609	0.9391	0.0609	0.0299125
1192	0.090813	0.0609	0.9391	0.0609	0.0299125
1193	0.090813	0.0609	0.9391	0.0609	0.0299125
1194	0.090813	0.0609	0.9391	0.0609	0.0299125
1195	0.090813	0.0609	0.9391	0.0609	0.0299125
1196	0.090813	0.0609	0.9391	0.0609	0.0299125
1197	0.090813	0.0609	0.9391	0.0609	0.0299125
1198	0.090813	0.0609	0.9391	0.0609	0.0299125
1199	0.090813	0.0609	0.9391	0.0609	0.0299125
1200	0.090813	0.0609	0.9391	0.0609	0.0299125
1201	0.090813	0.0609	0.9391	0.0609	0.0299125
1202	0.090813	0.0609	0.9391	0.0609	0.0299125
1203	0.090813	0.0609	0.9391	0.0609	0.0299125
1204	0.090813	0.0609	0.9391	0.0609	0.0299125
1205	0.090813	0.0609	0.9391	0.0609	0.0299125
1206	0.090813	0.0609	0.9391	0.0609	0.0299125
1207	0.090813	0.0609	0.9391	0.0609	0.0299125
1208	0.090813	0.0609	0.9391	0.0609	0.0299125
1209	0.090813	0.0609	0.9391	0.0609	0.0299125
1210	0.090813	0.0609	0.9391	0.0609	0.0299125
1211	0.090813	0.0609	0.9391	0.0609	0.0299125
1212	0.090813	0.0609	0.9391	0.0609	0.0299125
1213	0.090813	0.0609	0.9391	0.0609	0.0299125
1214	0.090813	0.0609	0.9391	0.0609	0.0299125
1215	0.090813	0.0609	0.9391	0.0609	0.0299125
1216	0.090813	0.0609	0.9391	0.0609	0.0299125
1217	0.090813	0.0609	0.9391	0.0609	0.0299125
1218	0.090813	0.0609	0.9391	0.0609	0.0299125
1219	0.090813	0.0609	0.9391	0.0609	0.0299125
1220	0.090813	0.0609	0.9391	0.0609	0.0299125
1221	0.090813	0.0609	0.9391	0.0609	0.0299125
1222	0.090813	0.0609	0.9391	0.0609	0.0299125
1223	0.090813	0.0609	0.9391	0.0609	0.0299125
1224	0.090813	0.0609	0.9391	0.0609	0.0299125
1225	0.090813	0.0609	0.9391	0.0609	0.0299125
1226	0.090813	0.0609	0.9391	0.0609	0.0299125
1227	0.090813	0.0609	0.9391	0.0609	0.0299125
1228	0.090813	0.0609	0.9391	0.0609	0.0299125
1229	0.090813	0.0609	0.9391	0.0609	0.0299125
1230	0.090813	0.0609	0.9391	0.0609	0.0299125
1231	0.090813	0.0609	0.9391	0.0609	0.0299125
1232	0.090813	0.0609	0.9391	0.0609	0.0299125
1233	0.090813	0.0609	0.9391	0.0609	0.0299125
1234	0.090813	0.0609	0.9391	0.0609	0.0299125
1235	0.090813	0.0609	0.9391	0.0609	0.0299125
1236	0.090813	0.0609	0.9391	0.0609	0.0299125
1237	0.090813	0.0609	0.9391	0.0609	0.0299125
1238	0.090813	0.0609	0.9391	0.0609	0.0299125
1239	0.090813	0.0609	0.9391	0.0609	0.0299125
1240	0.090813	0.0609	0.9391	0.0609	0.0299125
1241	0.090813	0.0609	0.9391	0.0609	0.0299125
1242	0.090813	0.0609	0.9391	0.0609	0.0299125
1243	0.090813	0.0609	0.9391	0.0609	0.0299125
1244	0.090813	0.0609	0.9391	0.0609	0.0299125
1245	0.090813	0.0609	0.9391	0.0609	0.0299125
1246	0.090813	0.0609	0.9391	0.0609	0.0299125
1247	0.090813	0.0609	0.9391	0.0609	0.0299125
1248	0.090813	0.0609	0.9391	0.0609	0.0299125
1249	0.090813	0.0609	0.9391	0.0609	0.0299125
1250	0.090813	0.0609	0.9391	0.0609	0.0299125
1251	0.090813	0.0609	0.9391	0.0609	0.0299125
1252	0.090813	0.0609	0.9391	0.0609	0.0299125
1253	0.090813	0.0609	0.9391	0.0609	0.0299125
1254	0.090813	0.0609	0.9391	0.0609	0.0299125
1255	0.090813	0.0609	0.9391	0.0609	0.0299125
1256	0.090813	0.0609	0.9391	0.0609	0.0299125
1257	0.090813	0.0609	0.9391	0.0609	0.0299125
1258	0.090813	0.0609	0.9391	0.0609	0.0299125
1259	0.090813	0.0609	0.9391	0.0609	0.0299125
1260	0.090813	0.0609	0.9391	0.0609	0.0299125
1261	0.090813	0.0609	0.9391	0.0609	0.0299125
1262	0.090813	0.0609	0.9391	0.0609	0.0299125
1263	0.090813	0.0609	0.9391	0.0609	0.0299125
1264	0.090813	0.0609	0.9391	0.0609	0.0299125
1265	0.090813	0.0609	0.9391	0.0609	0.0299125
1266	0.090813	0.0609	0.9391	0.0609	0.0299125
1267	0.090813	0.0609	0.9391	0.0609	0.0299125
1268	0.090813	0.0609	0.9391	0.0609	0.0299125
1269	0.090813	0.0609	0.9391	0.0609	0.0299125
1270	0.090813	0.0609	0.9391	0.0609	0.0299125
1271	0.090813	0.0609	0.9391	0.0609	0.0299125
1272	0.090813	0.0609	0.9391	0.0609	0.0299125
1273	0.090813	0.0609	0.9391	0.0609	0.0299125
1274	0.090813	0.0609	0.9391	0.0609	0.0299125
1275	0.090813	0.0609	0.9391	0.0609	0.0299125
1276	0.090813	0.0609	0.9391	0.0609	0.0299125
1277	0.090813	0.0609	0.9391	0.0609	0.0299125
1278	0.090813	0.0609	0.9391	0.0609	0.0299125
1279	0.090813	0.0609	0.9391	0.0609	0.0299125
1280	0.090813	0.0609	0.9391	0.0609	0.0299125
1281	0.090813	0.0609	0.9391	0.0609	0.0299125
1282	0.090813	0.0609	0.9391	0.0609	0.0299125
1283	0.090813	0.0609	0.9391	0.0609	0.0299125
1284	0.090813	0.0609	0.9391	0.0609	0.0299125
1285	0.090813	0.0609	0.9391	0.0609	0.0299125
1286	0.090813	0.0609	0.9391	0.0609	0.0299125
1287	0.090813	0.0609	0.9391	0.0609	0.0299125
1288	0.090813	0.0609	0.9391	0.0609	0.0299125
1289	0.090813	0.0609	0.9391	0.0609	0.0299125
1290	0.090813	0.0609	0.9391	0.0609	0.0299125
1291	0.090813	0.0609	0.9391	0.0609	0.0299125
1292	0.090813	0.0609	0.9391	0.0609	0.0299125
1293	0.090813	0.0609	0.9391	0.0609	0.0299125
1294	0.090813	0.0609	0.9391	0.0609	0.0299125
1295	0.090813	0.0609	0.9391	0.0609	0.0299125
1296	0.090813	0.0609	0.9391	0.0609	0.0299125
1297	0.090813	0.0609	0.9391	0.0609	0.0299125
1298	0.090813	0.0609	0.9391	0.0609	0.0299125
1299	0.090813	0.0609	0.9391	0.0609	0.0299125
1300	0.090813	0.0609	0.9391	0.0609	0.0299125
1301	0.090813	0.0609	0.9391	0.0609	0.0299125
1302	0.090813	0.0609	0.9391	0.0609	0.0299125
1303	0.090813	0.0609	0.9391	0.0609	0.0299125
1304	0.090813	0.0609	0.9391	0.0609	0.0299125
1305	0.090813	0.0609	0.9391	0.0609	0.0299125
1306	0.090813	0.0609	0.9391	0.0609	0.0299125
1307	0.090813	0.0609	0.9391	0.0609	0.0299125
1308	0.090813	0.0609	0.9391	0.0609	0.0299125
1309	0.090813	0.0609	0.9391	0.0609	0.0299125
1310	0.090813	0.0609	0.9391	0.0609	0.0299125
1311	0.090813	0.0609	0.9391	0.0609	0.0299125
1312	0.090813	0.0609	0.9391	0.0609	0.0299125
1313	0.090813	0.0609	0.9391	0.0609	0.0299125
1314	0.090813	0.0609	0.9391	0.0609	0.0299125
1315	0.090813	0.0609	0.9391	0.0609	0.0299125
1316	0.090813	0.0609	0.9391	0.0609	0.0299125
1317	0.090813	0.0609	0.9391	0.0609	0.0299125
1318	0.090813	0.0609	0.9391	0.0609	0.0299125
1319	0.090813	0.0609	0.9391	0.0609	0.0299125
1320	0.090813	0.0609	0.9391	0.0609	0.0299125
1321	0.090813	0.0609	0.9391	0.0609	0.0299125
1322	0.090813	0.0609	0.9391	0.0609	0.0299125
1323	0.090813	0.0609	0.9391	0.0609	0.0299125
1324	0.090813	0.0609	0.9391	0.0609	0.0299125
1325	0.090813	0.0609	0.9391	0.0609	0.0299125
1326	0.090813	0.0609	0.9391	0.0609	0.0299125
1327	0.090813	0.0609	0.9391	0.0609	0.0299125
1328	0.090813	0.0609	0.9391	0.0609	0.0299125
1329	0.090813	0.0609	0.9391	0.0609	0.0299125
1330	0.090813	0.0609	0.9391	0.0609	0.0299125
1331	0.090813	0.0609	0.9391	0.0609	0.0299125
1332	0.090813	0.0609	0.9391	0.0609	0.0299125
1333	0.090813	0.0609	0.9391	0.0609	0.0299125
1334	0.090813	0.0609	0.9391	0.0609	0.0299125
1335	0.090813	0.0609	0.9391	0.0609	0.0299125
1336	0.090813	0.0609	0.9391	0.0609	0.0299125
1337	0.090813	0.0609	0.9391	0.0609	0.0299125
1338	0.090813	0.0609	0.9391	0.0609	0.0299125
1339	0.090813	0.0609	0.9391	0.0609	0.0299125
1340	0.090813	0.0609	0.9391	0.0609	0.0299125
1341	0.090813	0.0609	0.9391	0.0609	0.0299125
1342	0.090813	0.0609	0.9391	0.0609	0.0299125
1343	0.090813	0.0609	0.9391	0.0609	0.0299125
1344	0.090813	0.0609	0.9391	0.0609	0.0299125
1345	0.090813	0.0609	0.9391	0.0609	0.0299125
1346	0.090813	0.0609	0.9391	0.0609	0.0299125
1347	0.090813	0.0609	0.9391	0.0609	0.0299125
1348	0.090813	0.0609	0.9391	0.0609	0.0299125
1349	0.090813	0.0609	0.9391	0.0609	0.0299125
1350	0.090813	0.0609	0.9391	0.0609	0.0299125
1351	0.090813	0.0609	0.9391	0.0609	0.0299125
1352	0.090813	0.0609	0.9391	0.0609	0.0299125
1353	0.090813	0.0609	0.9391	0.0609	0.0299125
1354	0.090813	0.0609	0.9391	0.0609	0.0299125
1355	0.090813	0.0609	0.9391	0.0609	0.0299125
1356	0.090813	0.0609	0.9391	0.0609	0.0299125
1357	0.090813	0.0609	0.9391	0.0609	0.0299125
1358	0.090813	0.0609	0.9391	0.0609	0.0299125
1359	0.090813	0.0609	0.9391	0.0609	0.0299125
1360	0.090813	0.0609	0.9391	0.0609	0.0299125
1361	0.090813	0.0609	0.9391	0.0609	0.0299125
1362	0.090813	0.0609	0.9391	0.0609	0.0299125
1363	0.090813	0.0609	0.9391	0.0609	0.0299125
1364	0.090813	0.0609	0.9391	0.0609	0.0299125
1365	0.090813	0.0609	0.9391	0.0609	0.0299125
1366	0.090813	0.0609	0.9391	0.0609	0.0299125
1367	0.090813	0.0609	0.9391	0.0609	0.0299125
1368	0.090813	0.0609	0.9391	0.0609	0.0299125
1369	0.090813	0.0609	0.9391	0.0609	0.0299125
1370	0.090813	0.0609	0.9391	0.0609	0.0299125
1371	0.090813	0.0609	0.9391	0.0609	0.0299125
1372	0.090813	0.0609	0.9391	0.0609	0.0299125
1373	0.090813	0.0609	0.9391	0.0609	0.0299125
1374	0.090813	0.0609	0.9391	0.0609	0.0299125
1375	0.090813	0.0609	0.9391	0.0609	0.0299125
1376	0.090813	0.0609	0.9391	0.0609	0.0299125
1377	0.090813	0.0609	0.9391	0.0609	0.0299125
1378	0.090813	0.0609	0.9391	0.0609	0.0299125
1379	0.090813	0.0609	0.9391	0.0609	0.0299125
1380	0.090813	0.0609	0.9391	0.0609	0.0299125
1381	0.090813	0.0609	0.9391	0.0609	0.0299125
1382	0.090813	0.0609	0.9391	0.0609	0.0299125
1383	0.090813	0.0609	0.9391	0.0609	0.0299125
1384	0.090813	0.0609	0.9391	0.0609	0.0299125
1385	0.090813	0.0609	0.9391	0.0609	0.0299125
1386	0.090813	0.0609	0.9391	0.0609	0.0299125
1387	0.090813	0.0609	0.9391	0.0609	0.0299125
1388	0.090813	0.0609	0.9391	0.0609	0.0299125
1389	0.090813	0.0609	0.9391	0.0609	0.0299125
1390	0.090813	0.0609	0.9391	0.0609	0.0299125
1391	0.090813	0.0609	0.9391	0.0609	0.0299125
1392	0.090813	0.0609	0.9391	0.0609	0.0299125
1393	0.090813	0.0609	0.9391	0.0609	0.0299125
1394	0.090813	0.0609	0.9391	0.0609	0.0299125
1395	0.090813	0.0609	0.9391	0.0609	0.0299125
1396	0.090813	0.0609	0.9391	0.0609	0.0299125
1397	0.090813	0.0609	0.9391	0.0609	0.0299125
1398	0.090813	0.0609	0.9391	0.0609	0.0299125
1399	0.090813	0.0609	0.9391	0.0609	0.0299125
1400	0.090813	0.0609	0.9391	0.0609	0.0299125
1401	0.090813	0.0609	0.9391	0.0609	0.0299125
1402	0.090813	0.0609	0.9391	0.0609	0.0299125
1403	0.090813	0.0609	0.9391	0.0609	0.0299125
1404	0.090813	0.0609	0.9391	0.0609	0.0299125
1405	0.090813	0.0609	0.9391	0.0609	0.0299125
1406	0.090813	0.0609	0.9391	0.0609	0.0299125
1407	0.090813	0.0609	0.9391	0.0609	0.0299125
1408	0.090813	0.0609	0.9391	0.0609	0.0299125
1409	0.090813	0.0609	0.9391	0.0609	0.0299125
1410	0.090813	0.0609	0.9391	0.0609	0.0299125
1411	0.090813	0.0609	0.9391	0.0609	0.0299125
1412	0.090813	0.0609	0.9391	0.0609	0.0299125
1413	0.090813	0.0609	0.9391	0.0609	0.0299125
1414	0.090813	0.0609	0.9391	0.0609	0.0299125
1415	0.090813	0.0609	0.9391	0.0609	0.0299125
1416	0.090813	0.0609	0.9391	0.0609	0.0299125
1417	0.090813	0.0609	0.9391	0.0609	0.0299125
1418	0.090813	0.0609	0.9391	0.0609	0.0299125
1419	0.090813	0.0609	0.9391	0.0609	0.0299125
1420	0.090813	0.0609	0.9391	0.0609	0.0299125
1421	0.090813	0.0609	0.9391	0.0609	0.0299125
1422	0.090813	0.0609	0.9391	0.0609	0.0299125
1423	0.090813	0.0609	0.9391	0.0609	0.0299125
1424	0.090813	0.0609	0.9391	0.0609	0.0299125
1425	0.090813	0.0609	0.9391	0.0609	0.0299125
1426	0.090813	0.0609	0.9391	0.0609	0.0299125
1427	0.090813	0.0609	0.9391	0.0609	0.0299125
1428	0.090813	0.0609	0.9391	0.0609	0.0299125
1429	0.090813	0.0609	0.9391	0.0609	0.0299125
1430	0.090813	0.0609	0.9391	0.0609	0.0299125
1431	0.090813	0.0609	0.9391	0.0609	0.0299125
1432	0.090813	0.0609	0.9391	0.0609	0.0299125
1433	0.090813	0.0609	0.9391	0.0609	0.0299125
1434	0.090813	0.0609	0.9391	0.0609	0.0299125
1435	0.090813	0.0609	0.9391	0.0609	0.0299125
1436	0.090813	0.0609	0.9391	0.0609	0.0299125
1437	0.090813	0.0609	0.9391	0.0609	0.0299125
1438	0.090813	0.0609	0.9391	0.0609	0.0299125
1439	0.090813	0.0609	0.9391	0.0609	0.0299125
1440	0.090813	0.0609	0.9391	0.0609	0.0299125
1441	0.090813	0.0609	0.9391	0.0609	0.0299125
1442	0.090813	0.0609	0.9391	0.0609	0.0299125
1443	0.090813	0.0609	0.9391	0.0609	0.0299125
1444	0.090813	0.0609	0.9391	0.0609	0.0299125
1445	0.090813	0.0609	0.9391	0.0609	0.0299125
1446	0.090813	0.0609	0.9391	0.0609	0.0299125
1447	0.090813	0.0609	0.9391	0.0609	0.0299125
1448	0.090813	0.0609	0.9391	0.0609	0.0299125
1449	0.090813	0.0609	0.9391	0.0609	0.0299125
1450	0.090813	0.0609	0.9391	0.0609	0.0299125
1451	0.090813	0.0609	0.9391	0.0609	0.0299125
1452	0.090813	0.0609	0.9391	0.0609	0.0299125
1453	0.090813	0.0609	0.9391	0.0609	0.0299125
1454	0.090813	0.0609	0.9391	0.0609	0.0299125
1455	0.090813	0.0609	0.9391	0.0609	0.0299125
1456	0.090813	0.0609	0.9391	0.0609	0.0299125
1457	0.090813	0.0609	0.9391	0.0609	0.0299125
1458	0.090813	0.0609	0.9391	0.0609	0.0299125
1459	0.090813	0.0609	0.9391	0.0609	0.0299125
1460	0.090813	0.0609	0.9391	0.0609	0.0299125
1461	0.090813	0.0609	0.9391	0.0609	0.0299125
1462	0.090813	0.0609	0.9391	0.0609	0.0299125
1463	0.090813	0.0609	0.9391	0.0609	0.0299125
1464	0.090813	0.0609	0.9391	0.0609	0.0299125
1465	0.090813	0.0609	0.9391	0.0609	0.0299125
1466	0.090813	0.0609	0.9391	0.0609	0.0299125
1467	0.090813	0.0609	0.9391	0.0609	0.0299125
1468	0.090813	0.0609	0.9391	0.0609	0.0299125
1469	0.090813	0.0609	0.9391	0.0609	0.0299125
1470	0.090813	0.0609	0.9391	0.0609	0.0299125
1471	0.090813	0.0609	0.9391	0.0609	0.0299125
1472	0.090813	0.0609	0.9391	0.0609	0.0299125
1473	0.090813	0.0609	0.9391	0.0609	0.0299125
1474	0.090813	0.0609	0.9391	0.0609	0.0299125
1475	0.090813	0.0609	0.9391	0.0609	0.0299125
1476	0.090813	0.0609	0.9391	0.0609	0.0299125
1477	0.090813	0.0609	0.9391	0.0609	0.0299125
1478	0.090813	0.0609	0.9391	0.0609	0.0299125
1479	0.090813	0.0609	0.9391	0.0609	0.0299125
1480	0.090813	0.0609	0.9391	0.0609	0.0299125
1481	0.090813	0.0609	0.9391	0.0609	0.0299125
1482	0.090813	0.0609	0.9391	0.0609	0.0299125
1483	0.090813	0.0609	0.9391	0.0609	0.0299125
1484	0.090813	0.0609	0.9391	0.0609	0.0299125
1485	0.090813	0.0609	0.9391	0.0609	0.0299125
1486	0.090813	0.0609	0.9391	0.0609	0.0299125
1487	0.090813	0.0609	0.9391	0.0609	0.0299125
1488	0.090813	0.0609	0.9391	0.0609	0.0299125
1489	0.090813	0.0609	0.9391	0.0609	0.0299125
1490	0.090813	0.0609	0.9391	0.0609	0.0299125
1491	0.090813	0.0609	0.9391	0.0609	0.0299125
1492	0.090813	0.0609	0.9391	0.0609	0.0299125
1493	0.090813	0.0609	0.9391	0.0609	0.0299125
1494	0.090813	0.0609	0.9391	0.0609	0.0299125
1495	0.090813	0.0609	0.9391	0.0609	0.0299125
1496	0.090813	0.0609	0.9391	0.0609	0.0299125
1497	0.090813	0.0609	0.9391	0.0609	0.0299125
1498	0.090813	0.0609	0.9391	0.0609	0.0299125
1499	0.090813	0.0609	0.9391	0.0609	0.0299125
1500	0.090813	0.0609	0.9391	0.0609	0.0299125
1501	0.090813	0.0609	0.9391	0.0609	0.0299125
1502	0.090813	0.0609	0.9391	0.0609	0.0299125
1503	0.090813	0.0609	0.9391	0.0609	0.0299125
1504	0.090813	0.0609	0.9391	0.0609	0.0299125
1505	0.090813	0.0609	0.9391	0.0609	0.0299125
1506	0.090813	0.0609	0.9391	0.0609	0.0299125
1507	0.090813	0.0609	0.9391	0.0609	0.0299125
1508	0.090813	0.0609	0.9391	0.0609	0.0299125
1509	0.090813	0.0609	0.9391	0.0609	0.0299125
1510	0.090813	0.0609	0.9391	0.0609	0.0299125
1511	0.090813	0.0609	0.9391	0.0609	0.0299125
1512	0.090813	0.0609	0.9391	0.0609	0.0299125
1513	0.090813	0.0609	0.9391	0.0609	0.0299125
1514	0.090813	0.0609	0.9391	0.0609	0.0299125
1515	0.090813	0.0609	0.9391	0.0609	0.0299125
1516	0.090813	0.0609	0.9391	0.0609	0.0299125
1517	0.090813	0.0609	0.9391	0.0609	0.0299125
1518	0.090813	0.0609	0.9391	0.0609	0.0299125
1519	0.090813	0.0609	0.9391	0.0609	0.0299125
1520	0.090813	0.0609	0.9391	0.0609	0.0299125
1521	0.090813	0.0609	0.9391	0.0609	0.0299125
1522	0.090813	0.0609	0.9391	0.0609	0.0299125
1523	0.090813	0.0609	0.9391	0.0609	0.0299125
1524	0.090813	0.0609	0.9391	0.0609	0.0299125
1525	0.090813	0.0609	0.9391	0.0609	0.0299125
1526	0.090813	0.0609	0.9391	0.0609	0.0299125
1527	0.090813	0.0609	0.9391	0.0609	0.0299125
1528	0.090813	0.0609	0.9391	0.0609	0.0299125
1529	0.090813	0.0609	0.9391	0.0609	0.0299125
1530	0.090813	0.0609	0.9391	0.0609	0.0299125
1531	0.090813	0.0609	0.9391	0.0609	0.0299125
1532	0.090813	0.0609	0.9391	0.0609	0.0299125
1533	0.090813	0.0609	0.9391	0.0609	0.0299125
1534	0.090813	0.0609	0.9391	0.0609	0.0299125
1535	0.090813	0.0609	0.9391	0.0609	0.0299125
1536	0.090813	0.0609	0.9391	0.0609	0.0299125
1537	0.090813	0.0609	0.9391	0.0609	0.0299125
1538	0.090813	0.0609	0.9391	0.0609	0.0299125
1539	0.090813	0.0609	0.9391	0.0609	0.0299125
1540	0.090813	0.0609	0.9391	0.0609	0.0299125
1541	0.090813	0.0609	0.9391	0.0609	0.0299125
1542	0.090813	0.0609	0.9391	0.0609	0.0299125
1543	0.090813	0.0609	0.9391	0.0609	0.0299125
1544	0.090813	0.0609	0.9391	0.0609	0.0299125
1545	0.090813	0.0609	0.9391	0.0609	0.0299125
1546	0.090813	0.0609	0.9391	0.0609	0.0299125
1547	0.090813	0.0609	0.9391	0.0609	0.0299125
1548	0.090813	0.0609	0.9391	0.0609	0.0299125
1549	0.090813	0.0609	0.9391	0.0609	0.0299125
1550	0.090813	0.0609	0.9391	0.0609	0.0299125
1551	0.090813	0.0609	0.9391	0.0609	0.0299125
1552	0.090813	0.0609	0.9391	0.0609	0.0299125
1553	0.090813	0.0609	0.9391	0.0609	0.0299125
1554	0.090813	0.0609	0.9391	0.0609	0.0299125
1555	0.090813	0.0609	0.9391	0.0609	0.0299125
1556	0.090813	0.0609	0.9391	0.0609	0.0299125
1557	0.090813	0.0609	0.9391	0.0609	0.0299125
1558	0.090813	0.0609	0.9391	0.0609	0.0299125
1559	0.090813	0.0609	0.9391	0.0609	0.0299125
1560	0.090813	0.0609	0.9391	0.0609	0.0299125
1561	0.090813	0.0609	0.9391	0.0609	0.0299125
1562	0.090813	0.0609	0.9391	0.0609	0.0299125
1563	0.090813	0.0609	0.9391	0.0609	0.0299125
1564	0.090813	0.0609	0.9391	0.0609	0.0299125
1565	0.090813	0.0609	0.9391	0.0609	0.0299125
1566	0.090813	0.0609	0.9391	0.0609	0.0299125
1567	0.090813	0.0609	0.9391	0.0609	0.0299125
1568	0.090813	0.0609	0.9391	0.0609	0.0299125
1569	0.090813	0.0609	0.9391	0.0609	0.0299125
1570	0.090813	0.0609	0.9391	0.0609	0.0299125
1571	0.090813	0.0609	0.9391	0.0609	0.0299125
1572	0.090813	0.0609	0.9391	0.0609	0.0299125
1573	0.090813	0.0609	0.9391	0.0609	0.0299125
1574	0.090813	0.0609	0.9391	0.0609	0.0299125
1575	0.090813	0.0609	0.9391	0.0609	0.0299125
1576	0.090813	0.0609	0.9391	0.0609	0.0299125
1577	0.090813	0.0609	0.9391	0.0609	0.0299125
1578	0.090813	0.0609	0.9391	0.0609	0.0299125
1579	0.090813	0.0609	0.9391	0.0609	0.0299125
1580	0.090813	0.0609	0.9391	0.0609	0.0299125
1581	0.090813	0.0609	0.9391	0.0609	0.0299125
1582	0.090813	0.0609	0.9391	0.0609	0.0299125
1583	0.090813	0.0609	0.9391	0.0609	0.0299125
1584	0.090813	0.0609	0.9391	0.0609	0.0299125
1585	0.090813	0.0609	0.9391	0.0609	0.0299125
1586	0.090813	0.0609	0.9391	0.0609	0.0299125
1587	0.090813	0.0609	0.9391	0.0609	0.0299125
1588	0.090813	0.0609	0.9391	0.0609	0.0299125
1589	0.090813	0.0609	0.9391	0.0609	0.0299125
1590	0.090813	0.0609	0.9391	0.0609	0.0299125
1591	0.090813	0.0609	0.9391	0.0609	0.0299125
1592	0.090813	0.0609	0.9391	0.0609	0.0299125
1593	0.090813	0.0609	0.9391	0.0609	0.0299125
1594	0.090813	0.0609	0.9391	0.0609	0.0299125
1595	0.090813	0.0609	0.9391	0.0609	0.0299125
1596	0.090813	0.0609	0.9391	0.0609	0.0299125
1597	0.090813	0.0609	0.9391	0.0609	0.0299125
1598	0.090813	0.0609	0.9391	0.0609	0.0299125
1599	0.090813	0.0609	0.9391	0.0609	0.0299125
1600	0.090813	0.0609	0.9391	0.0609	0.0299125
1601	0.090813	0.0609	0.9391	0.0609	0.0299125
1602	0.090813	0.0609	0.9391	0.0609	0.0299125
1603	0.090813	0.0609	0.9391	0.0609	0.0299125
1604	0.090813	0.0609	0.9391	0.0609	0.0299125
1605	0.090813	0.0609	0.9391	0.0609	0.0299125
1606	0.090813	0.0609	0.9391	0.0609	0.0299125
1607	0.090813	0.0609	0.9391	0.0609	0.0299125
1608	0.090813	0.0609	0.9391	0.0609	0.0299125
1609	0.090813	0.0609	0.9391	0.0609	0.0299125
1610	0.090813	0.0609	0.9391	0.0609	0.0299125
1611	0.090813	0.0609	0.9391	0.0609	0.0299125
1612	0.090813	0.0609	0.9391	0.0609	0.0299125
1613	0.090813	0.0609	0.9391	0.0609	0.0299125
1614	0.090813	0.0609	0.9391	0.0609	0.0299125
1615	0.090813	0.0609	0.9391	0.0609	0.0299125
1616	0.090813	0.0609	0.9391	0.0609	0.0299125
1617	0.090813	0.0609	0.9391	0.0609	0.0299125
1618	0.090813	0.0609	0.9391	0.0609	0.0299125
1619	0.090813	0.0609	0.9391	0.0609	0.0299125
1620	0.090813	0.0609	0.9391	0.0609	0.0299125
1621	0.090813	0.0609	0.9391	0.0609	0.0299125
1622	0.090813	0.0609	0.9391	0.0609	0.0299125
1623	0.090813	0.0609	0.9391	0.0609	0.0299125
1624	0.090813	0.0609	0.9391	0.0609	0.0299125
1625	0.090813	0.0609	0.9391	0.0609	0.0299125
1626	0.090813	0.0609	0.9391	0.0609	0.0299125
1627	0.090813	0.0609	0.9391	0.0609	0.0299125
1628	0.090813	0.0609	0.9391	0.0609	0.0299125
1629	0.090813	0.0609	0.9391	0.0609	0.0299125
1630	0.090813	0.0609	0.9391	0.0609	0.0299125
1631	0.090813	0.0609	0.9391	0.0609	0.0299125
1632	0.090813	0.0609	0.9391	0.0609	0.0299125
1633	0.090813	0.0609	0.9391	0.0609	0.0299125
1634	0.090813	0.0609	0.9391	0.0609	0.0299125
1635	0.090813	0.0609	0.9391	0.0609	0.0299125
1636	0.090813	0.0609	0.9391	0.0609	0.0299125
1637	0.090813	0.0609	0.9391	0.0609	0.0299125
1638	0.090813	0.0609	0.9391	0.0609	0.0299125
1639	0.090813	0.0609	0.9391	0.0609	0.0299125
1640	0.090813	0.0609	0.9391	0.0609	0.0299125
1641	0.090813	0.0609	0.9391	0.0609	0.0299125
1642	0.090813	0.0609	0.9391	0.0609	0.0299125
1643	0.090813	0.0609	0.9391	0.0609	0.0299125
1644	0.090813	0.0609	0.9391	0.0609	0.0299125
1645	0.090813	0.0609	0.9391	0.0609	0.0299125
1646	0.090813	0.0609	0.9391	0.0609	0.0299125
1647	0.090813	0.0609	0.9391	0.0609	0.0299125
1648	0.090813	0.0609	0.9391	0.0609	0.0299125
1649	0.090813	0.0609	0.9391	0.0609	0.0299125
1650	0.090813	0.0609	0.9391	0.0609	0.0299125
1651	0.090813	0.0609	0.9391	0.0609	0.0299125
1652	0.090813	0.0609	0.9391	0.0609	0.0299125
1653	0.090813	0.0609	0.9391	0.0609	0.0299125
1654	0.090813	0.0609	0.9391	0.0609	0.0299125
1655	0.090813	0.0609	0.9391	0.0609	0.0299125
1656	0.090813	0.0609	0.9391	0.0609	0.0299125
1657	0.090813	0.0609	0.9391	0.0609	0.0299125
1658	0.090813	0.0609	0.9391	0.0609	0.0299125
1659	0.090813	0.0609	0.9391	0.0609	0.0299125
1660	0.090813	0.0609	0.9391	0.0609	0.0299125
1661	0.090813	0.0609	0.9391	0.0609	0.0299125
1662	0.090813	0.0609	0.9391	0.0609	0.0299125
1663	0.090813	0.0609	0.9391	0.0609	0.0299125
1664	0.090813	0.0609	0.9391	0.0609	0.0299125
1665	0.090813	0.0609	0.9391	0.0609	0.0299125
1666	0.090813	0.0609	0.9391	0.0609	0.0299125
1667	0.090813	0.0609	0.9391	0.0609	0.0299125
1668	0.090813	0.0609	0.9391	0.0609	0.0299125
1669	0.090813	0.0609	0.9391	0.0609	0.0299125
1670	0.090813	0.0609	0.9391	0.0609	0.0299125
1671	0.090813	0.0609	0.9391	0.0609	0.0299125
1672	0.090813	0.0609	0.9391	0.0609	0.0299125
1673	0.090813	0.0609	0.9391	0.0609	0.0299125
1674	0.090813	0.0609	0.9391	0.0609	0.0299125
1675	0.090813	0.0609	0.9391	0.0609	0.0299125
1676	0.090813	0.0609	0.9391	0.0609	0.0299125
1677	0.090813	0.0609	0.9391	0.0609	0.0299125
1678	0.090813	0.0609	0.9391	0.0609	0.0299125
1679	0.090813	0.0609	0.9391	0.0609	0.0299125
1680	0.090813	0.0609	0.9391	0.0609	0.0299125
1681	0.090813	0.0609	0.9391	0.0609	0.0299125
1682	0.090813	0.0609	0.9391	0.0609	0.0299125
1683	0.090813	0.0609	0.9391	0.0609	0.0299125
1684	0.090813	0.0609	0.9391	0.0609	0.0299125
1685	0.090813	0.0609	0.9391	0.0609	0.0299125
1686	0.090813	0.0609	0.9391	0.0609	0.0299125
1687	0.090813	0.0609	0.9391	0.0609	0.0299125
1688	0.090813	0.0609	0.9391	0.0609	0.0299125
1689	0.090813	0.0609	0.9391	0.0609	0.0299125
1690	0.090813	0.0609	0.9391	0.0609	0.0299125
1691	0.090813	0.0609	0.9391	0.0609	0.0299125
1692	0.090813	0.0609	0.9391	0.0609	0.0299125
1693	0.090813	0.0609	0.9391	0.0609	0.0299125
1694	0.090813	0.0609	0.9391	0.0609	0.0299125
1695	0.090813	0.0609	0.9391	0.0609	0.0299125
1696	0.090813	0.0609	0.9391	0.0609	0.0299125
1697	0.090813	0.0609	0.9391	0.0609	0.0299125
1698	0.090813	0.0609	0.9391	0.0609	0.0299125
1699	0.090813	0.0609	0.9391	0.0609	0.0299125
1700	0.090813	0.0609	0.9391	0.0609	0.0299125
1701	0.090813	0.0609	0.9391	0.0609	0.0299125
1702	0.090813	0.0609	0.9391	0.0609	0.0299125
1703	0.090813	0.0609	0.9391	0.0609	0.0299125
1704	0.090813	0.0609	0.9391	0.0609	0.0299125
1705	0.090813	0.0609	0.9391	0.0609	0.0299125
1706	0.090813	0.0609	0.9391	0.0609	0.0299125
1707	0.090813	0.0609	0.9391	0.0609	0.0299125
1708	0.090813	0.0609	0.9391	0.0609	0.0299125
1709	0.090813	0.0609	0.9391	0.0609	0.0299125
1710	0.090813	0.0609	0.9391	0.0609	0.0299125
1711	0.090813	0.0609	0.9391	0.0609	0.0299125
1712	0.090813	0.0609	0.9391	0.0609	0.0299125
1713	0.090813	0.0609	0.9391	0.0609	0.0299125
1714	0.090813	0.0609	0.9391	0.0609	0.0299125
1715	0.090813	0.0609	0.9391	0.0609	0.0299125
1716	0.090813	0.0609	0.9391	0.0609	0.0299125
1717	0.090813	0.0609	0.9391	0.0609	0.0299125
1718	0.090813	0.0609	0.9391	0.0609	0.0299125
1719	0.090813	0.0609	0.9391	0.0609	0.0299125
1720	0.090813	0.0609	0.9391	0.0609	0.0299125
1721	0.090813	0.0609	0.9391	0.0609	0.0299125
1722	0.090813	0.0609	0.9391	0.0609	0.0299125
1723	0.090813	0.0609	0.9391	0.0609	0.0299125
1724	0.090813	0.0609	0.9391	0.0609	0.0299125
1725	0.090813	0.0609	0.9391	0.0609	0.0299125
1726	0.090813	0.0609	0.9391	0.0609	0.0299125
1727	0.090813	0.0609	0.9391	0.0609	0.0299125
1728	0.090813	0.0609	0.9391	0.0609	0.0299125
1729	0.090813	0.0609	0.9391	0.0609	0.0299125
1730	0.090813	0.0609	0.9391	0.0609	0.0299125
1731	0.090813	0.0609	0.9391	0.0609	0.0299125
1732	0.090813	0.0609	0.9391	0.0609	0.0299125
1733	0.090813	0.0609	0.9391	0.0609	0.0299125
1734	0.090813	0.0609	0.9391	0.0609	0.0299125
1735	0.090813	0.0609	0.9391	0.0609	0.0299125
1736	0.090813	0.0609	0.9391	0.0609	0.0299125
1737	0.090813	0.0609	0.9391	0.0609	0.0299125
1738	0.090813	0.0609	0.9391	0.0609	0.0299125
1739	0.090813	0.0609	0.9391	0.0609	0.0299125
1740	0.090813	0.0609	0.9391	0.0609	0.0299125
1741	0.090813	0.0609	0.9391	0.0609	0.0299125
1742	0.090813	0.0609	0.9391	0.0609	0.0299125
1743	0.090813	0.0609	0.9391	0.0609	0.0299125
1744	0.090813	0.0609	0.9391	0.0609	0.0299125
1745	0.090813	0.0609	0.9391	0.0609	0.0299125
1746	0.090813	0.0609	0.9391	0.0609	0.0299125
1747	0.090813	0.0609	0.9391	0.0609	0.0299125
1748	0.090813	0.0609	0.9391	0.0609	0.0299125
1749	0.090813	0.0609	0.9391	0.0609	0.0299125
1750	0.090813	0.0609	0.9391	0.0609	0.0299125
1751	0.090813	0.0609	0.9391	0.0609	0.0299125
1752	0.090813	0.0609	0.9391	0.0609	0.0299125
1753	0.090813	0.0609	0.9391	0.0609	0.0299125
1754	0.090813	0.0609	0.9391	0.0609	0.0299125
1755	0.090813	0.0609	0.9391	0.0609	0.0299125
1756	0.090813	0.0609	0.9391	0.0609	0.0299125
1757	0.090813	0.0609	0.9391	0.0609	0.0299125
1758	0.090813	0.0609	0.9391	0.0609	0.0299125
1759	0.090813	0.0609	0.9391	0.0609	0.0299125
1760	0.090813	0.0609	0.9391	0.0609	0.0299125
1761	0.090813	0.0609	0.9391	0.0609	0.0299125
1762	0.090813	0.0609	0.9391	0.0609	0.0299125
1763	0.090813	0.0609	0.9391	0.0609	0.0299125
1764	0.090813	0.0609	0.9391	0.0609	0.0299125
1765	0.090813	0.0609	0.9391	0.0609	0.0299125
1766	0.090813	0.0609	0.9391	0.0609	0.0299125
1767	0.090813	0.0609	0.9391	0.0609	0.0299125
1768	0.090813	0.0609	0.9391	0.0609	0.0299125
1769	0.090813	0.0609	0.9391	0.0609	0.0299125
1770	0.090813	0.0609	0.9391	0.0609	0.0299125
1771	0.090813	0.0609	0.9391	0.0609	0.0299125
1772	0.090813	0.0609	0.9391	0.0609	0.0299125
1773	0.090813	0.0609	0.9391	0.0609	0.0299125
1774	0.090813	0.0609	0.9391	0.0609	0.0299125
1775	0.090813	0.0609	0.9391	0.0609	0.0299125
1776	0.090813	0.0609	0.9391	0.0609	0.0299125
1777	0.090813	0.0609	0.9391	0.0609	0.0299125
1778	0.090813	0.0609	0.9391	0.0609	0.0299125
1779	0.090813	0.0609	0.9391	0.0609	0.0299125
1780	0.090813	0.0609	0.9391	0.0609	0.0299125
1781	0.090813	0.0609	0.9391	0.0609	0.0299125
1782	0.090813	0.0609	0.9391	0.0609	0.0299125
1783	0.090813	0.0609	0.9391	0.0609	0.0299125
1784	0.090813	0.0609	0.9391	0.0609	0.0299125
1785	0.090813	0.0609	0.9391	0.0609	0.0299125
1786	0.090813	0.0609	0.9391	0.0609	0.0299125
1787	0.090813	0.0609	0.9391	0.0609	0.0299125
1788	0.090813	0.0609	0.9391	0.0609	0.0299125
1789	0.090813	0.0609	0.9391	0.0609	0.0299125
1790	0.090813	0.0609	0.9391	0.0609	0.0299125
1791	0.090813	0.0609	0.9391	0.0609	0.0299125
1792	0.090813	0.0609	0.9391	0.0609	0.0299125
1793	0.090813	0.0609	0.9391	0.0609	0.0299125
1794	0.090813	0.0609	0.9391	0.0609	0.0299125
1795	0.090813	0.0609	0.9391	0.0609	0.0299125
1796	0.090813	0.0609	0.9391	0.0609	0.0299125
1797	0.090813	0.0609	0.9391	0.0609	0.0299125
1798	0.090813	0.0609	0.9391	0.0609	0.0299125
1799	0.090813	0.0609	0.9391	0.0609	0.0299125
1800	0.090813	0.0609	0.9391	0.0609	0.0299125
1801	0.090813	0.0609	0.9391	0.0609	0.0299125
1802	0.090813	0.0609	0.9391	0.0609	0.0299125
1803	0.090813	0.0609	0.9391	0.0609	0.0299125
1804	0.090813	0.0609	0.9391	0.0609	0.0299125
1805	0.090813	0.0609	0.9391	0.0609	0.0299125
1806	0.090813	0.0609	0.9391	0.0609	0.0299125
1807	0.090813	0.0609	0.9391	0.0609	0.0299125
1808	0.090813	0.0609	0.9391	0.0609	0.0299125
1809	0.090813	0.0609	0.9391	0.0609	0.0299125
1810	0.090813	0.0609	0.9391	0.0609	0.0299125
1811	0.090813	0.0609	0.9391	0.0609	0.0299125
1812	0.090813	0.0609	0.9391	0.0609	0.0299125
1813	0.090813	0.0609	0.9391	0.0609	0.0299125
1814	0.090813	0.0609	0.9391	0.0609	0.0299125
1815	0.090813	0.0609	0.9391	0.0609	0.0299125
1816	0.090813	0.0609	0.9391	0.0609	0.0299125
1817	0.090813	0.0609	0.9391	0.0609	0.0299125
1818	0.090813	0.0609	0.9391	0.0609	0.0299125
1819	0.090813	0.0609	0.9391	0.0609	0.0299125
1820	0.090813	0.0609	0.9391	0.0609	0.0299125
1821	0.090813	0.0609	0.9391	0.0609	0.0299125
1822	0.090813	0.0609	0.9391	0.0609	0.0299125
1823	0.090813	0.0609	0.9391	0.0609	0.0299125
1824	0.090813	0.0609	0.9391	0.0609	0.0299125
1825	0.090813	0.0609	0.9391	0.0609	0.0299125
1826	0.090813	0.0609	0.9391	0.0609	0.0299125
1827	0.090813	0.0609	0.9391	0.0609	0.0299125
1828	0.090813	0.0609	0.9391	0.0609	0.0299125
1829	0.090813	0.0609	0.9391	0.0609	0.0299125
1830	0.090813	0.0609	0.9391	0.0609	0.0299125
1831	0.090813	0.0609	0.9391	0.0609	0.0299125
1832	0.090813	0.0609	0.9391	0.0609	0.0299125
1833	0.090813	0.0609	0.9391	0.0609	0.0299125
1834	0.090813	0.0609	0.9391	0.0609	0.0299125
1835	0.090813	0.0609	0.9391	0.0609	0.0299125
1836	0.090813	0.0609	0.9391	0.0609	0.0299125
1837	0.090813	0.0609	0.9391	0.0609	0.0299125
1838	0.090813	0.0609	0.9391	0.0609	0.0299125
1839	0.090813	0.0609	0.9391	0.0609	0.0299125
1840	0.090813	0.0609	0.9391	0.0609	0.0299125
1841	0.090813	0.0609	0.9391	0.0609	0.0299125
1842	0.090813	0.0609	0.9391	0.0609	0.0299125
1843	0.090813	0.0609	0.9391	0.0609	0.0299125
1844	0.090813	0.0609	0.9391	0.0609	0.0299125
1845	0.090813	0.0609	0.9391	0.0609	0.0299125
1846	0.090813	0.0609	0.9391	0.0609	0.0299125
1847	0.090813	0.0609	0.9391	0.0609	0.0299125
1848	0.090813	0.0609	0.9391	0.0609	0.0299125
1849	0.090813	0.0609	0.9391	0.0609	0.0299125
1850	0.090813	0.0609	0.9391	0.0609	0.0299125
1851	0.090813	0.0609	0.9391	0.0609	0.0299125
1852	0.090813	0.0609	0.9391	0.0609	0.0299125
1853	0.090813	0.0609	0.9391	0.0609	0.0299125
1854	0.090813	0.0609	0.9391	0.0609	0.0299125
1855	0.090813	0.0609	0.9391	0.0609	0.0299125
1856	0.090813	0.0609	0.9391	0.0609	0.0299125
1857	0.090813	0.0609	0.9391	0.0609	0.0299125
1858	0.090813	0.0609	0.9391	0.0609	0.0299125
1859	0.090813	0.0609	0.9391	0.0609	0.0299125
1860	0.090813	0.0609	0.9391	0.0609	0.0299125
1861	0.090813	0.0609	0.9391	0.0609	0.0299125
1862	0.090813	0.0609	0.9391	0.0609	0.0299125
1863	0.090813	0.0609	0.9391	0.0609	0.0299125
1864	0.090813	0.0609	0.9391	0.0609	0.0299125
1865	0.090813	0.0609	0.9391	0.0609	0.0299125
1866	0.090813	0.0609	0.9391	0.0609	0.0299125
1867	0.090813	0.0609	0.9391	0.0609	0.0299125
1868	0.090813	0.0609	0.9391	0.0609	0.0299125
1869	0.090813	0.0609	0.9391	0.0609	0.0299125
1870	0.090813	0.0609	0.9391	0.0609	0.0299125
1871	0.090813	0.0609	0.9391	0.0609	0.0299125
1872	0.090813	0.0609	0.9391	0.0609	0.0299125
1873	0.090813	0.0609	0.9391	0.0609	0.0299125
1874	0.090813	0.0609	0.9391	0.0609	0.0299125
1875	0.090813	0.0609	0.9391	0.0609	0.0299125
1876	0.090813	0.0609	0.9391	0.0609	0.0299125
1877	0.090813	0.0609	0.9391	0.0609	0.0299125
1878	0.090813	0.0609	0.9391	0.0609	0.0299125
1879	0.090813	0.0609	0.9391	0.0609	0.0299125
1880	0.090813	0.0609	0.9391	0.0609	0.0299125
1881	0.090813	0.0609	0.9391	0.0609	0.0299125
1882	0.090813	0.0609	0.9391	0.0609	0.0299125
1883	0.090813	0.0609	0.9391	0.0609	0.0299125
1884	0.090813	0.0609	0.9391	0.0609	0.0299125
1885	0.090813	0.0609	0.9391	0.0609	0.0299125
1886	0.090813	0.0609	0.9391	0.0609	0.0299125
1887	0.090813	0.0609	0.9391	0.0609	0.0299125
1888	0.090813	0.0609	0.9391	0.0609	0.0299125
1889	0.090813	0.0609	0.9391	0.0609	0.0299125
1890	0.090813	0.0609	0.9391	0.0609	0.0299125
1891	0.090813	0.0609	0.9391	0.0609	0.0299125
1892	0.090813	0.0609	0.9391	0.0609	0.0299125
1893	0.090813	0.0609	0.9391	0.0609	0.0299125
1894	0.090813	0.0609	0.9391	0.0609	0.0299125
1895	0.090813	0.0609	0.9391	0.0609	0.0299125
1896	0.090813	0.0609	0.9391	0.0609	0.0299125
1897	0.090813	0.0609	0.9391	0.0609	0.0299125
1898	0.090813	0.0609	0.9391	0.0609	0.0299125
1899	0.090813	0.0609	0.9391	0.0609	0.0299125
1900	0.090813	0.0609	0.9391	0.0609	0.0299125
1901	0.090813	0.0609	0.9391	0.0609	0.0299125
1902	0.090813	0.0609	0.9391	0.0609	0.0299125
1903	0.090813	0.0609	0.9391	0.0609	0.0299125
1904	0.090813	0.0609	0.9391	0.0609	0.0299125
1905	0.090813	0.0609	0.9391	0.0609	0.0299125
1906	0.090813	0.0609	0.9391	0.0609	0.0299125
1907	0.090813	0.0609	0.9391	0.0609	0.0299125
1908	0.090813	0.0609	0.9391	0.0609	0.0299125
1909	0.090813	0.0609	0.9391	0.0609	0.0299125
1910	0.090813	0.0609	0.9391	0.0609	0.0299125
1911	0.090813	0.0609	0.9391	0.0609	0.0299125
1912	0.090813	0.0609	0.9391	0.0609	0.0299125
1913	0.090813	0.0609	0.9391	0.0609	0.0299125
1914	0.090813	0.0609	0.9391	0.0609	0.0299125
1915	0.090813	0.0609	0.9391	0.0609	0.0299125
1916	0.090813	0.0609	0.9391	0.0609	0.0299125
1917	0.090813	0.0609	0.9391	0.0609	0.0299125
1918	0.090813	0.0609	0.9391	0.0609	0.0299125
1919	0.090813	0.0609	0.9391	0.0609	0.0299125
1920	0.090813	0.0609	0.9391	0.0609	0.0299125
1921	0.090813	0.0609	0.9391	0.0609	0.0299125
1922	0.090813	0.0609	0.9391	0.0609	0.0299125
1923	0.090813	0.0609	0.9391	0.0609	0.0299125
1924	0.090813	0.0609	0.9391	0.0609	0.0299125
1925	0.090813	0.0609	0.9391	0.0609	0.0299125
1926	0.090813	0.0609	0.9391	0.0609	0.0299125
1927	0.090813	0.0609	0.9391	0.0609	0.0299125
1928	0.090813	0.0609	0.9391	0.0609	0.0299125
1929	0.090813	0.0609	0.9391	0.0609	0.0299125
1930	0.090813	0.0609	0.9391	0.0609	0.0299125
1931	0.090813	0.0609	0.9391	0.0609	0.0299125
1932	0.090813	0.0609	0.9391	0.0609	0.0299125
1933	0.090813	0.0609	0.9391	0.0609	0.0299125
1934	0.090813	0.0609	0.9391	0.0609	0.0299125
1935	0.090813	0.0609	0.9391	0.0609	0.0299125
1936	0.090813	0.0609	0.9391	0.0609	0.0299125
1937	0.090813	0.0609	0.9391	0.0609	0.0299125
1938	0.090813	0.0609	0.9391	0.0609	0.0299125
1939	0.090813	0.0609	0.9391	0.0609	0.0299125
1940	0.090813	0.0609	0.9391	0.0609	0.0299125
1941	0.090813	0.0609	0.9391	0.0609	0.0299125
1942	0.090813	0.0609	0.9391	0.0609	0.0299125
1943	0.090813	0.0609	0.9391	0.0609	0.0299125
1944	0.090813	0.0609	0.9391	0.0609	0.0299125
1945	0.090813	0.0609	0.9391	0.0609	0.0299125
1946	0.090813	0.0609	0.9391	0.0609	0.0299125
1947	0.090813	0.0609	0.9391	0.0609	0.0299125
1948	0.090813	0.0609	0.9391	0.0609	0.0299125
1949	0.090813	0.0609	0.9391	0.0609	0.0299125
1950	0.090813	0.0609	0.9391	0.0609	0.0299125
1951	0.090813	0.0609	0.9391	0.0609	0.0299125
1952	0.090813	0.0609	0.9391	0.0609	0.0299125
1953	0.090813	0.0609	0.9391	0.0609	0.0299125
1954	0.090813	0.0609	0.9391	0.0609	0.0299125
1955	0.090813	0.0609	0.9391	0.0609	0.0299125
1956	0.090813	0.0609	0.9391	0.0609	0.0299125
1957	0.090813	0.0609	0.9391	0.0609	0.0299125
1958	0.090813	0.0609	0.9391	0.0609	0.0299125
1959	0.090813	0.0609	0.9391	0.0609	0.0299125
1960	0.090813	0.0609	0.9391	0.0609	0.0299125
1961	0.090813	0.0609	0.9391	0.0609	0.0299125
1962	0.090813	0.0609	0.9391	0.0609	0.0299125
1963	0.090813	0.0609	0.9391	0.0609	0.0299125
1964	0.090813	0.0609	0.9391	0.0609	0.0299125
1965	0.090813	0.0609	0.9391	0.0609	0.0299125
1966	0.090813	0.0609	0.9391	0.0609	0.0299125
1967	0.090813	0.0609	0.9391	0.0609	0.0299125
1968	0.090813	0.0609	0.9391	0.0609	0.0299125
1969	0.090813	0.0609	0.9391	0.0609	0.0299125
1970	0.090813	0.0609	0.9391	0.0609	0.0299125
1971	0.090813	0.0609	0.9391	0.0609	0.0299125
1972	0.090813	0.0609	0.9391	0.0609	0.0299125
1973	0.090813	0.0609	0.9391	0.0609	0.0299125
1974	0.090813	0.0609	0.9391	0.0609	0.0299125
1975	0.090813	0.0609	0.9391	0.0609	0.0299125
1976	0.090813	0.0609	0.9391	0.0609	0.0299125
1977	0.090813	0.0609	0.9391	0.0609	0.0299125
1978	0.090813	0.0609	0.9391	0.0609	0.0299125
1979	0.090813	0.0609	0.9391	0.0609	0.0299125
1980	0.090813	0.0609	0.9391	0.0609	0.0299125
1981	0.090813	0.0609	0.9391	0.0609	0.0299125
1982	0.090813	0.0609	0.9391	0.0609	0.0299125
1983	0.090813	0.0609	0.9391	0.0609	0.0299125
1984	0.090813	0.0609	0.9391	0.0609	0.0299125
1985	0.090813	0.0609	0.9391	0.0609	0.0299125
1986	0.090813	0.0609	0.9391	0.0609	0.0299125
1987	0.090813	0.0609	0.9391	0.0609	0.0299125
1988	0.090813	0.0609	0.9391	0.0609	0.0299125
1989	0.090813	0.0609	0.9391	0.0609	0.0299125
1990	0.090813	0.0609	0.9391	0.0609	0.0299125
1991	0.090813	0.0609	0.9391	0.0609	0.0299125
1992	0.090813	0.0609	0.9391	0.0609	0.0299125
1993	0.090813	0.0609	0.9391	0.0609	0.0299125
1994	0.090813	0.0609	0.9391	0.0609	0.0299125
1995	0.090813	0.0609	0.9391	0.0609	0.0299125
1996	0.090813	0.0609	0.9391	0.0609	0.0299125
1997	0.090813	0.0609	0.9391	0.0609	0.0299125
1998	0.090813	0.0609	0.9391	0.0609	0.0299125
1999	0.090813	0.0609	0.9391	0.0609	0.0299125
2000	0.090813	0.0609	0.9391	0.0609	0.0299125
[truncated: 3,001 more rows]
