# Supplementary material for: Aspiration-driven co-evolution of cooperation with individual behavioral diversity
Source: PLoS One. 2023 Sep 15;18(9):e0291134. doi: 10.1371/journal.pone.0291134 (PMC10503719; doi:10.1371/journal.pone.0291134)
Supplement: S1 Data — (ZIP) [file pone.0291134.s001.zip › M1/v2-L=200/data/tolerate=1_b=1.39_frequency.txt]

1	0.500850	1	0	0.50085	0
2	0.342325	0.9149	0.0851	0.34215	0.000175
3	0.238719	0.772675	0.227325	0.2365	0.00221875
4	0.170600	0.608625	0.391375	0.165725	0.004875
5	0.127744	0.454025	0.545975	0.119625	0.00811875
6	0.100725	0.333425	0.666575	0.090625	0.0101
7	0.083538	0.250775	0.749225	0.07185	0.0116875
8	0.073556	0.191575	0.808425	0.06105	0.0125063
9	0.068531	0.154425	0.845575	0.0549	0.0136312
10	0.064931	0.129775	0.870225	0.05065	0.0142813
11	0.063206	0.1117	0.8883	0.047525	0.0156813
12	0.063113	0.0996	0.9004	0.046675	0.0164375
13	0.063500	0.0943	0.9057	0.046675	0.016825
14	0.064150	0.090725	0.909275	0.0469	0.01725
15	0.064919	0.087825	0.912175	0.047425	0.0174937
16	0.065363	0.085575	0.914425	0.047375	0.0179875
17	0.065044	0.083275	0.916725	0.0467	0.0183437
18	0.065363	0.080575	0.919425	0.046775	0.0185875
19	0.065531	0.078375	0.921625	0.046025	0.0195062
20	0.066506	0.07665	0.92335	0.046425	0.0200812
21	0.067556	0.075825	0.924175	0.046875	0.0206813
22	0.067744	0.075675	0.924325	0.047175	0.0205688
23	0.068144	0.07465	0.92535	0.04705	0.0210938
24	0.069050	0.073175	0.926825	0.0472	0.02185
25	0.069638	0.072575	0.927425	0.04725	0.0223875
26	0.070175	0.07265	0.92735	0.047625	0.02255
27	0.070013	0.072475	0.927525	0.0476	0.0224125
28	0.069906	0.070275	0.929725	0.04675	0.0231563
29	0.070300	0.068575	0.931425	0.046475	0.023825
30	0.070175	0.06825	0.93175	0.046325	0.02385
31	0.070313	0.06685	0.93315	0.046	0.0243125
32	0.069944	0.064825	0.935175	0.04545	0.0244938
33	0.070369	0.064125	0.935875	0.04565	0.0247188
34	0.070519	0.063725	0.936275	0.04565	0.0248687
35	0.070481	0.06345	0.93655	0.045675	0.0248062
36	0.070756	0.06225	0.93775	0.045975	0.0247813
37	0.070681	0.06145	0.93855	0.045825	0.0248563
38	0.070900	0.061625	0.938375	0.046075	0.024825
39	0.071331	0.0607	0.9393	0.0462	0.0251313
40	0.071263	0.060475	0.939525	0.0461	0.0251625
41	0.071550	0.060425	0.939575	0.0465	0.02505
42	0.071756	0.060325	0.939675	0.046475	0.0252813
43	0.071788	0.0603	0.9397	0.0466	0.0251875
44	0.072125	0.059475	0.940525	0.04665	0.025475
45	0.072256	0.05985	0.94015	0.046925	0.0253313
46	0.072631	0.060275	0.939725	0.047125	0.0255063
47	0.072706	0.059625	0.940375	0.046725	0.0259813
48	0.072637	0.058825	0.941175	0.046725	0.0259125
49	0.072813	0.058125	0.941875	0.046975	0.0258375
50	0.073056	0.0581	0.9419	0.047425	0.0256313
51	0.073556	0.0587	0.9413	0.047975	0.0255813
52	0.074031	0.05945	0.94055	0.048575	0.0254563
53	0.074362	0.05895	0.94105	0.0486	0.0257625
54	0.074169	0.0593	0.9407	0.048725	0.0254438
55	0.074063	0.0589	0.9411	0.048925	0.0251375
56	0.074081	0.05865	0.94135	0.048875	0.0252062
57	0.074581	0.058675	0.941325	0.04915	0.0254312
58	0.074356	0.0584	0.9416	0.0488	0.0255562
59	0.074737	0.058025	0.941975	0.048925	0.0258125
60	0.074806	0.05795	0.94205	0.0489	0.0259062
61	0.075406	0.058075	0.941925	0.0495	0.0259062
62	0.075537	0.0583	0.9417	0.049775	0.0257625
63	0.075463	0.0583	0.9417	0.0495	0.0259625
64	0.075075	0.05795	0.94205	0.049175	0.0259
65	0.075150	0.057025	0.942975	0.0489	0.02625
66	0.075938	0.0573	0.9427	0.049525	0.0264125
67	0.076069	0.057225	0.942775	0.049575	0.0264938
68	0.075813	0.056725	0.943275	0.049125	0.0266875
69	0.076069	0.057075	0.942925	0.04975	0.0263187
70	0.076350	0.0575	0.9425	0.04995	0.0264
71	0.076563	0.057725	0.942275	0.050325	0.0262375
72	0.076881	0.0577	0.9423	0.050575	0.0263063
73	0.076887	0.057475	0.942525	0.050225	0.0266625
74	0.076738	0.056825	0.943175	0.05005	0.0266875
75	0.076569	0.056375	0.943625	0.049775	0.0267938
76	0.076725	0.05585	0.94415	0.049975	0.02675
77	0.076731	0.055925	0.944075	0.05	0.0267313
78	0.076613	0.056125	0.943875	0.049875	0.0267375
79	0.077000	0.056	0.944	0.0501	0.0269
80	0.077156	0.055575	0.944425	0.0501	0.0270563
81	0.077412	0.05545	0.94455	0.05025	0.0271625
82	0.077550	0.055825	0.944175	0.050675	0.026875
83	0.077525	0.05545	0.94455	0.05045	0.027075
84	0.077544	0.055375	0.944625	0.05055	0.0269938
85	0.077912	0.05535	0.94465	0.0509	0.0270125
86	0.078231	0.055525	0.944475	0.051275	0.0269563
87	0.078244	0.055725	0.944275	0.0511	0.0271438
88	0.078544	0.055925	0.944075	0.05145	0.0270938
89	0.078256	0.056025	0.943975	0.051325	0.0269313
90	0.078144	0.055625	0.944375	0.05105	0.0270938
91	0.078250	0.0554	0.9446	0.051	0.02725
92	0.078281	0.055025	0.944975	0.0507	0.0275813
93	0.078300	0.054675	0.945325	0.0508	0.0275
94	0.078537	0.05495	0.94505	0.051125	0.0274125
95	0.078312	0.05495	0.94505	0.0509	0.0274125
96	0.078294	0.0546	0.9454	0.050775	0.0275188
97	0.078181	0.05455	0.94545	0.0506	0.0275813
98	0.078063	0.0538	0.9462	0.0505	0.0275625
99	0.078031	0.053525	0.946475	0.050575	0.0274563
100	0.078275	0.053725	0.946275	0.050925	0.02735
101	0.078437	0.054025	0.945975	0.051125	0.0273125
102	0.078469	0.054175	0.945825	0.0512	0.0272688
103	0.078662	0.0536	0.9464	0.05115	0.0275125
104	0.078713	0.053875	0.946125	0.0514	0.0273125
105	0.078706	0.053975	0.946025	0.0513	0.0274063
106	0.078781	0.054275	0.945725	0.0515	0.0272813
107	0.078781	0.054025	0.945975	0.05135	0.0274313
108	0.078775	0.053875	0.946125	0.051325	0.02745
109	0.078894	0.05365	0.94635	0.051375	0.0275188
110	0.079000	0.05365	0.94635	0.05135	0.02765
111	0.078994	0.053675	0.946325	0.05125	0.0277438
112	0.078856	0.05365	0.94635	0.05115	0.0277063
113	0.079206	0.053725	0.946275	0.051525	0.0276813
114	0.079338	0.053875	0.946125	0.051625	0.0277125
115	0.079319	0.054	0.946	0.05175	0.0275688
116	0.079381	0.054025	0.945975	0.05165	0.0277312
117	0.079344	0.05405	0.94595	0.0516	0.0277438
118	0.079463	0.0541	0.9459	0.05175	0.0277125
119	0.079506	0.054025	0.945975	0.05175	0.0277563
120	0.079187	0.0537	0.9463	0.051425	0.0277625
121	0.079106	0.05305	0.94695	0.0512	0.0279063
122	0.079256	0.052975	0.947025	0.051275	0.0279812
123	0.079162	0.052975	0.947025	0.05115	0.0280125
124	0.079213	0.052925	0.947075	0.05135	0.0278625
125	0.079150	0.052825	0.947175	0.0513	0.02785
126	0.079156	0.052725	0.947275	0.051225	0.0279313
127	0.079150	0.05265	0.94735	0.051225	0.027925
128	0.079144	0.05255	0.94745	0.051175	0.0279688
129	0.079219	0.05245	0.94755	0.051225	0.0279938
130	0.079275	0.052325	0.947675	0.0511	0.028175
131	0.079388	0.05265	0.94735	0.051375	0.0280125
132	0.079344	0.0525	0.9475	0.051325	0.0280187
133	0.079325	0.052375	0.947625	0.051275	0.02805
134	0.079312	0.052325	0.947675	0.05135	0.0279625
135	0.079481	0.052175	0.947825	0.05135	0.0281313
136	0.079463	0.05245	0.94755	0.0514	0.0280625
137	0.079356	0.052225	0.947775	0.051275	0.0280812
138	0.079344	0.052075	0.947925	0.051275	0.0280688
139	0.079550	0.0521	0.9479	0.051525	0.028025
140	0.079525	0.05235	0.94765	0.05155	0.027975
141	0.079550	0.05255	0.94745	0.05165	0.0279
142	0.079675	0.0525	0.9475	0.05175	0.027925
143	0.079781	0.0527	0.9473	0.051875	0.0279063
144	0.079856	0.052825	0.947175	0.05195	0.0279063
145	0.079725	0.052925	0.947075	0.051775	0.02795
146	0.079819	0.0527	0.9473	0.0518	0.0280187
147	0.079875	0.05285	0.94715	0.05195	0.027925
148	0.079763	0.053175	0.946825	0.052	0.0277625
149	0.079975	0.053075	0.946925	0.052075	0.0279
150	0.080006	0.053025	0.946975	0.052075	0.0279313
151	0.079963	0.05305	0.94695	0.052125	0.0278375
152	0.079912	0.05305	0.94695	0.052025	0.0278875
153	0.079994	0.053	0.947	0.05205	0.0279438
154	0.080088	0.053075	0.946925	0.05215	0.0279375
155	0.080050	0.053175	0.946825	0.0521	0.02795
156	0.080050	0.0531	0.9469	0.052075	0.027975
157	0.080100	0.053075	0.946925	0.05215	0.02795
158	0.080094	0.053125	0.946875	0.052125	0.0279688
159	0.080094	0.052975	0.947025	0.0521	0.0279938
160	0.080088	0.053075	0.946925	0.05215	0.0279375
161	0.080069	0.053	0.947	0.05215	0.0279187
162	0.080069	0.05295	0.94705	0.05205	0.0280187
163	0.080013	0.052875	0.947125	0.05195	0.0280625
164	0.080019	0.0527	0.9473	0.051975	0.0280437
165	0.079937	0.0527	0.9473	0.0519	0.0280375
166	0.079831	0.0524	0.9476	0.0518	0.0280313
167	0.079806	0.052375	0.947625	0.0518	0.0280063
168	0.079856	0.052325	0.947675	0.0519	0.0279562
169	0.079900	0.052325	0.947675	0.05195	0.02795
170	0.079825	0.05225	0.94775	0.0519	0.027925
171	0.079819	0.052225	0.947775	0.051925	0.0278937
172	0.079850	0.05215	0.94785	0.051875	0.027975
173	0.079838	0.052175	0.947825	0.0519	0.0279375
174	0.079838	0.05225	0.94775	0.051925	0.0279125
175	0.079825	0.052175	0.947825	0.051875	0.02795
176	0.079850	0.052125	0.947875	0.0519	0.02795
177	0.079850	0.052175	0.947825	0.0519	0.02795
178	0.079925	0.0522	0.9478	0.051925	0.028
179	0.079950	0.052325	0.947675	0.052	0.02795
180	0.079919	0.05225	0.94775	0.051975	0.0279438
181	0.079963	0.052275	0.947725	0.052	0.0279625
182	0.079963	0.052325	0.947675	0.05205	0.0279125
183	0.080006	0.05245	0.94755	0.0521	0.0279063
184	0.080013	0.05245	0.94755	0.0521	0.0279125
185	0.079981	0.0525	0.9475	0.0521	0.0278813
186	0.079975	0.052425	0.947575	0.05205	0.027925
187	0.079975	0.0524	0.9476	0.052	0.027975
188	0.080013	0.052375	0.947625	0.052025	0.0279875
189	0.080069	0.05245	0.94755	0.0521	0.0279688
190	0.080113	0.052475	0.947525	0.052175	0.0279375
191	0.080187	0.05275	0.94725	0.052325	0.0278625
192	0.080187	0.052775	0.947225	0.052325	0.0278625
193	0.080156	0.05265	0.94735	0.052225	0.0279313
194	0.080206	0.052725	0.947275	0.052325	0.0278813
195	0.080175	0.052675	0.947325	0.05225	0.027925
196	0.080156	0.0527	0.9473	0.0523	0.0278562
197	0.080194	0.05265	0.94735	0.0523	0.0278937
198	0.080263	0.052725	0.947275	0.05235	0.0279125
199	0.080175	0.05275	0.94725	0.052325	0.02785
200	0.080225	0.052725	0.947275	0.05235	0.027875
201	0.080244	0.052725	0.947275	0.0523	0.0279438
202	0.080225	0.05275	0.94725	0.0523	0.027925
203	0.080306	0.0529	0.9471	0.05245	0.0278562
204	0.080400	0.052925	0.947075	0.05255	0.02785
205	0.080369	0.052975	0.947025	0.0525	0.0278688
206	0.080412	0.05295	0.94705	0.05255	0.0278625
207	0.080525	0.053125	0.946875	0.0527	0.027825
208	0.080463	0.0531	0.9469	0.05255	0.0279125
209	0.080475	0.053025	0.946975	0.052525	0.02795
210	0.080456	0.053	0.947	0.05255	0.0279063
211	0.080631	0.053075	0.946925	0.0527	0.0279313
212	0.080694	0.053275	0.946725	0.052775	0.0279187
213	0.080644	0.053275	0.946725	0.05275	0.0278937
214	0.080694	0.053275	0.946725	0.052775	0.0279187
215	0.080687	0.053375	0.946625	0.052825	0.0278625
216	0.080744	0.053425	0.946575	0.05285	0.0278937
217	0.080775	0.05335	0.94665	0.05285	0.027925
218	0.080731	0.053325	0.946675	0.052825	0.0279063
219	0.080831	0.0534	0.9466	0.052925	0.0279063
220	0.080894	0.053725	0.946275	0.05305	0.0278438
221	0.080931	0.0537	0.9463	0.053025	0.0279063
222	0.080763	0.053725	0.946275	0.05285	0.0279125
223	0.080794	0.053625	0.946375	0.052825	0.0279688
224	0.080756	0.05355	0.94645	0.05275	0.0280063
225	0.080812	0.053425	0.946575	0.0527	0.0281125
226	0.080806	0.05355	0.94645	0.0528	0.0280063
227	0.080756	0.053375	0.946625	0.052725	0.0280313
228	0.080838	0.0533	0.9467	0.052725	0.0281125
229	0.080800	0.05325	0.94675	0.0527	0.0281
230	0.080844	0.053325	0.946675	0.0528	0.0280437
231	0.080687	0.0532	0.9468	0.052575	0.0281125
232	0.080644	0.053	0.947	0.0525	0.0281437
233	0.080681	0.052875	0.947125	0.05245	0.0282312
234	0.080787	0.05285	0.94715	0.0526	0.0281875
235	0.080756	0.053	0.947	0.052625	0.0281313
236	0.080775	0.053025	0.946975	0.05265	0.028125
237	0.080781	0.053025	0.946975	0.05265	0.0281313
238	0.080756	0.053025	0.946975	0.052625	0.0281313
239	0.080763	0.0529	0.9471	0.0526	0.0281625
240	0.080844	0.0529	0.9471	0.0527	0.0281437
241	0.080894	0.0531	0.9469	0.052725	0.0281687
242	0.080775	0.05305	0.94695	0.05265	0.028125
243	0.080806	0.05305	0.94695	0.05265	0.0281563
244	0.080912	0.0531	0.9469	0.052725	0.0281875
245	0.080919	0.053225	0.946775	0.052775	0.0281437
246	0.080931	0.053175	0.946825	0.05275	0.0281813
247	0.080919	0.05325	0.94675	0.052825	0.0280938
248	0.080894	0.05325	0.94675	0.05275	0.0281437
249	0.080906	0.05325	0.94675	0.0528	0.0281062
250	0.080975	0.053325	0.946675	0.052875	0.0281
251	0.081031	0.053325	0.946675	0.052925	0.0281062
252	0.080906	0.0533	0.9467	0.052775	0.0281313
253	0.080912	0.053125	0.946875	0.052825	0.0280875
254	0.080975	0.0532	0.9468	0.0529	0.028075
255	0.080931	0.053125	0.946875	0.052775	0.0281563
256	0.080863	0.053075	0.946925	0.05275	0.0281125
257	0.080869	0.053025	0.946975	0.05275	0.0281188
258	0.080856	0.05295	0.94705	0.052675	0.0281813
259	0.080869	0.052925	0.947075	0.052725	0.0281437
260	0.080819	0.0528	0.9472	0.052625	0.0281938
261	0.080850	0.052775	0.947225	0.052675	0.028175
262	0.080912	0.0528	0.9472	0.052725	0.0281875
263	0.080919	0.0529	0.9471	0.052775	0.0281437
264	0.080956	0.053025	0.946975	0.052825	0.0281313
265	0.080956	0.053025	0.946975	0.052825	0.0281313
266	0.080956	0.05295	0.94705	0.052825	0.0281313
267	0.080956	0.052975	0.947025	0.0528	0.0281563
268	0.080931	0.052875	0.947125	0.052775	0.0281563
269	0.080931	0.052825	0.947175	0.05275	0.0281813
270	0.080950	0.0529	0.9471	0.052775	0.028175
271	0.080975	0.052925	0.947075	0.0528	0.028175
272	0.081025	0.053025	0.946975	0.052875	0.02815
273	0.081000	0.053025	0.946975	0.052825	0.028175
274	0.080937	0.053	0.947	0.0528	0.0281375
275	0.081025	0.0529	0.9471	0.052825	0.0282
276	0.081056	0.053125	0.946875	0.05295	0.0281062
277	0.081094	0.0531	0.9469	0.052875	0.0282188
278	0.081081	0.05315	0.94685	0.052925	0.0281563
279	0.081056	0.0531	0.9469	0.052875	0.0281813
280	0.080956	0.0531	0.9469	0.052775	0.0281813
281	0.080950	0.053075	0.946925	0.052775	0.028175
282	0.080981	0.053	0.947	0.052775	0.0282062
283	0.080994	0.052975	0.947025	0.052825	0.0281687
284	0.081006	0.053025	0.946975	0.052875	0.0281313
285	0.080988	0.0529	0.9471	0.052775	0.0282125
286	0.080969	0.052825	0.947175	0.052775	0.0281938
287	0.080994	0.052825	0.947175	0.0528	0.0281938
288	0.080981	0.0529	0.9471	0.052825	0.0281563
289	0.080981	0.0529	0.9471	0.052825	0.0281563
290	0.080981	0.0529	0.9471	0.052825	0.0281563
291	0.080956	0.05285	0.94715	0.052775	0.0281813
292	0.080969	0.052825	0.947175	0.052775	0.0281938
293	0.080988	0.05285	0.94715	0.0528	0.0281875
294	0.081037	0.0529	0.9471	0.052875	0.0281625
295	0.081025	0.053	0.947	0.0529	0.028125
296	0.081094	0.05305	0.94695	0.052975	0.0281188
297	0.081069	0.0531	0.9469	0.05295	0.0281188
298	0.081094	0.053075	0.946925	0.05295	0.0281437
299	0.081094	0.053125	0.946875	0.05295	0.0281437
300	0.081094	0.0531	0.9469	0.05295	0.0281437
301	0.081013	0.053025	0.946975	0.05285	0.0281625
302	0.080988	0.052975	0.947025	0.0528	0.0281875
303	0.080994	0.0529	0.9471	0.052825	0.0281687
304	0.081000	0.052875	0.947125	0.052825	0.028175
305	0.081006	0.0529	0.9471	0.05285	0.0281563
306	0.081037	0.0529	0.9471	0.052875	0.0281625
307	0.081044	0.05295	0.94705	0.0529	0.0281437
308	0.081025	0.05295	0.94705	0.0529	0.028125
309	0.081025	0.0529	0.9471	0.0529	0.028125
310	0.081025	0.052925	0.947075	0.0529	0.028125
311	0.081025	0.0529	0.9471	0.052875	0.02815
312	0.081056	0.05295	0.94705	0.05295	0.0281062
313	0.081056	0.05295	0.94705	0.05295	0.0281062
314	0.081050	0.05295	0.94705	0.052925	0.028125
315	0.081050	0.05295	0.94705	0.052925	0.028125
316	0.081044	0.052975	0.947025	0.052925	0.0281188
317	0.081044	0.052975	0.947025	0.052925	0.0281188
318	0.081044	0.05295	0.94705	0.0529	0.0281437
319	0.081044	0.05295	0.94705	0.0529	0.0281437
320	0.081044	0.05295	0.94705	0.0529	0.0281437
321	0.081044	0.05295	0.94705	0.0529	0.0281437
322	0.081037	0.052975	0.947025	0.052925	0.0281125
323	0.081037	0.05295	0.94705	0.0529	0.0281375
324	0.081062	0.052925	0.947075	0.0529	0.0281625
325	0.081075	0.053025	0.946975	0.05295	0.028125
326	0.081031	0.053025	0.946975	0.0529	0.0281313
327	0.081050	0.053	0.947	0.052875	0.028175
328	0.081031	0.052975	0.947025	0.052875	0.0281563
329	0.081062	0.052925	0.947075	0.052875	0.0281875
330	0.081062	0.052925	0.947075	0.0529	0.0281625
331	0.081069	0.05295	0.94705	0.052925	0.0281437
332	0.081056	0.05295	0.94705	0.0529	0.0281563
333	0.081062	0.05295	0.94705	0.052925	0.0281375
334	0.081062	0.05295	0.94705	0.052925	0.0281375
335	0.081088	0.052975	0.947025	0.05295	0.0281375
336	0.081081	0.053	0.947	0.05295	0.0281313
337	0.081081	0.052975	0.947025	0.052925	0.0281563
338	0.081131	0.053025	0.946975	0.053	0.0281313
339	0.081100	0.05305	0.94695	0.05295	0.02815
340	0.081100	0.05305	0.94695	0.052975	0.028125
341	0.081131	0.0531	0.9469	0.05305	0.0280812
342	0.081150	0.05315	0.94685	0.053075	0.028075
343	0.081175	0.0532	0.9468	0.053125	0.02805
344	0.081156	0.053175	0.946825	0.0531	0.0280563
345	0.081131	0.05315	0.94685	0.053075	0.0280563
346	0.081131	0.053125	0.946875	0.05305	0.0280812
347	0.081156	0.0531	0.9469	0.05305	0.0281062
348	0.081156	0.053125	0.946875	0.05305	0.0281062
349	0.081138	0.053125	0.946875	0.05305	0.0280875
350	0.081156	0.0532	0.9468	0.0531	0.0280563
351	0.081181	0.053175	0.946825	0.053125	0.0280563
352	0.081187	0.0532	0.9468	0.05315	0.0280375
353	0.081206	0.05325	0.94675	0.053175	0.0280313
354	0.081250	0.053275	0.946725	0.0532	0.02805
355	0.081250	0.053275	0.946725	0.0532	0.02805
356	0.081294	0.053375	0.946625	0.053275	0.0280187
357	0.081337	0.05345	0.94655	0.0533	0.0280375
358	0.081337	0.05345	0.94655	0.0533	0.0280375
359	0.081337	0.05345	0.94655	0.0533	0.0280375
360	0.081356	0.053525	0.946475	0.05335	0.0280063
361	0.081350	0.053525	0.946475	0.053325	0.028025
362	0.081369	0.053525	0.946475	0.05335	0.0280187
363	0.081450	0.0535	0.9465	0.0534	0.02805
364	0.081425	0.053525	0.946475	0.05335	0.028075
365	0.081450	0.05355	0.94645	0.053375	0.028075
366	0.081550	0.053675	0.946325	0.053525	0.028025
367	0.081625	0.0538	0.9462	0.0536	0.028025
368	0.081525	0.053825	0.946175	0.0535	0.028025
369	0.081569	0.053725	0.946275	0.0535	0.0280688
370	0.081619	0.05375	0.94625	0.05355	0.0280688
371	0.081556	0.05375	0.94625	0.05345	0.0281062
372	0.081575	0.05375	0.94625	0.053475	0.0281
373	0.081669	0.05395	0.94605	0.0536	0.0280688
374	0.081687	0.053925	0.946075	0.0536	0.0280875
375	0.081719	0.05405	0.94595	0.05365	0.0280688
376	0.081712	0.053975	0.946025	0.0536	0.0281125
377	0.081756	0.054025	0.945975	0.0536	0.0281563
378	0.081687	0.054	0.946	0.053575	0.0281125
379	0.081725	0.053975	0.946025	0.05365	0.028075
380	0.081631	0.053825	0.946175	0.053525	0.0281062
381	0.081681	0.0538	0.9462	0.05355	0.0281313
382	0.081706	0.053775	0.946225	0.053575	0.0281313
383	0.081662	0.05375	0.94625	0.05355	0.0281125
384	0.081669	0.053775	0.946225	0.05355	0.0281188
385	0.081763	0.0538	0.9462	0.05365	0.0281125
386	0.081712	0.0539	0.9461	0.0536	0.0281125
387	0.081725	0.053825	0.946175	0.0536	0.028125
388	0.081769	0.053925	0.946075	0.05365	0.0281188
389	0.081831	0.053925	0.946075	0.053675	0.0281563
390	0.081856	0.05405	0.94595	0.053725	0.0281313
391	0.081850	0.05405	0.94595	0.053725	0.028125
392	0.081831	0.053975	0.946025	0.053675	0.0281563
393	0.081863	0.053975	0.946025	0.0537	0.0281625
394	0.081888	0.054075	0.945925	0.053725	0.0281625
395	0.081937	0.0541	0.9459	0.053775	0.0281625
396	0.081956	0.0542	0.9458	0.053825	0.0281313
397	0.081925	0.054125	0.945875	0.053775	0.02815
398	0.081894	0.05405	0.94595	0.05375	0.0281437
399	0.081888	0.053925	0.946075	0.053675	0.0282125
400	0.081912	0.05395	0.94605	0.0537	0.0282125
401	0.081919	0.053875	0.946125	0.0537	0.0282188
402	0.081925	0.053925	0.946075	0.05375	0.028175
403	0.081956	0.053925	0.946075	0.053775	0.0281813
404	0.081956	0.05405	0.94595	0.0538	0.0281563
405	0.081912	0.05395	0.94605	0.053725	0.0281875
406	0.081844	0.053825	0.946175	0.053575	0.0282687
407	0.081825	0.05375	0.94625	0.05355	0.028275
408	0.081825	0.0537	0.9463	0.05355	0.028275
409	0.081869	0.05365	0.94635	0.053575	0.0282937
410	0.081919	0.053825	0.946175	0.05365	0.0282687
411	0.081950	0.0539	0.9461	0.0537	0.02825
412	0.082025	0.0539	0.9461	0.0538	0.028225
413	0.081975	0.054	0.946	0.053725	0.02825
414	0.081956	0.053975	0.946025	0.053675	0.0282813
415	0.081894	0.053875	0.946125	0.05365	0.0282438
416	0.081919	0.0538	0.9462	0.053625	0.0282937
417	0.081969	0.053825	0.946175	0.05365	0.0283188
418	0.081962	0.053875	0.946125	0.053675	0.0282875
419	0.081981	0.053925	0.946075	0.053725	0.0282563
420	0.081931	0.053975	0.946025	0.0537	0.0282312
421	0.081900	0.053875	0.946125	0.053625	0.028275
422	0.081906	0.0538	0.9462	0.0536	0.0283063
423	0.081906	0.053725	0.946275	0.0536	0.0283063
424	0.081975	0.053775	0.946225	0.05365	0.028325
425	0.081931	0.053825	0.946175	0.05365	0.0282813
426	0.081956	0.0538	0.9462	0.053675	0.0282813
427	0.082000	0.053825	0.946175	0.053725	0.028275
428	0.082013	0.053875	0.946125	0.053725	0.0282875
429	0.082013	0.053925	0.946075	0.053725	0.0282875
430	0.082006	0.05395	0.94605	0.053725	0.0282813
431	0.081962	0.05395	0.94605	0.053675	0.0282875
432	0.081819	0.05375	0.94625	0.0535	0.0283188
433	0.081787	0.053575	0.946425	0.05345	0.0283375
434	0.081812	0.0535	0.9465	0.053475	0.0283375
435	0.081794	0.053525	0.946475	0.053475	0.0283188
436	0.081794	0.053525	0.946475	0.0535	0.0282937
437	0.081794	0.0535	0.9465	0.0535	0.0282937
438	0.081794	0.0535	0.9465	0.0535	0.0282937
439	0.081800	0.053525	0.946475	0.053525	0.028275
440	0.081800	0.053525	0.946475	0.053525	0.028275
441	0.081800	0.053525	0.946475	0.053525	0.028275
442	0.081800	0.053525	0.946475	0.053525	0.028275
443	0.081800	0.053525	0.946475	0.053525	0.028275
444	0.081800	0.053525	0.946475	0.053525	0.028275
445	0.081800	0.053525	0.946475	0.053525	0.028275
446	0.081800	0.053525	0.946475	0.053525	0.028275
447	0.081800	0.053525	0.946475	0.053525	0.028275
448	0.081800	0.053525	0.946475	0.053525	0.028275
449	0.081800	0.053525	0.946475	0.053525	0.028275
450	0.081800	0.053525	0.946475	0.053525	0.028275
451	0.081800	0.053525	0.946475	0.053525	0.028275
452	0.081800	0.053525	0.946475	0.053525	0.028275
453	0.081800	0.053525	0.946475	0.053525	0.028275
454	0.081800	0.053525	0.946475	0.053525	0.028275
455	0.081800	0.053525	0.946475	0.053525	0.028275
456	0.081800	0.053525	0.946475	0.053525	0.028275
457	0.081800	0.053525	0.946475	0.053525	0.028275
458	0.081800	0.053525	0.946475	0.053525	0.028275
459	0.081800	0.053525	0.946475	0.053525	0.028275
460	0.081800	0.053525	0.946475	0.053525	0.028275
461	0.081800	0.053525	0.946475	0.053525	0.028275
462	0.081800	0.053525	0.946475	0.053525	0.028275
463	0.081800	0.053525	0.946475	0.053525	0.028275
464	0.081800	0.053525	0.946475	0.053525	0.028275
465	0.081800	0.053525	0.946475	0.053525	0.028275
466	0.081800	0.053525	0.946475	0.053525	0.028275
467	0.081800	0.053525	0.946475	0.053525	0.028275
468	0.081800	0.053525	0.946475	0.053525	0.028275
469	0.081800	0.053525	0.946475	0.053525	0.028275
470	0.081800	0.053525	0.946475	0.053525	0.028275
471	0.081800	0.053525	0.946475	0.053525	0.028275
472	0.081800	0.053525	0.946475	0.053525	0.028275
473	0.081800	0.053525	0.946475	0.053525	0.028275
474	0.081800	0.053525	0.946475	0.053525	0.028275
475	0.081800	0.053525	0.946475	0.053525	0.028275
476	0.081800	0.053525	0.946475	0.053525	0.028275
477	0.081800	0.053525	0.946475	0.053525	0.028275
478	0.081800	0.053525	0.946475	0.053525	0.028275
479	0.081800	0.053525	0.946475	0.053525	0.028275
480	0.081800	0.053525	0.946475	0.053525	0.028275
481	0.081800	0.053525	0.946475	0.053525	0.028275
482	0.081800	0.053525	0.946475	0.053525	0.028275
483	0.081800	0.053525	0.946475	0.053525	0.028275
484	0.081800	0.053525	0.946475	0.053525	0.028275
485	0.081800	0.053525	0.946475	0.053525	0.028275
486	0.081800	0.053525	0.946475	0.053525	0.028275
487	0.081800	0.053525	0.946475	0.053525	0.028275
488	0.081800	0.053525	0.946475	0.053525	0.028275
489	0.081800	0.053525	0.946475	0.053525	0.028275
490	0.081800	0.053525	0.946475	0.053525	0.028275
491	0.081800	0.053525	0.946475	0.053525	0.028275
492	0.081800	0.053525	0.946475	0.053525	0.028275
493	0.081800	0.053525	0.946475	0.053525	0.028275
494	0.081800	0.053525	0.946475	0.053525	0.028275
495	0.081800	0.053525	0.946475	0.053525	0.028275
496	0.081800	0.053525	0.946475	0.053525	0.028275
497	0.081800	0.053525	0.946475	0.053525	0.028275
498	0.081800	0.053525	0.946475	0.053525	0.028275
499	0.081800	0.053525	0.946475	0.053525	0.028275
500	0.081800	0.053525	0.946475	0.053525	0.028275
501	0.081800	0.053525	0.946475	0.053525	0.028275
502	0.081800	0.053525	0.946475	0.053525	0.028275
503	0.081800	0.053525	0.946475	0.053525	0.028275
504	0.081800	0.053525	0.946475	0.053525	0.028275
505	0.081800	0.053525	0.946475	0.053525	0.028275
506	0.081800	0.053525	0.946475	0.053525	0.028275
507	0.081800	0.053525	0.946475	0.053525	0.028275
508	0.081800	0.053525	0.946475	0.053525	0.028275
509	0.081800	0.053525	0.946475	0.053525	0.028275
510	0.081800	0.053525	0.946475	0.053525	0.028275
511	0.081800	0.053525	0.946475	0.053525	0.028275
512	0.081800	0.053525	0.946475	0.053525	0.028275
513	0.081800	0.053525	0.946475	0.053525	0.028275
514	0.081800	0.053525	0.946475	0.053525	0.028275
515	0.081800	0.053525	0.946475	0.053525	0.028275
516	0.081800	0.053525	0.946475	0.053525	0.028275
517	0.081800	0.053525	0.946475	0.053525	0.028275
518	0.081800	0.053525	0.946475	0.053525	0.028275
519	0.081800	0.053525	0.946475	0.053525	0.028275
520	0.081800	0.053525	0.946475	0.053525	0.028275
521	0.081800	0.053525	0.946475	0.053525	0.028275
522	0.081800	0.053525	0.946475	0.053525	0.028275
523	0.081800	0.053525	0.946475	0.053525	0.028275
524	0.081800	0.053525	0.946475	0.053525	0.028275
525	0.081800	0.053525	0.946475	0.053525	0.028275
526	0.081800	0.053525	0.946475	0.053525	0.028275
527	0.081800	0.053525	0.946475	0.053525	0.028275
528	0.081800	0.053525	0.946475	0.053525	0.028275
529	0.081800	0.053525	0.946475	0.053525	0.028275
530	0.081800	0.053525	0.946475	0.053525	0.028275
531	0.081800	0.053525	0.946475	0.053525	0.028275
532	0.081800	0.053525	0.946475	0.053525	0.028275
533	0.081800	0.053525	0.946475	0.053525	0.028275
534	0.081800	0.053525	0.946475	0.053525	0.028275
535	0.081800	0.053525	0.946475	0.053525	0.028275
536	0.081800	0.053525	0.946475	0.053525	0.028275
537	0.081800	0.053525	0.946475	0.053525	0.028275
538	0.081800	0.053525	0.946475	0.053525	0.028275
539	0.081800	0.053525	0.946475	0.053525	0.028275
540	0.081800	0.053525	0.946475	0.053525	0.028275
541	0.081800	0.053525	0.946475	0.053525	0.028275
542	0.081800	0.053525	0.946475	0.053525	0.028275
543	0.081800	0.053525	0.946475	0.053525	0.028275
544	0.081800	0.053525	0.946475	0.053525	0.028275
545	0.081800	0.053525	0.946475	0.053525	0.028275
546	0.081800	0.053525	0.946475	0.053525	0.028275
547	0.081800	0.053525	0.946475	0.053525	0.028275
548	0.081800	0.053525	0.946475	0.053525	0.028275
549	0.081800	0.053525	0.946475	0.053525	0.028275
550	0.081800	0.053525	0.946475	0.053525	0.028275
551	0.081800	0.053525	0.946475	0.053525	0.028275
552	0.081800	0.053525	0.946475	0.053525	0.028275
553	0.081800	0.053525	0.946475	0.053525	0.028275
554	0.081800	0.053525	0.946475	0.053525	0.028275
555	0.081800	0.053525	0.946475	0.053525	0.028275
556	0.081800	0.053525	0.946475	0.053525	0.028275
557	0.081800	0.053525	0.946475	0.053525	0.028275
558	0.081800	0.053525	0.946475	0.053525	0.028275
559	0.081800	0.053525	0.946475	0.053525	0.028275
560	0.081800	0.053525	0.946475	0.053525	0.028275
561	0.081800	0.053525	0.946475	0.053525	0.028275
562	0.081800	0.053525	0.946475	0.053525	0.028275
563	0.081800	0.053525	0.946475	0.053525	0.028275
564	0.081800	0.053525	0.946475	0.053525	0.028275
565	0.081800	0.053525	0.946475	0.053525	0.028275
566	0.081800	0.053525	0.946475	0.053525	0.028275
567	0.081800	0.053525	0.946475	0.053525	0.028275
568	0.081800	0.053525	0.946475	0.053525	0.028275
569	0.081800	0.053525	0.946475	0.053525	0.028275
570	0.081800	0.053525	0.946475	0.053525	0.028275
571	0.081800	0.053525	0.946475	0.053525	0.028275
572	0.081800	0.053525	0.946475	0.053525	0.028275
573	0.081800	0.053525	0.946475	0.053525	0.028275
574	0.081800	0.053525	0.946475	0.053525	0.028275
575	0.081800	0.053525	0.946475	0.053525	0.028275
576	0.081800	0.053525	0.946475	0.053525	0.028275
577	0.081800	0.053525	0.946475	0.053525	0.028275
578	0.081800	0.053525	0.946475	0.053525	0.028275
579	0.081800	0.053525	0.946475	0.053525	0.028275
580	0.081800	0.053525	0.946475	0.053525	0.028275
581	0.081800	0.053525	0.946475	0.053525	0.028275
582	0.081800	0.053525	0.946475	0.053525	0.028275
583	0.081800	0.053525	0.946475	0.053525	0.028275
584	0.081800	0.053525	0.946475	0.053525	0.028275
585	0.081800	0.053525	0.946475	0.053525	0.028275
586	0.081800	0.053525	0.946475	0.053525	0.028275
587	0.081800	0.053525	0.946475	0.053525	0.028275
588	0.081800	0.053525	0.946475	0.053525	0.028275
589	0.081800	0.053525	0.946475	0.053525	0.028275
590	0.081800	0.053525	0.946475	0.053525	0.028275
591	0.081800	0.053525	0.946475	0.053525	0.028275
592	0.081800	0.053525	0.946475	0.053525	0.028275
593	0.081800	0.053525	0.946475	0.053525	0.028275
594	0.081800	0.053525	0.946475	0.053525	0.028275
595	0.081800	0.053525	0.946475	0.053525	0.028275
596	0.081800	0.053525	0.946475	0.053525	0.028275
597	0.081800	0.053525	0.946475	0.053525	0.028275
598	0.081800	0.053525	0.946475	0.053525	0.028275
599	0.081800	0.053525	0.946475	0.053525	0.028275
600	0.081800	0.053525	0.946475	0.053525	0.028275
601	0.081800	0.053525	0.946475	0.053525	0.028275
602	0.081800	0.053525	0.946475	0.053525	0.028275
603	0.081800	0.053525	0.946475	0.053525	0.028275
604	0.081800	0.053525	0.946475	0.053525	0.028275
605	0.081800	0.053525	0.946475	0.053525	0.028275
606	0.081800	0.053525	0.946475	0.053525	0.028275
607	0.081800	0.053525	0.946475	0.053525	0.028275
608	0.081800	0.053525	0.946475	0.053525	0.028275
609	0.081800	0.053525	0.946475	0.053525	0.028275
610	0.081800	0.053525	0.946475	0.053525	0.028275
611	0.081800	0.053525	0.946475	0.053525	0.028275
612	0.081800	0.053525	0.946475	0.053525	0.028275
613	0.081800	0.053525	0.946475	0.053525	0.028275
614	0.081800	0.053525	0.946475	0.053525	0.028275
615	0.081800	0.053525	0.946475	0.053525	0.028275
616	0.081800	0.053525	0.946475	0.053525	0.028275
617	0.081800	0.053525	0.946475	0.053525	0.028275
618	0.081800	0.053525	0.946475	0.053525	0.028275
619	0.081800	0.053525	0.946475	0.053525	0.028275
620	0.081800	0.053525	0.946475	0.053525	0.028275
621	0.081800	0.053525	0.946475	0.053525	0.028275
622	0.081800	0.053525	0.946475	0.053525	0.028275
623	0.081800	0.053525	0.946475	0.053525	0.028275
624	0.081800	0.053525	0.946475	0.053525	0.028275
625	0.081800	0.053525	0.946475	0.053525	0.028275
626	0.081800	0.053525	0.946475	0.053525	0.028275
627	0.081800	0.053525	0.946475	0.053525	0.028275
628	0.081800	0.053525	0.946475	0.053525	0.028275
629	0.081800	0.053525	0.946475	0.053525	0.028275
630	0.081800	0.053525	0.946475	0.053525	0.028275
631	0.081800	0.053525	0.946475	0.053525	0.028275
632	0.081800	0.053525	0.946475	0.053525	0.028275
633	0.081800	0.053525	0.946475	0.053525	0.028275
634	0.081800	0.053525	0.946475	0.053525	0.028275
635	0.081800	0.053525	0.946475	0.053525	0.028275
636	0.081800	0.053525	0.946475	0.053525	0.028275
637	0.081800	0.053525	0.946475	0.053525	0.028275
638	0.081800	0.053525	0.946475	0.053525	0.028275
639	0.081800	0.053525	0.946475	0.053525	0.028275
640	0.081800	0.053525	0.946475	0.053525	0.028275
641	0.081800	0.053525	0.946475	0.053525	0.028275
642	0.081800	0.053525	0.946475	0.053525	0.028275
643	0.081800	0.053525	0.946475	0.053525	0.028275
644	0.081800	0.053525	0.946475	0.053525	0.028275
645	0.081800	0.053525	0.946475	0.053525	0.028275
646	0.081800	0.053525	0.946475	0.053525	0.028275
647	0.081800	0.053525	0.946475	0.053525	0.028275
648	0.081800	0.053525	0.946475	0.053525	0.028275
649	0.081800	0.053525	0.946475	0.053525	0.028275
650	0.081800	0.053525	0.946475	0.053525	0.028275
651	0.081800	0.053525	0.946475	0.053525	0.028275
652	0.081800	0.053525	0.946475	0.053525	0.028275
653	0.081800	0.053525	0.946475	0.053525	0.028275
654	0.081800	0.053525	0.946475	0.053525	0.028275
655	0.081800	0.053525	0.946475	0.053525	0.028275
656	0.081800	0.053525	0.946475	0.053525	0.028275
657	0.081800	0.053525	0.946475	0.053525	0.028275
658	0.081800	0.053525	0.946475	0.053525	0.028275
659	0.081800	0.053525	0.946475	0.053525	0.028275
660	0.081800	0.053525	0.946475	0.053525	0.028275
661	0.081800	0.053525	0.946475	0.053525	0.028275
662	0.081800	0.053525	0.946475	0.053525	0.028275
663	0.081800	0.053525	0.946475	0.053525	0.028275
664	0.081800	0.053525	0.946475	0.053525	0.028275
665	0.081800	0.053525	0.946475	0.053525	0.028275
666	0.081800	0.053525	0.946475	0.053525	0.028275
667	0.081800	0.053525	0.946475	0.053525	0.028275
668	0.081800	0.053525	0.946475	0.053525	0.028275
669	0.081800	0.053525	0.946475	0.053525	0.028275
670	0.081800	0.053525	0.946475	0.053525	0.028275
671	0.081800	0.053525	0.946475	0.053525	0.028275
672	0.081800	0.053525	0.946475	0.053525	0.028275
673	0.081800	0.053525	0.946475	0.053525	0.028275
674	0.081800	0.053525	0.946475	0.053525	0.028275
675	0.081800	0.053525	0.946475	0.053525	0.028275
676	0.081800	0.053525	0.946475	0.053525	0.028275
677	0.081800	0.053525	0.946475	0.053525	0.028275
678	0.081800	0.053525	0.946475	0.053525	0.028275
679	0.081800	0.053525	0.946475	0.053525	0.028275
680	0.081800	0.053525	0.946475	0.053525	0.028275
681	0.081800	0.053525	0.946475	0.053525	0.028275
682	0.081800	0.053525	0.946475	0.053525	0.028275
683	0.081800	0.053525	0.946475	0.053525	0.028275
684	0.081800	0.053525	0.946475	0.053525	0.028275
685	0.081800	0.053525	0.946475	0.053525	0.028275
686	0.081800	0.053525	0.946475	0.053525	0.028275
687	0.081800	0.053525	0.946475	0.053525	0.028275
688	0.081800	0.053525	0.946475	0.053525	0.028275
689	0.081800	0.053525	0.946475	0.053525	0.028275
690	0.081800	0.053525	0.946475	0.053525	0.028275
691	0.081800	0.053525	0.946475	0.053525	0.028275
692	0.081800	0.053525	0.946475	0.053525	0.028275
693	0.081800	0.053525	0.946475	0.053525	0.028275
694	0.081800	0.053525	0.946475	0.053525	0.028275
695	0.081800	0.053525	0.946475	0.053525	0.028275
696	0.081800	0.053525	0.946475	0.053525	0.028275
697	0.081800	0.053525	0.946475	0.053525	0.028275
698	0.081800	0.053525	0.946475	0.053525	0.028275
699	0.081800	0.053525	0.946475	0.053525	0.028275
700	0.081800	0.053525	0.946475	0.053525	0.028275
701	0.081800	0.053525	0.946475	0.053525	0.028275
702	0.081800	0.053525	0.946475	0.053525	0.028275
703	0.081800	0.053525	0.946475	0.053525	0.028275
704	0.081800	0.053525	0.946475	0.053525	0.028275
705	0.081800	0.053525	0.946475	0.053525	0.028275
706	0.081800	0.053525	0.946475	0.053525	0.028275
707	0.081800	0.053525	0.946475	0.053525	0.028275
708	0.081800	0.053525	0.946475	0.053525	0.028275
709	0.081800	0.053525	0.946475	0.053525	0.028275
710	0.081800	0.053525	0.946475	0.053525	0.028275
711	0.081800	0.053525	0.946475	0.053525	0.028275
712	0.081800	0.053525	0.946475	0.053525	0.028275
713	0.081800	0.053525	0.946475	0.053525	0.028275
714	0.081800	0.053525	0.946475	0.053525	0.028275
715	0.081800	0.053525	0.946475	0.053525	0.028275
716	0.081800	0.053525	0.946475	0.053525	0.028275
717	0.081800	0.053525	0.946475	0.053525	0.028275
718	0.081800	0.053525	0.946475	0.053525	0.028275
719	0.081800	0.053525	0.946475	0.053525	0.028275
720	0.081800	0.053525	0.946475	0.053525	0.028275
721	0.081800	0.053525	0.946475	0.053525	0.028275
722	0.081800	0.053525	0.946475	0.053525	0.028275
723	0.081800	0.053525	0.946475	0.053525	0.028275
724	0.081800	0.053525	0.946475	0.053525	0.028275
725	0.081800	0.053525	0.946475	0.053525	0.028275
726	0.081800	0.053525	0.946475	0.053525	0.028275
727	0.081800	0.053525	0.946475	0.053525	0.028275
728	0.081800	0.053525	0.946475	0.053525	0.028275
729	0.081800	0.053525	0.946475	0.053525	0.028275
730	0.081800	0.053525	0.946475	0.053525	0.028275
731	0.081800	0.053525	0.946475	0.053525	0.028275
732	0.081800	0.053525	0.946475	0.053525	0.028275
733	0.081800	0.053525	0.946475	0.053525	0.028275
734	0.081800	0.053525	0.946475	0.053525	0.028275
735	0.081800	0.053525	0.946475	0.053525	0.028275
736	0.081800	0.053525	0.946475	0.053525	0.028275
737	0.081800	0.053525	0.946475	0.053525	0.028275
738	0.081800	0.053525	0.946475	0.053525	0.028275
739	0.081800	0.053525	0.946475	0.053525	0.028275
740	0.081800	0.053525	0.946475	0.053525	0.028275
741	0.081800	0.053525	0.946475	0.053525	0.028275
742	0.081800	0.053525	0.946475	0.053525	0.028275
743	0.081800	0.053525	0.946475	0.053525	0.028275
744	0.081800	0.053525	0.946475	0.053525	0.028275
745	0.081800	0.053525	0.946475	0.053525	0.028275
746	0.081800	0.053525	0.946475	0.053525	0.028275
747	0.081800	0.053525	0.946475	0.053525	0.028275
748	0.081800	0.053525	0.946475	0.053525	0.028275
749	0.081800	0.053525	0.946475	0.053525	0.028275
750	0.081800	0.053525	0.946475	0.053525	0.028275
751	0.081800	0.053525	0.946475	0.053525	0.028275
752	0.081800	0.053525	0.946475	0.053525	0.028275
753	0.081800	0.053525	0.946475	0.053525	0.028275
754	0.081800	0.053525	0.946475	0.053525	0.028275
755	0.081800	0.053525	0.946475	0.053525	0.028275
756	0.081800	0.053525	0.946475	0.053525	0.028275
757	0.081800	0.053525	0.946475	0.053525	0.028275
758	0.081800	0.053525	0.946475	0.053525	0.028275
759	0.081800	0.053525	0.946475	0.053525	0.028275
760	0.081800	0.053525	0.946475	0.053525	0.028275
761	0.081800	0.053525	0.946475	0.053525	0.028275
762	0.081800	0.053525	0.946475	0.053525	0.028275
763	0.081800	0.053525	0.946475	0.053525	0.028275
764	0.081800	0.053525	0.946475	0.053525	0.028275
765	0.081800	0.053525	0.946475	0.053525	0.028275
766	0.081800	0.053525	0.946475	0.053525	0.028275
767	0.081800	0.053525	0.946475	0.053525	0.028275
768	0.081800	0.053525	0.946475	0.053525	0.028275
769	0.081800	0.053525	0.946475	0.053525	0.028275
770	0.081800	0.053525	0.946475	0.053525	0.028275
771	0.081800	0.053525	0.946475	0.053525	0.028275
772	0.081800	0.053525	0.946475	0.053525	0.028275
773	0.081800	0.053525	0.946475	0.053525	0.028275
774	0.081800	0.053525	0.946475	0.053525	0.028275
775	0.081800	0.053525	0.946475	0.053525	0.028275
776	0.081800	0.053525	0.946475	0.053525	0.028275
777	0.081800	0.053525	0.946475	0.053525	0.028275
778	0.081800	0.053525	0.946475	0.053525	0.028275
779	0.081800	0.053525	0.946475	0.053525	0.028275
780	0.081800	0.053525	0.946475	0.053525	0.028275
781	0.081800	0.053525	0.946475	0.053525	0.028275
782	0.081800	0.053525	0.946475	0.053525	0.028275
783	0.081800	0.053525	0.946475	0.053525	0.028275
784	0.081800	0.053525	0.946475	0.053525	0.028275
785	0.081800	0.053525	0.946475	0.053525	0.028275
786	0.081800	0.053525	0.946475	0.053525	0.028275
787	0.081800	0.053525	0.946475	0.053525	0.028275
788	0.081800	0.053525	0.946475	0.053525	0.028275
789	0.081800	0.053525	0.946475	0.053525	0.028275
790	0.081800	0.053525	0.946475	0.053525	0.028275
791	0.081800	0.053525	0.946475	0.053525	0.028275
792	0.081800	0.053525	0.946475	0.053525	0.028275
793	0.081800	0.053525	0.946475	0.053525	0.028275
794	0.081800	0.053525	0.946475	0.053525	0.028275
795	0.081800	0.053525	0.946475	0.053525	0.028275
796	0.081800	0.053525	0.946475	0.053525	0.028275
797	0.081800	0.053525	0.946475	0.053525	0.028275
798	0.081800	0.053525	0.946475	0.053525	0.028275
799	0.081800	0.053525	0.946475	0.053525	0.028275
800	0.081800	0.053525	0.946475	0.053525	0.028275
801	0.081800	0.053525	0.946475	0.053525	0.028275
802	0.081800	0.053525	0.946475	0.053525	0.028275
803	0.081800	0.053525	0.946475	0.053525	0.028275
804	0.081800	0.053525	0.946475	0.053525	0.028275
805	0.081800	0.053525	0.946475	0.053525	0.028275
806	0.081800	0.053525	0.946475	0.053525	0.028275
807	0.081800	0.053525	0.946475	0.053525	0.028275
808	0.081800	0.053525	0.946475	0.053525	0.028275
809	0.081800	0.053525	0.946475	0.053525	0.028275
810	0.081800	0.053525	0.946475	0.053525	0.028275
811	0.081800	0.053525	0.946475	0.053525	0.028275
812	0.081800	0.053525	0.946475	0.053525	0.028275
813	0.081800	0.053525	0.946475	0.053525	0.028275
814	0.081800	0.053525	0.946475	0.053525	0.028275
815	0.081800	0.053525	0.946475	0.053525	0.028275
816	0.081800	0.053525	0.946475	0.053525	0.028275
817	0.081800	0.053525	0.946475	0.053525	0.028275
818	0.081800	0.053525	0.946475	0.053525	0.028275
819	0.081800	0.053525	0.946475	0.053525	0.028275
820	0.081800	0.053525	0.946475	0.053525	0.028275
821	0.081800	0.053525	0.946475	0.053525	0.028275
822	0.081800	0.053525	0.946475	0.053525	0.028275
823	0.081800	0.053525	0.946475	0.053525	0.028275
824	0.081800	0.053525	0.946475	0.053525	0.028275
825	0.081800	0.053525	0.946475	0.053525	0.028275
826	0.081800	0.053525	0.946475	0.053525	0.028275
827	0.081800	0.053525	0.946475	0.053525	0.028275
828	0.081800	0.053525	0.946475	0.053525	0.028275
829	0.081800	0.053525	0.946475	0.053525	0.028275
830	0.081800	0.053525	0.946475	0.053525	0.028275
831	0.081800	0.053525	0.946475	0.053525	0.028275
832	0.081800	0.053525	0.946475	0.053525	0.028275
833	0.081800	0.053525	0.946475	0.053525	0.028275
834	0.081800	0.053525	0.946475	0.053525	0.028275
835	0.081800	0.053525	0.946475	0.053525	0.028275
836	0.081800	0.053525	0.946475	0.053525	0.028275
837	0.081800	0.053525	0.946475	0.053525	0.028275
838	0.081800	0.053525	0.946475	0.053525	0.028275
839	0.081800	0.053525	0.946475	0.053525	0.028275
840	0.081800	0.053525	0.946475	0.053525	0.028275
841	0.081800	0.053525	0.946475	0.053525	0.028275
842	0.081800	0.053525	0.946475	0.053525	0.028275
843	0.081800	0.053525	0.946475	0.053525	0.028275
844	0.081800	0.053525	0.946475	0.053525	0.028275
845	0.081800	0.053525	0.946475	0.053525	0.028275
846	0.081800	0.053525	0.946475	0.053525	0.028275
847	0.081800	0.053525	0.946475	0.053525	0.028275
848	0.081800	0.053525	0.946475	0.053525	0.028275
849	0.081800	0.053525	0.946475	0.053525	0.028275
850	0.081800	0.053525	0.946475	0.053525	0.028275
851	0.081800	0.053525	0.946475	0.053525	0.028275
852	0.081800	0.053525	0.946475	0.053525	0.028275
853	0.081800	0.053525	0.946475	0.053525	0.028275
854	0.081800	0.053525	0.946475	0.053525	0.028275
855	0.081800	0.053525	0.946475	0.053525	0.028275
856	0.081800	0.053525	0.946475	0.053525	0.028275
857	0.081800	0.053525	0.946475	0.053525	0.028275
858	0.081800	0.053525	0.946475	0.053525	0.028275
859	0.081800	0.053525	0.946475	0.053525	0.028275
860	0.081800	0.053525	0.946475	0.053525	0.028275
861	0.081800	0.053525	0.946475	0.053525	0.028275
862	0.081800	0.053525	0.946475	0.053525	0.028275
863	0.081800	0.053525	0.946475	0.053525	0.028275
864	0.081800	0.053525	0.946475	0.053525	0.028275
865	0.081800	0.053525	0.946475	0.053525	0.028275
866	0.081800	0.053525	0.946475	0.053525	0.028275
867	0.081800	0.053525	0.946475	0.053525	0.028275
868	0.081800	0.053525	0.946475	0.053525	0.028275
869	0.081800	0.053525	0.946475	0.053525	0.028275
870	0.081800	0.053525	0.946475	0.053525	0.028275
871	0.081800	0.053525	0.946475	0.053525	0.028275
872	0.081800	0.053525	0.946475	0.053525	0.028275
873	0.081800	0.053525	0.946475	0.053525	0.028275
874	0.081800	0.053525	0.946475	0.053525	0.028275
875	0.081800	0.053525	0.946475	0.053525	0.028275
876	0.081800	0.053525	0.946475	0.053525	0.028275
877	0.081800	0.053525	0.946475	0.053525	0.028275
878	0.081800	0.053525	0.946475	0.053525	0.028275
879	0.081800	0.053525	0.946475	0.053525	0.028275
880	0.081800	0.053525	0.946475	0.053525	0.028275
881	0.081800	0.053525	0.946475	0.053525	0.028275
882	0.081800	0.053525	0.946475	0.053525	0.028275
883	0.081800	0.053525	0.946475	0.053525	0.028275
884	0.081800	0.053525	0.946475	0.053525	0.028275
885	0.081800	0.053525	0.946475	0.053525	0.028275
886	0.081800	0.053525	0.946475	0.053525	0.028275
887	0.081800	0.053525	0.946475	0.053525	0.028275
888	0.081800	0.053525	0.946475	0.053525	0.028275
889	0.081800	0.053525	0.946475	0.053525	0.028275
890	0.081800	0.053525	0.946475	0.053525	0.028275
891	0.081800	0.053525	0.946475	0.053525	0.028275
892	0.081800	0.053525	0.946475	0.053525	0.028275
893	0.081800	0.053525	0.946475	0.053525	0.028275
894	0.081800	0.053525	0.946475	0.053525	0.028275
895	0.081800	0.053525	0.946475	0.053525	0.028275
896	0.081800	0.053525	0.946475	0.053525	0.028275
897	0.081800	0.053525	0.946475	0.053525	0.028275
898	0.081800	0.053525	0.946475	0.053525	0.028275
899	0.081800	0.053525	0.946475	0.053525	0.028275
900	0.081800	0.053525	0.946475	0.053525	0.028275
901	0.081800	0.053525	0.946475	0.053525	0.028275
902	0.081800	0.053525	0.946475	0.053525	0.028275
903	0.081800	0.053525	0.946475	0.053525	0.028275
904	0.081800	0.053525	0.946475	0.053525	0.028275
905	0.081800	0.053525	0.946475	0.053525	0.028275
906	0.081800	0.053525	0.946475	0.053525	0.028275
907	0.081800	0.053525	0.946475	0.053525	0.028275
908	0.081800	0.053525	0.946475	0.053525	0.028275
909	0.081800	0.053525	0.946475	0.053525	0.028275
910	0.081800	0.053525	0.946475	0.053525	0.028275
911	0.081800	0.053525	0.946475	0.053525	0.028275
912	0.081800	0.053525	0.946475	0.053525	0.028275
913	0.081800	0.053525	0.946475	0.053525	0.028275
914	0.081800	0.053525	0.946475	0.053525	0.028275
915	0.081800	0.053525	0.946475	0.053525	0.028275
916	0.081800	0.053525	0.946475	0.053525	0.028275
917	0.081800	0.053525	0.946475	0.053525	0.028275
918	0.081800	0.053525	0.946475	0.053525	0.028275
919	0.081800	0.053525	0.946475	0.053525	0.028275
920	0.081800	0.053525	0.946475	0.053525	0.028275
921	0.081800	0.053525	0.946475	0.053525	0.028275
922	0.081800	0.053525	0.946475	0.053525	0.028275
923	0.081800	0.053525	0.946475	0.053525	0.028275
924	0.081800	0.053525	0.946475	0.053525	0.028275
925	0.081800	0.053525	0.946475	0.053525	0.028275
926	0.081800	0.053525	0.946475	0.053525	0.028275
927	0.081800	0.053525	0.946475	0.053525	0.028275
928	0.081800	0.053525	0.946475	0.053525	0.028275
929	0.081800	0.053525	0.946475	0.053525	0.028275
930	0.081800	0.053525	0.946475	0.053525	0.028275
931	0.081800	0.053525	0.946475	0.053525	0.028275
932	0.081800	0.053525	0.946475	0.053525	0.028275
933	0.081800	0.053525	0.946475	0.053525	0.028275
934	0.081800	0.053525	0.946475	0.053525	0.028275
935	0.081800	0.053525	0.946475	0.053525	0.028275
936	0.081800	0.053525	0.946475	0.053525	0.028275
937	0.081800	0.053525	0.946475	0.053525	0.028275
938	0.081800	0.053525	0.946475	0.053525	0.028275
939	0.081800	0.053525	0.946475	0.053525	0.028275
940	0.081800	0.053525	0.946475	0.053525	0.028275
941	0.081800	0.053525	0.946475	0.053525	0.028275
942	0.081800	0.053525	0.946475	0.053525	0.028275
943	0.081800	0.053525	0.946475	0.053525	0.028275
944	0.081800	0.053525	0.946475	0.053525	0.028275
945	0.081800	0.053525	0.946475	0.053525	0.028275
946	0.081800	0.053525	0.946475	0.053525	0.028275
947	0.081800	0.053525	0.946475	0.053525	0.028275
948	0.081800	0.053525	0.946475	0.053525	0.028275
949	0.081800	0.053525	0.946475	0.053525	0.028275
950	0.081800	0.053525	0.946475	0.053525	0.028275
951	0.081800	0.053525	0.946475	0.053525	0.028275
952	0.081800	0.053525	0.946475	0.053525	0.028275
953	0.081800	0.053525	0.946475	0.053525	0.028275
954	0.081800	0.053525	0.946475	0.053525	0.028275
955	0.081800	0.053525	0.946475	0.053525	0.028275
956	0.081800	0.053525	0.946475	0.053525	0.028275
957	0.081800	0.053525	0.946475	0.053525	0.028275
958	0.081800	0.053525	0.946475	0.053525	0.028275
959	0.081800	0.053525	0.946475	0.053525	0.028275
960	0.081800	0.053525	0.946475	0.053525	0.028275
961	0.081800	0.053525	0.946475	0.053525	0.028275
962	0.081800	0.053525	0.946475	0.053525	0.028275
963	0.081800	0.053525	0.946475	0.053525	0.028275
964	0.081800	0.053525	0.946475	0.053525	0.028275
965	0.081800	0.053525	0.946475	0.053525	0.028275
966	0.081800	0.053525	0.946475	0.053525	0.028275
967	0.081800	0.053525	0.946475	0.053525	0.028275
968	0.081800	0.053525	0.946475	0.053525	0.028275
969	0.081800	0.053525	0.946475	0.053525	0.028275
970	0.081800	0.053525	0.946475	0.053525	0.028275
971	0.081800	0.053525	0.946475	0.053525	0.028275
972	0.081800	0.053525	0.946475	0.053525	0.028275
973	0.081800	0.053525	0.946475	0.053525	0.028275
974	0.081800	0.053525	0.946475	0.053525	0.028275
975	0.081800	0.053525	0.946475	0.053525	0.028275
976	0.081800	0.053525	0.946475	0.053525	0.028275
977	0.081800	0.053525	0.946475	0.053525	0.028275
978	0.081800	0.053525	0.946475	0.053525	0.028275
979	0.081800	0.053525	0.946475	0.053525	0.028275
980	0.081800	0.053525	0.946475	0.053525	0.028275
981	0.081800	0.053525	0.946475	0.053525	0.028275
982	0.081800	0.053525	0.946475	0.053525	0.028275
983	0.081800	0.053525	0.946475	0.053525	0.028275
984	0.081800	0.053525	0.946475	0.053525	0.028275
985	0.081800	0.053525	0.946475	0.053525	0.028275
986	0.081800	0.053525	0.946475	0.053525	0.028275
987	0.081800	0.053525	0.946475	0.053525	0.028275
988	0.081800	0.053525	0.946475	0.053525	0.028275
989	0.081800	0.053525	0.946475	0.053525	0.028275
990	0.081800	0.053525	0.946475	0.053525	0.028275
991	0.081800	0.053525	0.946475	0.053525	0.028275
992	0.081800	0.053525	0.946475	0.053525	0.028275
993	0.081800	0.053525	0.946475	0.053525	0.028275
994	0.081800	0.053525	0.946475	0.053525	0.028275
995	0.081800	0.053525	0.946475	0.053525	0.028275
996	0.081800	0.053525	0.946475	0.053525	0.028275
997	0.081800	0.053525	0.946475	0.053525	0.028275
998	0.081800	0.053525	0.946475	0.053525	0.028275
999	0.081800	0.053525	0.946475	0.053525	0.028275
1000	0.081800	0.053525	0.946475	0.053525	0.028275
1001	0.081800	0.053525	0.946475	0.053525	0.028275
1002	0.081800	0.053525	0.946475	0.053525	0.028275
1003	0.081800	0.053525	0.946475	0.053525	0.028275
1004	0.081800	0.053525	0.946475	0.053525	0.028275
1005	0.081800	0.053525	0.946475	0.053525	0.028275
1006	0.081800	0.053525	0.946475	0.053525	0.028275
1007	0.081800	0.053525	0.946475	0.053525	0.028275
1008	0.081800	0.053525	0.946475	0.053525	0.028275
1009	0.081800	0.053525	0.946475	0.053525	0.028275
1010	0.081800	0.053525	0.946475	0.053525	0.028275
1011	0.081800	0.053525	0.946475	0.053525	0.028275
1012	0.081800	0.053525	0.946475	0.053525	0.028275
1013	0.081800	0.053525	0.946475	0.053525	0.028275
1014	0.081800	0.053525	0.946475	0.053525	0.028275
1015	0.081800	0.053525	0.946475	0.053525	0.028275
1016	0.081800	0.053525	0.946475	0.053525	0.028275
1017	0.081800	0.053525	0.946475	0.053525	0.028275
1018	0.081800	0.053525	0.946475	0.053525	0.028275
1019	0.081800	0.053525	0.946475	0.053525	0.028275
1020	0.081800	0.053525	0.946475	0.053525	0.028275
1021	0.081800	0.053525	0.946475	0.053525	0.028275
1022	0.081800	0.053525	0.946475	0.053525	0.028275
1023	0.081800	0.053525	0.946475	0.053525	0.028275
1024	0.081800	0.053525	0.946475	0.053525	0.028275
1025	0.081800	0.053525	0.946475	0.053525	0.028275
1026	0.081800	0.053525	0.946475	0.053525	0.028275
1027	0.081800	0.053525	0.946475	0.053525	0.028275
1028	0.081800	0.053525	0.946475	0.053525	0.028275
1029	0.081800	0.053525	0.946475	0.053525	0.028275
1030	0.081800	0.053525	0.946475	0.053525	0.028275
1031	0.081800	0.053525	0.946475	0.053525	0.028275
1032	0.081800	0.053525	0.946475	0.053525	0.028275
1033	0.081800	0.053525	0.946475	0.053525	0.028275
1034	0.081800	0.053525	0.946475	0.053525	0.028275
1035	0.081800	0.053525	0.946475	0.053525	0.028275
1036	0.081800	0.053525	0.946475	0.053525	0.028275
1037	0.081800	0.053525	0.946475	0.053525	0.028275
1038	0.081800	0.053525	0.946475	0.053525	0.028275
1039	0.081800	0.053525	0.946475	0.053525	0.028275
1040	0.081800	0.053525	0.946475	0.053525	0.028275
1041	0.081800	0.053525	0.946475	0.053525	0.028275
1042	0.081800	0.053525	0.946475	0.053525	0.028275
1043	0.081800	0.053525	0.946475	0.053525	0.028275
1044	0.081800	0.053525	0.946475	0.053525	0.028275
1045	0.081800	0.053525	0.946475	0.053525	0.028275
1046	0.081800	0.053525	0.946475	0.053525	0.028275
1047	0.081800	0.053525	0.946475	0.053525	0.028275
1048	0.081800	0.053525	0.946475	0.053525	0.028275
1049	0.081800	0.053525	0.946475	0.053525	0.028275
1050	0.081800	0.053525	0.946475	0.053525	0.028275
1051	0.081800	0.053525	0.946475	0.053525	0.028275
1052	0.081800	0.053525	0.946475	0.053525	0.028275
1053	0.081800	0.053525	0.946475	0.053525	0.028275
1054	0.081800	0.053525	0.946475	0.053525	0.028275
1055	0.081800	0.053525	0.946475	0.053525	0.028275
1056	0.081800	0.053525	0.946475	0.053525	0.028275
1057	0.081800	0.053525	0.946475	0.053525	0.028275
1058	0.081800	0.053525	0.946475	0.053525	0.028275
1059	0.081800	0.053525	0.946475	0.053525	0.028275
1060	0.081800	0.053525	0.946475	0.053525	0.028275
1061	0.081800	0.053525	0.946475	0.053525	0.028275
1062	0.081800	0.053525	0.946475	0.053525	0.028275
1063	0.081800	0.053525	0.946475	0.053525	0.028275
1064	0.081800	0.053525	0.946475	0.053525	0.028275
1065	0.081800	0.053525	0.946475	0.053525	0.028275
1066	0.081800	0.053525	0.946475	0.053525	0.028275
1067	0.081800	0.053525	0.946475	0.053525	0.028275
1068	0.081800	0.053525	0.946475	0.053525	0.028275
1069	0.081800	0.053525	0.946475	0.053525	0.028275
1070	0.081800	0.053525	0.946475	0.053525	0.028275
1071	0.081800	0.053525	0.946475	0.053525	0.028275
1072	0.081800	0.053525	0.946475	0.053525	0.028275
1073	0.081800	0.053525	0.946475	0.053525	0.028275
1074	0.081800	0.053525	0.946475	0.053525	0.028275
1075	0.081800	0.053525	0.946475	0.053525	0.028275
1076	0.081800	0.053525	0.946475	0.053525	0.028275
1077	0.081800	0.053525	0.946475	0.053525	0.028275
1078	0.081800	0.053525	0.946475	0.053525	0.028275
1079	0.081800	0.053525	0.946475	0.053525	0.028275
1080	0.081800	0.053525	0.946475	0.053525	0.028275
1081	0.081800	0.053525	0.946475	0.053525	0.028275
1082	0.081800	0.053525	0.946475	0.053525	0.028275
1083	0.081800	0.053525	0.946475	0.053525	0.028275
1084	0.081800	0.053525	0.946475	0.053525	0.028275
1085	0.081800	0.053525	0.946475	0.053525	0.028275
1086	0.081800	0.053525	0.946475	0.053525	0.028275
1087	0.081800	0.053525	0.946475	0.053525	0.028275
1088	0.081800	0.053525	0.946475	0.053525	0.028275
1089	0.081800	0.053525	0.946475	0.053525	0.028275
1090	0.081800	0.053525	0.946475	0.053525	0.028275
1091	0.081800	0.053525	0.946475	0.053525	0.028275
1092	0.081800	0.053525	0.946475	0.053525	0.028275
1093	0.081800	0.053525	0.946475	0.053525	0.028275
1094	0.081800	0.053525	0.946475	0.053525	0.028275
1095	0.081800	0.053525	0.946475	0.053525	0.028275
1096	0.081800	0.053525	0.946475	0.053525	0.028275
1097	0.081800	0.053525	0.946475	0.053525	0.028275
1098	0.081800	0.053525	0.946475	0.053525	0.028275
1099	0.081800	0.053525	0.946475	0.053525	0.028275
1100	0.081800	0.053525	0.946475	0.053525	0.028275
1101	0.081800	0.053525	0.946475	0.053525	0.028275
1102	0.081800	0.053525	0.946475	0.053525	0.028275
1103	0.081800	0.053525	0.946475	0.053525	0.028275
1104	0.081800	0.053525	0.946475	0.053525	0.028275
1105	0.081800	0.053525	0.946475	0.053525	0.028275
1106	0.081800	0.053525	0.946475	0.053525	0.028275
1107	0.081800	0.053525	0.946475	0.053525	0.028275
1108	0.081800	0.053525	0.946475	0.053525	0.028275
1109	0.081800	0.053525	0.946475	0.053525	0.028275
1110	0.081800	0.053525	0.946475	0.053525	0.028275
1111	0.081800	0.053525	0.946475	0.053525	0.028275
1112	0.081800	0.053525	0.946475	0.053525	0.028275
1113	0.081800	0.053525	0.946475	0.053525	0.028275
1114	0.081800	0.053525	0.946475	0.053525	0.028275
1115	0.081800	0.053525	0.946475	0.053525	0.028275
1116	0.081800	0.053525	0.946475	0.053525	0.028275
1117	0.081800	0.053525	0.946475	0.053525	0.028275
1118	0.081800	0.053525	0.946475	0.053525	0.028275
1119	0.081800	0.053525	0.946475	0.053525	0.028275
1120	0.081800	0.053525	0.946475	0.053525	0.028275
1121	0.081800	0.053525	0.946475	0.053525	0.028275
1122	0.081800	0.053525	0.946475	0.053525	0.028275
1123	0.081800	0.053525	0.946475	0.053525	0.028275
1124	0.081800	0.053525	0.946475	0.053525	0.028275
1125	0.081800	0.053525	0.946475	0.053525	0.028275
1126	0.081800	0.053525	0.946475	0.053525	0.028275
1127	0.081800	0.053525	0.946475	0.053525	0.028275
1128	0.081800	0.053525	0.946475	0.053525	0.028275
1129	0.081800	0.053525	0.946475	0.053525	0.028275
1130	0.081800	0.053525	0.946475	0.053525	0.028275
1131	0.081800	0.053525	0.946475	0.053525	0.028275
1132	0.081800	0.053525	0.946475	0.053525	0.028275
1133	0.081800	0.053525	0.946475	0.053525	0.028275
1134	0.081800	0.053525	0.946475	0.053525	0.028275
1135	0.081800	0.053525	0.946475	0.053525	0.028275
1136	0.081800	0.053525	0.946475	0.053525	0.028275
1137	0.081800	0.053525	0.946475	0.053525	0.028275
1138	0.081800	0.053525	0.946475	0.053525	0.028275
1139	0.081800	0.053525	0.946475	0.053525	0.028275
1140	0.081800	0.053525	0.946475	0.053525	0.028275
1141	0.081800	0.053525	0.946475	0.053525	0.028275
1142	0.081800	0.053525	0.946475	0.053525	0.028275
1143	0.081800	0.053525	0.946475	0.053525	0.028275
1144	0.081800	0.053525	0.946475	0.053525	0.028275
1145	0.081800	0.053525	0.946475	0.053525	0.028275
1146	0.081800	0.053525	0.946475	0.053525	0.028275
1147	0.081800	0.053525	0.946475	0.053525	0.028275
1148	0.081800	0.053525	0.946475	0.053525	0.028275
1149	0.081800	0.053525	0.946475	0.053525	0.028275
1150	0.081800	0.053525	0.946475	0.053525	0.028275
1151	0.081800	0.053525	0.946475	0.053525	0.028275
1152	0.081800	0.053525	0.946475	0.053525	0.028275
1153	0.081800	0.053525	0.946475	0.053525	0.028275
1154	0.081800	0.053525	0.946475	0.053525	0.028275
1155	0.081800	0.053525	0.946475	0.053525	0.028275
1156	0.081800	0.053525	0.946475	0.053525	0.028275
1157	0.081800	0.053525	0.946475	0.053525	0.028275
1158	0.081800	0.053525	0.946475	0.053525	0.028275
1159	0.081800	0.053525	0.946475	0.053525	0.028275
1160	0.081800	0.053525	0.946475	0.053525	0.028275
1161	0.081800	0.053525	0.946475	0.053525	0.028275
1162	0.081800	0.053525	0.946475	0.053525	0.028275
1163	0.081800	0.053525	0.946475	0.053525	0.028275
1164	0.081800	0.053525	0.946475	0.053525	0.028275
1165	0.081800	0.053525	0.946475	0.053525	0.028275
1166	0.081800	0.053525	0.946475	0.053525	0.028275
1167	0.081800	0.053525	0.946475	0.053525	0.028275
1168	0.081800	0.053525	0.946475	0.053525	0.028275
1169	0.081800	0.053525	0.946475	0.053525	0.028275
1170	0.081800	0.053525	0.946475	0.053525	0.028275
1171	0.081800	0.053525	0.946475	0.053525	0.028275
1172	0.081800	0.053525	0.946475	0.053525	0.028275
1173	0.081800	0.053525	0.946475	0.053525	0.028275
1174	0.081800	0.053525	0.946475	0.053525	0.028275
1175	0.081800	0.053525	0.946475	0.053525	0.028275
1176	0.081800	0.053525	0.946475	0.053525	0.028275
1177	0.081800	0.053525	0.946475	0.053525	0.028275
1178	0.081800	0.053525	0.946475	0.053525	0.028275
1179	0.081800	0.053525	0.946475	0.053525	0.028275
1180	0.081800	0.053525	0.946475	0.053525	0.028275
1181	0.081800	0.053525	0.946475	0.053525	0.028275
1182	0.081800	0.053525	0.946475	0.053525	0.028275
1183	0.081800	0.053525	0.946475	0.053525	0.028275
1184	0.081800	0.053525	0.946475	0.053525	0.028275
1185	0.081800	0.053525	0.946475	0.053525	0.028275
1186	0.081800	0.053525	0.946475	0.053525	0.028275
1187	0.081800	0.053525	0.946475	0.053525	0.028275
1188	0.081800	0.053525	0.946475	0.053525	0.028275
1189	0.081800	0.053525	0.946475	0.053525	0.028275
1190	0.081800	0.053525	0.946475	0.053525	0.028275
1191	0.081800	0.053525	0.946475	0.053525	0.028275
1192	0.081800	0.053525	0.946475	0.053525	0.028275
1193	0.081800	0.053525	0.946475	0.053525	0.028275
1194	0.081800	0.053525	0.946475	0.053525	0.028275
1195	0.081800	0.053525	0.946475	0.053525	0.028275
1196	0.081800	0.053525	0.946475	0.053525	0.028275
1197	0.081800	0.053525	0.946475	0.053525	0.028275
1198	0.081800	0.053525	0.946475	0.053525	0.028275
1199	0.081800	0.053525	0.946475	0.053525	0.028275
1200	0.081800	0.053525	0.946475	0.053525	0.028275
1201	0.081800	0.053525	0.946475	0.053525	0.028275
1202	0.081800	0.053525	0.946475	0.053525	0.028275
1203	0.081800	0.053525	0.946475	0.053525	0.028275
1204	0.081800	0.053525	0.946475	0.053525	0.028275
1205	0.081800	0.053525	0.946475	0.053525	0.028275
1206	0.081800	0.053525	0.946475	0.053525	0.028275
1207	0.081800	0.053525	0.946475	0.053525	0.028275
1208	0.081800	0.053525	0.946475	0.053525	0.028275
1209	0.081800	0.053525	0.946475	0.053525	0.028275
1210	0.081800	0.053525	0.946475	0.053525	0.028275
1211	0.081800	0.053525	0.946475	0.053525	0.028275
1212	0.081800	0.053525	0.946475	0.053525	0.028275
1213	0.081800	0.053525	0.946475	0.053525	0.028275
1214	0.081800	0.053525	0.946475	0.053525	0.028275
1215	0.081800	0.053525	0.946475	0.053525	0.028275
1216	0.081800	0.053525	0.946475	0.053525	0.028275
1217	0.081800	0.053525	0.946475	0.053525	0.028275
1218	0.081800	0.053525	0.946475	0.053525	0.028275
1219	0.081800	0.053525	0.946475	0.053525	0.028275
1220	0.081800	0.053525	0.946475	0.053525	0.028275
1221	0.081800	0.053525	0.946475	0.053525	0.028275
1222	0.081800	0.053525	0.946475	0.053525	0.028275
1223	0.081800	0.053525	0.946475	0.053525	0.028275
1224	0.081800	0.053525	0.946475	0.053525	0.028275
1225	0.081800	0.053525	0.946475	0.053525	0.028275
1226	0.081800	0.053525	0.946475	0.053525	0.028275
1227	0.081800	0.053525	0.946475	0.053525	0.028275
1228	0.081800	0.053525	0.946475	0.053525	0.028275
1229	0.081800	0.053525	0.946475	0.053525	0.028275
1230	0.081800	0.053525	0.946475	0.053525	0.028275
1231	0.081800	0.053525	0.946475	0.053525	0.028275
1232	0.081800	0.053525	0.946475	0.053525	0.028275
1233	0.081800	0.053525	0.946475	0.053525	0.028275
1234	0.081800	0.053525	0.946475	0.053525	0.028275
1235	0.081800	0.053525	0.946475	0.053525	0.028275
1236	0.081800	0.053525	0.946475	0.053525	0.028275
1237	0.081800	0.053525	0.946475	0.053525	0.028275
1238	0.081800	0.053525	0.946475	0.053525	0.028275
1239	0.081800	0.053525	0.946475	0.053525	0.028275
1240	0.081800	0.053525	0.946475	0.053525	0.028275
1241	0.081800	0.053525	0.946475	0.053525	0.028275
1242	0.081800	0.053525	0.946475	0.053525	0.028275
1243	0.081800	0.053525	0.946475	0.053525	0.028275
1244	0.081800	0.053525	0.946475	0.053525	0.028275
1245	0.081800	0.053525	0.946475	0.053525	0.028275
1246	0.081800	0.053525	0.946475	0.053525	0.028275
1247	0.081800	0.053525	0.946475	0.053525	0.028275
1248	0.081800	0.053525	0.946475	0.053525	0.028275
1249	0.081800	0.053525	0.946475	0.053525	0.028275
1250	0.081800	0.053525	0.946475	0.053525	0.028275
1251	0.081800	0.053525	0.946475	0.053525	0.028275
1252	0.081800	0.053525	0.946475	0.053525	0.028275
1253	0.081800	0.053525	0.946475	0.053525	0.028275
1254	0.081800	0.053525	0.946475	0.053525	0.028275
1255	0.081800	0.053525	0.946475	0.053525	0.028275
1256	0.081800	0.053525	0.946475	0.053525	0.028275
1257	0.081800	0.053525	0.946475	0.053525	0.028275
1258	0.081800	0.053525	0.946475	0.053525	0.028275
1259	0.081800	0.053525	0.946475	0.053525	0.028275
1260	0.081800	0.053525	0.946475	0.053525	0.028275
1261	0.081800	0.053525	0.946475	0.053525	0.028275
1262	0.081800	0.053525	0.946475	0.053525	0.028275
1263	0.081800	0.053525	0.946475	0.053525	0.028275
1264	0.081800	0.053525	0.946475	0.053525	0.028275
1265	0.081800	0.053525	0.946475	0.053525	0.028275
1266	0.081800	0.053525	0.946475	0.053525	0.028275
1267	0.081800	0.053525	0.946475	0.053525	0.028275
1268	0.081800	0.053525	0.946475	0.053525	0.028275
1269	0.081800	0.053525	0.946475	0.053525	0.028275
1270	0.081800	0.053525	0.946475	0.053525	0.028275
1271	0.081800	0.053525	0.946475	0.053525	0.028275
1272	0.081800	0.053525	0.946475	0.053525	0.028275
1273	0.081800	0.053525	0.946475	0.053525	0.028275
1274	0.081800	0.053525	0.946475	0.053525	0.028275
1275	0.081800	0.053525	0.946475	0.053525	0.028275
1276	0.081800	0.053525	0.946475	0.053525	0.028275
1277	0.081800	0.053525	0.946475	0.053525	0.028275
1278	0.081800	0.053525	0.946475	0.053525	0.028275
1279	0.081800	0.053525	0.946475	0.053525	0.028275
1280	0.081800	0.053525	0.946475	0.053525	0.028275
1281	0.081800	0.053525	0.946475	0.053525	0.028275
1282	0.081800	0.053525	0.946475	0.053525	0.028275
1283	0.081800	0.053525	0.946475	0.053525	0.028275
1284	0.081800	0.053525	0.946475	0.053525	0.028275
1285	0.081800	0.053525	0.946475	0.053525	0.028275
1286	0.081800	0.053525	0.946475	0.053525	0.028275
1287	0.081800	0.053525	0.946475	0.053525	0.028275
1288	0.081800	0.053525	0.946475	0.053525	0.028275
1289	0.081800	0.053525	0.946475	0.053525	0.028275
1290	0.081800	0.053525	0.946475	0.053525	0.028275
1291	0.081800	0.053525	0.946475	0.053525	0.028275
1292	0.081800	0.053525	0.946475	0.053525	0.028275
1293	0.081800	0.053525	0.946475	0.053525	0.028275
1294	0.081800	0.053525	0.946475	0.053525	0.028275
1295	0.081800	0.053525	0.946475	0.053525	0.028275
1296	0.081800	0.053525	0.946475	0.053525	0.028275
1297	0.081800	0.053525	0.946475	0.053525	0.028275
1298	0.081800	0.053525	0.946475	0.053525	0.028275
1299	0.081800	0.053525	0.946475	0.053525	0.028275
1300	0.081800	0.053525	0.946475	0.053525	0.028275
1301	0.081800	0.053525	0.946475	0.053525	0.028275
1302	0.081800	0.053525	0.946475	0.053525	0.028275
1303	0.081800	0.053525	0.946475	0.053525	0.028275
1304	0.081800	0.053525	0.946475	0.053525	0.028275
1305	0.081800	0.053525	0.946475	0.053525	0.028275
1306	0.081800	0.053525	0.946475	0.053525	0.028275
1307	0.081800	0.053525	0.946475	0.053525	0.028275
1308	0.081800	0.053525	0.946475	0.053525	0.028275
1309	0.081800	0.053525	0.946475	0.053525	0.028275
1310	0.081800	0.053525	0.946475	0.053525	0.028275
1311	0.081800	0.053525	0.946475	0.053525	0.028275
1312	0.081800	0.053525	0.946475	0.053525	0.028275
1313	0.081800	0.053525	0.946475	0.053525	0.028275
1314	0.081800	0.053525	0.946475	0.053525	0.028275
1315	0.081800	0.053525	0.946475	0.053525	0.028275
1316	0.081800	0.053525	0.946475	0.053525	0.028275
1317	0.081800	0.053525	0.946475	0.053525	0.028275
1318	0.081800	0.053525	0.946475	0.053525	0.028275
1319	0.081800	0.053525	0.946475	0.053525	0.028275
1320	0.081800	0.053525	0.946475	0.053525	0.028275
1321	0.081800	0.053525	0.946475	0.053525	0.028275
1322	0.081800	0.053525	0.946475	0.053525	0.028275
1323	0.081800	0.053525	0.946475	0.053525	0.028275
1324	0.081800	0.053525	0.946475	0.053525	0.028275
1325	0.081800	0.053525	0.946475	0.053525	0.028275
1326	0.081800	0.053525	0.946475	0.053525	0.028275
1327	0.081800	0.053525	0.946475	0.053525	0.028275
1328	0.081800	0.053525	0.946475	0.053525	0.028275
1329	0.081800	0.053525	0.946475	0.053525	0.028275
1330	0.081800	0.053525	0.946475	0.053525	0.028275
1331	0.081800	0.053525	0.946475	0.053525	0.028275
1332	0.081800	0.053525	0.946475	0.053525	0.028275
1333	0.081800	0.053525	0.946475	0.053525	0.028275
1334	0.081800	0.053525	0.946475	0.053525	0.028275
1335	0.081800	0.053525	0.946475	0.053525	0.028275
1336	0.081800	0.053525	0.946475	0.053525	0.028275
1337	0.081800	0.053525	0.946475	0.053525	0.028275
1338	0.081800	0.053525	0.946475	0.053525	0.028275
1339	0.081800	0.053525	0.946475	0.053525	0.028275
1340	0.081800	0.053525	0.946475	0.053525	0.028275
1341	0.081800	0.053525	0.946475	0.053525	0.028275
1342	0.081800	0.053525	0.946475	0.053525	0.028275
1343	0.081800	0.053525	0.946475	0.053525	0.028275
1344	0.081800	0.053525	0.946475	0.053525	0.028275
1345	0.081800	0.053525	0.946475	0.053525	0.028275
1346	0.081800	0.053525	0.946475	0.053525	0.028275
1347	0.081800	0.053525	0.946475	0.053525	0.028275
1348	0.081800	0.053525	0.946475	0.053525	0.028275
1349	0.081800	0.053525	0.946475	0.053525	0.028275
1350	0.081800	0.053525	0.946475	0.053525	0.028275
1351	0.081800	0.053525	0.946475	0.053525	0.028275
1352	0.081800	0.053525	0.946475	0.053525	0.028275
1353	0.081800	0.053525	0.946475	0.053525	0.028275
1354	0.081800	0.053525	0.946475	0.053525	0.028275
1355	0.081800	0.053525	0.946475	0.053525	0.028275
1356	0.081800	0.053525	0.946475	0.053525	0.028275
1357	0.081800	0.053525	0.946475	0.053525	0.028275
1358	0.081800	0.053525	0.946475	0.053525	0.028275
1359	0.081800	0.053525	0.946475	0.053525	0.028275
1360	0.081800	0.053525	0.946475	0.053525	0.028275
1361	0.081800	0.053525	0.946475	0.053525	0.028275
1362	0.081800	0.053525	0.946475	0.053525	0.028275
1363	0.081800	0.053525	0.946475	0.053525	0.028275
1364	0.081800	0.053525	0.946475	0.053525	0.028275
1365	0.081800	0.053525	0.946475	0.053525	0.028275
1366	0.081800	0.053525	0.946475	0.053525	0.028275
1367	0.081800	0.053525	0.946475	0.053525	0.028275
1368	0.081800	0.053525	0.946475	0.053525	0.028275
1369	0.081800	0.053525	0.946475	0.053525	0.028275
1370	0.081800	0.053525	0.946475	0.053525	0.028275
1371	0.081800	0.053525	0.946475	0.053525	0.028275
1372	0.081800	0.053525	0.946475	0.053525	0.028275
1373	0.081800	0.053525	0.946475	0.053525	0.028275
1374	0.081800	0.053525	0.946475	0.053525	0.028275
1375	0.081800	0.053525	0.946475	0.053525	0.028275
1376	0.081800	0.053525	0.946475	0.053525	0.028275
1377	0.081800	0.053525	0.946475	0.053525	0.028275
1378	0.081800	0.053525	0.946475	0.053525	0.028275
1379	0.081800	0.053525	0.946475	0.053525	0.028275
1380	0.081800	0.053525	0.946475	0.053525	0.028275
1381	0.081800	0.053525	0.946475	0.053525	0.028275
1382	0.081800	0.053525	0.946475	0.053525	0.028275
1383	0.081800	0.053525	0.946475	0.053525	0.028275
1384	0.081800	0.053525	0.946475	0.053525	0.028275
1385	0.081800	0.053525	0.946475	0.053525	0.028275
1386	0.081800	0.053525	0.946475	0.053525	0.028275
1387	0.081800	0.053525	0.946475	0.053525	0.028275
1388	0.081800	0.053525	0.946475	0.053525	0.028275
1389	0.081800	0.053525	0.946475	0.053525	0.028275
1390	0.081800	0.053525	0.946475	0.053525	0.028275
1391	0.081800	0.053525	0.946475	0.053525	0.028275
1392	0.081800	0.053525	0.946475	0.053525	0.028275
1393	0.081800	0.053525	0.946475	0.053525	0.028275
1394	0.081800	0.053525	0.946475	0.053525	0.028275
1395	0.081800	0.053525	0.946475	0.053525	0.028275
1396	0.081800	0.053525	0.946475	0.053525	0.028275
1397	0.081800	0.053525	0.946475	0.053525	0.028275
1398	0.081800	0.053525	0.946475	0.053525	0.028275
1399	0.081800	0.053525	0.946475	0.053525	0.028275
1400	0.081800	0.053525	0.946475	0.053525	0.028275
1401	0.081800	0.053525	0.946475	0.053525	0.028275
1402	0.081800	0.053525	0.946475	0.053525	0.028275
1403	0.081800	0.053525	0.946475	0.053525	0.028275
1404	0.081800	0.053525	0.946475	0.053525	0.028275
1405	0.081800	0.053525	0.946475	0.053525	0.028275
1406	0.081800	0.053525	0.946475	0.053525	0.028275
1407	0.081800	0.053525	0.946475	0.053525	0.028275
1408	0.081800	0.053525	0.946475	0.053525	0.028275
1409	0.081800	0.053525	0.946475	0.053525	0.028275
1410	0.081800	0.053525	0.946475	0.053525	0.028275
1411	0.081800	0.053525	0.946475	0.053525	0.028275
1412	0.081800	0.053525	0.946475	0.053525	0.028275
1413	0.081800	0.053525	0.946475	0.053525	0.028275
1414	0.081800	0.053525	0.946475	0.053525	0.028275
1415	0.081800	0.053525	0.946475	0.053525	0.028275
1416	0.081800	0.053525	0.946475	0.053525	0.028275
1417	0.081800	0.053525	0.946475	0.053525	0.028275
1418	0.081800	0.053525	0.946475	0.053525	0.028275
1419	0.081800	0.053525	0.946475	0.053525	0.028275
1420	0.081800	0.053525	0.946475	0.053525	0.028275
1421	0.081800	0.053525	0.946475	0.053525	0.028275
1422	0.081800	0.053525	0.946475	0.053525	0.028275
1423	0.081800	0.053525	0.946475	0.053525	0.028275
1424	0.081800	0.053525	0.946475	0.053525	0.028275
1425	0.081800	0.053525	0.946475	0.053525	0.028275
1426	0.081800	0.053525	0.946475	0.053525	0.028275
1427	0.081800	0.053525	0.946475	0.053525	0.028275
1428	0.081800	0.053525	0.946475	0.053525	0.028275
1429	0.081800	0.053525	0.946475	0.053525	0.028275
1430	0.081800	0.053525	0.946475	0.053525	0.028275
1431	0.081800	0.053525	0.946475	0.053525	0.028275
1432	0.081800	0.053525	0.946475	0.053525	0.028275
1433	0.081800	0.053525	0.946475	0.053525	0.028275
1434	0.081800	0.053525	0.946475	0.053525	0.028275
1435	0.081800	0.053525	0.946475	0.053525	0.028275
1436	0.081800	0.053525	0.946475	0.053525	0.028275
1437	0.081800	0.053525	0.946475	0.053525	0.028275
1438	0.081800	0.053525	0.946475	0.053525	0.028275
1439	0.081800	0.053525	0.946475	0.053525	0.028275
1440	0.081800	0.053525	0.946475	0.053525	0.028275
1441	0.081800	0.053525	0.946475	0.053525	0.028275
1442	0.081800	0.053525	0.946475	0.053525	0.028275
1443	0.081800	0.053525	0.946475	0.053525	0.028275
1444	0.081800	0.053525	0.946475	0.053525	0.028275
1445	0.081800	0.053525	0.946475	0.053525	0.028275
1446	0.081800	0.053525	0.946475	0.053525	0.028275
1447	0.081800	0.053525	0.946475	0.053525	0.028275
1448	0.081800	0.053525	0.946475	0.053525	0.028275
1449	0.081800	0.053525	0.946475	0.053525	0.028275
1450	0.081800	0.053525	0.946475	0.053525	0.028275
1451	0.081800	0.053525	0.946475	0.053525	0.028275
1452	0.081800	0.053525	0.946475	0.053525	0.028275
1453	0.081800	0.053525	0.946475	0.053525	0.028275
1454	0.081800	0.053525	0.946475	0.053525	0.028275
1455	0.081800	0.053525	0.946475	0.053525	0.028275
1456	0.081800	0.053525	0.946475	0.053525	0.028275
1457	0.081800	0.053525	0.946475	0.053525	0.028275
1458	0.081800	0.053525	0.946475	0.053525	0.028275
1459	0.081800	0.053525	0.946475	0.053525	0.028275
1460	0.081800	0.053525	0.946475	0.053525	0.028275
1461	0.081800	0.053525	0.946475	0.053525	0.028275
1462	0.081800	0.053525	0.946475	0.053525	0.028275
1463	0.081800	0.053525	0.946475	0.053525	0.028275
1464	0.081800	0.053525	0.946475	0.053525	0.028275
1465	0.081800	0.053525	0.946475	0.053525	0.028275
1466	0.081800	0.053525	0.946475	0.053525	0.028275
1467	0.081800	0.053525	0.946475	0.053525	0.028275
1468	0.081800	0.053525	0.946475	0.053525	0.028275
1469	0.081800	0.053525	0.946475	0.053525	0.028275
1470	0.081800	0.053525	0.946475	0.053525	0.028275
1471	0.081800	0.053525	0.946475	0.053525	0.028275
1472	0.081800	0.053525	0.946475	0.053525	0.028275
1473	0.081800	0.053525	0.946475	0.053525	0.028275
1474	0.081800	0.053525	0.946475	0.053525	0.028275
1475	0.081800	0.053525	0.946475	0.053525	0.028275
1476	0.081800	0.053525	0.946475	0.053525	0.028275
1477	0.081800	0.053525	0.946475	0.053525	0.028275
1478	0.081800	0.053525	0.946475	0.053525	0.028275
1479	0.081800	0.053525	0.946475	0.053525	0.028275
1480	0.081800	0.053525	0.946475	0.053525	0.028275
1481	0.081800	0.053525	0.946475	0.053525	0.028275
1482	0.081800	0.053525	0.946475	0.053525	0.028275
1483	0.081800	0.053525	0.946475	0.053525	0.028275
1484	0.081800	0.053525	0.946475	0.053525	0.028275
1485	0.081800	0.053525	0.946475	0.053525	0.028275
1486	0.081800	0.053525	0.946475	0.053525	0.028275
1487	0.081800	0.053525	0.946475	0.053525	0.028275
1488	0.081800	0.053525	0.946475	0.053525	0.028275
1489	0.081800	0.053525	0.946475	0.053525	0.028275
1490	0.081800	0.053525	0.946475	0.053525	0.028275
1491	0.081800	0.053525	0.946475	0.053525	0.028275
1492	0.081800	0.053525	0.946475	0.053525	0.028275
1493	0.081800	0.053525	0.946475	0.053525	0.028275
1494	0.081800	0.053525	0.946475	0.053525	0.028275
1495	0.081800	0.053525	0.946475	0.053525	0.028275
1496	0.081800	0.053525	0.946475	0.053525	0.028275
1497	0.081800	0.053525	0.946475	0.053525	0.028275
1498	0.081800	0.053525	0.946475	0.053525	0.028275
1499	0.081800	0.053525	0.946475	0.053525	0.028275
1500	0.081800	0.053525	0.946475	0.053525	0.028275
1501	0.081800	0.053525	0.946475	0.053525	0.028275
1502	0.081800	0.053525	0.946475	0.053525	0.028275
1503	0.081800	0.053525	0.946475	0.053525	0.028275
1504	0.081800	0.053525	0.946475	0.053525	0.028275
1505	0.081800	0.053525	0.946475	0.053525	0.028275
1506	0.081800	0.053525	0.946475	0.053525	0.028275
1507	0.081800	0.053525	0.946475	0.053525	0.028275
1508	0.081800	0.053525	0.946475	0.053525	0.028275
1509	0.081800	0.053525	0.946475	0.053525	0.028275
1510	0.081800	0.053525	0.946475	0.053525	0.028275
1511	0.081800	0.053525	0.946475	0.053525	0.028275
1512	0.081800	0.053525	0.946475	0.053525	0.028275
1513	0.081800	0.053525	0.946475	0.053525	0.028275
1514	0.081800	0.053525	0.946475	0.053525	0.028275
1515	0.081800	0.053525	0.946475	0.053525	0.028275
1516	0.081800	0.053525	0.946475	0.053525	0.028275
1517	0.081800	0.053525	0.946475	0.053525	0.028275
1518	0.081800	0.053525	0.946475	0.053525	0.028275
1519	0.081800	0.053525	0.946475	0.053525	0.028275
1520	0.081800	0.053525	0.946475	0.053525	0.028275
1521	0.081800	0.053525	0.946475	0.053525	0.028275
1522	0.081800	0.053525	0.946475	0.053525	0.028275
1523	0.081800	0.053525	0.946475	0.053525	0.028275
1524	0.081800	0.053525	0.946475	0.053525	0.028275
1525	0.081800	0.053525	0.946475	0.053525	0.028275
1526	0.081800	0.053525	0.946475	0.053525	0.028275
1527	0.081800	0.053525	0.946475	0.053525	0.028275
1528	0.081800	0.053525	0.946475	0.053525	0.028275
1529	0.081800	0.053525	0.946475	0.053525	0.028275
1530	0.081800	0.053525	0.946475	0.053525	0.028275
1531	0.081800	0.053525	0.946475	0.053525	0.028275
1532	0.081800	0.053525	0.946475	0.053525	0.028275
1533	0.081800	0.053525	0.946475	0.053525	0.028275
1534	0.081800	0.053525	0.946475	0.053525	0.028275
1535	0.081800	0.053525	0.946475	0.053525	0.028275
1536	0.081800	0.053525	0.946475	0.053525	0.028275
1537	0.081800	0.053525	0.946475	0.053525	0.028275
1538	0.081800	0.053525	0.946475	0.053525	0.028275
1539	0.081800	0.053525	0.946475	0.053525	0.028275
1540	0.081800	0.053525	0.946475	0.053525	0.028275
1541	0.081800	0.053525	0.946475	0.053525	0.028275
1542	0.081800	0.053525	0.946475	0.053525	0.028275
1543	0.081800	0.053525	0.946475	0.053525	0.028275
1544	0.081800	0.053525	0.946475	0.053525	0.028275
1545	0.081800	0.053525	0.946475	0.053525	0.028275
1546	0.081800	0.053525	0.946475	0.053525	0.028275
1547	0.081800	0.053525	0.946475	0.053525	0.028275
1548	0.081800	0.053525	0.946475	0.053525	0.028275
1549	0.081800	0.053525	0.946475	0.053525	0.028275
1550	0.081800	0.053525	0.946475	0.053525	0.028275
1551	0.081800	0.053525	0.946475	0.053525	0.028275
1552	0.081800	0.053525	0.946475	0.053525	0.028275
1553	0.081800	0.053525	0.946475	0.053525	0.028275
1554	0.081800	0.053525	0.946475	0.053525	0.028275
1555	0.081800	0.053525	0.946475	0.053525	0.028275
1556	0.081800	0.053525	0.946475	0.053525	0.028275
1557	0.081800	0.053525	0.946475	0.053525	0.028275
1558	0.081800	0.053525	0.946475	0.053525	0.028275
1559	0.081800	0.053525	0.946475	0.053525	0.028275
1560	0.081800	0.053525	0.946475	0.053525	0.028275
1561	0.081800	0.053525	0.946475	0.053525	0.028275
1562	0.081800	0.053525	0.946475	0.053525	0.028275
1563	0.081800	0.053525	0.946475	0.053525	0.028275
1564	0.081800	0.053525	0.946475	0.053525	0.028275
1565	0.081800	0.053525	0.946475	0.053525	0.028275
1566	0.081800	0.053525	0.946475	0.053525	0.028275
1567	0.081800	0.053525	0.946475	0.053525	0.028275
1568	0.081800	0.053525	0.946475	0.053525	0.028275
1569	0.081800	0.053525	0.946475	0.053525	0.028275
1570	0.081800	0.053525	0.946475	0.053525	0.028275
1571	0.081800	0.053525	0.946475	0.053525	0.028275
1572	0.081800	0.053525	0.946475	0.053525	0.028275
1573	0.081800	0.053525	0.946475	0.053525	0.028275
1574	0.081800	0.053525	0.946475	0.053525	0.028275
1575	0.081800	0.053525	0.946475	0.053525	0.028275
1576	0.081800	0.053525	0.946475	0.053525	0.028275
1577	0.081800	0.053525	0.946475	0.053525	0.028275
1578	0.081800	0.053525	0.946475	0.053525	0.028275
1579	0.081800	0.053525	0.946475	0.053525	0.028275
1580	0.081800	0.053525	0.946475	0.053525	0.028275
1581	0.081800	0.053525	0.946475	0.053525	0.028275
1582	0.081800	0.053525	0.946475	0.053525	0.028275
1583	0.081800	0.053525	0.946475	0.053525	0.028275
1584	0.081800	0.053525	0.946475	0.053525	0.028275
1585	0.081800	0.053525	0.946475	0.053525	0.028275
1586	0.081800	0.053525	0.946475	0.053525	0.028275
1587	0.081800	0.053525	0.946475	0.053525	0.028275
1588	0.081800	0.053525	0.946475	0.053525	0.028275
1589	0.081800	0.053525	0.946475	0.053525	0.028275
1590	0.081800	0.053525	0.946475	0.053525	0.028275
1591	0.081800	0.053525	0.946475	0.053525	0.028275
1592	0.081800	0.053525	0.946475	0.053525	0.028275
1593	0.081800	0.053525	0.946475	0.053525	0.028275
1594	0.081800	0.053525	0.946475	0.053525	0.028275
1595	0.081800	0.053525	0.946475	0.053525	0.028275
1596	0.081800	0.053525	0.946475	0.053525	0.028275
1597	0.081800	0.053525	0.946475	0.053525	0.028275
1598	0.081800	0.053525	0.946475	0.053525	0.028275
1599	0.081800	0.053525	0.946475	0.053525	0.028275
1600	0.081800	0.053525	0.946475	0.053525	0.028275
1601	0.081800	0.053525	0.946475	0.053525	0.028275
1602	0.081800	0.053525	0.946475	0.053525	0.028275
1603	0.081800	0.053525	0.946475	0.053525	0.028275
1604	0.081800	0.053525	0.946475	0.053525	0.028275
1605	0.081800	0.053525	0.946475	0.053525	0.028275
1606	0.081800	0.053525	0.946475	0.053525	0.028275
1607	0.081800	0.053525	0.946475	0.053525	0.028275
1608	0.081800	0.053525	0.946475	0.053525	0.028275
1609	0.081800	0.053525	0.946475	0.053525	0.028275
1610	0.081800	0.053525	0.946475	0.053525	0.028275
1611	0.081800	0.053525	0.946475	0.053525	0.028275
1612	0.081800	0.053525	0.946475	0.053525	0.028275
1613	0.081800	0.053525	0.946475	0.053525	0.028275
1614	0.081800	0.053525	0.946475	0.053525	0.028275
1615	0.081800	0.053525	0.946475	0.053525	0.028275
1616	0.081800	0.053525	0.946475	0.053525	0.028275
1617	0.081800	0.053525	0.946475	0.053525	0.028275
1618	0.081800	0.053525	0.946475	0.053525	0.028275
1619	0.081800	0.053525	0.946475	0.053525	0.028275
1620	0.081800	0.053525	0.946475	0.053525	0.028275
1621	0.081800	0.053525	0.946475	0.053525	0.028275
1622	0.081800	0.053525	0.946475	0.053525	0.028275
1623	0.081800	0.053525	0.946475	0.053525	0.028275
1624	0.081800	0.053525	0.946475	0.053525	0.028275
1625	0.081800	0.053525	0.946475	0.053525	0.028275
1626	0.081800	0.053525	0.946475	0.053525	0.028275
1627	0.081800	0.053525	0.946475	0.053525	0.028275
1628	0.081800	0.053525	0.946475	0.053525	0.028275
1629	0.081800	0.053525	0.946475	0.053525	0.028275
1630	0.081800	0.053525	0.946475	0.053525	0.028275
1631	0.081800	0.053525	0.946475	0.053525	0.028275
1632	0.081800	0.053525	0.946475	0.053525	0.028275
1633	0.081800	0.053525	0.946475	0.053525	0.028275
1634	0.081800	0.053525	0.946475	0.053525	0.028275
1635	0.081800	0.053525	0.946475	0.053525	0.028275
1636	0.081800	0.053525	0.946475	0.053525	0.028275
1637	0.081800	0.053525	0.946475	0.053525	0.028275
1638	0.081800	0.053525	0.946475	0.053525	0.028275
1639	0.081800	0.053525	0.946475	0.053525	0.028275
1640	0.081800	0.053525	0.946475	0.053525	0.028275
1641	0.081800	0.053525	0.946475	0.053525	0.028275
1642	0.081800	0.053525	0.946475	0.053525	0.028275
1643	0.081800	0.053525	0.946475	0.053525	0.028275
1644	0.081800	0.053525	0.946475	0.053525	0.028275
1645	0.081800	0.053525	0.946475	0.053525	0.028275
1646	0.081800	0.053525	0.946475	0.053525	0.028275
1647	0.081800	0.053525	0.946475	0.053525	0.028275
1648	0.081800	0.053525	0.946475	0.053525	0.028275
1649	0.081800	0.053525	0.946475	0.053525	0.028275
1650	0.081800	0.053525	0.946475	0.053525	0.028275
1651	0.081800	0.053525	0.946475	0.053525	0.028275
1652	0.081800	0.053525	0.946475	0.053525	0.028275
1653	0.081800	0.053525	0.946475	0.053525	0.028275
1654	0.081800	0.053525	0.946475	0.053525	0.028275
1655	0.081800	0.053525	0.946475	0.053525	0.028275
1656	0.081800	0.053525	0.946475	0.053525	0.028275
1657	0.081800	0.053525	0.946475	0.053525	0.028275
1658	0.081800	0.053525	0.946475	0.053525	0.028275
1659	0.081800	0.053525	0.946475	0.053525	0.028275
1660	0.081800	0.053525	0.946475	0.053525	0.028275
1661	0.081800	0.053525	0.946475	0.053525	0.028275
1662	0.081800	0.053525	0.946475	0.053525	0.028275
1663	0.081800	0.053525	0.946475	0.053525	0.028275
1664	0.081800	0.053525	0.946475	0.053525	0.028275
1665	0.081800	0.053525	0.946475	0.053525	0.028275
1666	0.081800	0.053525	0.946475	0.053525	0.028275
1667	0.081800	0.053525	0.946475	0.053525	0.028275
1668	0.081800	0.053525	0.946475	0.053525	0.028275
1669	0.081800	0.053525	0.946475	0.053525	0.028275
1670	0.081800	0.053525	0.946475	0.053525	0.028275
1671	0.081800	0.053525	0.946475	0.053525	0.028275
1672	0.081800	0.053525	0.946475	0.053525	0.028275
1673	0.081800	0.053525	0.946475	0.053525	0.028275
1674	0.081800	0.053525	0.946475	0.053525	0.028275
1675	0.081800	0.053525	0.946475	0.053525	0.028275
1676	0.081800	0.053525	0.946475	0.053525	0.028275
1677	0.081800	0.053525	0.946475	0.053525	0.028275
1678	0.081800	0.053525	0.946475	0.053525	0.028275
1679	0.081800	0.053525	0.946475	0.053525	0.028275
1680	0.081800	0.053525	0.946475	0.053525	0.028275
1681	0.081800	0.053525	0.946475	0.053525	0.028275
1682	0.081800	0.053525	0.946475	0.053525	0.028275
1683	0.081800	0.053525	0.946475	0.053525	0.028275
1684	0.081800	0.053525	0.946475	0.053525	0.028275
1685	0.081800	0.053525	0.946475	0.053525	0.028275
1686	0.081800	0.053525	0.946475	0.053525	0.028275
1687	0.081800	0.053525	0.946475	0.053525	0.028275
1688	0.081800	0.053525	0.946475	0.053525	0.028275
1689	0.081800	0.053525	0.946475	0.053525	0.028275
1690	0.081800	0.053525	0.946475	0.053525	0.028275
1691	0.081800	0.053525	0.946475	0.053525	0.028275
1692	0.081800	0.053525	0.946475	0.053525	0.028275
1693	0.081800	0.053525	0.946475	0.053525	0.028275
1694	0.081800	0.053525	0.946475	0.053525	0.028275
1695	0.081800	0.053525	0.946475	0.053525	0.028275
1696	0.081800	0.053525	0.946475	0.053525	0.028275
1697	0.081800	0.053525	0.946475	0.053525	0.028275
1698	0.081800	0.053525	0.946475	0.053525	0.028275
1699	0.081800	0.053525	0.946475	0.053525	0.028275
1700	0.081800	0.053525	0.946475	0.053525	0.028275
1701	0.081800	0.053525	0.946475	0.053525	0.028275
1702	0.081800	0.053525	0.946475	0.053525	0.028275
1703	0.081800	0.053525	0.946475	0.053525	0.028275
1704	0.081800	0.053525	0.946475	0.053525	0.028275
1705	0.081800	0.053525	0.946475	0.053525	0.028275
1706	0.081800	0.053525	0.946475	0.053525	0.028275
1707	0.081800	0.053525	0.946475	0.053525	0.028275
1708	0.081800	0.053525	0.946475	0.053525	0.028275
1709	0.081800	0.053525	0.946475	0.053525	0.028275
1710	0.081800	0.053525	0.946475	0.053525	0.028275
1711	0.081800	0.053525	0.946475	0.053525	0.028275
1712	0.081800	0.053525	0.946475	0.053525	0.028275
1713	0.081800	0.053525	0.946475	0.053525	0.028275
1714	0.081800	0.053525	0.946475	0.053525	0.028275
1715	0.081800	0.053525	0.946475	0.053525	0.028275
1716	0.081800	0.053525	0.946475	0.053525	0.028275
1717	0.081800	0.053525	0.946475	0.053525	0.028275
1718	0.081800	0.053525	0.946475	0.053525	0.028275
1719	0.081800	0.053525	0.946475	0.053525	0.028275
1720	0.081800	0.053525	0.946475	0.053525	0.028275
1721	0.081800	0.053525	0.946475	0.053525	0.028275
1722	0.081800	0.053525	0.946475	0.053525	0.028275
1723	0.081800	0.053525	0.946475	0.053525	0.028275
1724	0.081800	0.053525	0.946475	0.053525	0.028275
1725	0.081800	0.053525	0.946475	0.053525	0.028275
1726	0.081800	0.053525	0.946475	0.053525	0.028275
1727	0.081800	0.053525	0.946475	0.053525	0.028275
1728	0.081800	0.053525	0.946475	0.053525	0.028275
1729	0.081800	0.053525	0.946475	0.053525	0.028275
1730	0.081800	0.053525	0.946475	0.053525	0.028275
1731	0.081800	0.053525	0.946475	0.053525	0.028275
1732	0.081800	0.053525	0.946475	0.053525	0.028275
1733	0.081800	0.053525	0.946475	0.053525	0.028275
1734	0.081800	0.053525	0.946475	0.053525	0.028275
1735	0.081800	0.053525	0.946475	0.053525	0.028275
1736	0.081800	0.053525	0.946475	0.053525	0.028275
1737	0.081800	0.053525	0.946475	0.053525	0.028275
1738	0.081800	0.053525	0.946475	0.053525	0.028275
1739	0.081800	0.053525	0.946475	0.053525	0.028275
1740	0.081800	0.053525	0.946475	0.053525	0.028275
1741	0.081800	0.053525	0.946475	0.053525	0.028275
1742	0.081800	0.053525	0.946475	0.053525	0.028275
1743	0.081800	0.053525	0.946475	0.053525	0.028275
1744	0.081800	0.053525	0.946475	0.053525	0.028275
1745	0.081800	0.053525	0.946475	0.053525	0.028275
1746	0.081800	0.053525	0.946475	0.053525	0.028275
1747	0.081800	0.053525	0.946475	0.053525	0.028275
1748	0.081800	0.053525	0.946475	0.053525	0.028275
1749	0.081800	0.053525	0.946475	0.053525	0.028275
1750	0.081800	0.053525	0.946475	0.053525	0.028275
1751	0.081800	0.053525	0.946475	0.053525	0.028275
1752	0.081800	0.053525	0.946475	0.053525	0.028275
1753	0.081800	0.053525	0.946475	0.053525	0.028275
1754	0.081800	0.053525	0.946475	0.053525	0.028275
1755	0.081800	0.053525	0.946475	0.053525	0.028275
1756	0.081800	0.053525	0.946475	0.053525	0.028275
1757	0.081800	0.053525	0.946475	0.053525	0.028275
1758	0.081800	0.053525	0.946475	0.053525	0.028275
1759	0.081800	0.053525	0.946475	0.053525	0.028275
1760	0.081800	0.053525	0.946475	0.053525	0.028275
1761	0.081800	0.053525	0.946475	0.053525	0.028275
1762	0.081800	0.053525	0.946475	0.053525	0.028275
1763	0.081800	0.053525	0.946475	0.053525	0.028275
1764	0.081800	0.053525	0.946475	0.053525	0.028275
1765	0.081800	0.053525	0.946475	0.053525	0.028275
1766	0.081800	0.053525	0.946475	0.053525	0.028275
1767	0.081800	0.053525	0.946475	0.053525	0.028275
1768	0.081800	0.053525	0.946475	0.053525	0.028275
1769	0.081800	0.053525	0.946475	0.053525	0.028275
1770	0.081800	0.053525	0.946475	0.053525	0.028275
1771	0.081800	0.053525	0.946475	0.053525	0.028275
1772	0.081800	0.053525	0.946475	0.053525	0.028275
1773	0.081800	0.053525	0.946475	0.053525	0.028275
1774	0.081800	0.053525	0.946475	0.053525	0.028275
1775	0.081800	0.053525	0.946475	0.053525	0.028275
1776	0.081800	0.053525	0.946475	0.053525	0.028275
1777	0.081800	0.053525	0.946475	0.053525	0.028275
1778	0.081800	0.053525	0.946475	0.053525	0.028275
1779	0.081800	0.053525	0.946475	0.053525	0.028275
1780	0.081800	0.053525	0.946475	0.053525	0.028275
1781	0.081800	0.053525	0.946475	0.053525	0.028275
1782	0.081800	0.053525	0.946475	0.053525	0.028275
1783	0.081800	0.053525	0.946475	0.053525	0.028275
1784	0.081800	0.053525	0.946475	0.053525	0.028275
1785	0.081800	0.053525	0.946475	0.053525	0.028275
1786	0.081800	0.053525	0.946475	0.053525	0.028275
1787	0.081800	0.053525	0.946475	0.053525	0.028275
1788	0.081800	0.053525	0.946475	0.053525	0.028275
1789	0.081800	0.053525	0.946475	0.053525	0.028275
1790	0.081800	0.053525	0.946475	0.053525	0.028275
1791	0.081800	0.053525	0.946475	0.053525	0.028275
1792	0.081800	0.053525	0.946475	0.053525	0.028275
1793	0.081800	0.053525	0.946475	0.053525	0.028275
1794	0.081800	0.053525	0.946475	0.053525	0.028275
1795	0.081800	0.053525	0.946475	0.053525	0.028275
1796	0.081800	0.053525	0.946475	0.053525	0.028275
1797	0.081800	0.053525	0.946475	0.053525	0.028275
1798	0.081800	0.053525	0.946475	0.053525	0.028275
1799	0.081800	0.053525	0.946475	0.053525	0.028275
1800	0.081800	0.053525	0.946475	0.053525	0.028275
1801	0.081800	0.053525	0.946475	0.053525	0.028275
1802	0.081800	0.053525	0.946475	0.053525	0.028275
1803	0.081800	0.053525	0.946475	0.053525	0.028275
1804	0.081800	0.053525	0.946475	0.053525	0.028275
1805	0.081800	0.053525	0.946475	0.053525	0.028275
1806	0.081800	0.053525	0.946475	0.053525	0.028275
1807	0.081800	0.053525	0.946475	0.053525	0.028275
1808	0.081800	0.053525	0.946475	0.053525	0.028275
1809	0.081800	0.053525	0.946475	0.053525	0.028275
1810	0.081800	0.053525	0.946475	0.053525	0.028275
1811	0.081800	0.053525	0.946475	0.053525	0.028275
1812	0.081800	0.053525	0.946475	0.053525	0.028275
1813	0.081800	0.053525	0.946475	0.053525	0.028275
1814	0.081800	0.053525	0.946475	0.053525	0.028275
1815	0.081800	0.053525	0.946475	0.053525	0.028275
1816	0.081800	0.053525	0.946475	0.053525	0.028275
1817	0.081800	0.053525	0.946475	0.053525	0.028275
1818	0.081800	0.053525	0.946475	0.053525	0.028275
1819	0.081800	0.053525	0.946475	0.053525	0.028275
1820	0.081800	0.053525	0.946475	0.053525	0.028275
1821	0.081800	0.053525	0.946475	0.053525	0.028275
1822	0.081800	0.053525	0.946475	0.053525	0.028275
1823	0.081800	0.053525	0.946475	0.053525	0.028275
1824	0.081800	0.053525	0.946475	0.053525	0.028275
1825	0.081800	0.053525	0.946475	0.053525	0.028275
1826	0.081800	0.053525	0.946475	0.053525	0.028275
1827	0.081800	0.053525	0.946475	0.053525	0.028275
1828	0.081800	0.053525	0.946475	0.053525	0.028275
1829	0.081800	0.053525	0.946475	0.053525	0.028275
1830	0.081800	0.053525	0.946475	0.053525	0.028275
1831	0.081800	0.053525	0.946475	0.053525	0.028275
1832	0.081800	0.053525	0.946475	0.053525	0.028275
1833	0.081800	0.053525	0.946475	0.053525	0.028275
1834	0.081800	0.053525	0.946475	0.053525	0.028275
1835	0.081800	0.053525	0.946475	0.053525	0.028275
1836	0.081800	0.053525	0.946475	0.053525	0.028275
1837	0.081800	0.053525	0.946475	0.053525	0.028275
1838	0.081800	0.053525	0.946475	0.053525	0.028275
1839	0.081800	0.053525	0.946475	0.053525	0.028275
1840	0.081800	0.053525	0.946475	0.053525	0.028275
1841	0.081800	0.053525	0.946475	0.053525	0.028275
1842	0.081800	0.053525	0.946475	0.053525	0.028275
1843	0.081800	0.053525	0.946475	0.053525	0.028275
1844	0.081800	0.053525	0.946475	0.053525	0.028275
1845	0.081800	0.053525	0.946475	0.053525	0.028275
1846	0.081800	0.053525	0.946475	0.053525	0.028275
1847	0.081800	0.053525	0.946475	0.053525	0.028275
1848	0.081800	0.053525	0.946475	0.053525	0.028275
1849	0.081800	0.053525	0.946475	0.053525	0.028275
1850	0.081800	0.053525	0.946475	0.053525	0.028275
1851	0.081800	0.053525	0.946475	0.053525	0.028275
1852	0.081800	0.053525	0.946475	0.053525	0.028275
1853	0.081800	0.053525	0.946475	0.053525	0.028275
1854	0.081800	0.053525	0.946475	0.053525	0.028275
1855	0.081800	0.053525	0.946475	0.053525	0.028275
1856	0.081800	0.053525	0.946475	0.053525	0.028275
1857	0.081800	0.053525	0.946475	0.053525	0.028275
1858	0.081800	0.053525	0.946475	0.053525	0.028275
1859	0.081800	0.053525	0.946475	0.053525	0.028275
1860	0.081800	0.053525	0.946475	0.053525	0.028275
1861	0.081800	0.053525	0.946475	0.053525	0.028275
1862	0.081800	0.053525	0.946475	0.053525	0.028275
1863	0.081800	0.053525	0.946475	0.053525	0.028275
1864	0.081800	0.053525	0.946475	0.053525	0.028275
1865	0.081800	0.053525	0.946475	0.053525	0.028275
1866	0.081800	0.053525	0.946475	0.053525	0.028275
1867	0.081800	0.053525	0.946475	0.053525	0.028275
1868	0.081800	0.053525	0.946475	0.053525	0.028275
1869	0.081800	0.053525	0.946475	0.053525	0.028275
1870	0.081800	0.053525	0.946475	0.053525	0.028275
1871	0.081800	0.053525	0.946475	0.053525	0.028275
1872	0.081800	0.053525	0.946475	0.053525	0.028275
1873	0.081800	0.053525	0.946475	0.053525	0.028275
1874	0.081800	0.053525	0.946475	0.053525	0.028275
1875	0.081800	0.053525	0.946475	0.053525	0.028275
1876	0.081800	0.053525	0.946475	0.053525	0.028275
1877	0.081800	0.053525	0.946475	0.053525	0.028275
1878	0.081800	0.053525	0.946475	0.053525	0.028275
1879	0.081800	0.053525	0.946475	0.053525	0.028275
1880	0.081800	0.053525	0.946475	0.053525	0.028275
1881	0.081800	0.053525	0.946475	0.053525	0.028275
1882	0.081800	0.053525	0.946475	0.053525	0.028275
1883	0.081800	0.053525	0.946475	0.053525	0.028275
1884	0.081800	0.053525	0.946475	0.053525	0.028275
1885	0.081800	0.053525	0.946475	0.053525	0.028275
1886	0.081800	0.053525	0.946475	0.053525	0.028275
1887	0.081800	0.053525	0.946475	0.053525	0.028275
1888	0.081800	0.053525	0.946475	0.053525	0.028275
1889	0.081800	0.053525	0.946475	0.053525	0.028275
1890	0.081800	0.053525	0.946475	0.053525	0.028275
1891	0.081800	0.053525	0.946475	0.053525	0.028275
1892	0.081800	0.053525	0.946475	0.053525	0.028275
1893	0.081800	0.053525	0.946475	0.053525	0.028275
1894	0.081800	0.053525	0.946475	0.053525	0.028275
1895	0.081800	0.053525	0.946475	0.053525	0.028275
1896	0.081800	0.053525	0.946475	0.053525	0.028275
1897	0.081800	0.053525	0.946475	0.053525	0.028275
1898	0.081800	0.053525	0.946475	0.053525	0.028275
1899	0.081800	0.053525	0.946475	0.053525	0.028275
1900	0.081800	0.053525	0.946475	0.053525	0.028275
1901	0.081800	0.053525	0.946475	0.053525	0.028275
1902	0.081800	0.053525	0.946475	0.053525	0.028275
1903	0.081800	0.053525	0.946475	0.053525	0.028275
1904	0.081800	0.053525	0.946475	0.053525	0.028275
1905	0.081800	0.053525	0.946475	0.053525	0.028275
1906	0.081800	0.053525	0.946475	0.053525	0.028275
1907	0.081800	0.053525	0.946475	0.053525	0.028275
1908	0.081800	0.053525	0.946475	0.053525	0.028275
1909	0.081800	0.053525	0.946475	0.053525	0.028275
1910	0.081800	0.053525	0.946475	0.053525	0.028275
1911	0.081800	0.053525	0.946475	0.053525	0.028275
1912	0.081800	0.053525	0.946475	0.053525	0.028275
1913	0.081800	0.053525	0.946475	0.053525	0.028275
1914	0.081800	0.053525	0.946475	0.053525	0.028275
1915	0.081800	0.053525	0.946475	0.053525	0.028275
1916	0.081800	0.053525	0.946475	0.053525	0.028275
1917	0.081800	0.053525	0.946475	0.053525	0.028275
1918	0.081800	0.053525	0.946475	0.053525	0.028275
1919	0.081800	0.053525	0.946475	0.053525	0.028275
1920	0.081800	0.053525	0.946475	0.053525	0.028275
1921	0.081800	0.053525	0.946475	0.053525	0.028275
1922	0.081800	0.053525	0.946475	0.053525	0.028275
1923	0.081800	0.053525	0.946475	0.053525	0.028275
1924	0.081800	0.053525	0.946475	0.053525	0.028275
1925	0.081800	0.053525	0.946475	0.053525	0.028275
1926	0.081800	0.053525	0.946475	0.053525	0.028275
1927	0.081800	0.053525	0.946475	0.053525	0.028275
1928	0.081800	0.053525	0.946475	0.053525	0.028275
1929	0.081800	0.053525	0.946475	0.053525	0.028275
1930	0.081800	0.053525	0.946475	0.053525	0.028275
1931	0.081800	0.053525	0.946475	0.053525	0.028275
1932	0.081800	0.053525	0.946475	0.053525	0.028275
1933	0.081800	0.053525	0.946475	0.053525	0.028275
1934	0.081800	0.053525	0.946475	0.053525	0.028275
1935	0.081800	0.053525	0.946475	0.053525	0.028275
1936	0.081800	0.053525	0.946475	0.053525	0.028275
1937	0.081800	0.053525	0.946475	0.053525	0.028275
1938	0.081800	0.053525	0.946475	0.053525	0.028275
1939	0.081800	0.053525	0.946475	0.053525	0.028275
1940	0.081800	0.053525	0.946475	0.053525	0.028275
1941	0.081800	0.053525	0.946475	0.053525	0.028275
1942	0.081800	0.053525	0.946475	0.053525	0.028275
1943	0.081800	0.053525	0.946475	0.053525	0.028275
1944	0.081800	0.053525	0.946475	0.053525	0.028275
1945	0.081800	0.053525	0.946475	0.053525	0.028275
1946	0.081800	0.053525	0.946475	0.053525	0.028275
1947	0.081800	0.053525	0.946475	0.053525	0.028275
1948	0.081800	0.053525	0.946475	0.053525	0.028275
1949	0.081800	0.053525	0.946475	0.053525	0.028275
1950	0.081800	0.053525	0.946475	0.053525	0.028275
1951	0.081800	0.053525	0.946475	0.053525	0.028275
1952	0.081800	0.053525	0.946475	0.053525	0.028275
1953	0.081800	0.053525	0.946475	0.053525	0.028275
1954	0.081800	0.053525	0.946475	0.053525	0.028275
1955	0.081800	0.053525	0.946475	0.053525	0.028275
1956	0.081800	0.053525	0.946475	0.053525	0.028275
1957	0.081800	0.053525	0.946475	0.053525	0.028275
1958	0.081800	0.053525	0.946475	0.053525	0.028275
1959	0.081800	0.053525	0.946475	0.053525	0.028275
1960	0.081800	0.053525	0.946475	0.053525	0.028275
1961	0.081800	0.053525	0.946475	0.053525	0.028275
1962	0.081800	0.053525	0.946475	0.053525	0.028275
1963	0.081800	0.053525	0.946475	0.053525	0.028275
1964	0.081800	0.053525	0.946475	0.053525	0.028275
1965	0.081800	0.053525	0.946475	0.053525	0.028275
1966	0.081800	0.053525	0.946475	0.053525	0.028275
1967	0.081800	0.053525	0.946475	0.053525	0.028275
1968	0.081800	0.053525	0.946475	0.053525	0.028275
1969	0.081800	0.053525	0.946475	0.053525	0.028275
1970	0.081800	0.053525	0.946475	0.053525	0.028275
1971	0.081800	0.053525	0.946475	0.053525	0.028275
1972	0.081800	0.053525	0.946475	0.053525	0.028275
1973	0.081800	0.053525	0.946475	0.053525	0.028275
1974	0.081800	0.053525	0.946475	0.053525	0.028275
1975	0.081800	0.053525	0.946475	0.053525	0.028275
1976	0.081800	0.053525	0.946475	0.053525	0.028275
1977	0.081800	0.053525	0.946475	0.053525	0.028275
1978	0.081800	0.053525	0.946475	0.053525	0.028275
1979	0.081800	0.053525	0.946475	0.053525	0.028275
1980	0.081800	0.053525	0.946475	0.053525	0.028275
1981	0.081800	0.053525	0.946475	0.053525	0.028275
1982	0.081800	0.053525	0.946475	0.053525	0.028275
1983	0.081800	0.053525	0.946475	0.053525	0.028275
1984	0.081800	0.053525	0.946475	0.053525	0.028275
1985	0.081800	0.053525	0.946475	0.053525	0.028275
1986	0.081800	0.053525	0.946475	0.053525	0.028275
1987	0.081800	0.053525	0.946475	0.053525	0.028275
1988	0.081800	0.053525	0.946475	0.053525	0.028275
1989	0.081800	0.053525	0.946475	0.053525	0.028275
1990	0.081800	0.053525	0.946475	0.053525	0.028275
1991	0.081800	0.053525	0.946475	0.053525	0.028275
1992	0.081800	0.053525	0.946475	0.053525	0.028275
1993	0.081800	0.053525	0.946475	0.053525	0.028275
1994	0.081800	0.053525	0.946475	0.053525	0.028275
1995	0.081800	0.053525	0.946475	0.053525	0.028275
1996	0.081800	0.053525	0.946475	0.053525	0.028275
1997	0.081800	0.053525	0.946475	0.053525	0.028275
1998	0.081800	0.053525	0.946475	0.053525	0.028275
1999	0.081800	0.053525	0.946475	0.053525	0.028275
2000	0.081800	0.053525	0.946475	0.053525	0.028275
[truncated: 3,001 more rows]
