# Supplementary material for: Aspiration-driven co-evolution of cooperation with individual behavioral diversity
Source: PLoS One. 2023 Sep 15;18(9):e0291134. doi: 10.1371/journal.pone.0291134 (PMC10503719; doi:10.1371/journal.pone.0291134)
Supplement: S1 Data — (ZIP) [file pone.0291134.s001.zip › M1/v2-L=200/data/tolerate=1_b=1.3_frequency.txt]

1	0.504750	1	0	0.50475	0
2	0.351281	0.9204	0.0796	0.350875	0.00040625
3	0.251569	0.785575	0.214425	0.249875	0.00169375
4	0.184062	0.62855	0.37145	0.179225	0.0048375
5	0.138025	0.478375	0.521625	0.130025	0.008
6	0.111238	0.359375	0.640625	0.100975	0.0102625
7	0.093544	0.269475	0.730525	0.081975	0.0115687
8	0.083925	0.211125	0.788875	0.070575	0.01335
9	0.078238	0.17175	0.82825	0.06385	0.0143875
10	0.075338	0.146025	0.853975	0.0599	0.0154375
11	0.075181	0.12955	0.87045	0.0591	0.0160812
12	0.075856	0.121625	0.878375	0.05905	0.0168062
13	0.076600	0.116575	0.883425	0.0593	0.0173
14	0.078063	0.112675	0.887325	0.060225	0.0178375
15	0.079625	0.110575	0.889425	0.0605	0.019125
16	0.080556	0.10985	0.89015	0.0609	0.0196563
17	0.081844	0.10955	0.89045	0.06245	0.0193938
18	0.082800	0.107825	0.892175	0.06245	0.02035
19	0.084219	0.106775	0.893225	0.063175	0.0210438
20	0.085388	0.1073	0.8927	0.0646	0.0207875
21	0.086500	0.106325	0.893675	0.06465	0.02185
22	0.086506	0.105975	0.894025	0.064075	0.0224313
23	0.087231	0.103425	0.896575	0.063725	0.0235062
24	0.088894	0.1031	0.8969	0.064875	0.0240187
25	0.089563	0.1029	0.8971	0.06485	0.0247125
26	0.089781	0.1014	0.8986	0.0641	0.0256812
27	0.089938	0.10055	0.89945	0.06405	0.0258875
28	0.091181	0.10015	0.89985	0.064925	0.0262562
29	0.092256	0.097625	0.902375	0.0655	0.0267562
30	0.093313	0.0992	0.9008	0.0668	0.0265125
31	0.094375	0.1	0.9	0.06765	0.026725
32	0.095225	0.100675	0.899325	0.067975	0.02725
33	0.095713	0.09975	0.90025	0.068325	0.0273875
34	0.095488	0.099425	0.900575	0.067675	0.0278125
35	0.096287	0.098925	0.901075	0.067925	0.0283625
36	0.097956	0.0982	0.9018	0.069175	0.0287813
37	0.098056	0.099725	0.900275	0.069125	0.0289312
38	0.099181	0.10055	0.89945	0.069975	0.0292063
39	0.099169	0.1006	0.8994	0.06975	0.0294188
40	0.099719	0.099775	0.900225	0.069825	0.0298938
41	0.100987	0.0991	0.9009	0.07125	0.0297375
42	0.101225	0.098625	0.901375	0.071075	0.03015
43	0.102031	0.099475	0.900525	0.0721	0.0299313
44	0.103238	0.099275	0.900725	0.072975	0.0302625
45	0.103556	0.100625	0.899375	0.073475	0.0300813
46	0.103887	0.099175	0.900825	0.0731	0.0307875
47	0.104225	0.098275	0.901725	0.073025	0.0312
48	0.105075	0.09895	0.90105	0.074325	0.03075
49	0.105925	0.099275	0.900725	0.07475	0.031175
50	0.106625	0.09995	0.90005	0.075875	0.03075
51	0.107375	0.101175	0.898825	0.076425	0.03095
52	0.107800	0.102	0.898	0.07675	0.03105
53	0.108388	0.1017	0.8983	0.076825	0.0315625
54	0.109081	0.103125	0.896875	0.0777	0.0313812
55	0.109519	0.1019	0.8981	0.0777	0.0318188
56	0.109812	0.10145	0.89855	0.077975	0.0318375
57	0.110225	0.101675	0.898325	0.07835	0.031875
58	0.110937	0.101225	0.898775	0.078525	0.0324125
59	0.111544	0.101125	0.898875	0.07925	0.0322938
60	0.112294	0.101425	0.898575	0.0795	0.0327938
61	0.112625	0.102575	0.897425	0.0798	0.032825
62	0.113619	0.102175	0.897825	0.0805	0.0331188
63	0.113994	0.102375	0.897625	0.0809	0.0330937
64	0.114444	0.102225	0.897775	0.080975	0.0334687
65	0.114881	0.102675	0.897325	0.081325	0.0335563
66	0.115256	0.1021	0.8979	0.08145	0.0338063
67	0.115906	0.102325	0.897675	0.082025	0.0338813
68	0.116019	0.10295	0.89705	0.08255	0.0334687
69	0.116131	0.102175	0.897825	0.0821	0.0340312
70	0.116763	0.10175	0.89825	0.0823	0.0344625
71	0.116975	0.101575	0.898425	0.082375	0.0346
72	0.117081	0.1021	0.8979	0.0829	0.0341813
73	0.117381	0.102325	0.897675	0.083075	0.0343063
74	0.117944	0.10245	0.89755	0.0835	0.0344438
75	0.118444	0.101825	0.898175	0.083525	0.0349187
76	0.119069	0.102275	0.897725	0.084225	0.0348438
77	0.119731	0.103075	0.896925	0.084725	0.0350063
78	0.119938	0.1031	0.8969	0.085025	0.0349125
79	0.120931	0.10325	0.89675	0.085525	0.0354063
80	0.121756	0.1047	0.8953	0.086825	0.0349312
81	0.121713	0.105175	0.894825	0.086775	0.0349375
82	0.122206	0.1051	0.8949	0.0867	0.0355063
83	0.122813	0.105375	0.894625	0.087525	0.0352875
84	0.123244	0.105875	0.894125	0.08795	0.0352937
85	0.123731	0.10575	0.89425	0.08805	0.0356812
86	0.123569	0.105675	0.894325	0.08805	0.0355188
87	0.124550	0.10555	0.89445	0.0888	0.03575
88	0.125062	0.106525	0.893475	0.08965	0.0354125
89	0.125044	0.1065	0.8935	0.089375	0.0356687
90	0.125562	0.106825	0.893175	0.089575	0.0359875
91	0.126150	0.10645	0.89355	0.089675	0.036475
92	0.125819	0.106	0.894	0.08945	0.0363687
93	0.126581	0.106075	0.893925	0.089775	0.0368062
94	0.126756	0.105975	0.894025	0.089875	0.0368812
95	0.127594	0.106125	0.893875	0.0906	0.0369937
96	0.127600	0.10685	0.89315	0.0907	0.0369
97	0.128800	0.107225	0.892775	0.0918	0.037
98	0.128669	0.10745	0.89255	0.091875	0.0367938
99	0.129519	0.107475	0.892525	0.0924	0.0371187
100	0.130406	0.1088	0.8912	0.093325	0.0370813
101	0.130538	0.108925	0.891075	0.09325	0.0372875
102	0.130662	0.109425	0.890575	0.0932	0.0374625
103	0.130988	0.1087	0.8913	0.093375	0.0376125
104	0.130925	0.108625	0.891375	0.093425	0.0375
105	0.131381	0.107975	0.892025	0.093575	0.0378063
106	0.132069	0.10815	0.89185	0.0943	0.0377687
107	0.132412	0.1088	0.8912	0.0946	0.0378125
108	0.132381	0.109025	0.890975	0.094525	0.0378563
109	0.132456	0.107775	0.892225	0.094075	0.0383812
110	0.132563	0.10765	0.89235	0.09425	0.0383125
111	0.133281	0.108075	0.891925	0.09485	0.0384313
112	0.133731	0.10895	0.89105	0.0952	0.0385313
113	0.133900	0.10935	0.89065	0.09525	0.03865
114	0.133956	0.1085	0.8915	0.094925	0.0390313
115	0.133900	0.10795	0.89205	0.0945	0.0394
116	0.134131	0.1074	0.8926	0.094525	0.0396063
117	0.134300	0.106675	0.893325	0.09505	0.03925
118	0.134644	0.10685	0.89315	0.095575	0.0390687
119	0.134619	0.106775	0.893225	0.09535	0.0392687
120	0.135150	0.1069	0.8931	0.096	0.03915
121	0.135662	0.107275	0.892725	0.09665	0.0390125
122	0.136038	0.107875	0.892125	0.0969	0.0391375
123	0.136175	0.1076	0.8924	0.096675	0.0395
124	0.136469	0.10825	0.89175	0.097325	0.0391437
125	0.136894	0.1084	0.8916	0.097675	0.0392187
126	0.136944	0.1087	0.8913	0.097425	0.0395187
127	0.137200	0.10875	0.89125	0.0978	0.0394
128	0.137325	0.1093	0.8907	0.098025	0.0393
129	0.137813	0.109375	0.890625	0.0983	0.0395125
130	0.138231	0.10975	0.89025	0.09865	0.0395812
131	0.138775	0.109775	0.890225	0.098975	0.0398
132	0.139006	0.1105	0.8895	0.09945	0.0395563
133	0.138875	0.110975	0.889025	0.099225	0.03965
134	0.139275	0.109775	0.890225	0.0991	0.040175
135	0.139881	0.11025	0.88975	0.099775	0.0401063
136	0.140581	0.11105	0.88895	0.100375	0.0402062
137	0.141181	0.111825	0.888175	0.10085	0.0403312
138	0.141206	0.1121	0.8879	0.101	0.0402062
139	0.141481	0.112375	0.887625	0.10125	0.0402313
140	0.141769	0.11195	0.88805	0.101275	0.0404938
141	0.142425	0.1127	0.8873	0.102025	0.0404
142	0.143000	0.1131	0.8869	0.102575	0.040425
143	0.143613	0.11435	0.88565	0.1033	0.0403125
144	0.144194	0.115225	0.884775	0.10405	0.0401437
145	0.144294	0.11615	0.88385	0.103875	0.0404188
146	0.143819	0.11565	0.88435	0.10315	0.0406687
147	0.143425	0.11435	0.88565	0.102625	0.0408
148	0.143712	0.11375	0.88625	0.1026	0.0411125
149	0.143975	0.1132	0.8868	0.102375	0.0416
150	0.144094	0.112825	0.887175	0.10285	0.0412438
151	0.144400	0.11235	0.88765	0.103025	0.041375
152	0.144644	0.112525	0.887475	0.1034	0.0412438
153	0.144956	0.11245	0.88755	0.103625	0.0413313
154	0.145863	0.113025	0.886975	0.104475	0.0413875
155	0.145844	0.113975	0.886025	0.104525	0.0413188
156	0.145863	0.113425	0.886575	0.10425	0.0416125
157	0.146094	0.113825	0.886175	0.104625	0.0414687
158	0.146138	0.113975	0.886025	0.104775	0.0413625
159	0.146256	0.114075	0.885925	0.104725	0.0415312
160	0.146762	0.114075	0.885925	0.105275	0.0414875
161	0.147194	0.11455	0.88545	0.1056	0.0415937
162	0.147075	0.1147	0.8853	0.105575	0.0415
163	0.147156	0.11455	0.88545	0.1054	0.0417563
164	0.147100	0.113725	0.886275	0.1051	0.042
165	0.147625	0.11395	0.88605	0.10575	0.041875
166	0.147706	0.11425	0.88575	0.1057	0.0420063
167	0.147819	0.113625	0.886375	0.10575	0.0420688
168	0.148000	0.114075	0.885925	0.1063	0.0417
169	0.148256	0.11385	0.88615	0.1064	0.0418562
170	0.148344	0.113775	0.886225	0.1063	0.0420437
171	0.148381	0.11375	0.88625	0.1066	0.0417812
172	0.148556	0.113925	0.886075	0.1065	0.0420563
173	0.148794	0.11345	0.88655	0.106625	0.0421687
174	0.149181	0.1135	0.8865	0.106825	0.0423562
175	0.149225	0.1134	0.8866	0.1066	0.042625
176	0.149356	0.1137	0.8863	0.106725	0.0426313
177	0.149719	0.1138	0.8862	0.107325	0.0423938
178	0.149706	0.114025	0.885975	0.107325	0.0423813
179	0.150062	0.114	0.886	0.107725	0.0423375
180	0.149944	0.113775	0.886225	0.107625	0.0423188
181	0.150062	0.114075	0.885925	0.10775	0.0423125
182	0.150431	0.114175	0.885825	0.1081	0.0423313
183	0.150369	0.114475	0.885525	0.1081	0.0422688
184	0.150450	0.1142	0.8858	0.108125	0.042325
185	0.150463	0.114375	0.885625	0.108	0.0424625
186	0.150644	0.113925	0.886075	0.107775	0.0428687
187	0.150863	0.114125	0.885875	0.10825	0.0426125
188	0.150994	0.1139	0.8861	0.108	0.0429937
189	0.151181	0.1141	0.8859	0.1084	0.0427813
190	0.151356	0.114425	0.885575	0.108525	0.0428313
191	0.151550	0.114275	0.885725	0.108875	0.042675
192	0.151363	0.114025	0.885975	0.1086	0.0427625
193	0.151587	0.11375	0.88625	0.108625	0.0429625
194	0.151713	0.1141	0.8859	0.108925	0.0427875
195	0.151881	0.114325	0.885675	0.109275	0.0426062
196	0.152031	0.1145	0.8855	0.109225	0.0428062
197	0.151981	0.1143	0.8857	0.108925	0.0430562
198	0.152125	0.113925	0.886075	0.108975	0.04315
199	0.152194	0.11395	0.88605	0.108825	0.0433687
200	0.152738	0.114275	0.885725	0.109375	0.0433625
201	0.152556	0.114775	0.885225	0.1094	0.0431563
202	0.152556	0.1148	0.8852	0.109225	0.0433313
203	0.153306	0.1151	0.8849	0.10995	0.0433562
204	0.153406	0.11585	0.88415	0.1103	0.0431062
205	0.153644	0.1162	0.8838	0.1106	0.0430437
206	0.153694	0.11595	0.88405	0.110525	0.0431687
207	0.154044	0.116225	0.883775	0.1109	0.0431438
208	0.154113	0.115825	0.884175	0.110725	0.0433875
209	0.154219	0.1163	0.8837	0.110975	0.0432437
210	0.154363	0.1163	0.8837	0.111	0.0433625
211	0.154331	0.11645	0.88355	0.11105	0.0432813
212	0.154694	0.116675	0.883325	0.111325	0.0433687
213	0.154463	0.1168	0.8832	0.111	0.0434625
214	0.154669	0.11685	0.88315	0.111125	0.0435437
215	0.154831	0.1166	0.8834	0.1113	0.0435313
216	0.154881	0.11655	0.88345	0.111475	0.0434063
217	0.155256	0.11695	0.88305	0.111675	0.0435813
218	0.155513	0.117225	0.882775	0.11195	0.0435625
219	0.155794	0.11725	0.88275	0.112225	0.0435688
220	0.155706	0.117575	0.882425	0.11205	0.0436563
221	0.155794	0.117675	0.882325	0.112125	0.0436687
222	0.155631	0.11735	0.88265	0.111825	0.0438062
223	0.155694	0.11705	0.88295	0.111925	0.0437688
224	0.155956	0.117175	0.882825	0.112175	0.0437813
225	0.156288	0.117675	0.882325	0.112725	0.0435625
226	0.156494	0.118025	0.881975	0.11295	0.0435437
227	0.156619	0.1184	0.8816	0.1132	0.0434187
228	0.156619	0.11855	0.88145	0.113125	0.0434937
229	0.156463	0.11785	0.88215	0.112525	0.0439375
230	0.156719	0.11815	0.88185	0.1129	0.0438187
231	0.156913	0.11835	0.88165	0.113125	0.0437875
232	0.156763	0.117875	0.882125	0.11285	0.0439125
233	0.157056	0.11755	0.88245	0.11315	0.0439063
234	0.157131	0.117975	0.882025	0.11325	0.0438812
235	0.157312	0.118075	0.881925	0.1133	0.0440125
236	0.157650	0.118375	0.881625	0.11365	0.044
237	0.157644	0.118325	0.881675	0.113725	0.0439187
238	0.157450	0.11825	0.88175	0.1135	0.04395
239	0.157463	0.118125	0.881875	0.1135	0.0439625
240	0.157306	0.11715	0.88285	0.112975	0.0443313
241	0.157594	0.117525	0.882475	0.113425	0.0441688
242	0.157800	0.1179	0.8821	0.1137	0.0441
243	0.157944	0.118	0.882	0.113725	0.0442188
244	0.157825	0.11765	0.88235	0.1135	0.044325
245	0.157963	0.11785	0.88215	0.1137	0.0442625
246	0.158219	0.1176	0.8824	0.113825	0.0443938
247	0.158788	0.11845	0.88155	0.1147	0.0440875
248	0.158875	0.11895	0.88105	0.11495	0.043925
249	0.158969	0.119025	0.880975	0.114775	0.0441937
250	0.158969	0.118875	0.881125	0.114625	0.0443438
251	0.159013	0.118925	0.881075	0.1145	0.0445125
252	0.159006	0.11885	0.88115	0.11435	0.0446563
253	0.159069	0.11845	0.88155	0.114375	0.0446937
254	0.159137	0.118425	0.881575	0.114275	0.0448625
255	0.159075	0.11825	0.88175	0.114075	0.045
256	0.159100	0.117975	0.882025	0.11425	0.04485
257	0.159169	0.1179	0.8821	0.114275	0.0448938
258	0.159219	0.117675	0.882325	0.114275	0.0449437
259	0.159131	0.1181	0.8819	0.114525	0.0446063
260	0.159538	0.118225	0.881775	0.115025	0.0445125
261	0.159531	0.11835	0.88165	0.115175	0.0443563
262	0.159587	0.118525	0.881475	0.115325	0.0442625
263	0.159713	0.11845	0.88155	0.1154	0.0443125
264	0.159725	0.11865	0.88135	0.115475	0.04425
265	0.159656	0.1184	0.8816	0.115475	0.0441812
266	0.159806	0.118325	0.881675	0.11535	0.0444563
267	0.159681	0.118025	0.881975	0.11505	0.0446312
268	0.159881	0.118025	0.881975	0.1152	0.0446812
269	0.160119	0.11845	0.88155	0.11555	0.0445687
270	0.160144	0.11865	0.88135	0.1156	0.0445438
271	0.160044	0.11875	0.88125	0.11565	0.0443938
272	0.160300	0.11875	0.88125	0.115675	0.044625
273	0.160331	0.11855	0.88145	0.1158	0.0445313
274	0.160163	0.118725	0.881275	0.115725	0.0444375
275	0.159994	0.1184	0.8816	0.1154	0.0445938
276	0.160056	0.117925	0.882075	0.1152	0.0448563
277	0.160087	0.117675	0.882325	0.11515	0.0449375
278	0.160169	0.1176	0.8824	0.1153	0.0448687
279	0.160325	0.1178	0.8822	0.115375	0.04495
280	0.160350	0.1181	0.8819	0.1155	0.04485
281	0.160106	0.1179	0.8821	0.115275	0.0448313
282	0.160231	0.11785	0.88215	0.1152	0.0450313
283	0.160263	0.117875	0.882125	0.11535	0.0449125
284	0.160494	0.117875	0.882125	0.115525	0.0449688
285	0.160675	0.1184	0.8816	0.1159	0.044775
286	0.160763	0.11845	0.88155	0.115875	0.0448875
287	0.160956	0.118625	0.881375	0.116125	0.0448313
288	0.161050	0.119075	0.880925	0.1164	0.04465
289	0.160887	0.119025	0.880975	0.116075	0.0448125
290	0.161213	0.11895	0.88105	0.1161	0.0451125
291	0.160963	0.11895	0.88105	0.115875	0.0450875
292	0.161075	0.1188	0.8812	0.115825	0.04525
293	0.160781	0.118975	0.881025	0.115625	0.0451563
294	0.160925	0.118375	0.881625	0.115625	0.0453
295	0.161000	0.118375	0.881625	0.11565	0.04535
296	0.160981	0.118425	0.881575	0.115875	0.0451063
297	0.160831	0.11835	0.88165	0.115675	0.0451563
298	0.160781	0.117925	0.882075	0.1156	0.0451812
299	0.160881	0.118225	0.881775	0.11585	0.0450313
300	0.160963	0.11815	0.88185	0.115925	0.0450375
301	0.161069	0.118125	0.881875	0.115875	0.0451937
302	0.161119	0.1181	0.8819	0.11595	0.0451688
303	0.161181	0.1184	0.8816	0.116	0.0451812
304	0.161356	0.118475	0.881525	0.116275	0.0450813
305	0.161469	0.118625	0.881375	0.1165	0.0449688
306	0.161731	0.119025	0.880975	0.116725	0.0450062
307	0.161656	0.11895	0.88105	0.116675	0.0449813
308	0.161750	0.119	0.881	0.116825	0.044925
309	0.161844	0.119125	0.880875	0.116925	0.0449188
310	0.162194	0.119225	0.880775	0.11715	0.0450438
311	0.162156	0.11965	0.88035	0.11715	0.0450062
312	0.162219	0.119575	0.880425	0.117025	0.0451937
313	0.162006	0.119775	0.880225	0.116825	0.0451812
314	0.162006	0.119225	0.880775	0.1166	0.0454063
315	0.161819	0.119125	0.880875	0.116375	0.0454437
316	0.161844	0.1186	0.8814	0.11645	0.0453937
317	0.161831	0.1184	0.8816	0.11635	0.0454813
318	0.161781	0.11825	0.88175	0.11635	0.0454312
319	0.161794	0.118075	0.881925	0.1164	0.0453937
320	0.161788	0.1181	0.8819	0.1164	0.0453875
321	0.161931	0.118	0.882	0.11645	0.0454813
322	0.161856	0.11795	0.88205	0.116425	0.0454312
323	0.161838	0.11795	0.88205	0.11655	0.0452875
324	0.162038	0.11805	0.88195	0.11675	0.0452875
325	0.162094	0.118075	0.881925	0.11675	0.0453438
326	0.162094	0.11845	0.88155	0.116925	0.0451688
327	0.162281	0.118725	0.881275	0.117125	0.0451563
328	0.162431	0.118775	0.881225	0.1171	0.0453312
329	0.162488	0.118725	0.881275	0.117075	0.0454125
330	0.162431	0.118975	0.881025	0.117175	0.0452562
331	0.162550	0.1193	0.8807	0.117375	0.045175
332	0.162694	0.1193	0.8807	0.117475	0.0452188
333	0.162744	0.1195	0.8805	0.117425	0.0453187
334	0.162875	0.119275	0.880725	0.11745	0.045425
335	0.162806	0.119525	0.880475	0.117425	0.0453812
336	0.163050	0.1195	0.8805	0.117625	0.045425
337	0.163006	0.119725	0.880275	0.117725	0.0452813
338	0.163119	0.119825	0.880175	0.1178	0.0453187
339	0.162862	0.1198	0.8802	0.117525	0.0453375
340	0.162969	0.119525	0.880475	0.1177	0.0452688
341	0.162925	0.1195	0.8805	0.117625	0.0453
342	0.162944	0.119525	0.880475	0.117725	0.0452188
343	0.163000	0.119425	0.880575	0.11765	0.04535
344	0.163162	0.11945	0.88055	0.11775	0.0454125
345	0.163444	0.11975	0.88025	0.118225	0.0452188
346	0.163444	0.119775	0.880225	0.1182	0.0452437
347	0.163506	0.12005	0.87995	0.1182	0.0453062
348	0.163700	0.120075	0.879925	0.118325	0.045375
349	0.163556	0.120025	0.879975	0.118225	0.0453312
350	0.163488	0.1198	0.8802	0.11795	0.0455375
351	0.163631	0.119775	0.880225	0.118175	0.0454562
352	0.163600	0.1198	0.8802	0.118275	0.045325
353	0.163756	0.11985	0.88015	0.118425	0.0453312
354	0.163844	0.12	0.88	0.118575	0.0452688
355	0.163788	0.119825	0.880175	0.1185	0.0452875
356	0.163738	0.11985	0.88015	0.11845	0.0452875
357	0.163800	0.119675	0.880325	0.1185	0.0453
358	0.163662	0.119675	0.880325	0.1184	0.0452625
359	0.163838	0.11975	0.88025	0.118725	0.0451125
360	0.163956	0.119725	0.880275	0.1188	0.0451563
361	0.163994	0.119725	0.880275	0.11875	0.0452437
362	0.164038	0.119825	0.880175	0.118775	0.0452625
363	0.164006	0.11975	0.88025	0.11875	0.0452562
364	0.164162	0.119925	0.880075	0.118975	0.0451875
365	0.164069	0.120225	0.879775	0.118925	0.0451438
366	0.164187	0.120125	0.879875	0.118975	0.0452125
367	0.164300	0.1203	0.8797	0.119125	0.045175
368	0.164412	0.1204	0.8796	0.1191	0.0453125
369	0.164488	0.120425	0.879575	0.11915	0.0453375
370	0.164488	0.120425	0.879575	0.11905	0.0454375
371	0.164719	0.12075	0.87925	0.11935	0.0453687
372	0.164637	0.120925	0.879075	0.119225	0.0454125
373	0.164744	0.120925	0.879075	0.11925	0.0454937
374	0.164925	0.12105	0.87895	0.119375	0.04555
375	0.164981	0.1211	0.8789	0.11965	0.0453312
376	0.164919	0.1213	0.8787	0.11955	0.0453687
377	0.165013	0.121275	0.878725	0.119625	0.0453875
378	0.165019	0.12125	0.87875	0.11965	0.0453687
379	0.165106	0.121225	0.878775	0.11965	0.0454562
380	0.165175	0.12115	0.87885	0.119575	0.0456
381	0.165175	0.1214	0.8786	0.119625	0.04555
382	0.165319	0.121425	0.878575	0.1198	0.0455187
383	0.165369	0.121475	0.878525	0.120025	0.0453438
384	0.165556	0.121625	0.878375	0.120125	0.0454312
385	0.165538	0.121625	0.878375	0.1199	0.0456375
386	0.165631	0.121825	0.878175	0.12	0.0456312
387	0.165475	0.121675	0.878325	0.119975	0.0455
388	0.165463	0.12135	0.87865	0.119775	0.0456875
389	0.165513	0.1213	0.8787	0.1199	0.0456125
390	0.165581	0.121275	0.878725	0.11995	0.0456312
391	0.165588	0.1212	0.8788	0.11995	0.0456375
392	0.165437	0.121175	0.878825	0.11995	0.0454875
393	0.165531	0.1211	0.8789	0.120075	0.0454562
394	0.165563	0.1211	0.8789	0.12015	0.0454125
395	0.165494	0.120825	0.879175	0.11995	0.0455438
396	0.165600	0.120825	0.879175	0.12005	0.04555
397	0.165556	0.120975	0.879025	0.119975	0.0455812
398	0.165675	0.1212	0.8788	0.120125	0.04555
399	0.165700	0.121075	0.878925	0.12005	0.04565
400	0.165838	0.1212	0.8788	0.1202	0.0456375
401	0.165950	0.12135	0.87865	0.1204	0.04555
402	0.166069	0.121525	0.878475	0.1206	0.0454688
403	0.166013	0.121475	0.878525	0.120575	0.0454375
404	0.166025	0.121475	0.878525	0.1205	0.045525
405	0.166050	0.121575	0.878425	0.1205	0.04555
406	0.166100	0.121725	0.878275	0.120575	0.045525
407	0.166169	0.12205	0.87795	0.120675	0.0454937
408	0.166206	0.1219	0.8781	0.120725	0.0454813
409	0.166187	0.122025	0.877975	0.12075	0.0454375
410	0.166069	0.121725	0.878275	0.120425	0.0456437
411	0.166106	0.121625	0.878375	0.120475	0.0456312
412	0.166250	0.121575	0.878425	0.120575	0.045675
413	0.166150	0.121725	0.878275	0.12045	0.0457
414	0.166187	0.1216	0.8784	0.1205	0.0456875
415	0.166194	0.121575	0.878425	0.12045	0.0457438
416	0.166263	0.12155	0.87845	0.12045	0.0458125
417	0.166412	0.1216	0.8784	0.1207	0.0457125
418	0.166563	0.12185	0.87815	0.120975	0.0455875
419	0.166606	0.122175	0.877825	0.121025	0.0455812
420	0.166731	0.12225	0.87775	0.1212	0.0455313
421	0.166775	0.1226	0.8774	0.1212	0.045575
422	0.167044	0.122725	0.877275	0.121475	0.0455687
423	0.167031	0.123075	0.876925	0.121425	0.0456063
424	0.167206	0.1235	0.8765	0.121575	0.0456312
425	0.167175	0.12355	0.87645	0.1216	0.045575
426	0.167000	0.123125	0.876875	0.1212	0.0458
427	0.167000	0.123	0.877	0.121225	0.045775
428	0.166956	0.122925	0.877075	0.121225	0.0457313
429	0.166988	0.122625	0.877375	0.121075	0.0459125
430	0.167013	0.122625	0.877375	0.121125	0.0458875
431	0.166963	0.122575	0.877425	0.121175	0.0457875
432	0.167038	0.122525	0.877475	0.1213	0.0457375
433	0.167044	0.122575	0.877425	0.121275	0.0457687
434	0.167137	0.1227	0.8773	0.12145	0.0456875
435	0.167300	0.122925	0.877075	0.1217	0.0456
436	0.167238	0.122925	0.877075	0.121525	0.0457125
437	0.167400	0.122975	0.877025	0.12165	0.04575
438	0.167231	0.12305	0.87695	0.12145	0.0457813
439	0.167150	0.122675	0.877325	0.121225	0.045925
440	0.167275	0.12245	0.87755	0.1214	0.045875
441	0.167375	0.12265	0.87735	0.121525	0.04585
442	0.167406	0.1228	0.8772	0.1216	0.0458063
443	0.167500	0.122925	0.877075	0.1216	0.0459
444	0.167437	0.1228	0.8772	0.121525	0.0459125
445	0.167662	0.12305	0.87695	0.1219	0.0457625
446	0.167738	0.123175	0.876825	0.121925	0.0458125
447	0.167725	0.123225	0.876775	0.122025	0.0457
448	0.167588	0.1231	0.8769	0.1219	0.0456875
449	0.167569	0.1229	0.8771	0.121725	0.0458438
450	0.167588	0.1228	0.8772	0.121775	0.0458125
451	0.167581	0.12275	0.87725	0.121825	0.0457562
452	0.167662	0.122825	0.877175	0.1219	0.0457625
453	0.167731	0.122975	0.877025	0.122	0.0457313
454	0.167844	0.123175	0.876825	0.12215	0.0456937
455	0.167944	0.123375	0.876625	0.12225	0.0456937
456	0.167919	0.123375	0.876625	0.1222	0.0457188
457	0.167981	0.12325	0.87675	0.1222	0.0457813
458	0.167931	0.12315	0.87685	0.122175	0.0457562
459	0.167950	0.123075	0.876925	0.122175	0.045775
460	0.168031	0.123125	0.876875	0.122325	0.0457062
461	0.167881	0.123175	0.876825	0.122225	0.0456563
462	0.167956	0.12315	0.87685	0.122225	0.0457313
463	0.167931	0.1231	0.8769	0.122225	0.0457062
464	0.168006	0.12315	0.87685	0.12225	0.0457562
465	0.168069	0.1232	0.8768	0.122225	0.0458438
466	0.168194	0.123125	0.876875	0.12235	0.0458438
467	0.168275	0.12345	0.87655	0.122475	0.0458
468	0.168269	0.123525	0.876475	0.122525	0.0457438
469	0.168288	0.123375	0.876625	0.1225	0.0457875
470	0.168319	0.123375	0.876625	0.122575	0.0457438
471	0.168300	0.1235	0.8765	0.1226	0.0457
472	0.168381	0.123375	0.876625	0.1226	0.0457813
473	0.168400	0.1235	0.8765	0.1226	0.0458
474	0.168394	0.1235	0.8765	0.12255	0.0458438
475	0.168456	0.12355	0.87645	0.12265	0.0458063
476	0.168412	0.12345	0.87655	0.1226	0.0458125
477	0.168363	0.123375	0.876625	0.122575	0.0457875
478	0.168488	0.1234	0.8766	0.122625	0.0458625
479	0.168412	0.1234	0.8766	0.122575	0.0458375
480	0.168394	0.1233	0.8767	0.122475	0.0459188
481	0.168400	0.1232	0.8768	0.1224	0.046
482	0.168388	0.12315	0.87685	0.12245	0.0459375
483	0.168444	0.12315	0.87685	0.1225	0.0459437
484	0.168388	0.123175	0.876825	0.122475	0.0459125
485	0.168500	0.123125	0.876875	0.1225	0.046
486	0.168519	0.123225	0.876775	0.1225	0.0460187
487	0.168756	0.1233	0.8767	0.12265	0.0461063
488	0.168675	0.123525	0.876475	0.12265	0.046025
489	0.168613	0.12335	0.87665	0.122575	0.0460375
490	0.168563	0.123225	0.876775	0.122575	0.0459875
491	0.168625	0.12325	0.87675	0.122625	0.046
492	0.168744	0.1232	0.8768	0.1227	0.0460438
493	0.168556	0.123125	0.876875	0.1225	0.0460563
494	0.168462	0.12295	0.87705	0.122375	0.0460875
495	0.168506	0.1229	0.8771	0.122375	0.0461312
496	0.168488	0.12275	0.87725	0.12235	0.0461375
497	0.168525	0.122775	0.877225	0.1224	0.046125
498	0.168563	0.122925	0.877075	0.122525	0.0460375
499	0.168606	0.123025	0.876975	0.122575	0.0460313
500	0.168669	0.123125	0.876875	0.12265	0.0460187
501	0.168687	0.1231	0.8769	0.122625	0.0460625
502	0.168638	0.123125	0.876875	0.122575	0.0460625
503	0.168744	0.123125	0.876875	0.122675	0.0460687
504	0.168750	0.12335	0.87665	0.122725	0.046025
505	0.168700	0.1233	0.8767	0.122675	0.046025
506	0.168750	0.123375	0.876625	0.1227	0.04605
507	0.168650	0.12335	0.87665	0.12255	0.0461
508	0.168569	0.123175	0.876825	0.122475	0.0460938
509	0.168538	0.122925	0.877075	0.12245	0.0460875
510	0.168531	0.12285	0.87715	0.122475	0.0460563
511	0.168488	0.122725	0.877275	0.12245	0.0460375
512	0.168519	0.12265	0.87735	0.122475	0.0460438
513	0.168513	0.1227	0.8773	0.12245	0.0460625
514	0.168500	0.122725	0.877275	0.122475	0.046025
515	0.168550	0.1226	0.8774	0.12245	0.0461
516	0.168550	0.122625	0.877375	0.1225	0.04605
517	0.168519	0.12255	0.87745	0.1225	0.0460187
518	0.168525	0.12255	0.87745	0.1225	0.046025
519	0.168525	0.122575	0.877425	0.122525	0.046
520	0.168525	0.1226	0.8774	0.12255	0.045975
521	0.168506	0.12255	0.87745	0.122525	0.0459813
522	0.168506	0.12255	0.87745	0.122525	0.0459813
523	0.168519	0.122575	0.877425	0.12255	0.0459688
524	0.168519	0.122575	0.877425	0.12255	0.0459688
525	0.168519	0.122575	0.877425	0.12255	0.0459688
526	0.168544	0.1226	0.8774	0.12255	0.0459938
527	0.168588	0.12265	0.87735	0.1226	0.0459875
528	0.168563	0.1227	0.8773	0.122575	0.0459875
529	0.168588	0.1227	0.8773	0.122625	0.0459625
530	0.168531	0.1227	0.8773	0.122575	0.0459562
531	0.168531	0.122675	0.877325	0.12255	0.0459813
532	0.168531	0.12265	0.87735	0.12255	0.0459813
533	0.168538	0.122575	0.877425	0.1225	0.0460375
534	0.168538	0.122575	0.877425	0.1225	0.0460375
535	0.168519	0.122575	0.877425	0.122525	0.0459938
536	0.168519	0.122575	0.877425	0.122525	0.0459938
537	0.168519	0.12255	0.87745	0.122525	0.0459938
538	0.168519	0.12255	0.87745	0.122525	0.0459938
539	0.168519	0.122525	0.877475	0.122525	0.0459938
540	0.168519	0.122525	0.877475	0.122525	0.0459938
541	0.168525	0.12255	0.87745	0.12255	0.045975
542	0.168525	0.12255	0.87745	0.12255	0.045975
543	0.168525	0.12255	0.87745	0.12255	0.045975
544	0.168525	0.12255	0.87745	0.12255	0.045975
545	0.168525	0.12255	0.87745	0.12255	0.045975
546	0.168525	0.12255	0.87745	0.12255	0.045975
547	0.168525	0.12255	0.87745	0.12255	0.045975
548	0.168525	0.12255	0.87745	0.12255	0.045975
549	0.168525	0.12255	0.87745	0.12255	0.045975
550	0.168525	0.12255	0.87745	0.12255	0.045975
551	0.168525	0.12255	0.87745	0.12255	0.045975
552	0.168525	0.12255	0.87745	0.12255	0.045975
553	0.168525	0.12255	0.87745	0.12255	0.045975
554	0.168525	0.12255	0.87745	0.12255	0.045975
555	0.168525	0.12255	0.87745	0.12255	0.045975
556	0.168525	0.12255	0.87745	0.12255	0.045975
557	0.168525	0.12255	0.87745	0.12255	0.045975
558	0.168525	0.12255	0.87745	0.12255	0.045975
559	0.168525	0.12255	0.87745	0.12255	0.045975
560	0.168525	0.12255	0.87745	0.12255	0.045975
561	0.168525	0.12255	0.87745	0.12255	0.045975
562	0.168525	0.12255	0.87745	0.12255	0.045975
563	0.168525	0.12255	0.87745	0.12255	0.045975
564	0.168525	0.12255	0.87745	0.12255	0.045975
565	0.168525	0.12255	0.87745	0.12255	0.045975
566	0.168525	0.12255	0.87745	0.12255	0.045975
567	0.168525	0.12255	0.87745	0.12255	0.045975
568	0.168525	0.12255	0.87745	0.12255	0.045975
569	0.168525	0.12255	0.87745	0.12255	0.045975
570	0.168525	0.12255	0.87745	0.12255	0.045975
571	0.168525	0.12255	0.87745	0.12255	0.045975
572	0.168525	0.12255	0.87745	0.12255	0.045975
573	0.168525	0.12255	0.87745	0.12255	0.045975
574	0.168525	0.12255	0.87745	0.12255	0.045975
575	0.168525	0.12255	0.87745	0.12255	0.045975
576	0.168525	0.12255	0.87745	0.12255	0.045975
577	0.168525	0.12255	0.87745	0.12255	0.045975
578	0.168525	0.12255	0.87745	0.12255	0.045975
579	0.168525	0.12255	0.87745	0.12255	0.045975
580	0.168525	0.12255	0.87745	0.12255	0.045975
581	0.168525	0.12255	0.87745	0.12255	0.045975
582	0.168525	0.12255	0.87745	0.12255	0.045975
583	0.168525	0.12255	0.87745	0.12255	0.045975
584	0.168525	0.12255	0.87745	0.12255	0.045975
585	0.168525	0.12255	0.87745	0.12255	0.045975
586	0.168525	0.12255	0.87745	0.12255	0.045975
587	0.168525	0.12255	0.87745	0.12255	0.045975
588	0.168525	0.12255	0.87745	0.12255	0.045975
589	0.168525	0.12255	0.87745	0.12255	0.045975
590	0.168525	0.12255	0.87745	0.12255	0.045975
591	0.168525	0.12255	0.87745	0.12255	0.045975
592	0.168525	0.12255	0.87745	0.12255	0.045975
593	0.168525	0.12255	0.87745	0.12255	0.045975
594	0.168525	0.12255	0.87745	0.12255	0.045975
595	0.168525	0.12255	0.87745	0.12255	0.045975
596	0.168525	0.12255	0.87745	0.12255	0.045975
597	0.168525	0.12255	0.87745	0.12255	0.045975
598	0.168525	0.12255	0.87745	0.12255	0.045975
599	0.168525	0.12255	0.87745	0.12255	0.045975
600	0.168525	0.12255	0.87745	0.12255	0.045975
601	0.168525	0.12255	0.87745	0.12255	0.045975
602	0.168525	0.12255	0.87745	0.12255	0.045975
603	0.168525	0.12255	0.87745	0.12255	0.045975
604	0.168525	0.12255	0.87745	0.12255	0.045975
605	0.168525	0.12255	0.87745	0.12255	0.045975
606	0.168525	0.12255	0.87745	0.12255	0.045975
607	0.168525	0.12255	0.87745	0.12255	0.045975
608	0.168525	0.12255	0.87745	0.12255	0.045975
609	0.168525	0.12255	0.87745	0.12255	0.045975
610	0.168525	0.12255	0.87745	0.12255	0.045975
611	0.168525	0.12255	0.87745	0.12255	0.045975
612	0.168525	0.12255	0.87745	0.12255	0.045975
613	0.168525	0.12255	0.87745	0.12255	0.045975
614	0.168525	0.12255	0.87745	0.12255	0.045975
615	0.168525	0.12255	0.87745	0.12255	0.045975
616	0.168525	0.12255	0.87745	0.12255	0.045975
617	0.168525	0.12255	0.87745	0.12255	0.045975
618	0.168525	0.12255	0.87745	0.12255	0.045975
619	0.168525	0.12255	0.87745	0.12255	0.045975
620	0.168525	0.12255	0.87745	0.12255	0.045975
621	0.168525	0.12255	0.87745	0.12255	0.045975
622	0.168525	0.12255	0.87745	0.12255	0.045975
623	0.168525	0.12255	0.87745	0.12255	0.045975
624	0.168525	0.12255	0.87745	0.12255	0.045975
625	0.168525	0.12255	0.87745	0.12255	0.045975
626	0.168525	0.12255	0.87745	0.12255	0.045975
627	0.168525	0.12255	0.87745	0.12255	0.045975
628	0.168525	0.12255	0.87745	0.12255	0.045975
629	0.168525	0.12255	0.87745	0.12255	0.045975
630	0.168525	0.12255	0.87745	0.12255	0.045975
631	0.168525	0.12255	0.87745	0.12255	0.045975
632	0.168525	0.12255	0.87745	0.12255	0.045975
633	0.168525	0.12255	0.87745	0.12255	0.045975
634	0.168525	0.12255	0.87745	0.12255	0.045975
635	0.168525	0.12255	0.87745	0.12255	0.045975
636	0.168525	0.12255	0.87745	0.12255	0.045975
637	0.168525	0.12255	0.87745	0.12255	0.045975
638	0.168525	0.12255	0.87745	0.12255	0.045975
639	0.168525	0.12255	0.87745	0.12255	0.045975
640	0.168525	0.12255	0.87745	0.12255	0.045975
641	0.168525	0.12255	0.87745	0.12255	0.045975
642	0.168525	0.12255	0.87745	0.12255	0.045975
643	0.168525	0.12255	0.87745	0.12255	0.045975
644	0.168525	0.12255	0.87745	0.12255	0.045975
645	0.168525	0.12255	0.87745	0.12255	0.045975
646	0.168525	0.12255	0.87745	0.12255	0.045975
647	0.168525	0.12255	0.87745	0.12255	0.045975
648	0.168525	0.12255	0.87745	0.12255	0.045975
649	0.168525	0.12255	0.87745	0.12255	0.045975
650	0.168525	0.12255	0.87745	0.12255	0.045975
651	0.168525	0.12255	0.87745	0.12255	0.045975
652	0.168525	0.12255	0.87745	0.12255	0.045975
653	0.168525	0.12255	0.87745	0.12255	0.045975
654	0.168525	0.12255	0.87745	0.12255	0.045975
655	0.168525	0.12255	0.87745	0.12255	0.045975
656	0.168525	0.12255	0.87745	0.12255	0.045975
657	0.168525	0.12255	0.87745	0.12255	0.045975
658	0.168525	0.12255	0.87745	0.12255	0.045975
659	0.168525	0.12255	0.87745	0.12255	0.045975
660	0.168525	0.12255	0.87745	0.12255	0.045975
661	0.168525	0.12255	0.87745	0.12255	0.045975
662	0.168525	0.12255	0.87745	0.12255	0.045975
663	0.168525	0.12255	0.87745	0.12255	0.045975
664	0.168525	0.12255	0.87745	0.12255	0.045975
665	0.168525	0.12255	0.87745	0.12255	0.045975
666	0.168525	0.12255	0.87745	0.12255	0.045975
667	0.168525	0.12255	0.87745	0.12255	0.045975
668	0.168525	0.12255	0.87745	0.12255	0.045975
669	0.168525	0.12255	0.87745	0.12255	0.045975
670	0.168525	0.12255	0.87745	0.12255	0.045975
671	0.168525	0.12255	0.87745	0.12255	0.045975
672	0.168525	0.12255	0.87745	0.12255	0.045975
673	0.168525	0.12255	0.87745	0.12255	0.045975
674	0.168525	0.12255	0.87745	0.12255	0.045975
675	0.168525	0.12255	0.87745	0.12255	0.045975
676	0.168525	0.12255	0.87745	0.12255	0.045975
677	0.168525	0.12255	0.87745	0.12255	0.045975
678	0.168525	0.12255	0.87745	0.12255	0.045975
679	0.168525	0.12255	0.87745	0.12255	0.045975
680	0.168525	0.12255	0.87745	0.12255	0.045975
681	0.168525	0.12255	0.87745	0.12255	0.045975
682	0.168525	0.12255	0.87745	0.12255	0.045975
683	0.168525	0.12255	0.87745	0.12255	0.045975
684	0.168525	0.12255	0.87745	0.12255	0.045975
685	0.168525	0.12255	0.87745	0.12255	0.045975
686	0.168525	0.12255	0.87745	0.12255	0.045975
687	0.168525	0.12255	0.87745	0.12255	0.045975
688	0.168525	0.12255	0.87745	0.12255	0.045975
689	0.168525	0.12255	0.87745	0.12255	0.045975
690	0.168525	0.12255	0.87745	0.12255	0.045975
691	0.168525	0.12255	0.87745	0.12255	0.045975
692	0.168525	0.12255	0.87745	0.12255	0.045975
693	0.168525	0.12255	0.87745	0.12255	0.045975
694	0.168525	0.12255	0.87745	0.12255	0.045975
695	0.168525	0.12255	0.87745	0.12255	0.045975
696	0.168525	0.12255	0.87745	0.12255	0.045975
697	0.168525	0.12255	0.87745	0.12255	0.045975
698	0.168525	0.12255	0.87745	0.12255	0.045975
699	0.168525	0.12255	0.87745	0.12255	0.045975
700	0.168525	0.12255	0.87745	0.12255	0.045975
701	0.168525	0.12255	0.87745	0.12255	0.045975
702	0.168525	0.12255	0.87745	0.12255	0.045975
703	0.168525	0.12255	0.87745	0.12255	0.045975
704	0.168525	0.12255	0.87745	0.12255	0.045975
705	0.168525	0.12255	0.87745	0.12255	0.045975
706	0.168525	0.12255	0.87745	0.12255	0.045975
707	0.168525	0.12255	0.87745	0.12255	0.045975
708	0.168525	0.12255	0.87745	0.12255	0.045975
709	0.168525	0.12255	0.87745	0.12255	0.045975
710	0.168525	0.12255	0.87745	0.12255	0.045975
711	0.168525	0.12255	0.87745	0.12255	0.045975
712	0.168525	0.12255	0.87745	0.12255	0.045975
713	0.168525	0.12255	0.87745	0.12255	0.045975
714	0.168525	0.12255	0.87745	0.12255	0.045975
715	0.168525	0.12255	0.87745	0.12255	0.045975
716	0.168525	0.12255	0.87745	0.12255	0.045975
717	0.168525	0.12255	0.87745	0.12255	0.045975
718	0.168525	0.12255	0.87745	0.12255	0.045975
719	0.168525	0.12255	0.87745	0.12255	0.045975
720	0.168525	0.12255	0.87745	0.12255	0.045975
721	0.168525	0.12255	0.87745	0.12255	0.045975
722	0.168525	0.12255	0.87745	0.12255	0.045975
723	0.168525	0.12255	0.87745	0.12255	0.045975
724	0.168525	0.12255	0.87745	0.12255	0.045975
725	0.168525	0.12255	0.87745	0.12255	0.045975
726	0.168525	0.12255	0.87745	0.12255	0.045975
727	0.168525	0.12255	0.87745	0.12255	0.045975
728	0.168525	0.12255	0.87745	0.12255	0.045975
729	0.168525	0.12255	0.87745	0.12255	0.045975
730	0.168525	0.12255	0.87745	0.12255	0.045975
731	0.168525	0.12255	0.87745	0.12255	0.045975
732	0.168525	0.12255	0.87745	0.12255	0.045975
733	0.168525	0.12255	0.87745	0.12255	0.045975
734	0.168525	0.12255	0.87745	0.12255	0.045975
735	0.168525	0.12255	0.87745	0.12255	0.045975
736	0.168525	0.12255	0.87745	0.12255	0.045975
737	0.168525	0.12255	0.87745	0.12255	0.045975
738	0.168525	0.12255	0.87745	0.12255	0.045975
739	0.168525	0.12255	0.87745	0.12255	0.045975
740	0.168525	0.12255	0.87745	0.12255	0.045975
741	0.168525	0.12255	0.87745	0.12255	0.045975
742	0.168525	0.12255	0.87745	0.12255	0.045975
743	0.168525	0.12255	0.87745	0.12255	0.045975
744	0.168525	0.12255	0.87745	0.12255	0.045975
745	0.168525	0.12255	0.87745	0.12255	0.045975
746	0.168525	0.12255	0.87745	0.12255	0.045975
747	0.168525	0.12255	0.87745	0.12255	0.045975
748	0.168525	0.12255	0.87745	0.12255	0.045975
749	0.168525	0.12255	0.87745	0.12255	0.045975
750	0.168525	0.12255	0.87745	0.12255	0.045975
751	0.168525	0.12255	0.87745	0.12255	0.045975
752	0.168525	0.12255	0.87745	0.12255	0.045975
753	0.168525	0.12255	0.87745	0.12255	0.045975
754	0.168525	0.12255	0.87745	0.12255	0.045975
755	0.168525	0.12255	0.87745	0.12255	0.045975
756	0.168525	0.12255	0.87745	0.12255	0.045975
757	0.168525	0.12255	0.87745	0.12255	0.045975
758	0.168525	0.12255	0.87745	0.12255	0.045975
759	0.168525	0.12255	0.87745	0.12255	0.045975
760	0.168525	0.12255	0.87745	0.12255	0.045975
761	0.168525	0.12255	0.87745	0.12255	0.045975
762	0.168525	0.12255	0.87745	0.12255	0.045975
763	0.168525	0.12255	0.87745	0.12255	0.045975
764	0.168525	0.12255	0.87745	0.12255	0.045975
765	0.168525	0.12255	0.87745	0.12255	0.045975
766	0.168525	0.12255	0.87745	0.12255	0.045975
767	0.168525	0.12255	0.87745	0.12255	0.045975
768	0.168525	0.12255	0.87745	0.12255	0.045975
769	0.168525	0.12255	0.87745	0.12255	0.045975
770	0.168525	0.12255	0.87745	0.12255	0.045975
771	0.168525	0.12255	0.87745	0.12255	0.045975
772	0.168525	0.12255	0.87745	0.12255	0.045975
773	0.168525	0.12255	0.87745	0.12255	0.045975
774	0.168525	0.12255	0.87745	0.12255	0.045975
775	0.168525	0.12255	0.87745	0.12255	0.045975
776	0.168525	0.12255	0.87745	0.12255	0.045975
777	0.168525	0.12255	0.87745	0.12255	0.045975
778	0.168525	0.12255	0.87745	0.12255	0.045975
779	0.168525	0.12255	0.87745	0.12255	0.045975
780	0.168525	0.12255	0.87745	0.12255	0.045975
781	0.168525	0.12255	0.87745	0.12255	0.045975
782	0.168525	0.12255	0.87745	0.12255	0.045975
783	0.168525	0.12255	0.87745	0.12255	0.045975
784	0.168525	0.12255	0.87745	0.12255	0.045975
785	0.168525	0.12255	0.87745	0.12255	0.045975
786	0.168525	0.12255	0.87745	0.12255	0.045975
787	0.168525	0.12255	0.87745	0.12255	0.045975
788	0.168525	0.12255	0.87745	0.12255	0.045975
789	0.168525	0.12255	0.87745	0.12255	0.045975
790	0.168525	0.12255	0.87745	0.12255	0.045975
791	0.168525	0.12255	0.87745	0.12255	0.045975
792	0.168525	0.12255	0.87745	0.12255	0.045975
793	0.168525	0.12255	0.87745	0.12255	0.045975
794	0.168525	0.12255	0.87745	0.12255	0.045975
795	0.168525	0.12255	0.87745	0.12255	0.045975
796	0.168525	0.12255	0.87745	0.12255	0.045975
797	0.168525	0.12255	0.87745	0.12255	0.045975
798	0.168525	0.12255	0.87745	0.12255	0.045975
799	0.168525	0.12255	0.87745	0.12255	0.045975
800	0.168525	0.12255	0.87745	0.12255	0.045975
801	0.168525	0.12255	0.87745	0.12255	0.045975
802	0.168525	0.12255	0.87745	0.12255	0.045975
803	0.168525	0.12255	0.87745	0.12255	0.045975
804	0.168525	0.12255	0.87745	0.12255	0.045975
805	0.168525	0.12255	0.87745	0.12255	0.045975
806	0.168525	0.12255	0.87745	0.12255	0.045975
807	0.168525	0.12255	0.87745	0.12255	0.045975
808	0.168525	0.12255	0.87745	0.12255	0.045975
809	0.168525	0.12255	0.87745	0.12255	0.045975
810	0.168525	0.12255	0.87745	0.12255	0.045975
811	0.168525	0.12255	0.87745	0.12255	0.045975
812	0.168525	0.12255	0.87745	0.12255	0.045975
813	0.168525	0.12255	0.87745	0.12255	0.045975
814	0.168525	0.12255	0.87745	0.12255	0.045975
815	0.168525	0.12255	0.87745	0.12255	0.045975
816	0.168525	0.12255	0.87745	0.12255	0.045975
817	0.168525	0.12255	0.87745	0.12255	0.045975
818	0.168525	0.12255	0.87745	0.12255	0.045975
819	0.168525	0.12255	0.87745	0.12255	0.045975
820	0.168525	0.12255	0.87745	0.12255	0.045975
821	0.168525	0.12255	0.87745	0.12255	0.045975
822	0.168525	0.12255	0.87745	0.12255	0.045975
823	0.168525	0.12255	0.87745	0.12255	0.045975
824	0.168525	0.12255	0.87745	0.12255	0.045975
825	0.168525	0.12255	0.87745	0.12255	0.045975
826	0.168525	0.12255	0.87745	0.12255	0.045975
827	0.168525	0.12255	0.87745	0.12255	0.045975
828	0.168525	0.12255	0.87745	0.12255	0.045975
829	0.168525	0.12255	0.87745	0.12255	0.045975
830	0.168525	0.12255	0.87745	0.12255	0.045975
831	0.168525	0.12255	0.87745	0.12255	0.045975
832	0.168525	0.12255	0.87745	0.12255	0.045975
833	0.168525	0.12255	0.87745	0.12255	0.045975
834	0.168525	0.12255	0.87745	0.12255	0.045975
835	0.168525	0.12255	0.87745	0.12255	0.045975
836	0.168525	0.12255	0.87745	0.12255	0.045975
837	0.168525	0.12255	0.87745	0.12255	0.045975
838	0.168525	0.12255	0.87745	0.12255	0.045975
839	0.168525	0.12255	0.87745	0.12255	0.045975
840	0.168525	0.12255	0.87745	0.12255	0.045975
841	0.168525	0.12255	0.87745	0.12255	0.045975
842	0.168525	0.12255	0.87745	0.12255	0.045975
843	0.168525	0.12255	0.87745	0.12255	0.045975
844	0.168525	0.12255	0.87745	0.12255	0.045975
845	0.168525	0.12255	0.87745	0.12255	0.045975
846	0.168525	0.12255	0.87745	0.12255	0.045975
847	0.168525	0.12255	0.87745	0.12255	0.045975
848	0.168525	0.12255	0.87745	0.12255	0.045975
849	0.168525	0.12255	0.87745	0.12255	0.045975
850	0.168525	0.12255	0.87745	0.12255	0.045975
851	0.168525	0.12255	0.87745	0.12255	0.045975
852	0.168525	0.12255	0.87745	0.12255	0.045975
853	0.168525	0.12255	0.87745	0.12255	0.045975
854	0.168525	0.12255	0.87745	0.12255	0.045975
855	0.168525	0.12255	0.87745	0.12255	0.045975
856	0.168525	0.12255	0.87745	0.12255	0.045975
857	0.168525	0.12255	0.87745	0.12255	0.045975
858	0.168525	0.12255	0.87745	0.12255	0.045975
859	0.168525	0.12255	0.87745	0.12255	0.045975
860	0.168525	0.12255	0.87745	0.12255	0.045975
861	0.168525	0.12255	0.87745	0.12255	0.045975
862	0.168525	0.12255	0.87745	0.12255	0.045975
863	0.168525	0.12255	0.87745	0.12255	0.045975
864	0.168525	0.12255	0.87745	0.12255	0.045975
865	0.168525	0.12255	0.87745	0.12255	0.045975
866	0.168525	0.12255	0.87745	0.12255	0.045975
867	0.168525	0.12255	0.87745	0.12255	0.045975
868	0.168525	0.12255	0.87745	0.12255	0.045975
869	0.168525	0.12255	0.87745	0.12255	0.045975
870	0.168525	0.12255	0.87745	0.12255	0.045975
871	0.168525	0.12255	0.87745	0.12255	0.045975
872	0.168525	0.12255	0.87745	0.12255	0.045975
873	0.168525	0.12255	0.87745	0.12255	0.045975
874	0.168525	0.12255	0.87745	0.12255	0.045975
875	0.168525	0.12255	0.87745	0.12255	0.045975
876	0.168525	0.12255	0.87745	0.12255	0.045975
877	0.168525	0.12255	0.87745	0.12255	0.045975
878	0.168525	0.12255	0.87745	0.12255	0.045975
879	0.168525	0.12255	0.87745	0.12255	0.045975
880	0.168525	0.12255	0.87745	0.12255	0.045975
881	0.168525	0.12255	0.87745	0.12255	0.045975
882	0.168525	0.12255	0.87745	0.12255	0.045975
883	0.168525	0.12255	0.87745	0.12255	0.045975
884	0.168525	0.12255	0.87745	0.12255	0.045975
885	0.168525	0.12255	0.87745	0.12255	0.045975
886	0.168525	0.12255	0.87745	0.12255	0.045975
887	0.168525	0.12255	0.87745	0.12255	0.045975
888	0.168525	0.12255	0.87745	0.12255	0.045975
889	0.168525	0.12255	0.87745	0.12255	0.045975
890	0.168525	0.12255	0.87745	0.12255	0.045975
891	0.168525	0.12255	0.87745	0.12255	0.045975
892	0.168525	0.12255	0.87745	0.12255	0.045975
893	0.168525	0.12255	0.87745	0.12255	0.045975
894	0.168525	0.12255	0.87745	0.12255	0.045975
895	0.168525	0.12255	0.87745	0.12255	0.045975
896	0.168525	0.12255	0.87745	0.12255	0.045975
897	0.168525	0.12255	0.87745	0.12255	0.045975
898	0.168525	0.12255	0.87745	0.12255	0.045975
899	0.168525	0.12255	0.87745	0.12255	0.045975
900	0.168525	0.12255	0.87745	0.12255	0.045975
901	0.168525	0.12255	0.87745	0.12255	0.045975
902	0.168525	0.12255	0.87745	0.12255	0.045975
903	0.168525	0.12255	0.87745	0.12255	0.045975
904	0.168525	0.12255	0.87745	0.12255	0.045975
905	0.168525	0.12255	0.87745	0.12255	0.045975
906	0.168525	0.12255	0.87745	0.12255	0.045975
907	0.168525	0.12255	0.87745	0.12255	0.045975
908	0.168525	0.12255	0.87745	0.12255	0.045975
909	0.168525	0.12255	0.87745	0.12255	0.045975
910	0.168525	0.12255	0.87745	0.12255	0.045975
911	0.168525	0.12255	0.87745	0.12255	0.045975
912	0.168525	0.12255	0.87745	0.12255	0.045975
913	0.168525	0.12255	0.87745	0.12255	0.045975
914	0.168525	0.12255	0.87745	0.12255	0.045975
915	0.168525	0.12255	0.87745	0.12255	0.045975
916	0.168525	0.12255	0.87745	0.12255	0.045975
917	0.168525	0.12255	0.87745	0.12255	0.045975
918	0.168525	0.12255	0.87745	0.12255	0.045975
919	0.168525	0.12255	0.87745	0.12255	0.045975
920	0.168525	0.12255	0.87745	0.12255	0.045975
921	0.168525	0.12255	0.87745	0.12255	0.045975
922	0.168525	0.12255	0.87745	0.12255	0.045975
923	0.168525	0.12255	0.87745	0.12255	0.045975
924	0.168525	0.12255	0.87745	0.12255	0.045975
925	0.168525	0.12255	0.87745	0.12255	0.045975
926	0.168525	0.12255	0.87745	0.12255	0.045975
927	0.168525	0.12255	0.87745	0.12255	0.045975
928	0.168525	0.12255	0.87745	0.12255	0.045975
929	0.168525	0.12255	0.87745	0.12255	0.045975
930	0.168525	0.12255	0.87745	0.12255	0.045975
931	0.168525	0.12255	0.87745	0.12255	0.045975
932	0.168525	0.12255	0.87745	0.12255	0.045975
933	0.168525	0.12255	0.87745	0.12255	0.045975
934	0.168525	0.12255	0.87745	0.12255	0.045975
935	0.168525	0.12255	0.87745	0.12255	0.045975
936	0.168525	0.12255	0.87745	0.12255	0.045975
937	0.168525	0.12255	0.87745	0.12255	0.045975
938	0.168525	0.12255	0.87745	0.12255	0.045975
939	0.168525	0.12255	0.87745	0.12255	0.045975
940	0.168525	0.12255	0.87745	0.12255	0.045975
941	0.168525	0.12255	0.87745	0.12255	0.045975
942	0.168525	0.12255	0.87745	0.12255	0.045975
943	0.168525	0.12255	0.87745	0.12255	0.045975
944	0.168525	0.12255	0.87745	0.12255	0.045975
945	0.168525	0.12255	0.87745	0.12255	0.045975
946	0.168525	0.12255	0.87745	0.12255	0.045975
947	0.168525	0.12255	0.87745	0.12255	0.045975
948	0.168525	0.12255	0.87745	0.12255	0.045975
949	0.168525	0.12255	0.87745	0.12255	0.045975
950	0.168525	0.12255	0.87745	0.12255	0.045975
951	0.168525	0.12255	0.87745	0.12255	0.045975
952	0.168525	0.12255	0.87745	0.12255	0.045975
953	0.168525	0.12255	0.87745	0.12255	0.045975
954	0.168525	0.12255	0.87745	0.12255	0.045975
955	0.168525	0.12255	0.87745	0.12255	0.045975
956	0.168525	0.12255	0.87745	0.12255	0.045975
957	0.168525	0.12255	0.87745	0.12255	0.045975
958	0.168525	0.12255	0.87745	0.12255	0.045975
959	0.168525	0.12255	0.87745	0.12255	0.045975
960	0.168525	0.12255	0.87745	0.12255	0.045975
961	0.168525	0.12255	0.87745	0.12255	0.045975
962	0.168525	0.12255	0.87745	0.12255	0.045975
963	0.168525	0.12255	0.87745	0.12255	0.045975
964	0.168525	0.12255	0.87745	0.12255	0.045975
965	0.168525	0.12255	0.87745	0.12255	0.045975
966	0.168525	0.12255	0.87745	0.12255	0.045975
967	0.168525	0.12255	0.87745	0.12255	0.045975
968	0.168525	0.12255	0.87745	0.12255	0.045975
969	0.168525	0.12255	0.87745	0.12255	0.045975
970	0.168525	0.12255	0.87745	0.12255	0.045975
971	0.168525	0.12255	0.87745	0.12255	0.045975
972	0.168525	0.12255	0.87745	0.12255	0.045975
973	0.168525	0.12255	0.87745	0.12255	0.045975
974	0.168525	0.12255	0.87745	0.12255	0.045975
975	0.168525	0.12255	0.87745	0.12255	0.045975
976	0.168525	0.12255	0.87745	0.12255	0.045975
977	0.168525	0.12255	0.87745	0.12255	0.045975
978	0.168525	0.12255	0.87745	0.12255	0.045975
979	0.168525	0.12255	0.87745	0.12255	0.045975
980	0.168525	0.12255	0.87745	0.12255	0.045975
981	0.168525	0.12255	0.87745	0.12255	0.045975
982	0.168525	0.12255	0.87745	0.12255	0.045975
983	0.168525	0.12255	0.87745	0.12255	0.045975
984	0.168525	0.12255	0.87745	0.12255	0.045975
985	0.168525	0.12255	0.87745	0.12255	0.045975
986	0.168525	0.12255	0.87745	0.12255	0.045975
987	0.168525	0.12255	0.87745	0.12255	0.045975
988	0.168525	0.12255	0.87745	0.12255	0.045975
989	0.168525	0.12255	0.87745	0.12255	0.045975
990	0.168525	0.12255	0.87745	0.12255	0.045975
991	0.168525	0.12255	0.87745	0.12255	0.045975
992	0.168525	0.12255	0.87745	0.12255	0.045975
993	0.168525	0.12255	0.87745	0.12255	0.045975
994	0.168525	0.12255	0.87745	0.12255	0.045975
995	0.168525	0.12255	0.87745	0.12255	0.045975
996	0.168525	0.12255	0.87745	0.12255	0.045975
997	0.168525	0.12255	0.87745	0.12255	0.045975
998	0.168525	0.12255	0.87745	0.12255	0.045975
999	0.168525	0.12255	0.87745	0.12255	0.045975
1000	0.168525	0.12255	0.87745	0.12255	0.045975
1001	0.168525	0.12255	0.87745	0.12255	0.045975
1002	0.168525	0.12255	0.87745	0.12255	0.045975
1003	0.168525	0.12255	0.87745	0.12255	0.045975
1004	0.168525	0.12255	0.87745	0.12255	0.045975
1005	0.168525	0.12255	0.87745	0.12255	0.045975
1006	0.168525	0.12255	0.87745	0.12255	0.045975
1007	0.168525	0.12255	0.87745	0.12255	0.045975
1008	0.168525	0.12255	0.87745	0.12255	0.045975
1009	0.168525	0.12255	0.87745	0.12255	0.045975
1010	0.168525	0.12255	0.87745	0.12255	0.045975
1011	0.168525	0.12255	0.87745	0.12255	0.045975
1012	0.168525	0.12255	0.87745	0.12255	0.045975
1013	0.168525	0.12255	0.87745	0.12255	0.045975
1014	0.168525	0.12255	0.87745	0.12255	0.045975
1015	0.168525	0.12255	0.87745	0.12255	0.045975
1016	0.168525	0.12255	0.87745	0.12255	0.045975
1017	0.168525	0.12255	0.87745	0.12255	0.045975
1018	0.168525	0.12255	0.87745	0.12255	0.045975
1019	0.168525	0.12255	0.87745	0.12255	0.045975
1020	0.168525	0.12255	0.87745	0.12255	0.045975
1021	0.168525	0.12255	0.87745	0.12255	0.045975
1022	0.168525	0.12255	0.87745	0.12255	0.045975
1023	0.168525	0.12255	0.87745	0.12255	0.045975
1024	0.168525	0.12255	0.87745	0.12255	0.045975
1025	0.168525	0.12255	0.87745	0.12255	0.045975
1026	0.168525	0.12255	0.87745	0.12255	0.045975
1027	0.168525	0.12255	0.87745	0.12255	0.045975
1028	0.168525	0.12255	0.87745	0.12255	0.045975
1029	0.168525	0.12255	0.87745	0.12255	0.045975
1030	0.168525	0.12255	0.87745	0.12255	0.045975
1031	0.168525	0.12255	0.87745	0.12255	0.045975
1032	0.168525	0.12255	0.87745	0.12255	0.045975
1033	0.168525	0.12255	0.87745	0.12255	0.045975
1034	0.168525	0.12255	0.87745	0.12255	0.045975
1035	0.168525	0.12255	0.87745	0.12255	0.045975
1036	0.168525	0.12255	0.87745	0.12255	0.045975
1037	0.168525	0.12255	0.87745	0.12255	0.045975
1038	0.168525	0.12255	0.87745	0.12255	0.045975
1039	0.168525	0.12255	0.87745	0.12255	0.045975
1040	0.168525	0.12255	0.87745	0.12255	0.045975
1041	0.168525	0.12255	0.87745	0.12255	0.045975
1042	0.168525	0.12255	0.87745	0.12255	0.045975
1043	0.168525	0.12255	0.87745	0.12255	0.045975
1044	0.168525	0.12255	0.87745	0.12255	0.045975
1045	0.168525	0.12255	0.87745	0.12255	0.045975
1046	0.168525	0.12255	0.87745	0.12255	0.045975
1047	0.168525	0.12255	0.87745	0.12255	0.045975
1048	0.168525	0.12255	0.87745	0.12255	0.045975
1049	0.168525	0.12255	0.87745	0.12255	0.045975
1050	0.168525	0.12255	0.87745	0.12255	0.045975
1051	0.168525	0.12255	0.87745	0.12255	0.045975
1052	0.168525	0.12255	0.87745	0.12255	0.045975
1053	0.168525	0.12255	0.87745	0.12255	0.045975
1054	0.168525	0.12255	0.87745	0.12255	0.045975
1055	0.168525	0.12255	0.87745	0.12255	0.045975
1056	0.168525	0.12255	0.87745	0.12255	0.045975
1057	0.168525	0.12255	0.87745	0.12255	0.045975
1058	0.168525	0.12255	0.87745	0.12255	0.045975
1059	0.168525	0.12255	0.87745	0.12255	0.045975
1060	0.168525	0.12255	0.87745	0.12255	0.045975
1061	0.168525	0.12255	0.87745	0.12255	0.045975
1062	0.168525	0.12255	0.87745	0.12255	0.045975
1063	0.168525	0.12255	0.87745	0.12255	0.045975
1064	0.168525	0.12255	0.87745	0.12255	0.045975
1065	0.168525	0.12255	0.87745	0.12255	0.045975
1066	0.168525	0.12255	0.87745	0.12255	0.045975
1067	0.168525	0.12255	0.87745	0.12255	0.045975
1068	0.168525	0.12255	0.87745	0.12255	0.045975
1069	0.168525	0.12255	0.87745	0.12255	0.045975
1070	0.168525	0.12255	0.87745	0.12255	0.045975
1071	0.168525	0.12255	0.87745	0.12255	0.045975
1072	0.168525	0.12255	0.87745	0.12255	0.045975
1073	0.168525	0.12255	0.87745	0.12255	0.045975
1074	0.168525	0.12255	0.87745	0.12255	0.045975
1075	0.168525	0.12255	0.87745	0.12255	0.045975
1076	0.168525	0.12255	0.87745	0.12255	0.045975
1077	0.168525	0.12255	0.87745	0.12255	0.045975
1078	0.168525	0.12255	0.87745	0.12255	0.045975
1079	0.168525	0.12255	0.87745	0.12255	0.045975
1080	0.168525	0.12255	0.87745	0.12255	0.045975
1081	0.168525	0.12255	0.87745	0.12255	0.045975
1082	0.168525	0.12255	0.87745	0.12255	0.045975
1083	0.168525	0.12255	0.87745	0.12255	0.045975
1084	0.168525	0.12255	0.87745	0.12255	0.045975
1085	0.168525	0.12255	0.87745	0.12255	0.045975
1086	0.168525	0.12255	0.87745	0.12255	0.045975
1087	0.168525	0.12255	0.87745	0.12255	0.045975
1088	0.168525	0.12255	0.87745	0.12255	0.045975
1089	0.168525	0.12255	0.87745	0.12255	0.045975
1090	0.168525	0.12255	0.87745	0.12255	0.045975
1091	0.168525	0.12255	0.87745	0.12255	0.045975
1092	0.168525	0.12255	0.87745	0.12255	0.045975
1093	0.168525	0.12255	0.87745	0.12255	0.045975
1094	0.168525	0.12255	0.87745	0.12255	0.045975
1095	0.168525	0.12255	0.87745	0.12255	0.045975
1096	0.168525	0.12255	0.87745	0.12255	0.045975
1097	0.168525	0.12255	0.87745	0.12255	0.045975
1098	0.168525	0.12255	0.87745	0.12255	0.045975
1099	0.168525	0.12255	0.87745	0.12255	0.045975
1100	0.168525	0.12255	0.87745	0.12255	0.045975
1101	0.168525	0.12255	0.87745	0.12255	0.045975
1102	0.168525	0.12255	0.87745	0.12255	0.045975
1103	0.168525	0.12255	0.87745	0.12255	0.045975
1104	0.168525	0.12255	0.87745	0.12255	0.045975
1105	0.168525	0.12255	0.87745	0.12255	0.045975
1106	0.168525	0.12255	0.87745	0.12255	0.045975
1107	0.168525	0.12255	0.87745	0.12255	0.045975
1108	0.168525	0.12255	0.87745	0.12255	0.045975
1109	0.168525	0.12255	0.87745	0.12255	0.045975
1110	0.168525	0.12255	0.87745	0.12255	0.045975
1111	0.168525	0.12255	0.87745	0.12255	0.045975
1112	0.168525	0.12255	0.87745	0.12255	0.045975
1113	0.168525	0.12255	0.87745	0.12255	0.045975
1114	0.168525	0.12255	0.87745	0.12255	0.045975
1115	0.168525	0.12255	0.87745	0.12255	0.045975
1116	0.168525	0.12255	0.87745	0.12255	0.045975
1117	0.168525	0.12255	0.87745	0.12255	0.045975
1118	0.168525	0.12255	0.87745	0.12255	0.045975
1119	0.168525	0.12255	0.87745	0.12255	0.045975
1120	0.168525	0.12255	0.87745	0.12255	0.045975
1121	0.168525	0.12255	0.87745	0.12255	0.045975
1122	0.168525	0.12255	0.87745	0.12255	0.045975
1123	0.168525	0.12255	0.87745	0.12255	0.045975
1124	0.168525	0.12255	0.87745	0.12255	0.045975
1125	0.168525	0.12255	0.87745	0.12255	0.045975
1126	0.168525	0.12255	0.87745	0.12255	0.045975
1127	0.168525	0.12255	0.87745	0.12255	0.045975
1128	0.168525	0.12255	0.87745	0.12255	0.045975
1129	0.168525	0.12255	0.87745	0.12255	0.045975
1130	0.168525	0.12255	0.87745	0.12255	0.045975
1131	0.168525	0.12255	0.87745	0.12255	0.045975
1132	0.168525	0.12255	0.87745	0.12255	0.045975
1133	0.168525	0.12255	0.87745	0.12255	0.045975
1134	0.168525	0.12255	0.87745	0.12255	0.045975
1135	0.168525	0.12255	0.87745	0.12255	0.045975
1136	0.168525	0.12255	0.87745	0.12255	0.045975
1137	0.168525	0.12255	0.87745	0.12255	0.045975
1138	0.168525	0.12255	0.87745	0.12255	0.045975
1139	0.168525	0.12255	0.87745	0.12255	0.045975
1140	0.168525	0.12255	0.87745	0.12255	0.045975
1141	0.168525	0.12255	0.87745	0.12255	0.045975
1142	0.168525	0.12255	0.87745	0.12255	0.045975
1143	0.168525	0.12255	0.87745	0.12255	0.045975
1144	0.168525	0.12255	0.87745	0.12255	0.045975
1145	0.168525	0.12255	0.87745	0.12255	0.045975
1146	0.168525	0.12255	0.87745	0.12255	0.045975
1147	0.168525	0.12255	0.87745	0.12255	0.045975
1148	0.168525	0.12255	0.87745	0.12255	0.045975
1149	0.168525	0.12255	0.87745	0.12255	0.045975
1150	0.168525	0.12255	0.87745	0.12255	0.045975
1151	0.168525	0.12255	0.87745	0.12255	0.045975
1152	0.168525	0.12255	0.87745	0.12255	0.045975
1153	0.168525	0.12255	0.87745	0.12255	0.045975
1154	0.168525	0.12255	0.87745	0.12255	0.045975
1155	0.168525	0.12255	0.87745	0.12255	0.045975
1156	0.168525	0.12255	0.87745	0.12255	0.045975
1157	0.168525	0.12255	0.87745	0.12255	0.045975
1158	0.168525	0.12255	0.87745	0.12255	0.045975
1159	0.168525	0.12255	0.87745	0.12255	0.045975
1160	0.168525	0.12255	0.87745	0.12255	0.045975
1161	0.168525	0.12255	0.87745	0.12255	0.045975
1162	0.168525	0.12255	0.87745	0.12255	0.045975
1163	0.168525	0.12255	0.87745	0.12255	0.045975
1164	0.168525	0.12255	0.87745	0.12255	0.045975
1165	0.168525	0.12255	0.87745	0.12255	0.045975
1166	0.168525	0.12255	0.87745	0.12255	0.045975
1167	0.168525	0.12255	0.87745	0.12255	0.045975
1168	0.168525	0.12255	0.87745	0.12255	0.045975
1169	0.168525	0.12255	0.87745	0.12255	0.045975
1170	0.168525	0.12255	0.87745	0.12255	0.045975
1171	0.168525	0.12255	0.87745	0.12255	0.045975
1172	0.168525	0.12255	0.87745	0.12255	0.045975
1173	0.168525	0.12255	0.87745	0.12255	0.045975
1174	0.168525	0.12255	0.87745	0.12255	0.045975
1175	0.168525	0.12255	0.87745	0.12255	0.045975
1176	0.168525	0.12255	0.87745	0.12255	0.045975
1177	0.168525	0.12255	0.87745	0.12255	0.045975
1178	0.168525	0.12255	0.87745	0.12255	0.045975
1179	0.168525	0.12255	0.87745	0.12255	0.045975
1180	0.168525	0.12255	0.87745	0.12255	0.045975
1181	0.168525	0.12255	0.87745	0.12255	0.045975
1182	0.168525	0.12255	0.87745	0.12255	0.045975
1183	0.168525	0.12255	0.87745	0.12255	0.045975
1184	0.168525	0.12255	0.87745	0.12255	0.045975
1185	0.168525	0.12255	0.87745	0.12255	0.045975
1186	0.168525	0.12255	0.87745	0.12255	0.045975
1187	0.168525	0.12255	0.87745	0.12255	0.045975
1188	0.168525	0.12255	0.87745	0.12255	0.045975
1189	0.168525	0.12255	0.87745	0.12255	0.045975
1190	0.168525	0.12255	0.87745	0.12255	0.045975
1191	0.168525	0.12255	0.87745	0.12255	0.045975
1192	0.168525	0.12255	0.87745	0.12255	0.045975
1193	0.168525	0.12255	0.87745	0.12255	0.045975
1194	0.168525	0.12255	0.87745	0.12255	0.045975
1195	0.168525	0.12255	0.87745	0.12255	0.045975
1196	0.168525	0.12255	0.87745	0.12255	0.045975
1197	0.168525	0.12255	0.87745	0.12255	0.045975
1198	0.168525	0.12255	0.87745	0.12255	0.045975
1199	0.168525	0.12255	0.87745	0.12255	0.045975
1200	0.168525	0.12255	0.87745	0.12255	0.045975
1201	0.168525	0.12255	0.87745	0.12255	0.045975
1202	0.168525	0.12255	0.87745	0.12255	0.045975
1203	0.168525	0.12255	0.87745	0.12255	0.045975
1204	0.168525	0.12255	0.87745	0.12255	0.045975
1205	0.168525	0.12255	0.87745	0.12255	0.045975
1206	0.168525	0.12255	0.87745	0.12255	0.045975
1207	0.168525	0.12255	0.87745	0.12255	0.045975
1208	0.168525	0.12255	0.87745	0.12255	0.045975
1209	0.168525	0.12255	0.87745	0.12255	0.045975
1210	0.168525	0.12255	0.87745	0.12255	0.045975
1211	0.168525	0.12255	0.87745	0.12255	0.045975
1212	0.168525	0.12255	0.87745	0.12255	0.045975
1213	0.168525	0.12255	0.87745	0.12255	0.045975
1214	0.168525	0.12255	0.87745	0.12255	0.045975
1215	0.168525	0.12255	0.87745	0.12255	0.045975
1216	0.168525	0.12255	0.87745	0.12255	0.045975
1217	0.168525	0.12255	0.87745	0.12255	0.045975
1218	0.168525	0.12255	0.87745	0.12255	0.045975
1219	0.168525	0.12255	0.87745	0.12255	0.045975
1220	0.168525	0.12255	0.87745	0.12255	0.045975
1221	0.168525	0.12255	0.87745	0.12255	0.045975
1222	0.168525	0.12255	0.87745	0.12255	0.045975
1223	0.168525	0.12255	0.87745	0.12255	0.045975
1224	0.168525	0.12255	0.87745	0.12255	0.045975
1225	0.168525	0.12255	0.87745	0.12255	0.045975
1226	0.168525	0.12255	0.87745	0.12255	0.045975
1227	0.168525	0.12255	0.87745	0.12255	0.045975
1228	0.168525	0.12255	0.87745	0.12255	0.045975
1229	0.168525	0.12255	0.87745	0.12255	0.045975
1230	0.168525	0.12255	0.87745	0.12255	0.045975
1231	0.168525	0.12255	0.87745	0.12255	0.045975
1232	0.168525	0.12255	0.87745	0.12255	0.045975
1233	0.168525	0.12255	0.87745	0.12255	0.045975
1234	0.168525	0.12255	0.87745	0.12255	0.045975
1235	0.168525	0.12255	0.87745	0.12255	0.045975
1236	0.168525	0.12255	0.87745	0.12255	0.045975
1237	0.168525	0.12255	0.87745	0.12255	0.045975
1238	0.168525	0.12255	0.87745	0.12255	0.045975
1239	0.168525	0.12255	0.87745	0.12255	0.045975
1240	0.168525	0.12255	0.87745	0.12255	0.045975
1241	0.168525	0.12255	0.87745	0.12255	0.045975
1242	0.168525	0.12255	0.87745	0.12255	0.045975
1243	0.168525	0.12255	0.87745	0.12255	0.045975
1244	0.168525	0.12255	0.87745	0.12255	0.045975
1245	0.168525	0.12255	0.87745	0.12255	0.045975
1246	0.168525	0.12255	0.87745	0.12255	0.045975
1247	0.168525	0.12255	0.87745	0.12255	0.045975
1248	0.168525	0.12255	0.87745	0.12255	0.045975
1249	0.168525	0.12255	0.87745	0.12255	0.045975
1250	0.168525	0.12255	0.87745	0.12255	0.045975
1251	0.168525	0.12255	0.87745	0.12255	0.045975
1252	0.168525	0.12255	0.87745	0.12255	0.045975
1253	0.168525	0.12255	0.87745	0.12255	0.045975
1254	0.168525	0.12255	0.87745	0.12255	0.045975
1255	0.168525	0.12255	0.87745	0.12255	0.045975
1256	0.168525	0.12255	0.87745	0.12255	0.045975
1257	0.168525	0.12255	0.87745	0.12255	0.045975
1258	0.168525	0.12255	0.87745	0.12255	0.045975
1259	0.168525	0.12255	0.87745	0.12255	0.045975
1260	0.168525	0.12255	0.87745	0.12255	0.045975
1261	0.168525	0.12255	0.87745	0.12255	0.045975
1262	0.168525	0.12255	0.87745	0.12255	0.045975
1263	0.168525	0.12255	0.87745	0.12255	0.045975
1264	0.168525	0.12255	0.87745	0.12255	0.045975
1265	0.168525	0.12255	0.87745	0.12255	0.045975
1266	0.168525	0.12255	0.87745	0.12255	0.045975
1267	0.168525	0.12255	0.87745	0.12255	0.045975
1268	0.168525	0.12255	0.87745	0.12255	0.045975
1269	0.168525	0.12255	0.87745	0.12255	0.045975
1270	0.168525	0.12255	0.87745	0.12255	0.045975
1271	0.168525	0.12255	0.87745	0.12255	0.045975
1272	0.168525	0.12255	0.87745	0.12255	0.045975
1273	0.168525	0.12255	0.87745	0.12255	0.045975
1274	0.168525	0.12255	0.87745	0.12255	0.045975
1275	0.168525	0.12255	0.87745	0.12255	0.045975
1276	0.168525	0.12255	0.87745	0.12255	0.045975
1277	0.168525	0.12255	0.87745	0.12255	0.045975
1278	0.168525	0.12255	0.87745	0.12255	0.045975
1279	0.168525	0.12255	0.87745	0.12255	0.045975
1280	0.168525	0.12255	0.87745	0.12255	0.045975
1281	0.168525	0.12255	0.87745	0.12255	0.045975
1282	0.168525	0.12255	0.87745	0.12255	0.045975
1283	0.168525	0.12255	0.87745	0.12255	0.045975
1284	0.168525	0.12255	0.87745	0.12255	0.045975
1285	0.168525	0.12255	0.87745	0.12255	0.045975
1286	0.168525	0.12255	0.87745	0.12255	0.045975
1287	0.168525	0.12255	0.87745	0.12255	0.045975
1288	0.168525	0.12255	0.87745	0.12255	0.045975
1289	0.168525	0.12255	0.87745	0.12255	0.045975
1290	0.168525	0.12255	0.87745	0.12255	0.045975
1291	0.168525	0.12255	0.87745	0.12255	0.045975
1292	0.168525	0.12255	0.87745	0.12255	0.045975
1293	0.168525	0.12255	0.87745	0.12255	0.045975
1294	0.168525	0.12255	0.87745	0.12255	0.045975
1295	0.168525	0.12255	0.87745	0.12255	0.045975
1296	0.168525	0.12255	0.87745	0.12255	0.045975
1297	0.168525	0.12255	0.87745	0.12255	0.045975
1298	0.168525	0.12255	0.87745	0.12255	0.045975
1299	0.168525	0.12255	0.87745	0.12255	0.045975
1300	0.168525	0.12255	0.87745	0.12255	0.045975
1301	0.168525	0.12255	0.87745	0.12255	0.045975
1302	0.168525	0.12255	0.87745	0.12255	0.045975
1303	0.168525	0.12255	0.87745	0.12255	0.045975
1304	0.168525	0.12255	0.87745	0.12255	0.045975
1305	0.168525	0.12255	0.87745	0.12255	0.045975
1306	0.168525	0.12255	0.87745	0.12255	0.045975
1307	0.168525	0.12255	0.87745	0.12255	0.045975
1308	0.168525	0.12255	0.87745	0.12255	0.045975
1309	0.168525	0.12255	0.87745	0.12255	0.045975
1310	0.168525	0.12255	0.87745	0.12255	0.045975
1311	0.168525	0.12255	0.87745	0.12255	0.045975
1312	0.168525	0.12255	0.87745	0.12255	0.045975
1313	0.168525	0.12255	0.87745	0.12255	0.045975
1314	0.168525	0.12255	0.87745	0.12255	0.045975
1315	0.168525	0.12255	0.87745	0.12255	0.045975
1316	0.168525	0.12255	0.87745	0.12255	0.045975
1317	0.168525	0.12255	0.87745	0.12255	0.045975
1318	0.168525	0.12255	0.87745	0.12255	0.045975
1319	0.168525	0.12255	0.87745	0.12255	0.045975
1320	0.168525	0.12255	0.87745	0.12255	0.045975
1321	0.168525	0.12255	0.87745	0.12255	0.045975
1322	0.168525	0.12255	0.87745	0.12255	0.045975
1323	0.168525	0.12255	0.87745	0.12255	0.045975
1324	0.168525	0.12255	0.87745	0.12255	0.045975
1325	0.168525	0.12255	0.87745	0.12255	0.045975
1326	0.168525	0.12255	0.87745	0.12255	0.045975
1327	0.168525	0.12255	0.87745	0.12255	0.045975
1328	0.168525	0.12255	0.87745	0.12255	0.045975
1329	0.168525	0.12255	0.87745	0.12255	0.045975
1330	0.168525	0.12255	0.87745	0.12255	0.045975
1331	0.168525	0.12255	0.87745	0.12255	0.045975
1332	0.168525	0.12255	0.87745	0.12255	0.045975
1333	0.168525	0.12255	0.87745	0.12255	0.045975
1334	0.168525	0.12255	0.87745	0.12255	0.045975
1335	0.168525	0.12255	0.87745	0.12255	0.045975
1336	0.168525	0.12255	0.87745	0.12255	0.045975
1337	0.168525	0.12255	0.87745	0.12255	0.045975
1338	0.168525	0.12255	0.87745	0.12255	0.045975
1339	0.168525	0.12255	0.87745	0.12255	0.045975
1340	0.168525	0.12255	0.87745	0.12255	0.045975
1341	0.168525	0.12255	0.87745	0.12255	0.045975
1342	0.168525	0.12255	0.87745	0.12255	0.045975
1343	0.168525	0.12255	0.87745	0.12255	0.045975
1344	0.168525	0.12255	0.87745	0.12255	0.045975
1345	0.168525	0.12255	0.87745	0.12255	0.045975
1346	0.168525	0.12255	0.87745	0.12255	0.045975
1347	0.168525	0.12255	0.87745	0.12255	0.045975
1348	0.168525	0.12255	0.87745	0.12255	0.045975
1349	0.168525	0.12255	0.87745	0.12255	0.045975
1350	0.168525	0.12255	0.87745	0.12255	0.045975
1351	0.168525	0.12255	0.87745	0.12255	0.045975
1352	0.168525	0.12255	0.87745	0.12255	0.045975
1353	0.168525	0.12255	0.87745	0.12255	0.045975
1354	0.168525	0.12255	0.87745	0.12255	0.045975
1355	0.168525	0.12255	0.87745	0.12255	0.045975
1356	0.168525	0.12255	0.87745	0.12255	0.045975
1357	0.168525	0.12255	0.87745	0.12255	0.045975
1358	0.168525	0.12255	0.87745	0.12255	0.045975
1359	0.168525	0.12255	0.87745	0.12255	0.045975
1360	0.168525	0.12255	0.87745	0.12255	0.045975
1361	0.168525	0.12255	0.87745	0.12255	0.045975
1362	0.168525	0.12255	0.87745	0.12255	0.045975
1363	0.168525	0.12255	0.87745	0.12255	0.045975
1364	0.168525	0.12255	0.87745	0.12255	0.045975
1365	0.168525	0.12255	0.87745	0.12255	0.045975
1366	0.168525	0.12255	0.87745	0.12255	0.045975
1367	0.168525	0.12255	0.87745	0.12255	0.045975
1368	0.168525	0.12255	0.87745	0.12255	0.045975
1369	0.168525	0.12255	0.87745	0.12255	0.045975
1370	0.168525	0.12255	0.87745	0.12255	0.045975
1371	0.168525	0.12255	0.87745	0.12255	0.045975
1372	0.168525	0.12255	0.87745	0.12255	0.045975
1373	0.168525	0.12255	0.87745	0.12255	0.045975
1374	0.168525	0.12255	0.87745	0.12255	0.045975
1375	0.168525	0.12255	0.87745	0.12255	0.045975
1376	0.168525	0.12255	0.87745	0.12255	0.045975
1377	0.168525	0.12255	0.87745	0.12255	0.045975
1378	0.168525	0.12255	0.87745	0.12255	0.045975
1379	0.168525	0.12255	0.87745	0.12255	0.045975
1380	0.168525	0.12255	0.87745	0.12255	0.045975
1381	0.168525	0.12255	0.87745	0.12255	0.045975
1382	0.168525	0.12255	0.87745	0.12255	0.045975
1383	0.168525	0.12255	0.87745	0.12255	0.045975
1384	0.168525	0.12255	0.87745	0.12255	0.045975
1385	0.168525	0.12255	0.87745	0.12255	0.045975
1386	0.168525	0.12255	0.87745	0.12255	0.045975
1387	0.168525	0.12255	0.87745	0.12255	0.045975
1388	0.168525	0.12255	0.87745	0.12255	0.045975
1389	0.168525	0.12255	0.87745	0.12255	0.045975
1390	0.168525	0.12255	0.87745	0.12255	0.045975
1391	0.168525	0.12255	0.87745	0.12255	0.045975
1392	0.168525	0.12255	0.87745	0.12255	0.045975
1393	0.168525	0.12255	0.87745	0.12255	0.045975
1394	0.168525	0.12255	0.87745	0.12255	0.045975
1395	0.168525	0.12255	0.87745	0.12255	0.045975
1396	0.168525	0.12255	0.87745	0.12255	0.045975
1397	0.168525	0.12255	0.87745	0.12255	0.045975
1398	0.168525	0.12255	0.87745	0.12255	0.045975
1399	0.168525	0.12255	0.87745	0.12255	0.045975
1400	0.168525	0.12255	0.87745	0.12255	0.045975
1401	0.168525	0.12255	0.87745	0.12255	0.045975
1402	0.168525	0.12255	0.87745	0.12255	0.045975
1403	0.168525	0.12255	0.87745	0.12255	0.045975
1404	0.168525	0.12255	0.87745	0.12255	0.045975
1405	0.168525	0.12255	0.87745	0.12255	0.045975
1406	0.168525	0.12255	0.87745	0.12255	0.045975
1407	0.168525	0.12255	0.87745	0.12255	0.045975
1408	0.168525	0.12255	0.87745	0.12255	0.045975
1409	0.168525	0.12255	0.87745	0.12255	0.045975
1410	0.168525	0.12255	0.87745	0.12255	0.045975
1411	0.168525	0.12255	0.87745	0.12255	0.045975
1412	0.168525	0.12255	0.87745	0.12255	0.045975
1413	0.168525	0.12255	0.87745	0.12255	0.045975
1414	0.168525	0.12255	0.87745	0.12255	0.045975
1415	0.168525	0.12255	0.87745	0.12255	0.045975
1416	0.168525	0.12255	0.87745	0.12255	0.045975
1417	0.168525	0.12255	0.87745	0.12255	0.045975
1418	0.168525	0.12255	0.87745	0.12255	0.045975
1419	0.168525	0.12255	0.87745	0.12255	0.045975
1420	0.168525	0.12255	0.87745	0.12255	0.045975
1421	0.168525	0.12255	0.87745	0.12255	0.045975
1422	0.168525	0.12255	0.87745	0.12255	0.045975
1423	0.168525	0.12255	0.87745	0.12255	0.045975
1424	0.168525	0.12255	0.87745	0.12255	0.045975
1425	0.168525	0.12255	0.87745	0.12255	0.045975
1426	0.168525	0.12255	0.87745	0.12255	0.045975
1427	0.168525	0.12255	0.87745	0.12255	0.045975
1428	0.168525	0.12255	0.87745	0.12255	0.045975
1429	0.168525	0.12255	0.87745	0.12255	0.045975
1430	0.168525	0.12255	0.87745	0.12255	0.045975
1431	0.168525	0.12255	0.87745	0.12255	0.045975
1432	0.168525	0.12255	0.87745	0.12255	0.045975
1433	0.168525	0.12255	0.87745	0.12255	0.045975
1434	0.168525	0.12255	0.87745	0.12255	0.045975
1435	0.168525	0.12255	0.87745	0.12255	0.045975
1436	0.168525	0.12255	0.87745	0.12255	0.045975
1437	0.168525	0.12255	0.87745	0.12255	0.045975
1438	0.168525	0.12255	0.87745	0.12255	0.045975
1439	0.168525	0.12255	0.87745	0.12255	0.045975
1440	0.168525	0.12255	0.87745	0.12255	0.045975
1441	0.168525	0.12255	0.87745	0.12255	0.045975
1442	0.168525	0.12255	0.87745	0.12255	0.045975
1443	0.168525	0.12255	0.87745	0.12255	0.045975
1444	0.168525	0.12255	0.87745	0.12255	0.045975
1445	0.168525	0.12255	0.87745	0.12255	0.045975
1446	0.168525	0.12255	0.87745	0.12255	0.045975
1447	0.168525	0.12255	0.87745	0.12255	0.045975
1448	0.168525	0.12255	0.87745	0.12255	0.045975
1449	0.168525	0.12255	0.87745	0.12255	0.045975
1450	0.168525	0.12255	0.87745	0.12255	0.045975
1451	0.168525	0.12255	0.87745	0.12255	0.045975
1452	0.168525	0.12255	0.87745	0.12255	0.045975
1453	0.168525	0.12255	0.87745	0.12255	0.045975
1454	0.168525	0.12255	0.87745	0.12255	0.045975
1455	0.168525	0.12255	0.87745	0.12255	0.045975
1456	0.168525	0.12255	0.87745	0.12255	0.045975
1457	0.168525	0.12255	0.87745	0.12255	0.045975
1458	0.168525	0.12255	0.87745	0.12255	0.045975
1459	0.168525	0.12255	0.87745	0.12255	0.045975
1460	0.168525	0.12255	0.87745	0.12255	0.045975
1461	0.168525	0.12255	0.87745	0.12255	0.045975
1462	0.168525	0.12255	0.87745	0.12255	0.045975
1463	0.168525	0.12255	0.87745	0.12255	0.045975
1464	0.168525	0.12255	0.87745	0.12255	0.045975
1465	0.168525	0.12255	0.87745	0.12255	0.045975
1466	0.168525	0.12255	0.87745	0.12255	0.045975
1467	0.168525	0.12255	0.87745	0.12255	0.045975
1468	0.168525	0.12255	0.87745	0.12255	0.045975
1469	0.168525	0.12255	0.87745	0.12255	0.045975
1470	0.168525	0.12255	0.87745	0.12255	0.045975
1471	0.168525	0.12255	0.87745	0.12255	0.045975
1472	0.168525	0.12255	0.87745	0.12255	0.045975
1473	0.168525	0.12255	0.87745	0.12255	0.045975
1474	0.168525	0.12255	0.87745	0.12255	0.045975
1475	0.168525	0.12255	0.87745	0.12255	0.045975
1476	0.168525	0.12255	0.87745	0.12255	0.045975
1477	0.168525	0.12255	0.87745	0.12255	0.045975
1478	0.168525	0.12255	0.87745	0.12255	0.045975
1479	0.168525	0.12255	0.87745	0.12255	0.045975
1480	0.168525	0.12255	0.87745	0.12255	0.045975
1481	0.168525	0.12255	0.87745	0.12255	0.045975
1482	0.168525	0.12255	0.87745	0.12255	0.045975
1483	0.168525	0.12255	0.87745	0.12255	0.045975
1484	0.168525	0.12255	0.87745	0.12255	0.045975
1485	0.168525	0.12255	0.87745	0.12255	0.045975
1486	0.168525	0.12255	0.87745	0.12255	0.045975
1487	0.168525	0.12255	0.87745	0.12255	0.045975
1488	0.168525	0.12255	0.87745	0.12255	0.045975
1489	0.168525	0.12255	0.87745	0.12255	0.045975
1490	0.168525	0.12255	0.87745	0.12255	0.045975
1491	0.168525	0.12255	0.87745	0.12255	0.045975
1492	0.168525	0.12255	0.87745	0.12255	0.045975
1493	0.168525	0.12255	0.87745	0.12255	0.045975
1494	0.168525	0.12255	0.87745	0.12255	0.045975
1495	0.168525	0.12255	0.87745	0.12255	0.045975
1496	0.168525	0.12255	0.87745	0.12255	0.045975
1497	0.168525	0.12255	0.87745	0.12255	0.045975
1498	0.168525	0.12255	0.87745	0.12255	0.045975
1499	0.168525	0.12255	0.87745	0.12255	0.045975
1500	0.168525	0.12255	0.87745	0.12255	0.045975
1501	0.168525	0.12255	0.87745	0.12255	0.045975
1502	0.168525	0.12255	0.87745	0.12255	0.045975
1503	0.168525	0.12255	0.87745	0.12255	0.045975
1504	0.168525	0.12255	0.87745	0.12255	0.045975
1505	0.168525	0.12255	0.87745	0.12255	0.045975
1506	0.168525	0.12255	0.87745	0.12255	0.045975
1507	0.168525	0.12255	0.87745	0.12255	0.045975
1508	0.168525	0.12255	0.87745	0.12255	0.045975
1509	0.168525	0.12255	0.87745	0.12255	0.045975
1510	0.168525	0.12255	0.87745	0.12255	0.045975
1511	0.168525	0.12255	0.87745	0.12255	0.045975
1512	0.168525	0.12255	0.87745	0.12255	0.045975
1513	0.168525	0.12255	0.87745	0.12255	0.045975
1514	0.168525	0.12255	0.87745	0.12255	0.045975
1515	0.168525	0.12255	0.87745	0.12255	0.045975
1516	0.168525	0.12255	0.87745	0.12255	0.045975
1517	0.168525	0.12255	0.87745	0.12255	0.045975
1518	0.168525	0.12255	0.87745	0.12255	0.045975
1519	0.168525	0.12255	0.87745	0.12255	0.045975
1520	0.168525	0.12255	0.87745	0.12255	0.045975
1521	0.168525	0.12255	0.87745	0.12255	0.045975
1522	0.168525	0.12255	0.87745	0.12255	0.045975
1523	0.168525	0.12255	0.87745	0.12255	0.045975
1524	0.168525	0.12255	0.87745	0.12255	0.045975
1525	0.168525	0.12255	0.87745	0.12255	0.045975
1526	0.168525	0.12255	0.87745	0.12255	0.045975
1527	0.168525	0.12255	0.87745	0.12255	0.045975
1528	0.168525	0.12255	0.87745	0.12255	0.045975
1529	0.168525	0.12255	0.87745	0.12255	0.045975
1530	0.168525	0.12255	0.87745	0.12255	0.045975
1531	0.168525	0.12255	0.87745	0.12255	0.045975
1532	0.168525	0.12255	0.87745	0.12255	0.045975
1533	0.168525	0.12255	0.87745	0.12255	0.045975
1534	0.168525	0.12255	0.87745	0.12255	0.045975
1535	0.168525	0.12255	0.87745	0.12255	0.045975
1536	0.168525	0.12255	0.87745	0.12255	0.045975
1537	0.168525	0.12255	0.87745	0.12255	0.045975
1538	0.168525	0.12255	0.87745	0.12255	0.045975
1539	0.168525	0.12255	0.87745	0.12255	0.045975
1540	0.168525	0.12255	0.87745	0.12255	0.045975
1541	0.168525	0.12255	0.87745	0.12255	0.045975
1542	0.168525	0.12255	0.87745	0.12255	0.045975
1543	0.168525	0.12255	0.87745	0.12255	0.045975
1544	0.168525	0.12255	0.87745	0.12255	0.045975
1545	0.168525	0.12255	0.87745	0.12255	0.045975
1546	0.168525	0.12255	0.87745	0.12255	0.045975
1547	0.168525	0.12255	0.87745	0.12255	0.045975
1548	0.168525	0.12255	0.87745	0.12255	0.045975
1549	0.168525	0.12255	0.87745	0.12255	0.045975
1550	0.168525	0.12255	0.87745	0.12255	0.045975
1551	0.168525	0.12255	0.87745	0.12255	0.045975
1552	0.168525	0.12255	0.87745	0.12255	0.045975
1553	0.168525	0.12255	0.87745	0.12255	0.045975
1554	0.168525	0.12255	0.87745	0.12255	0.045975
1555	0.168525	0.12255	0.87745	0.12255	0.045975
1556	0.168525	0.12255	0.87745	0.12255	0.045975
1557	0.168525	0.12255	0.87745	0.12255	0.045975
1558	0.168525	0.12255	0.87745	0.12255	0.045975
1559	0.168525	0.12255	0.87745	0.12255	0.045975
1560	0.168525	0.12255	0.87745	0.12255	0.045975
1561	0.168525	0.12255	0.87745	0.12255	0.045975
1562	0.168525	0.12255	0.87745	0.12255	0.045975
1563	0.168525	0.12255	0.87745	0.12255	0.045975
1564	0.168525	0.12255	0.87745	0.12255	0.045975
1565	0.168525	0.12255	0.87745	0.12255	0.045975
1566	0.168525	0.12255	0.87745	0.12255	0.045975
1567	0.168525	0.12255	0.87745	0.12255	0.045975
1568	0.168525	0.12255	0.87745	0.12255	0.045975
1569	0.168525	0.12255	0.87745	0.12255	0.045975
1570	0.168525	0.12255	0.87745	0.12255	0.045975
1571	0.168525	0.12255	0.87745	0.12255	0.045975
1572	0.168525	0.12255	0.87745	0.12255	0.045975
1573	0.168525	0.12255	0.87745	0.12255	0.045975
1574	0.168525	0.12255	0.87745	0.12255	0.045975
1575	0.168525	0.12255	0.87745	0.12255	0.045975
1576	0.168525	0.12255	0.87745	0.12255	0.045975
1577	0.168525	0.12255	0.87745	0.12255	0.045975
1578	0.168525	0.12255	0.87745	0.12255	0.045975
1579	0.168525	0.12255	0.87745	0.12255	0.045975
1580	0.168525	0.12255	0.87745	0.12255	0.045975
1581	0.168525	0.12255	0.87745	0.12255	0.045975
1582	0.168525	0.12255	0.87745	0.12255	0.045975
1583	0.168525	0.12255	0.87745	0.12255	0.045975
1584	0.168525	0.12255	0.87745	0.12255	0.045975
1585	0.168525	0.12255	0.87745	0.12255	0.045975
1586	0.168525	0.12255	0.87745	0.12255	0.045975
1587	0.168525	0.12255	0.87745	0.12255	0.045975
1588	0.168525	0.12255	0.87745	0.12255	0.045975
1589	0.168525	0.12255	0.87745	0.12255	0.045975
1590	0.168525	0.12255	0.87745	0.12255	0.045975
1591	0.168525	0.12255	0.87745	0.12255	0.045975
1592	0.168525	0.12255	0.87745	0.12255	0.045975
1593	0.168525	0.12255	0.87745	0.12255	0.045975
1594	0.168525	0.12255	0.87745	0.12255	0.045975
1595	0.168525	0.12255	0.87745	0.12255	0.045975
1596	0.168525	0.12255	0.87745	0.12255	0.045975
1597	0.168525	0.12255	0.87745	0.12255	0.045975
1598	0.168525	0.12255	0.87745	0.12255	0.045975
1599	0.168525	0.12255	0.87745	0.12255	0.045975
1600	0.168525	0.12255	0.87745	0.12255	0.045975
1601	0.168525	0.12255	0.87745	0.12255	0.045975
1602	0.168525	0.12255	0.87745	0.12255	0.045975
1603	0.168525	0.12255	0.87745	0.12255	0.045975
1604	0.168525	0.12255	0.87745	0.12255	0.045975
1605	0.168525	0.12255	0.87745	0.12255	0.045975
1606	0.168525	0.12255	0.87745	0.12255	0.045975
1607	0.168525	0.12255	0.87745	0.12255	0.045975
1608	0.168525	0.12255	0.87745	0.12255	0.045975
1609	0.168525	0.12255	0.87745	0.12255	0.045975
1610	0.168525	0.12255	0.87745	0.12255	0.045975
1611	0.168525	0.12255	0.87745	0.12255	0.045975
1612	0.168525	0.12255	0.87745	0.12255	0.045975
1613	0.168525	0.12255	0.87745	0.12255	0.045975
1614	0.168525	0.12255	0.87745	0.12255	0.045975
1615	0.168525	0.12255	0.87745	0.12255	0.045975
1616	0.168525	0.12255	0.87745	0.12255	0.045975
1617	0.168525	0.12255	0.87745	0.12255	0.045975
1618	0.168525	0.12255	0.87745	0.12255	0.045975
1619	0.168525	0.12255	0.87745	0.12255	0.045975
1620	0.168525	0.12255	0.87745	0.12255	0.045975
1621	0.168525	0.12255	0.87745	0.12255	0.045975
1622	0.168525	0.12255	0.87745	0.12255	0.045975
1623	0.168525	0.12255	0.87745	0.12255	0.045975
1624	0.168525	0.12255	0.87745	0.12255	0.045975
1625	0.168525	0.12255	0.87745	0.12255	0.045975
1626	0.168525	0.12255	0.87745	0.12255	0.045975
1627	0.168525	0.12255	0.87745	0.12255	0.045975
1628	0.168525	0.12255	0.87745	0.12255	0.045975
1629	0.168525	0.12255	0.87745	0.12255	0.045975
1630	0.168525	0.12255	0.87745	0.12255	0.045975
1631	0.168525	0.12255	0.87745	0.12255	0.045975
1632	0.168525	0.12255	0.87745	0.12255	0.045975
1633	0.168525	0.12255	0.87745	0.12255	0.045975
1634	0.168525	0.12255	0.87745	0.12255	0.045975
1635	0.168525	0.12255	0.87745	0.12255	0.045975
1636	0.168525	0.12255	0.87745	0.12255	0.045975
1637	0.168525	0.12255	0.87745	0.12255	0.045975
1638	0.168525	0.12255	0.87745	0.12255	0.045975
1639	0.168525	0.12255	0.87745	0.12255	0.045975
1640	0.168525	0.12255	0.87745	0.12255	0.045975
1641	0.168525	0.12255	0.87745	0.12255	0.045975
1642	0.168525	0.12255	0.87745	0.12255	0.045975
1643	0.168525	0.12255	0.87745	0.12255	0.045975
1644	0.168525	0.12255	0.87745	0.12255	0.045975
1645	0.168525	0.12255	0.87745	0.12255	0.045975
1646	0.168525	0.12255	0.87745	0.12255	0.045975
1647	0.168525	0.12255	0.87745	0.12255	0.045975
1648	0.168525	0.12255	0.87745	0.12255	0.045975
1649	0.168525	0.12255	0.87745	0.12255	0.045975
1650	0.168525	0.12255	0.87745	0.12255	0.045975
1651	0.168525	0.12255	0.87745	0.12255	0.045975
1652	0.168525	0.12255	0.87745	0.12255	0.045975
1653	0.168525	0.12255	0.87745	0.12255	0.045975
1654	0.168525	0.12255	0.87745	0.12255	0.045975
1655	0.168525	0.12255	0.87745	0.12255	0.045975
1656	0.168525	0.12255	0.87745	0.12255	0.045975
1657	0.168525	0.12255	0.87745	0.12255	0.045975
1658	0.168525	0.12255	0.87745	0.12255	0.045975
1659	0.168525	0.12255	0.87745	0.12255	0.045975
1660	0.168525	0.12255	0.87745	0.12255	0.045975
1661	0.168525	0.12255	0.87745	0.12255	0.045975
1662	0.168525	0.12255	0.87745	0.12255	0.045975
1663	0.168525	0.12255	0.87745	0.12255	0.045975
1664	0.168525	0.12255	0.87745	0.12255	0.045975
1665	0.168525	0.12255	0.87745	0.12255	0.045975
1666	0.168525	0.12255	0.87745	0.12255	0.045975
1667	0.168525	0.12255	0.87745	0.12255	0.045975
1668	0.168525	0.12255	0.87745	0.12255	0.045975
1669	0.168525	0.12255	0.87745	0.12255	0.045975
1670	0.168525	0.12255	0.87745	0.12255	0.045975
1671	0.168525	0.12255	0.87745	0.12255	0.045975
1672	0.168525	0.12255	0.87745	0.12255	0.045975
1673	0.168525	0.12255	0.87745	0.12255	0.045975
1674	0.168525	0.12255	0.87745	0.12255	0.045975
1675	0.168525	0.12255	0.87745	0.12255	0.045975
1676	0.168525	0.12255	0.87745	0.12255	0.045975
1677	0.168525	0.12255	0.87745	0.12255	0.045975
1678	0.168525	0.12255	0.87745	0.12255	0.045975
1679	0.168525	0.12255	0.87745	0.12255	0.045975
1680	0.168525	0.12255	0.87745	0.12255	0.045975
1681	0.168525	0.12255	0.87745	0.12255	0.045975
1682	0.168525	0.12255	0.87745	0.12255	0.045975
1683	0.168525	0.12255	0.87745	0.12255	0.045975
1684	0.168525	0.12255	0.87745	0.12255	0.045975
1685	0.168525	0.12255	0.87745	0.12255	0.045975
1686	0.168525	0.12255	0.87745	0.12255	0.045975
1687	0.168525	0.12255	0.87745	0.12255	0.045975
1688	0.168525	0.12255	0.87745	0.12255	0.045975
1689	0.168525	0.12255	0.87745	0.12255	0.045975
1690	0.168525	0.12255	0.87745	0.12255	0.045975
1691	0.168525	0.12255	0.87745	0.12255	0.045975
1692	0.168525	0.12255	0.87745	0.12255	0.045975
1693	0.168525	0.12255	0.87745	0.12255	0.045975
1694	0.168525	0.12255	0.87745	0.12255	0.045975
1695	0.168525	0.12255	0.87745	0.12255	0.045975
1696	0.168525	0.12255	0.87745	0.12255	0.045975
1697	0.168525	0.12255	0.87745	0.12255	0.045975
1698	0.168525	0.12255	0.87745	0.12255	0.045975
1699	0.168525	0.12255	0.87745	0.12255	0.045975
1700	0.168525	0.12255	0.87745	0.12255	0.045975
1701	0.168525	0.12255	0.87745	0.12255	0.045975
1702	0.168525	0.12255	0.87745	0.12255	0.045975
1703	0.168525	0.12255	0.87745	0.12255	0.045975
1704	0.168525	0.12255	0.87745	0.12255	0.045975
1705	0.168525	0.12255	0.87745	0.12255	0.045975
1706	0.168525	0.12255	0.87745	0.12255	0.045975
1707	0.168525	0.12255	0.87745	0.12255	0.045975
1708	0.168525	0.12255	0.87745	0.12255	0.045975
1709	0.168525	0.12255	0.87745	0.12255	0.045975
1710	0.168525	0.12255	0.87745	0.12255	0.045975
1711	0.168525	0.12255	0.87745	0.12255	0.045975
1712	0.168525	0.12255	0.87745	0.12255	0.045975
1713	0.168525	0.12255	0.87745	0.12255	0.045975
1714	0.168525	0.12255	0.87745	0.12255	0.045975
1715	0.168525	0.12255	0.87745	0.12255	0.045975
1716	0.168525	0.12255	0.87745	0.12255	0.045975
1717	0.168525	0.12255	0.87745	0.12255	0.045975
1718	0.168525	0.12255	0.87745	0.12255	0.045975
1719	0.168525	0.12255	0.87745	0.12255	0.045975
1720	0.168525	0.12255	0.87745	0.12255	0.045975
1721	0.168525	0.12255	0.87745	0.12255	0.045975
1722	0.168525	0.12255	0.87745	0.12255	0.045975
1723	0.168525	0.12255	0.87745	0.12255	0.045975
1724	0.168525	0.12255	0.87745	0.12255	0.045975
1725	0.168525	0.12255	0.87745	0.12255	0.045975
1726	0.168525	0.12255	0.87745	0.12255	0.045975
1727	0.168525	0.12255	0.87745	0.12255	0.045975
1728	0.168525	0.12255	0.87745	0.12255	0.045975
1729	0.168525	0.12255	0.87745	0.12255	0.045975
1730	0.168525	0.12255	0.87745	0.12255	0.045975
1731	0.168525	0.12255	0.87745	0.12255	0.045975
1732	0.168525	0.12255	0.87745	0.12255	0.045975
1733	0.168525	0.12255	0.87745	0.12255	0.045975
1734	0.168525	0.12255	0.87745	0.12255	0.045975
1735	0.168525	0.12255	0.87745	0.12255	0.045975
1736	0.168525	0.12255	0.87745	0.12255	0.045975
1737	0.168525	0.12255	0.87745	0.12255	0.045975
1738	0.168525	0.12255	0.87745	0.12255	0.045975
1739	0.168525	0.12255	0.87745	0.12255	0.045975
1740	0.168525	0.12255	0.87745	0.12255	0.045975
1741	0.168525	0.12255	0.87745	0.12255	0.045975
1742	0.168525	0.12255	0.87745	0.12255	0.045975
1743	0.168525	0.12255	0.87745	0.12255	0.045975
1744	0.168525	0.12255	0.87745	0.12255	0.045975
1745	0.168525	0.12255	0.87745	0.12255	0.045975
1746	0.168525	0.12255	0.87745	0.12255	0.045975
1747	0.168525	0.12255	0.87745	0.12255	0.045975
1748	0.168525	0.12255	0.87745	0.12255	0.045975
1749	0.168525	0.12255	0.87745	0.12255	0.045975
1750	0.168525	0.12255	0.87745	0.12255	0.045975
1751	0.168525	0.12255	0.87745	0.12255	0.045975
1752	0.168525	0.12255	0.87745	0.12255	0.045975
1753	0.168525	0.12255	0.87745	0.12255	0.045975
1754	0.168525	0.12255	0.87745	0.12255	0.045975
1755	0.168525	0.12255	0.87745	0.12255	0.045975
1756	0.168525	0.12255	0.87745	0.12255	0.045975
1757	0.168525	0.12255	0.87745	0.12255	0.045975
1758	0.168525	0.12255	0.87745	0.12255	0.045975
1759	0.168525	0.12255	0.87745	0.12255	0.045975
1760	0.168525	0.12255	0.87745	0.12255	0.045975
1761	0.168525	0.12255	0.87745	0.12255	0.045975
1762	0.168525	0.12255	0.87745	0.12255	0.045975
1763	0.168525	0.12255	0.87745	0.12255	0.045975
1764	0.168525	0.12255	0.87745	0.12255	0.045975
1765	0.168525	0.12255	0.87745	0.12255	0.045975
1766	0.168525	0.12255	0.87745	0.12255	0.045975
1767	0.168525	0.12255	0.87745	0.12255	0.045975
1768	0.168525	0.12255	0.87745	0.12255	0.045975
1769	0.168525	0.12255	0.87745	0.12255	0.045975
1770	0.168525	0.12255	0.87745	0.12255	0.045975
1771	0.168525	0.12255	0.87745	0.12255	0.045975
1772	0.168525	0.12255	0.87745	0.12255	0.045975
1773	0.168525	0.12255	0.87745	0.12255	0.045975
1774	0.168525	0.12255	0.87745	0.12255	0.045975
1775	0.168525	0.12255	0.87745	0.12255	0.045975
1776	0.168525	0.12255	0.87745	0.12255	0.045975
1777	0.168525	0.12255	0.87745	0.12255	0.045975
1778	0.168525	0.12255	0.87745	0.12255	0.045975
1779	0.168525	0.12255	0.87745	0.12255	0.045975
1780	0.168525	0.12255	0.87745	0.12255	0.045975
1781	0.168525	0.12255	0.87745	0.12255	0.045975
1782	0.168525	0.12255	0.87745	0.12255	0.045975
1783	0.168525	0.12255	0.87745	0.12255	0.045975
1784	0.168525	0.12255	0.87745	0.12255	0.045975
1785	0.168525	0.12255	0.87745	0.12255	0.045975
1786	0.168525	0.12255	0.87745	0.12255	0.045975
1787	0.168525	0.12255	0.87745	0.12255	0.045975
1788	0.168525	0.12255	0.87745	0.12255	0.045975
1789	0.168525	0.12255	0.87745	0.12255	0.045975
1790	0.168525	0.12255	0.87745	0.12255	0.045975
1791	0.168525	0.12255	0.87745	0.12255	0.045975
1792	0.168525	0.12255	0.87745	0.12255	0.045975
1793	0.168525	0.12255	0.87745	0.12255	0.045975
1794	0.168525	0.12255	0.87745	0.12255	0.045975
1795	0.168525	0.12255	0.87745	0.12255	0.045975
1796	0.168525	0.12255	0.87745	0.12255	0.045975
1797	0.168525	0.12255	0.87745	0.12255	0.045975
1798	0.168525	0.12255	0.87745	0.12255	0.045975
1799	0.168525	0.12255	0.87745	0.12255	0.045975
1800	0.168525	0.12255	0.87745	0.12255	0.045975
1801	0.168525	0.12255	0.87745	0.12255	0.045975
1802	0.168525	0.12255	0.87745	0.12255	0.045975
1803	0.168525	0.12255	0.87745	0.12255	0.045975
1804	0.168525	0.12255	0.87745	0.12255	0.045975
1805	0.168525	0.12255	0.87745	0.12255	0.045975
1806	0.168525	0.12255	0.87745	0.12255	0.045975
1807	0.168525	0.12255	0.87745	0.12255	0.045975
1808	0.168525	0.12255	0.87745	0.12255	0.045975
1809	0.168525	0.12255	0.87745	0.12255	0.045975
1810	0.168525	0.12255	0.87745	0.12255	0.045975
1811	0.168525	0.12255	0.87745	0.12255	0.045975
1812	0.168525	0.12255	0.87745	0.12255	0.045975
1813	0.168525	0.12255	0.87745	0.12255	0.045975
1814	0.168525	0.12255	0.87745	0.12255	0.045975
1815	0.168525	0.12255	0.87745	0.12255	0.045975
1816	0.168525	0.12255	0.87745	0.12255	0.045975
1817	0.168525	0.12255	0.87745	0.12255	0.045975
1818	0.168525	0.12255	0.87745	0.12255	0.045975
1819	0.168525	0.12255	0.87745	0.12255	0.045975
1820	0.168525	0.12255	0.87745	0.12255	0.045975
1821	0.168525	0.12255	0.87745	0.12255	0.045975
1822	0.168525	0.12255	0.87745	0.12255	0.045975
1823	0.168525	0.12255	0.87745	0.12255	0.045975
1824	0.168525	0.12255	0.87745	0.12255	0.045975
1825	0.168525	0.12255	0.87745	0.12255	0.045975
1826	0.168525	0.12255	0.87745	0.12255	0.045975
1827	0.168525	0.12255	0.87745	0.12255	0.045975
1828	0.168525	0.12255	0.87745	0.12255	0.045975
1829	0.168525	0.12255	0.87745	0.12255	0.045975
1830	0.168525	0.12255	0.87745	0.12255	0.045975
1831	0.168525	0.12255	0.87745	0.12255	0.045975
1832	0.168525	0.12255	0.87745	0.12255	0.045975
1833	0.168525	0.12255	0.87745	0.12255	0.045975
1834	0.168525	0.12255	0.87745	0.12255	0.045975
1835	0.168525	0.12255	0.87745	0.12255	0.045975
1836	0.168525	0.12255	0.87745	0.12255	0.045975
1837	0.168525	0.12255	0.87745	0.12255	0.045975
1838	0.168525	0.12255	0.87745	0.12255	0.045975
1839	0.168525	0.12255	0.87745	0.12255	0.045975
1840	0.168525	0.12255	0.87745	0.12255	0.045975
1841	0.168525	0.12255	0.87745	0.12255	0.045975
1842	0.168525	0.12255	0.87745	0.12255	0.045975
1843	0.168525	0.12255	0.87745	0.12255	0.045975
1844	0.168525	0.12255	0.87745	0.12255	0.045975
1845	0.168525	0.12255	0.87745	0.12255	0.045975
1846	0.168525	0.12255	0.87745	0.12255	0.045975
1847	0.168525	0.12255	0.87745	0.12255	0.045975
1848	0.168525	0.12255	0.87745	0.12255	0.045975
1849	0.168525	0.12255	0.87745	0.12255	0.045975
1850	0.168525	0.12255	0.87745	0.12255	0.045975
1851	0.168525	0.12255	0.87745	0.12255	0.045975
1852	0.168525	0.12255	0.87745	0.12255	0.045975
1853	0.168525	0.12255	0.87745	0.12255	0.045975
1854	0.168525	0.12255	0.87745	0.12255	0.045975
1855	0.168525	0.12255	0.87745	0.12255	0.045975
1856	0.168525	0.12255	0.87745	0.12255	0.045975
1857	0.168525	0.12255	0.87745	0.12255	0.045975
1858	0.168525	0.12255	0.87745	0.12255	0.045975
1859	0.168525	0.12255	0.87745	0.12255	0.045975
1860	0.168525	0.12255	0.87745	0.12255	0.045975
1861	0.168525	0.12255	0.87745	0.12255	0.045975
1862	0.168525	0.12255	0.87745	0.12255	0.045975
1863	0.168525	0.12255	0.87745	0.12255	0.045975
1864	0.168525	0.12255	0.87745	0.12255	0.045975
1865	0.168525	0.12255	0.87745	0.12255	0.045975
1866	0.168525	0.12255	0.87745	0.12255	0.045975
1867	0.168525	0.12255	0.87745	0.12255	0.045975
1868	0.168525	0.12255	0.87745	0.12255	0.045975
1869	0.168525	0.12255	0.87745	0.12255	0.045975
1870	0.168525	0.12255	0.87745	0.12255	0.045975
1871	0.168525	0.12255	0.87745	0.12255	0.045975
1872	0.168525	0.12255	0.87745	0.12255	0.045975
1873	0.168525	0.12255	0.87745	0.12255	0.045975
1874	0.168525	0.12255	0.87745	0.12255	0.045975
1875	0.168525	0.12255	0.87745	0.12255	0.045975
1876	0.168525	0.12255	0.87745	0.12255	0.045975
1877	0.168525	0.12255	0.87745	0.12255	0.045975
1878	0.168525	0.12255	0.87745	0.12255	0.045975
1879	0.168525	0.12255	0.87745	0.12255	0.045975
1880	0.168525	0.12255	0.87745	0.12255	0.045975
1881	0.168525	0.12255	0.87745	0.12255	0.045975
1882	0.168525	0.12255	0.87745	0.12255	0.045975
1883	0.168525	0.12255	0.87745	0.12255	0.045975
1884	0.168525	0.12255	0.87745	0.12255	0.045975
1885	0.168525	0.12255	0.87745	0.12255	0.045975
1886	0.168525	0.12255	0.87745	0.12255	0.045975
1887	0.168525	0.12255	0.87745	0.12255	0.045975
1888	0.168525	0.12255	0.87745	0.12255	0.045975
1889	0.168525	0.12255	0.87745	0.12255	0.045975
1890	0.168525	0.12255	0.87745	0.12255	0.045975
1891	0.168525	0.12255	0.87745	0.12255	0.045975
1892	0.168525	0.12255	0.87745	0.12255	0.045975
1893	0.168525	0.12255	0.87745	0.12255	0.045975
1894	0.168525	0.12255	0.87745	0.12255	0.045975
1895	0.168525	0.12255	0.87745	0.12255	0.045975
1896	0.168525	0.12255	0.87745	0.12255	0.045975
1897	0.168525	0.12255	0.87745	0.12255	0.045975
1898	0.168525	0.12255	0.87745	0.12255	0.045975
1899	0.168525	0.12255	0.87745	0.12255	0.045975
1900	0.168525	0.12255	0.87745	0.12255	0.045975
1901	0.168525	0.12255	0.87745	0.12255	0.045975
1902	0.168525	0.12255	0.87745	0.12255	0.045975
1903	0.168525	0.12255	0.87745	0.12255	0.045975
1904	0.168525	0.12255	0.87745	0.12255	0.045975
1905	0.168525	0.12255	0.87745	0.12255	0.045975
1906	0.168525	0.12255	0.87745	0.12255	0.045975
1907	0.168525	0.12255	0.87745	0.12255	0.045975
1908	0.168525	0.12255	0.87745	0.12255	0.045975
1909	0.168525	0.12255	0.87745	0.12255	0.045975
1910	0.168525	0.12255	0.87745	0.12255	0.045975
1911	0.168525	0.12255	0.87745	0.12255	0.045975
1912	0.168525	0.12255	0.87745	0.12255	0.045975
1913	0.168525	0.12255	0.87745	0.12255	0.045975
1914	0.168525	0.12255	0.87745	0.12255	0.045975
1915	0.168525	0.12255	0.87745	0.12255	0.045975
1916	0.168525	0.12255	0.87745	0.12255	0.045975
1917	0.168525	0.12255	0.87745	0.12255	0.045975
1918	0.168525	0.12255	0.87745	0.12255	0.045975
1919	0.168525	0.12255	0.87745	0.12255	0.045975
1920	0.168525	0.12255	0.87745	0.12255	0.045975
1921	0.168525	0.12255	0.87745	0.12255	0.045975
1922	0.168525	0.12255	0.87745	0.12255	0.045975
1923	0.168525	0.12255	0.87745	0.12255	0.045975
1924	0.168525	0.12255	0.87745	0.12255	0.045975
1925	0.168525	0.12255	0.87745	0.12255	0.045975
1926	0.168525	0.12255	0.87745	0.12255	0.045975
1927	0.168525	0.12255	0.87745	0.12255	0.045975
1928	0.168525	0.12255	0.87745	0.12255	0.045975
1929	0.168525	0.12255	0.87745	0.12255	0.045975
1930	0.168525	0.12255	0.87745	0.12255	0.045975
1931	0.168525	0.12255	0.87745	0.12255	0.045975
1932	0.168525	0.12255	0.87745	0.12255	0.045975
1933	0.168525	0.12255	0.87745	0.12255	0.045975
1934	0.168525	0.12255	0.87745	0.12255	0.045975
1935	0.168525	0.12255	0.87745	0.12255	0.045975
1936	0.168525	0.12255	0.87745	0.12255	0.045975
1937	0.168525	0.12255	0.87745	0.12255	0.045975
1938	0.168525	0.12255	0.87745	0.12255	0.045975
1939	0.168525	0.12255	0.87745	0.12255	0.045975
1940	0.168525	0.12255	0.87745	0.12255	0.045975
1941	0.168525	0.12255	0.87745	0.12255	0.045975
1942	0.168525	0.12255	0.87745	0.12255	0.045975
1943	0.168525	0.12255	0.87745	0.12255	0.045975
1944	0.168525	0.12255	0.87745	0.12255	0.045975
1945	0.168525	0.12255	0.87745	0.12255	0.045975
1946	0.168525	0.12255	0.87745	0.12255	0.045975
1947	0.168525	0.12255	0.87745	0.12255	0.045975
1948	0.168525	0.12255	0.87745	0.12255	0.045975
1949	0.168525	0.12255	0.87745	0.12255	0.045975
1950	0.168525	0.12255	0.87745	0.12255	0.045975
1951	0.168525	0.12255	0.87745	0.12255	0.045975
1952	0.168525	0.12255	0.87745	0.12255	0.045975
1953	0.168525	0.12255	0.87745	0.12255	0.045975
1954	0.168525	0.12255	0.87745	0.12255	0.045975
1955	0.168525	0.12255	0.87745	0.12255	0.045975
1956	0.168525	0.12255	0.87745	0.12255	0.045975
1957	0.168525	0.12255	0.87745	0.12255	0.045975
1958	0.168525	0.12255	0.87745	0.12255	0.045975
1959	0.168525	0.12255	0.87745	0.12255	0.045975
1960	0.168525	0.12255	0.87745	0.12255	0.045975
1961	0.168525	0.12255	0.87745	0.12255	0.045975
1962	0.168525	0.12255	0.87745	0.12255	0.045975
1963	0.168525	0.12255	0.87745	0.12255	0.045975
1964	0.168525	0.12255	0.87745	0.12255	0.045975
1965	0.168525	0.12255	0.87745	0.12255	0.045975
1966	0.168525	0.12255	0.87745	0.12255	0.045975
1967	0.168525	0.12255	0.87745	0.12255	0.045975
1968	0.168525	0.12255	0.87745	0.12255	0.045975
1969	0.168525	0.12255	0.87745	0.12255	0.045975
1970	0.168525	0.12255	0.87745	0.12255	0.045975
1971	0.168525	0.12255	0.87745	0.12255	0.045975
1972	0.168525	0.12255	0.87745	0.12255	0.045975
1973	0.168525	0.12255	0.87745	0.12255	0.045975
1974	0.168525	0.12255	0.87745	0.12255	0.045975
1975	0.168525	0.12255	0.87745	0.12255	0.045975
1976	0.168525	0.12255	0.87745	0.12255	0.045975
1977	0.168525	0.12255	0.87745	0.12255	0.045975
1978	0.168525	0.12255	0.87745	0.12255	0.045975
1979	0.168525	0.12255	0.87745	0.12255	0.045975
1980	0.168525	0.12255	0.87745	0.12255	0.045975
1981	0.168525	0.12255	0.87745	0.12255	0.045975
1982	0.168525	0.12255	0.87745	0.12255	0.045975
1983	0.168525	0.12255	0.87745	0.12255	0.045975
1984	0.168525	0.12255	0.87745	0.12255	0.045975
1985	0.168525	0.12255	0.87745	0.12255	0.045975
1986	0.168525	0.12255	0.87745	0.12255	0.045975
1987	0.168525	0.12255	0.87745	0.12255	0.045975
1988	0.168525	0.12255	0.87745	0.12255	0.045975
1989	0.168525	0.12255	0.87745	0.12255	0.045975
1990	0.168525	0.12255	0.87745	0.12255	0.045975
1991	0.168525	0.12255	0.87745	0.12255	0.045975
1992	0.168525	0.12255	0.87745	0.12255	0.045975
1993	0.168525	0.12255	0.87745	0.12255	0.045975
1994	0.168525	0.12255	0.87745	0.12255	0.045975
1995	0.168525	0.12255	0.87745	0.12255	0.045975
1996	0.168525	0.12255	0.87745	0.12255	0.045975
1997	0.168525	0.12255	0.87745	0.12255	0.045975
1998	0.168525	0.12255	0.87745	0.12255	0.045975
1999	0.168525	0.12255	0.87745	0.12255	0.045975
2000	0.168525	0.12255	0.87745	0.12255	0.045975
[truncated: 3,001 more rows]
