# Supplementary material for: Aspiration-driven co-evolution of cooperation with individual behavioral diversity
Source: PLoS One. 2023 Sep 15;18(9):e0291134. doi: 10.1371/journal.pone.0291134 (PMC10503719; doi:10.1371/journal.pone.0291134)
Supplement: S1 Data — (ZIP) [file pone.0291134.s001.zip › M1/v2-L=200/data/tolerate=1_b=1.41_frequency.txt]

1	0.501025	1	0	0.501025	0
2	0.340212	0.91455	0.08545	0.3399	0.0003125
3	0.234450	0.770775	0.229225	0.232225	0.002225
4	0.164531	0.602125	0.397875	0.159475	0.00505625
5	0.121588	0.445375	0.554625	0.113775	0.0078125
6	0.093313	0.325825	0.674175	0.0833	0.0100125
7	0.076806	0.2378	0.7622	0.06595	0.0108563
8	0.066544	0.17945	0.82055	0.05495	0.0115938
9	0.060894	0.14095	0.85905	0.04875	0.0121438
10	0.057319	0.116425	0.883575	0.0441	0.0132188
11	0.055825	0.10255	0.89745	0.042275	0.01355
12	0.055313	0.09075	0.90925	0.04075	0.0145625
13	0.054488	0.08205	0.91795	0.03955	0.0149375
14	0.055919	0.0773	0.9227	0.04055	0.0153688
15	0.056125	0.074175	0.925825	0.0401	0.016025
16	0.056725	0.073075	0.926925	0.040525	0.0162
17	0.057006	0.07055	0.92945	0.0402	0.0168062
18	0.057581	0.0685	0.9315	0.040175	0.0174063
19	0.057494	0.0676	0.9324	0.04015	0.0173438
20	0.056931	0.064975	0.935025	0.039425	0.0175063
21	0.056719	0.06245	0.93755	0.038525	0.0181938
22	0.057212	0.060575	0.939425	0.038825	0.0183875
23	0.057431	0.0598	0.9402	0.039	0.0184313
24	0.057737	0.0588	0.9412	0.038975	0.0187625
25	0.057612	0.05775	0.94225	0.038325	0.0192875
26	0.058188	0.0582	0.9418	0.039075	0.0191125
27	0.058500	0.0568	0.9432	0.038925	0.019575
28	0.058638	0.056175	0.943825	0.038675	0.0199625
29	0.058975	0.0558	0.9442	0.0386	0.020375
30	0.059013	0.055425	0.944575	0.038475	0.0205375
31	0.058900	0.054925	0.945075	0.038325	0.020575
32	0.059475	0.055075	0.944925	0.038875	0.0206
33	0.059519	0.0551	0.9449	0.03885	0.0206688
34	0.059163	0.054425	0.945575	0.038575	0.0205875
35	0.059888	0.053325	0.946675	0.038725	0.0211625
36	0.060312	0.052775	0.947225	0.039025	0.0212875
37	0.060556	0.052775	0.947225	0.0394	0.0211563
38	0.060669	0.05235	0.94765	0.038925	0.0217437
39	0.060750	0.052775	0.947225	0.039225	0.021525
40	0.061613	0.0525	0.9475	0.0398	0.0218125
41	0.061588	0.052425	0.947575	0.039975	0.0216125
42	0.061562	0.0523	0.9477	0.039875	0.0216875
43	0.061656	0.052075	0.947925	0.03985	0.0218062
44	0.061262	0.0511	0.9489	0.0392	0.0220625
45	0.061475	0.050725	0.949275	0.0397	0.021775
46	0.062194	0.050675	0.949325	0.04035	0.0218437
47	0.062750	0.0514	0.9486	0.040925	0.021825
48	0.062900	0.051425	0.948575	0.041025	0.021875
49	0.063131	0.05175	0.94825	0.0411	0.0220312
50	0.062937	0.05165	0.94835	0.04075	0.0221875
51	0.062831	0.0506	0.9494	0.0405	0.0223313
52	0.063312	0.050725	0.949275	0.04095	0.0223625
53	0.063031	0.05045	0.94955	0.040675	0.0223563
54	0.062969	0.049575	0.950425	0.040375	0.0225937
55	0.063431	0.04885	0.95115	0.04055	0.0228812
56	0.063300	0.048575	0.951425	0.04035	0.02295
57	0.063325	0.0484	0.9516	0.040375	0.02295
58	0.063312	0.0482	0.9518	0.040575	0.0227375
59	0.063506	0.047925	0.952075	0.0408	0.0227063
60	0.063894	0.048175	0.951825	0.041075	0.0228187
61	0.064350	0.0486	0.9514	0.041575	0.022775
62	0.064544	0.0491	0.9509	0.0417	0.0228437
63	0.064213	0.04875	0.95125	0.04125	0.0229625
64	0.064206	0.0479	0.9521	0.041	0.0232063
65	0.064494	0.0474	0.9526	0.0412	0.0232937
66	0.064662	0.047575	0.952425	0.041325	0.0233375
67	0.064625	0.0475	0.9525	0.040975	0.02365
68	0.064350	0.04735	0.95265	0.04085	0.0235
69	0.064562	0.04715	0.95285	0.041	0.0235625
70	0.064419	0.046775	0.953225	0.04075	0.0236687
71	0.064412	0.046475	0.953525	0.04075	0.0236625
72	0.064588	0.0462	0.9538	0.0407	0.0238875
73	0.064456	0.046	0.954	0.040475	0.0239812
74	0.064525	0.04635	0.95365	0.04055	0.023975
75	0.064513	0.045775	0.954225	0.0403	0.0242125
76	0.064600	0.0456	0.9544	0.040425	0.024175
77	0.064806	0.045575	0.954425	0.0406	0.0242062
78	0.064894	0.0456	0.9544	0.040775	0.0241188
79	0.065150	0.046	0.954	0.041375	0.023775
80	0.065219	0.045775	0.954225	0.041325	0.0238937
81	0.065206	0.045525	0.954475	0.041175	0.0240313
82	0.065294	0.045425	0.954575	0.041425	0.0238688
83	0.065331	0.0454	0.9546	0.0414	0.0239313
84	0.065169	0.04525	0.95475	0.04125	0.0239187
85	0.065375	0.045475	0.954525	0.041625	0.02375
86	0.065369	0.045225	0.954775	0.041525	0.0238438
87	0.065412	0.045525	0.954475	0.0417	0.0237125
88	0.065200	0.0449	0.9551	0.04125	0.02395
89	0.065231	0.04445	0.95555	0.041275	0.0239562
90	0.065231	0.043975	0.956025	0.0412	0.0240313
91	0.065312	0.043775	0.956225	0.041125	0.0241875
92	0.065244	0.04405	0.95595	0.041375	0.0238688
93	0.065531	0.044275	0.955725	0.041475	0.0240563
94	0.065494	0.04415	0.95585	0.0415	0.0239938
95	0.065556	0.043925	0.956075	0.041575	0.0239812
96	0.065500	0.04405	0.95595	0.0416	0.0239
97	0.065463	0.04385	0.95615	0.0415	0.0239625
98	0.065519	0.04365	0.95635	0.041475	0.0240437
99	0.065588	0.04365	0.95635	0.04145	0.0241375
100	0.065588	0.043425	0.956575	0.0413	0.0242875
101	0.065675	0.043475	0.956525	0.041525	0.02415
102	0.065756	0.04375	0.95625	0.0417	0.0240563
103	0.065925	0.043925	0.956075	0.04175	0.024175
104	0.065856	0.0441	0.9559	0.041725	0.0241313
105	0.066000	0.04405	0.95595	0.041725	0.024275
106	0.065956	0.04435	0.95565	0.0418	0.0241563
107	0.066050	0.044225	0.955775	0.041725	0.024325
108	0.066056	0.04405	0.95595	0.041625	0.0244313
109	0.066081	0.044	0.956	0.041625	0.0244562
110	0.066062	0.044075	0.955925	0.0417	0.0243625
111	0.066081	0.044	0.956	0.04185	0.0242312
112	0.066225	0.044075	0.955925	0.042025	0.0242
113	0.066488	0.04435	0.95565	0.0423	0.0241875
114	0.066369	0.04445	0.95555	0.04215	0.0242188
115	0.066600	0.0446	0.9554	0.042325	0.024275
116	0.066644	0.0448	0.9552	0.042425	0.0242188
117	0.066694	0.044675	0.955325	0.042325	0.0243688
118	0.066650	0.04465	0.95535	0.04225	0.0244
119	0.066594	0.04435	0.95565	0.04205	0.0245438
120	0.066450	0.0442	0.9558	0.042	0.02445
121	0.066531	0.0442	0.9558	0.042	0.0245313
122	0.066544	0.0443	0.9557	0.042125	0.0244187
123	0.066650	0.04415	0.95585	0.0422	0.02445
124	0.066631	0.043975	0.956025	0.042	0.0246313
125	0.066569	0.043775	0.956225	0.0419	0.0246688
126	0.066444	0.0435	0.9565	0.041775	0.0246688
127	0.066488	0.043575	0.956425	0.04185	0.0246375
128	0.066513	0.043425	0.956575	0.041825	0.0246875
129	0.066462	0.043075	0.956925	0.041775	0.0246875
130	0.066556	0.0434	0.9566	0.04205	0.0245063
131	0.066638	0.043475	0.956525	0.0422	0.0244375
132	0.066681	0.04355	0.95645	0.042275	0.0244063
133	0.066763	0.043525	0.956475	0.042275	0.0244875
134	0.066719	0.0434	0.9566	0.04195	0.0247687
135	0.066800	0.04365	0.95635	0.04225	0.02455
136	0.066763	0.0437	0.9563	0.042225	0.0245375
137	0.066731	0.0436	0.9564	0.042225	0.0245063
138	0.066844	0.043725	0.956275	0.04225	0.0245938
139	0.066644	0.0434	0.9566	0.041975	0.0246688
140	0.066738	0.043625	0.956375	0.042125	0.0246125
141	0.066781	0.04345	0.95655	0.04215	0.0246313
142	0.066919	0.043575	0.956425	0.0423	0.0246187
143	0.066988	0.0437	0.9563	0.0424	0.0245875
144	0.067044	0.04375	0.95625	0.0425	0.0245438
145	0.067125	0.043925	0.956075	0.04255	0.024575
146	0.067006	0.0437	0.9563	0.042375	0.0246313
147	0.067106	0.0437	0.9563	0.042525	0.0245812
148	0.067062	0.0438	0.9562	0.042475	0.0245875
149	0.067062	0.04375	0.95625	0.042425	0.0246375
150	0.067025	0.0436	0.9564	0.0424	0.024625
151	0.067044	0.0436	0.9564	0.04245	0.0245938
152	0.067194	0.043675	0.956325	0.04255	0.0246437
153	0.067325	0.0438	0.9562	0.042725	0.0246
154	0.067425	0.04405	0.95595	0.0429	0.024525
155	0.067437	0.044125	0.955875	0.04265	0.0247875
156	0.067375	0.04425	0.95575	0.042675	0.0247
157	0.067444	0.044175	0.955825	0.0427	0.0247437
158	0.067450	0.043775	0.956225	0.042575	0.024875
159	0.067475	0.044125	0.955875	0.0428	0.024675
160	0.067350	0.043875	0.956125	0.042625	0.024725
161	0.067394	0.043675	0.956325	0.042625	0.0247687
162	0.067269	0.043625	0.956375	0.0425	0.0247687
163	0.067413	0.04355	0.95645	0.04265	0.0247625
164	0.067400	0.04355	0.95645	0.042675	0.024725
165	0.067444	0.0436	0.9564	0.042675	0.0247687
166	0.067469	0.043775	0.956225	0.042725	0.0247437
167	0.067531	0.043875	0.956125	0.042725	0.0248062
168	0.067719	0.044175	0.955825	0.043025	0.0246938
169	0.067756	0.044275	0.955725	0.0431	0.0246563
170	0.067681	0.044275	0.955725	0.042925	0.0247563
171	0.067625	0.04435	0.95565	0.042825	0.0248
172	0.067712	0.044375	0.955625	0.0429	0.0248125
173	0.067731	0.0441	0.9559	0.0428	0.0249312
174	0.067681	0.044225	0.955775	0.042825	0.0248563
175	0.067831	0.044625	0.955375	0.043075	0.0247563
176	0.067894	0.044675	0.955325	0.0431	0.0247938
177	0.067850	0.044625	0.955375	0.043	0.02485
178	0.067775	0.044425	0.955575	0.0429	0.024875
179	0.067969	0.04425	0.95575	0.043075	0.0248937
180	0.067869	0.044475	0.955525	0.043125	0.0247437
181	0.067825	0.044375	0.955625	0.043025	0.0248
182	0.067744	0.044125	0.955875	0.042925	0.0248188
183	0.067925	0.0443	0.9557	0.043125	0.0248
184	0.067981	0.044425	0.955575	0.0432	0.0247813
185	0.068000	0.044325	0.955675	0.043225	0.024775
186	0.068025	0.044325	0.955675	0.043225	0.0248
187	0.068038	0.044575	0.955425	0.0433	0.0247375
188	0.067975	0.044675	0.955325	0.043275	0.0247
189	0.067925	0.04445	0.95555	0.04315	0.024775
190	0.068138	0.0443	0.9557	0.04325	0.0248875
191	0.068075	0.04425	0.95575	0.043225	0.02485
192	0.068075	0.04425	0.95575	0.0432	0.024875
193	0.067994	0.04425	0.95575	0.043	0.0249937
194	0.068069	0.04415	0.95585	0.0431	0.0249688
195	0.068081	0.0441	0.9559	0.043175	0.0249063
196	0.068100	0.044075	0.955925	0.0432	0.0249
197	0.068219	0.04425	0.95575	0.043375	0.0248438
198	0.068319	0.0442	0.9558	0.043475	0.0248438
199	0.068175	0.044275	0.955725	0.043275	0.0249
200	0.068144	0.04415	0.95585	0.043175	0.0249688
201	0.068062	0.044075	0.955925	0.04315	0.0249125
202	0.068013	0.044025	0.955975	0.043075	0.0249375
203	0.068113	0.04395	0.95605	0.04315	0.0249625
204	0.068125	0.04395	0.95605	0.04315	0.024975
205	0.068144	0.043925	0.956075	0.043175	0.0249688
206	0.068269	0.04395	0.95605	0.0433	0.0249688
207	0.068294	0.0441	0.9559	0.04335	0.0249438
208	0.068269	0.04415	0.95585	0.043425	0.0248438
209	0.068212	0.044	0.956	0.043375	0.0248375
210	0.068250	0.04395	0.95605	0.043375	0.024875
211	0.068325	0.044025	0.955975	0.043425	0.0249
212	0.068306	0.044225	0.955775	0.043425	0.0248813
213	0.068244	0.044175	0.955825	0.04335	0.0248937
214	0.068344	0.044075	0.955925	0.043325	0.0250187
215	0.068356	0.043975	0.956025	0.0433	0.0250562
216	0.068369	0.0442	0.9558	0.043375	0.0249937
217	0.068244	0.044025	0.955975	0.0432	0.0250438
218	0.068100	0.04385	0.95615	0.043175	0.024925
219	0.068200	0.0437	0.9563	0.043275	0.024925
220	0.068156	0.04375	0.95625	0.043225	0.0249312
221	0.068094	0.04375	0.95625	0.043175	0.0249188
222	0.068150	0.043675	0.956325	0.043175	0.024975
223	0.068125	0.043625	0.956375	0.043175	0.02495
224	0.068169	0.04365	0.95635	0.0432	0.0249688
225	0.068200	0.04365	0.95635	0.04325	0.02495
226	0.068212	0.043775	0.956225	0.043275	0.0249375
227	0.068231	0.04375	0.95625	0.043275	0.0249562
228	0.068256	0.0438	0.9562	0.04335	0.0249063
229	0.068312	0.0439	0.9561	0.043425	0.0248875
230	0.068275	0.0439	0.9561	0.043375	0.0249
231	0.068337	0.04405	0.95595	0.043425	0.0249125
232	0.068281	0.043875	0.956125	0.0433	0.0249813
233	0.068337	0.043775	0.956225	0.04335	0.0249875
234	0.068400	0.04385	0.95615	0.043425	0.024975
235	0.068375	0.044	0.956	0.0434	0.024975
236	0.068444	0.043925	0.956075	0.043425	0.0250187
237	0.068437	0.044025	0.955975	0.043475	0.0249625
238	0.068431	0.044	0.956	0.043475	0.0249562
239	0.068437	0.043925	0.956075	0.04345	0.0249875
240	0.068394	0.043975	0.956025	0.0434	0.0249937
241	0.068319	0.04385	0.95615	0.0433	0.0250187
242	0.068356	0.043825	0.956175	0.043325	0.0250313
243	0.068375	0.043825	0.956175	0.04335	0.025025
244	0.068356	0.043725	0.956275	0.043375	0.0249813
245	0.068350	0.043675	0.956325	0.04335	0.025
246	0.068350	0.04365	0.95635	0.04335	0.025
247	0.068363	0.043575	0.956425	0.043375	0.0249875
248	0.068388	0.043575	0.956425	0.043375	0.0250125
249	0.068431	0.04365	0.95635	0.0434	0.0250313
250	0.068500	0.043775	0.956225	0.043475	0.025025
251	0.068500	0.04385	0.95615	0.043475	0.025025
252	0.068500	0.043775	0.956225	0.043425	0.025075
253	0.068475	0.043725	0.956275	0.043375	0.0251
254	0.068513	0.0436	0.9564	0.0434	0.0251125
255	0.068462	0.04355	0.95645	0.043375	0.0250875
256	0.068488	0.04355	0.95645	0.0434	0.0250875
257	0.068481	0.043625	0.956375	0.0434	0.0250812
258	0.068488	0.04365	0.95635	0.043475	0.0250125
259	0.068519	0.0436	0.9564	0.0435	0.0250187
260	0.068562	0.043725	0.956275	0.04355	0.0250125
261	0.068587	0.043725	0.956275	0.043575	0.0250125
262	0.068631	0.043825	0.956175	0.043625	0.0250063
263	0.068531	0.043825	0.956175	0.0435	0.0250313
264	0.068538	0.043775	0.956225	0.04345	0.0250875
265	0.068556	0.043775	0.956225	0.043475	0.0250812
266	0.068462	0.043575	0.956425	0.043325	0.0251375
267	0.068469	0.0435	0.9565	0.0433	0.0251688
268	0.068400	0.043425	0.956575	0.043325	0.025075
269	0.068394	0.043375	0.956625	0.043325	0.0250688
270	0.068444	0.043375	0.956625	0.043375	0.0250688
271	0.068456	0.043425	0.956575	0.0434	0.0250562
272	0.068431	0.043475	0.956525	0.0434	0.0250313
273	0.068456	0.043475	0.956525	0.0434	0.0250562
274	0.068450	0.043525	0.956475	0.0434	0.02505
275	0.068425	0.043525	0.956475	0.043375	0.02505
276	0.068419	0.043575	0.956425	0.043375	0.0250438
277	0.068419	0.04345	0.95655	0.04335	0.0250688
278	0.068444	0.043425	0.956575	0.04335	0.0250938
279	0.068444	0.043475	0.956525	0.04335	0.0250938
280	0.068469	0.043475	0.956525	0.043375	0.0250938
281	0.068444	0.0435	0.9565	0.043375	0.0250688
282	0.068450	0.04345	0.95655	0.043375	0.025075
283	0.068450	0.04345	0.95655	0.043375	0.025075
284	0.068450	0.04345	0.95655	0.043375	0.025075
285	0.068450	0.04345	0.95655	0.043375	0.025075
286	0.068450	0.04345	0.95655	0.043375	0.025075
287	0.068450	0.04345	0.95655	0.043375	0.025075
288	0.068450	0.04345	0.95655	0.043375	0.025075
289	0.068425	0.0434	0.9566	0.043325	0.0251
290	0.068425	0.043375	0.956625	0.043325	0.0251
291	0.068475	0.04335	0.95665	0.04335	0.025125
292	0.068494	0.043525	0.956475	0.04345	0.0250438
293	0.068562	0.043625	0.956375	0.043525	0.0250375
294	0.068531	0.043725	0.956275	0.043475	0.0250562
295	0.068506	0.0437	0.9563	0.04345	0.0250562
296	0.068538	0.0437	0.9563	0.043475	0.0250625
297	0.068469	0.0436	0.9564	0.043375	0.0250938
298	0.068506	0.043575	0.956425	0.0434	0.0251063
299	0.068481	0.043575	0.956425	0.043375	0.0251063
300	0.068456	0.043575	0.956425	0.0434	0.0250562
301	0.068456	0.04355	0.95645	0.0434	0.0250562
302	0.068462	0.0435	0.9565	0.0434	0.0250625
303	0.068494	0.0435	0.9565	0.043425	0.0250688
304	0.068494	0.04355	0.95645	0.043425	0.0250688
305	0.068494	0.04355	0.95645	0.043425	0.0250688
306	0.068519	0.04355	0.95645	0.04345	0.0250688
307	0.068494	0.043575	0.956425	0.043425	0.0250688
308	0.068519	0.043575	0.956425	0.04345	0.0250688
309	0.068525	0.0436	0.9564	0.04345	0.025075
310	0.068525	0.043525	0.956475	0.04345	0.025075
311	0.068544	0.043575	0.956425	0.043475	0.0250688
312	0.068587	0.0436	0.9564	0.043475	0.0251125
313	0.068581	0.0437	0.9563	0.04345	0.0251313
314	0.068581	0.0437	0.9563	0.04345	0.0251313
315	0.068606	0.0437	0.9563	0.0435	0.0251063
316	0.068631	0.043725	0.956275	0.043525	0.0251063
317	0.068556	0.0437	0.9563	0.043425	0.0251313
318	0.068600	0.0436	0.9564	0.043475	0.025125
319	0.068569	0.043625	0.956375	0.043475	0.0250938
320	0.068556	0.043625	0.956375	0.043425	0.0251313
321	0.068569	0.04355	0.95645	0.043425	0.0251437
322	0.068569	0.043525	0.956475	0.043425	0.0251437
323	0.068556	0.0435	0.9565	0.043425	0.0251313
324	0.068556	0.04345	0.95655	0.043425	0.0251313
325	0.068556	0.04345	0.95655	0.043425	0.0251313
326	0.068556	0.04345	0.95655	0.043425	0.0251313
327	0.068556	0.04345	0.95655	0.043425	0.0251313
328	0.068556	0.04345	0.95655	0.043425	0.0251313
329	0.068556	0.04345	0.95655	0.043425	0.0251313
330	0.068556	0.04345	0.95655	0.043425	0.0251313
331	0.068556	0.04345	0.95655	0.043425	0.0251313
332	0.068556	0.04345	0.95655	0.043425	0.0251313
333	0.068556	0.04345	0.95655	0.043425	0.0251313
334	0.068556	0.04345	0.95655	0.043425	0.0251313
335	0.068556	0.04345	0.95655	0.043425	0.0251313
336	0.068562	0.043425	0.956575	0.043425	0.0251375
337	0.068562	0.043425	0.956575	0.043425	0.0251375
338	0.068562	0.043425	0.956575	0.043425	0.0251375
339	0.068562	0.043425	0.956575	0.043425	0.0251375
340	0.068562	0.043425	0.956575	0.043425	0.0251375
341	0.068562	0.043425	0.956575	0.043425	0.0251375
342	0.068562	0.043425	0.956575	0.043425	0.0251375
343	0.068562	0.043425	0.956575	0.043425	0.0251375
344	0.068562	0.043425	0.956575	0.043425	0.0251375
345	0.068562	0.043425	0.956575	0.043425	0.0251375
346	0.068562	0.043425	0.956575	0.043425	0.0251375
347	0.068562	0.043425	0.956575	0.043425	0.0251375
348	0.068562	0.043425	0.956575	0.043425	0.0251375
349	0.068562	0.043425	0.956575	0.043425	0.0251375
350	0.068562	0.043425	0.956575	0.043425	0.0251375
351	0.068562	0.043425	0.956575	0.043425	0.0251375
352	0.068562	0.043425	0.956575	0.043425	0.0251375
353	0.068562	0.043425	0.956575	0.043425	0.0251375
354	0.068562	0.043425	0.956575	0.043425	0.0251375
355	0.068562	0.043425	0.956575	0.043425	0.0251375
356	0.068562	0.043425	0.956575	0.043425	0.0251375
357	0.068562	0.043425	0.956575	0.043425	0.0251375
358	0.068562	0.043425	0.956575	0.043425	0.0251375
359	0.068562	0.043425	0.956575	0.043425	0.0251375
360	0.068562	0.043425	0.956575	0.043425	0.0251375
361	0.068562	0.043425	0.956575	0.043425	0.0251375
362	0.068562	0.043425	0.956575	0.043425	0.0251375
363	0.068562	0.043425	0.956575	0.043425	0.0251375
364	0.068562	0.043425	0.956575	0.043425	0.0251375
365	0.068562	0.043425	0.956575	0.043425	0.0251375
366	0.068562	0.043425	0.956575	0.043425	0.0251375
367	0.068562	0.043425	0.956575	0.043425	0.0251375
368	0.068562	0.043425	0.956575	0.043425	0.0251375
369	0.068562	0.043425	0.956575	0.043425	0.0251375
370	0.068562	0.043425	0.956575	0.043425	0.0251375
371	0.068562	0.043425	0.956575	0.043425	0.0251375
372	0.068562	0.043425	0.956575	0.043425	0.0251375
373	0.068562	0.043425	0.956575	0.043425	0.0251375
374	0.068562	0.043425	0.956575	0.043425	0.0251375
375	0.068562	0.043425	0.956575	0.043425	0.0251375
376	0.068562	0.043425	0.956575	0.043425	0.0251375
377	0.068562	0.043425	0.956575	0.043425	0.0251375
378	0.068562	0.043425	0.956575	0.043425	0.0251375
379	0.068562	0.043425	0.956575	0.043425	0.0251375
380	0.068562	0.043425	0.956575	0.043425	0.0251375
381	0.068562	0.043425	0.956575	0.043425	0.0251375
382	0.068562	0.043425	0.956575	0.043425	0.0251375
383	0.068562	0.043425	0.956575	0.043425	0.0251375
384	0.068562	0.043425	0.956575	0.043425	0.0251375
385	0.068562	0.043425	0.956575	0.043425	0.0251375
386	0.068562	0.043425	0.956575	0.043425	0.0251375
387	0.068562	0.043425	0.956575	0.043425	0.0251375
388	0.068562	0.043425	0.956575	0.043425	0.0251375
389	0.068562	0.043425	0.956575	0.043425	0.0251375
390	0.068562	0.043425	0.956575	0.043425	0.0251375
391	0.068562	0.043425	0.956575	0.043425	0.0251375
392	0.068562	0.043425	0.956575	0.043425	0.0251375
393	0.068562	0.043425	0.956575	0.043425	0.0251375
394	0.068562	0.043425	0.956575	0.043425	0.0251375
395	0.068562	0.043425	0.956575	0.043425	0.0251375
396	0.068562	0.043425	0.956575	0.043425	0.0251375
397	0.068562	0.043425	0.956575	0.043425	0.0251375
398	0.068562	0.043425	0.956575	0.043425	0.0251375
399	0.068562	0.043425	0.956575	0.043425	0.0251375
400	0.068562	0.043425	0.956575	0.043425	0.0251375
401	0.068562	0.043425	0.956575	0.043425	0.0251375
402	0.068562	0.043425	0.956575	0.043425	0.0251375
403	0.068562	0.043425	0.956575	0.043425	0.0251375
404	0.068562	0.043425	0.956575	0.043425	0.0251375
405	0.068562	0.043425	0.956575	0.043425	0.0251375
406	0.068562	0.043425	0.956575	0.043425	0.0251375
407	0.068562	0.043425	0.956575	0.043425	0.0251375
408	0.068562	0.043425	0.956575	0.043425	0.0251375
409	0.068562	0.043425	0.956575	0.043425	0.0251375
410	0.068562	0.043425	0.956575	0.043425	0.0251375
411	0.068562	0.043425	0.956575	0.043425	0.0251375
412	0.068562	0.043425	0.956575	0.043425	0.0251375
413	0.068562	0.043425	0.956575	0.043425	0.0251375
414	0.068562	0.043425	0.956575	0.043425	0.0251375
415	0.068562	0.043425	0.956575	0.043425	0.0251375
416	0.068562	0.043425	0.956575	0.043425	0.0251375
417	0.068562	0.043425	0.956575	0.043425	0.0251375
418	0.068562	0.043425	0.956575	0.043425	0.0251375
419	0.068562	0.043425	0.956575	0.043425	0.0251375
420	0.068562	0.043425	0.956575	0.043425	0.0251375
421	0.068562	0.043425	0.956575	0.043425	0.0251375
422	0.068562	0.043425	0.956575	0.043425	0.0251375
423	0.068562	0.043425	0.956575	0.043425	0.0251375
424	0.068562	0.043425	0.956575	0.043425	0.0251375
425	0.068562	0.043425	0.956575	0.043425	0.0251375
426	0.068562	0.043425	0.956575	0.043425	0.0251375
427	0.068562	0.043425	0.956575	0.043425	0.0251375
428	0.068562	0.043425	0.956575	0.043425	0.0251375
429	0.068562	0.043425	0.956575	0.043425	0.0251375
430	0.068562	0.043425	0.956575	0.043425	0.0251375
431	0.068562	0.043425	0.956575	0.043425	0.0251375
432	0.068562	0.043425	0.956575	0.043425	0.0251375
433	0.068562	0.043425	0.956575	0.043425	0.0251375
434	0.068562	0.043425	0.956575	0.043425	0.0251375
435	0.068562	0.043425	0.956575	0.043425	0.0251375
436	0.068562	0.043425	0.956575	0.043425	0.0251375
437	0.068562	0.043425	0.956575	0.043425	0.0251375
438	0.068562	0.043425	0.956575	0.043425	0.0251375
439	0.068562	0.043425	0.956575	0.043425	0.0251375
440	0.068562	0.043425	0.956575	0.043425	0.0251375
441	0.068562	0.043425	0.956575	0.043425	0.0251375
442	0.068562	0.043425	0.956575	0.043425	0.0251375
443	0.068562	0.043425	0.956575	0.043425	0.0251375
444	0.068562	0.043425	0.956575	0.043425	0.0251375
445	0.068562	0.043425	0.956575	0.043425	0.0251375
446	0.068562	0.043425	0.956575	0.043425	0.0251375
447	0.068562	0.043425	0.956575	0.043425	0.0251375
448	0.068562	0.043425	0.956575	0.043425	0.0251375
449	0.068562	0.043425	0.956575	0.043425	0.0251375
450	0.068562	0.043425	0.956575	0.043425	0.0251375
451	0.068562	0.043425	0.956575	0.043425	0.0251375
452	0.068562	0.043425	0.956575	0.043425	0.0251375
453	0.068562	0.043425	0.956575	0.043425	0.0251375
454	0.068562	0.043425	0.956575	0.043425	0.0251375
455	0.068562	0.043425	0.956575	0.043425	0.0251375
456	0.068562	0.043425	0.956575	0.043425	0.0251375
457	0.068562	0.043425	0.956575	0.043425	0.0251375
458	0.068562	0.043425	0.956575	0.043425	0.0251375
459	0.068562	0.043425	0.956575	0.043425	0.0251375
460	0.068562	0.043425	0.956575	0.043425	0.0251375
461	0.068562	0.043425	0.956575	0.043425	0.0251375
462	0.068562	0.043425	0.956575	0.043425	0.0251375
463	0.068562	0.043425	0.956575	0.043425	0.0251375
464	0.068562	0.043425	0.956575	0.043425	0.0251375
465	0.068562	0.043425	0.956575	0.043425	0.0251375
466	0.068562	0.043425	0.956575	0.043425	0.0251375
467	0.068562	0.043425	0.956575	0.043425	0.0251375
468	0.068562	0.043425	0.956575	0.043425	0.0251375
469	0.068562	0.043425	0.956575	0.043425	0.0251375
470	0.068562	0.043425	0.956575	0.043425	0.0251375
471	0.068562	0.043425	0.956575	0.043425	0.0251375
472	0.068562	0.043425	0.956575	0.043425	0.0251375
473	0.068562	0.043425	0.956575	0.043425	0.0251375
474	0.068562	0.043425	0.956575	0.043425	0.0251375
475	0.068562	0.043425	0.956575	0.043425	0.0251375
476	0.068562	0.043425	0.956575	0.043425	0.0251375
477	0.068562	0.043425	0.956575	0.043425	0.0251375
478	0.068562	0.043425	0.956575	0.043425	0.0251375
479	0.068562	0.043425	0.956575	0.043425	0.0251375
480	0.068562	0.043425	0.956575	0.043425	0.0251375
481	0.068562	0.043425	0.956575	0.043425	0.0251375
482	0.068562	0.043425	0.956575	0.043425	0.0251375
483	0.068562	0.043425	0.956575	0.043425	0.0251375
484	0.068562	0.043425	0.956575	0.043425	0.0251375
485	0.068562	0.043425	0.956575	0.043425	0.0251375
486	0.068562	0.043425	0.956575	0.043425	0.0251375
487	0.068562	0.043425	0.956575	0.043425	0.0251375
488	0.068562	0.043425	0.956575	0.043425	0.0251375
489	0.068562	0.043425	0.956575	0.043425	0.0251375
490	0.068562	0.043425	0.956575	0.043425	0.0251375
491	0.068562	0.043425	0.956575	0.043425	0.0251375
492	0.068562	0.043425	0.956575	0.043425	0.0251375
493	0.068562	0.043425	0.956575	0.043425	0.0251375
494	0.068562	0.043425	0.956575	0.043425	0.0251375
495	0.068562	0.043425	0.956575	0.043425	0.0251375
496	0.068562	0.043425	0.956575	0.043425	0.0251375
497	0.068562	0.043425	0.956575	0.043425	0.0251375
498	0.068562	0.043425	0.956575	0.043425	0.0251375
499	0.068562	0.043425	0.956575	0.043425	0.0251375
500	0.068562	0.043425	0.956575	0.043425	0.0251375
501	0.068562	0.043425	0.956575	0.043425	0.0251375
502	0.068562	0.043425	0.956575	0.043425	0.0251375
503	0.068562	0.043425	0.956575	0.043425	0.0251375
504	0.068562	0.043425	0.956575	0.043425	0.0251375
505	0.068562	0.043425	0.956575	0.043425	0.0251375
506	0.068562	0.043425	0.956575	0.043425	0.0251375
507	0.068562	0.043425	0.956575	0.043425	0.0251375
508	0.068562	0.043425	0.956575	0.043425	0.0251375
509	0.068562	0.043425	0.956575	0.043425	0.0251375
510	0.068562	0.043425	0.956575	0.043425	0.0251375
511	0.068562	0.043425	0.956575	0.043425	0.0251375
512	0.068562	0.043425	0.956575	0.043425	0.0251375
513	0.068562	0.043425	0.956575	0.043425	0.0251375
514	0.068562	0.043425	0.956575	0.043425	0.0251375
515	0.068562	0.043425	0.956575	0.043425	0.0251375
516	0.068562	0.043425	0.956575	0.043425	0.0251375
517	0.068562	0.043425	0.956575	0.043425	0.0251375
518	0.068562	0.043425	0.956575	0.043425	0.0251375
519	0.068562	0.043425	0.956575	0.043425	0.0251375
520	0.068562	0.043425	0.956575	0.043425	0.0251375
521	0.068562	0.043425	0.956575	0.043425	0.0251375
522	0.068562	0.043425	0.956575	0.043425	0.0251375
523	0.068562	0.043425	0.956575	0.043425	0.0251375
524	0.068562	0.043425	0.956575	0.043425	0.0251375
525	0.068562	0.043425	0.956575	0.043425	0.0251375
526	0.068562	0.043425	0.956575	0.043425	0.0251375
527	0.068562	0.043425	0.956575	0.043425	0.0251375
528	0.068562	0.043425	0.956575	0.043425	0.0251375
529	0.068562	0.043425	0.956575	0.043425	0.0251375
530	0.068562	0.043425	0.956575	0.043425	0.0251375
531	0.068562	0.043425	0.956575	0.043425	0.0251375
532	0.068562	0.043425	0.956575	0.043425	0.0251375
533	0.068562	0.043425	0.956575	0.043425	0.0251375
534	0.068562	0.043425	0.956575	0.043425	0.0251375
535	0.068562	0.043425	0.956575	0.043425	0.0251375
536	0.068562	0.043425	0.956575	0.043425	0.0251375
537	0.068562	0.043425	0.956575	0.043425	0.0251375
538	0.068562	0.043425	0.956575	0.043425	0.0251375
539	0.068562	0.043425	0.956575	0.043425	0.0251375
540	0.068562	0.043425	0.956575	0.043425	0.0251375
541	0.068562	0.043425	0.956575	0.043425	0.0251375
542	0.068562	0.043425	0.956575	0.043425	0.0251375
543	0.068562	0.043425	0.956575	0.043425	0.0251375
544	0.068562	0.043425	0.956575	0.043425	0.0251375
545	0.068562	0.043425	0.956575	0.043425	0.0251375
546	0.068562	0.043425	0.956575	0.043425	0.0251375
547	0.068562	0.043425	0.956575	0.043425	0.0251375
548	0.068562	0.043425	0.956575	0.043425	0.0251375
549	0.068562	0.043425	0.956575	0.043425	0.0251375
550	0.068562	0.043425	0.956575	0.043425	0.0251375
551	0.068562	0.043425	0.956575	0.043425	0.0251375
552	0.068562	0.043425	0.956575	0.043425	0.0251375
553	0.068562	0.043425	0.956575	0.043425	0.0251375
554	0.068562	0.043425	0.956575	0.043425	0.0251375
555	0.068562	0.043425	0.956575	0.043425	0.0251375
556	0.068562	0.043425	0.956575	0.043425	0.0251375
557	0.068562	0.043425	0.956575	0.043425	0.0251375
558	0.068562	0.043425	0.956575	0.043425	0.0251375
559	0.068562	0.043425	0.956575	0.043425	0.0251375
560	0.068562	0.043425	0.956575	0.043425	0.0251375
561	0.068562	0.043425	0.956575	0.043425	0.0251375
562	0.068562	0.043425	0.956575	0.043425	0.0251375
563	0.068562	0.043425	0.956575	0.043425	0.0251375
564	0.068562	0.043425	0.956575	0.043425	0.0251375
565	0.068562	0.043425	0.956575	0.043425	0.0251375
566	0.068562	0.043425	0.956575	0.043425	0.0251375
567	0.068562	0.043425	0.956575	0.043425	0.0251375
568	0.068562	0.043425	0.956575	0.043425	0.0251375
569	0.068562	0.043425	0.956575	0.043425	0.0251375
570	0.068562	0.043425	0.956575	0.043425	0.0251375
571	0.068562	0.043425	0.956575	0.043425	0.0251375
572	0.068562	0.043425	0.956575	0.043425	0.0251375
573	0.068562	0.043425	0.956575	0.043425	0.0251375
574	0.068562	0.043425	0.956575	0.043425	0.0251375
575	0.068562	0.043425	0.956575	0.043425	0.0251375
576	0.068562	0.043425	0.956575	0.043425	0.0251375
577	0.068562	0.043425	0.956575	0.043425	0.0251375
578	0.068562	0.043425	0.956575	0.043425	0.0251375
579	0.068562	0.043425	0.956575	0.043425	0.0251375
580	0.068562	0.043425	0.956575	0.043425	0.0251375
581	0.068562	0.043425	0.956575	0.043425	0.0251375
582	0.068562	0.043425	0.956575	0.043425	0.0251375
583	0.068562	0.043425	0.956575	0.043425	0.0251375
584	0.068562	0.043425	0.956575	0.043425	0.0251375
585	0.068562	0.043425	0.956575	0.043425	0.0251375
586	0.068562	0.043425	0.956575	0.043425	0.0251375
587	0.068562	0.043425	0.956575	0.043425	0.0251375
588	0.068562	0.043425	0.956575	0.043425	0.0251375
589	0.068562	0.043425	0.956575	0.043425	0.0251375
590	0.068562	0.043425	0.956575	0.043425	0.0251375
591	0.068562	0.043425	0.956575	0.043425	0.0251375
592	0.068562	0.043425	0.956575	0.043425	0.0251375
593	0.068562	0.043425	0.956575	0.043425	0.0251375
594	0.068562	0.043425	0.956575	0.043425	0.0251375
595	0.068562	0.043425	0.956575	0.043425	0.0251375
596	0.068562	0.043425	0.956575	0.043425	0.0251375
597	0.068562	0.043425	0.956575	0.043425	0.0251375
598	0.068562	0.043425	0.956575	0.043425	0.0251375
599	0.068562	0.043425	0.956575	0.043425	0.0251375
600	0.068562	0.043425	0.956575	0.043425	0.0251375
601	0.068562	0.043425	0.956575	0.043425	0.0251375
602	0.068562	0.043425	0.956575	0.043425	0.0251375
603	0.068562	0.043425	0.956575	0.043425	0.0251375
604	0.068562	0.043425	0.956575	0.043425	0.0251375
605	0.068562	0.043425	0.956575	0.043425	0.0251375
606	0.068562	0.043425	0.956575	0.043425	0.0251375
607	0.068562	0.043425	0.956575	0.043425	0.0251375
608	0.068562	0.043425	0.956575	0.043425	0.0251375
609	0.068562	0.043425	0.956575	0.043425	0.0251375
610	0.068562	0.043425	0.956575	0.043425	0.0251375
611	0.068562	0.043425	0.956575	0.043425	0.0251375
612	0.068562	0.043425	0.956575	0.043425	0.0251375
613	0.068562	0.043425	0.956575	0.043425	0.0251375
614	0.068562	0.043425	0.956575	0.043425	0.0251375
615	0.068562	0.043425	0.956575	0.043425	0.0251375
616	0.068562	0.043425	0.956575	0.043425	0.0251375
617	0.068562	0.043425	0.956575	0.043425	0.0251375
618	0.068562	0.043425	0.956575	0.043425	0.0251375
619	0.068562	0.043425	0.956575	0.043425	0.0251375
620	0.068562	0.043425	0.956575	0.043425	0.0251375
621	0.068562	0.043425	0.956575	0.043425	0.0251375
622	0.068562	0.043425	0.956575	0.043425	0.0251375
623	0.068562	0.043425	0.956575	0.043425	0.0251375
624	0.068562	0.043425	0.956575	0.043425	0.0251375
625	0.068562	0.043425	0.956575	0.043425	0.0251375
626	0.068562	0.043425	0.956575	0.043425	0.0251375
627	0.068562	0.043425	0.956575	0.043425	0.0251375
628	0.068562	0.043425	0.956575	0.043425	0.0251375
629	0.068562	0.043425	0.956575	0.043425	0.0251375
630	0.068562	0.043425	0.956575	0.043425	0.0251375
631	0.068562	0.043425	0.956575	0.043425	0.0251375
632	0.068562	0.043425	0.956575	0.043425	0.0251375
633	0.068562	0.043425	0.956575	0.043425	0.0251375
634	0.068562	0.043425	0.956575	0.043425	0.0251375
635	0.068562	0.043425	0.956575	0.043425	0.0251375
636	0.068562	0.043425	0.956575	0.043425	0.0251375
637	0.068562	0.043425	0.956575	0.043425	0.0251375
638	0.068562	0.043425	0.956575	0.043425	0.0251375
639	0.068562	0.043425	0.956575	0.043425	0.0251375
640	0.068562	0.043425	0.956575	0.043425	0.0251375
641	0.068562	0.043425	0.956575	0.043425	0.0251375
642	0.068562	0.043425	0.956575	0.043425	0.0251375
643	0.068562	0.043425	0.956575	0.043425	0.0251375
644	0.068562	0.043425	0.956575	0.043425	0.0251375
645	0.068562	0.043425	0.956575	0.043425	0.0251375
646	0.068562	0.043425	0.956575	0.043425	0.0251375
647	0.068562	0.043425	0.956575	0.043425	0.0251375
648	0.068562	0.043425	0.956575	0.043425	0.0251375
649	0.068562	0.043425	0.956575	0.043425	0.0251375
650	0.068562	0.043425	0.956575	0.043425	0.0251375
651	0.068562	0.043425	0.956575	0.043425	0.0251375
652	0.068562	0.043425	0.956575	0.043425	0.0251375
653	0.068562	0.043425	0.956575	0.043425	0.0251375
654	0.068562	0.043425	0.956575	0.043425	0.0251375
655	0.068562	0.043425	0.956575	0.043425	0.0251375
656	0.068562	0.043425	0.956575	0.043425	0.0251375
657	0.068562	0.043425	0.956575	0.043425	0.0251375
658	0.068562	0.043425	0.956575	0.043425	0.0251375
659	0.068562	0.043425	0.956575	0.043425	0.0251375
660	0.068562	0.043425	0.956575	0.043425	0.0251375
661	0.068562	0.043425	0.956575	0.043425	0.0251375
662	0.068562	0.043425	0.956575	0.043425	0.0251375
663	0.068562	0.043425	0.956575	0.043425	0.0251375
664	0.068562	0.043425	0.956575	0.043425	0.0251375
665	0.068562	0.043425	0.956575	0.043425	0.0251375
666	0.068562	0.043425	0.956575	0.043425	0.0251375
667	0.068562	0.043425	0.956575	0.043425	0.0251375
668	0.068562	0.043425	0.956575	0.043425	0.0251375
669	0.068562	0.043425	0.956575	0.043425	0.0251375
670	0.068562	0.043425	0.956575	0.043425	0.0251375
671	0.068562	0.043425	0.956575	0.043425	0.0251375
672	0.068562	0.043425	0.956575	0.043425	0.0251375
673	0.068562	0.043425	0.956575	0.043425	0.0251375
674	0.068562	0.043425	0.956575	0.043425	0.0251375
675	0.068562	0.043425	0.956575	0.043425	0.0251375
676	0.068562	0.043425	0.956575	0.043425	0.0251375
677	0.068562	0.043425	0.956575	0.043425	0.0251375
678	0.068562	0.043425	0.956575	0.043425	0.0251375
679	0.068562	0.043425	0.956575	0.043425	0.0251375
680	0.068562	0.043425	0.956575	0.043425	0.0251375
681	0.068562	0.043425	0.956575	0.043425	0.0251375
682	0.068562	0.043425	0.956575	0.043425	0.0251375
683	0.068562	0.043425	0.956575	0.043425	0.0251375
684	0.068562	0.043425	0.956575	0.043425	0.0251375
685	0.068562	0.043425	0.956575	0.043425	0.0251375
686	0.068562	0.043425	0.956575	0.043425	0.0251375
687	0.068562	0.043425	0.956575	0.043425	0.0251375
688	0.068562	0.043425	0.956575	0.043425	0.0251375
689	0.068562	0.043425	0.956575	0.043425	0.0251375
690	0.068562	0.043425	0.956575	0.043425	0.0251375
691	0.068562	0.043425	0.956575	0.043425	0.0251375
692	0.068562	0.043425	0.956575	0.043425	0.0251375
693	0.068562	0.043425	0.956575	0.043425	0.0251375
694	0.068562	0.043425	0.956575	0.043425	0.0251375
695	0.068562	0.043425	0.956575	0.043425	0.0251375
696	0.068562	0.043425	0.956575	0.043425	0.0251375
697	0.068562	0.043425	0.956575	0.043425	0.0251375
698	0.068562	0.043425	0.956575	0.043425	0.0251375
699	0.068562	0.043425	0.956575	0.043425	0.0251375
700	0.068562	0.043425	0.956575	0.043425	0.0251375
701	0.068562	0.043425	0.956575	0.043425	0.0251375
702	0.068562	0.043425	0.956575	0.043425	0.0251375
703	0.068562	0.043425	0.956575	0.043425	0.0251375
704	0.068562	0.043425	0.956575	0.043425	0.0251375
705	0.068562	0.043425	0.956575	0.043425	0.0251375
706	0.068562	0.043425	0.956575	0.043425	0.0251375
707	0.068562	0.043425	0.956575	0.043425	0.0251375
708	0.068562	0.043425	0.956575	0.043425	0.0251375
709	0.068562	0.043425	0.956575	0.043425	0.0251375
710	0.068562	0.043425	0.956575	0.043425	0.0251375
711	0.068562	0.043425	0.956575	0.043425	0.0251375
712	0.068562	0.043425	0.956575	0.043425	0.0251375
713	0.068562	0.043425	0.956575	0.043425	0.0251375
714	0.068562	0.043425	0.956575	0.043425	0.0251375
715	0.068562	0.043425	0.956575	0.043425	0.0251375
716	0.068562	0.043425	0.956575	0.043425	0.0251375
717	0.068562	0.043425	0.956575	0.043425	0.0251375
718	0.068562	0.043425	0.956575	0.043425	0.0251375
719	0.068562	0.043425	0.956575	0.043425	0.0251375
720	0.068562	0.043425	0.956575	0.043425	0.0251375
721	0.068562	0.043425	0.956575	0.043425	0.0251375
722	0.068562	0.043425	0.956575	0.043425	0.0251375
723	0.068562	0.043425	0.956575	0.043425	0.0251375
724	0.068562	0.043425	0.956575	0.043425	0.0251375
725	0.068562	0.043425	0.956575	0.043425	0.0251375
726	0.068562	0.043425	0.956575	0.043425	0.0251375
727	0.068562	0.043425	0.956575	0.043425	0.0251375
728	0.068562	0.043425	0.956575	0.043425	0.0251375
729	0.068562	0.043425	0.956575	0.043425	0.0251375
730	0.068562	0.043425	0.956575	0.043425	0.0251375
731	0.068562	0.043425	0.956575	0.043425	0.0251375
732	0.068562	0.043425	0.956575	0.043425	0.0251375
733	0.068562	0.043425	0.956575	0.043425	0.0251375
734	0.068562	0.043425	0.956575	0.043425	0.0251375
735	0.068562	0.043425	0.956575	0.043425	0.0251375
736	0.068562	0.043425	0.956575	0.043425	0.0251375
737	0.068562	0.043425	0.956575	0.043425	0.0251375
738	0.068562	0.043425	0.956575	0.043425	0.0251375
739	0.068562	0.043425	0.956575	0.043425	0.0251375
740	0.068562	0.043425	0.956575	0.043425	0.0251375
741	0.068562	0.043425	0.956575	0.043425	0.0251375
742	0.068562	0.043425	0.956575	0.043425	0.0251375
743	0.068562	0.043425	0.956575	0.043425	0.0251375
744	0.068562	0.043425	0.956575	0.043425	0.0251375
745	0.068562	0.043425	0.956575	0.043425	0.0251375
746	0.068562	0.043425	0.956575	0.043425	0.0251375
747	0.068562	0.043425	0.956575	0.043425	0.0251375
748	0.068562	0.043425	0.956575	0.043425	0.0251375
749	0.068562	0.043425	0.956575	0.043425	0.0251375
750	0.068562	0.043425	0.956575	0.043425	0.0251375
751	0.068562	0.043425	0.956575	0.043425	0.0251375
752	0.068562	0.043425	0.956575	0.043425	0.0251375
753	0.068562	0.043425	0.956575	0.043425	0.0251375
754	0.068562	0.043425	0.956575	0.043425	0.0251375
755	0.068562	0.043425	0.956575	0.043425	0.0251375
756	0.068562	0.043425	0.956575	0.043425	0.0251375
757	0.068562	0.043425	0.956575	0.043425	0.0251375
758	0.068562	0.043425	0.956575	0.043425	0.0251375
759	0.068562	0.043425	0.956575	0.043425	0.0251375
760	0.068562	0.043425	0.956575	0.043425	0.0251375
761	0.068562	0.043425	0.956575	0.043425	0.0251375
762	0.068562	0.043425	0.956575	0.043425	0.0251375
763	0.068562	0.043425	0.956575	0.043425	0.0251375
764	0.068562	0.043425	0.956575	0.043425	0.0251375
765	0.068562	0.043425	0.956575	0.043425	0.0251375
766	0.068562	0.043425	0.956575	0.043425	0.0251375
767	0.068562	0.043425	0.956575	0.043425	0.0251375
768	0.068562	0.043425	0.956575	0.043425	0.0251375
769	0.068562	0.043425	0.956575	0.043425	0.0251375
770	0.068562	0.043425	0.956575	0.043425	0.0251375
771	0.068562	0.043425	0.956575	0.043425	0.0251375
772	0.068562	0.043425	0.956575	0.043425	0.0251375
773	0.068562	0.043425	0.956575	0.043425	0.0251375
774	0.068562	0.043425	0.956575	0.043425	0.0251375
775	0.068562	0.043425	0.956575	0.043425	0.0251375
776	0.068562	0.043425	0.956575	0.043425	0.0251375
777	0.068562	0.043425	0.956575	0.043425	0.0251375
778	0.068562	0.043425	0.956575	0.043425	0.0251375
779	0.068562	0.043425	0.956575	0.043425	0.0251375
780	0.068562	0.043425	0.956575	0.043425	0.0251375
781	0.068562	0.043425	0.956575	0.043425	0.0251375
782	0.068562	0.043425	0.956575	0.043425	0.0251375
783	0.068562	0.043425	0.956575	0.043425	0.0251375
784	0.068562	0.043425	0.956575	0.043425	0.0251375
785	0.068562	0.043425	0.956575	0.043425	0.0251375
786	0.068562	0.043425	0.956575	0.043425	0.0251375
787	0.068562	0.043425	0.956575	0.043425	0.0251375
788	0.068562	0.043425	0.956575	0.043425	0.0251375
789	0.068562	0.043425	0.956575	0.043425	0.0251375
790	0.068562	0.043425	0.956575	0.043425	0.0251375
791	0.068562	0.043425	0.956575	0.043425	0.0251375
792	0.068562	0.043425	0.956575	0.043425	0.0251375
793	0.068562	0.043425	0.956575	0.043425	0.0251375
794	0.068562	0.043425	0.956575	0.043425	0.0251375
795	0.068562	0.043425	0.956575	0.043425	0.0251375
796	0.068562	0.043425	0.956575	0.043425	0.0251375
797	0.068562	0.043425	0.956575	0.043425	0.0251375
798	0.068562	0.043425	0.956575	0.043425	0.0251375
799	0.068562	0.043425	0.956575	0.043425	0.0251375
800	0.068562	0.043425	0.956575	0.043425	0.0251375
801	0.068562	0.043425	0.956575	0.043425	0.0251375
802	0.068562	0.043425	0.956575	0.043425	0.0251375
803	0.068562	0.043425	0.956575	0.043425	0.0251375
804	0.068562	0.043425	0.956575	0.043425	0.0251375
805	0.068562	0.043425	0.956575	0.043425	0.0251375
806	0.068562	0.043425	0.956575	0.043425	0.0251375
807	0.068562	0.043425	0.956575	0.043425	0.0251375
808	0.068562	0.043425	0.956575	0.043425	0.0251375
809	0.068562	0.043425	0.956575	0.043425	0.0251375
810	0.068562	0.043425	0.956575	0.043425	0.0251375
811	0.068562	0.043425	0.956575	0.043425	0.0251375
812	0.068562	0.043425	0.956575	0.043425	0.0251375
813	0.068562	0.043425	0.956575	0.043425	0.0251375
814	0.068562	0.043425	0.956575	0.043425	0.0251375
815	0.068562	0.043425	0.956575	0.043425	0.0251375
816	0.068562	0.043425	0.956575	0.043425	0.0251375
817	0.068562	0.043425	0.956575	0.043425	0.0251375
818	0.068562	0.043425	0.956575	0.043425	0.0251375
819	0.068562	0.043425	0.956575	0.043425	0.0251375
820	0.068562	0.043425	0.956575	0.043425	0.0251375
821	0.068562	0.043425	0.956575	0.043425	0.0251375
822	0.068562	0.043425	0.956575	0.043425	0.0251375
823	0.068562	0.043425	0.956575	0.043425	0.0251375
824	0.068562	0.043425	0.956575	0.043425	0.0251375
825	0.068562	0.043425	0.956575	0.043425	0.0251375
826	0.068562	0.043425	0.956575	0.043425	0.0251375
827	0.068562	0.043425	0.956575	0.043425	0.0251375
828	0.068562	0.043425	0.956575	0.043425	0.0251375
829	0.068562	0.043425	0.956575	0.043425	0.0251375
830	0.068562	0.043425	0.956575	0.043425	0.0251375
831	0.068562	0.043425	0.956575	0.043425	0.0251375
832	0.068562	0.043425	0.956575	0.043425	0.0251375
833	0.068562	0.043425	0.956575	0.043425	0.0251375
834	0.068562	0.043425	0.956575	0.043425	0.0251375
835	0.068562	0.043425	0.956575	0.043425	0.0251375
836	0.068562	0.043425	0.956575	0.043425	0.0251375
837	0.068562	0.043425	0.956575	0.043425	0.0251375
838	0.068562	0.043425	0.956575	0.043425	0.0251375
839	0.068562	0.043425	0.956575	0.043425	0.0251375
840	0.068562	0.043425	0.956575	0.043425	0.0251375
841	0.068562	0.043425	0.956575	0.043425	0.0251375
842	0.068562	0.043425	0.956575	0.043425	0.0251375
843	0.068562	0.043425	0.956575	0.043425	0.0251375
844	0.068562	0.043425	0.956575	0.043425	0.0251375
845	0.068562	0.043425	0.956575	0.043425	0.0251375
846	0.068562	0.043425	0.956575	0.043425	0.0251375
847	0.068562	0.043425	0.956575	0.043425	0.0251375
848	0.068562	0.043425	0.956575	0.043425	0.0251375
849	0.068562	0.043425	0.956575	0.043425	0.0251375
850	0.068562	0.043425	0.956575	0.043425	0.0251375
851	0.068562	0.043425	0.956575	0.043425	0.0251375
852	0.068562	0.043425	0.956575	0.043425	0.0251375
853	0.068562	0.043425	0.956575	0.043425	0.0251375
854	0.068562	0.043425	0.956575	0.043425	0.0251375
855	0.068562	0.043425	0.956575	0.043425	0.0251375
856	0.068562	0.043425	0.956575	0.043425	0.0251375
857	0.068562	0.043425	0.956575	0.043425	0.0251375
858	0.068562	0.043425	0.956575	0.043425	0.0251375
859	0.068562	0.043425	0.956575	0.043425	0.0251375
860	0.068562	0.043425	0.956575	0.043425	0.0251375
861	0.068562	0.043425	0.956575	0.043425	0.0251375
862	0.068562	0.043425	0.956575	0.043425	0.0251375
863	0.068562	0.043425	0.956575	0.043425	0.0251375
864	0.068562	0.043425	0.956575	0.043425	0.0251375
865	0.068562	0.043425	0.956575	0.043425	0.0251375
866	0.068562	0.043425	0.956575	0.043425	0.0251375
867	0.068562	0.043425	0.956575	0.043425	0.0251375
868	0.068562	0.043425	0.956575	0.043425	0.0251375
869	0.068562	0.043425	0.956575	0.043425	0.0251375
870	0.068562	0.043425	0.956575	0.043425	0.0251375
871	0.068562	0.043425	0.956575	0.043425	0.0251375
872	0.068562	0.043425	0.956575	0.043425	0.0251375
873	0.068562	0.043425	0.956575	0.043425	0.0251375
874	0.068562	0.043425	0.956575	0.043425	0.0251375
875	0.068562	0.043425	0.956575	0.043425	0.0251375
876	0.068562	0.043425	0.956575	0.043425	0.0251375
877	0.068562	0.043425	0.956575	0.043425	0.0251375
878	0.068562	0.043425	0.956575	0.043425	0.0251375
879	0.068562	0.043425	0.956575	0.043425	0.0251375
880	0.068562	0.043425	0.956575	0.043425	0.0251375
881	0.068562	0.043425	0.956575	0.043425	0.0251375
882	0.068562	0.043425	0.956575	0.043425	0.0251375
883	0.068562	0.043425	0.956575	0.043425	0.0251375
884	0.068562	0.043425	0.956575	0.043425	0.0251375
885	0.068562	0.043425	0.956575	0.043425	0.0251375
886	0.068562	0.043425	0.956575	0.043425	0.0251375
887	0.068562	0.043425	0.956575	0.043425	0.0251375
888	0.068562	0.043425	0.956575	0.043425	0.0251375
889	0.068562	0.043425	0.956575	0.043425	0.0251375
890	0.068562	0.043425	0.956575	0.043425	0.0251375
891	0.068562	0.043425	0.956575	0.043425	0.0251375
892	0.068562	0.043425	0.956575	0.043425	0.0251375
893	0.068562	0.043425	0.956575	0.043425	0.0251375
894	0.068562	0.043425	0.956575	0.043425	0.0251375
895	0.068562	0.043425	0.956575	0.043425	0.0251375
896	0.068562	0.043425	0.956575	0.043425	0.0251375
897	0.068562	0.043425	0.956575	0.043425	0.0251375
898	0.068562	0.043425	0.956575	0.043425	0.0251375
899	0.068562	0.043425	0.956575	0.043425	0.0251375
900	0.068562	0.043425	0.956575	0.043425	0.0251375
901	0.068562	0.043425	0.956575	0.043425	0.0251375
902	0.068562	0.043425	0.956575	0.043425	0.0251375
903	0.068562	0.043425	0.956575	0.043425	0.0251375
904	0.068562	0.043425	0.956575	0.043425	0.0251375
905	0.068562	0.043425	0.956575	0.043425	0.0251375
906	0.068562	0.043425	0.956575	0.043425	0.0251375
907	0.068562	0.043425	0.956575	0.043425	0.0251375
908	0.068562	0.043425	0.956575	0.043425	0.0251375
909	0.068562	0.043425	0.956575	0.043425	0.0251375
910	0.068562	0.043425	0.956575	0.043425	0.0251375
911	0.068562	0.043425	0.956575	0.043425	0.0251375
912	0.068562	0.043425	0.956575	0.043425	0.0251375
913	0.068562	0.043425	0.956575	0.043425	0.0251375
914	0.068562	0.043425	0.956575	0.043425	0.0251375
915	0.068562	0.043425	0.956575	0.043425	0.0251375
916	0.068562	0.043425	0.956575	0.043425	0.0251375
917	0.068562	0.043425	0.956575	0.043425	0.0251375
918	0.068562	0.043425	0.956575	0.043425	0.0251375
919	0.068562	0.043425	0.956575	0.043425	0.0251375
920	0.068562	0.043425	0.956575	0.043425	0.0251375
921	0.068562	0.043425	0.956575	0.043425	0.0251375
922	0.068562	0.043425	0.956575	0.043425	0.0251375
923	0.068562	0.043425	0.956575	0.043425	0.0251375
924	0.068562	0.043425	0.956575	0.043425	0.0251375
925	0.068562	0.043425	0.956575	0.043425	0.0251375
926	0.068562	0.043425	0.956575	0.043425	0.0251375
927	0.068562	0.043425	0.956575	0.043425	0.0251375
928	0.068562	0.043425	0.956575	0.043425	0.0251375
929	0.068562	0.043425	0.956575	0.043425	0.0251375
930	0.068562	0.043425	0.956575	0.043425	0.0251375
931	0.068562	0.043425	0.956575	0.043425	0.0251375
932	0.068562	0.043425	0.956575	0.043425	0.0251375
933	0.068562	0.043425	0.956575	0.043425	0.0251375
934	0.068562	0.043425	0.956575	0.043425	0.0251375
935	0.068562	0.043425	0.956575	0.043425	0.0251375
936	0.068562	0.043425	0.956575	0.043425	0.0251375
937	0.068562	0.043425	0.956575	0.043425	0.0251375
938	0.068562	0.043425	0.956575	0.043425	0.0251375
939	0.068562	0.043425	0.956575	0.043425	0.0251375
940	0.068562	0.043425	0.956575	0.043425	0.0251375
941	0.068562	0.043425	0.956575	0.043425	0.0251375
942	0.068562	0.043425	0.956575	0.043425	0.0251375
943	0.068562	0.043425	0.956575	0.043425	0.0251375
944	0.068562	0.043425	0.956575	0.043425	0.0251375
945	0.068562	0.043425	0.956575	0.043425	0.0251375
946	0.068562	0.043425	0.956575	0.043425	0.0251375
947	0.068562	0.043425	0.956575	0.043425	0.0251375
948	0.068562	0.043425	0.956575	0.043425	0.0251375
949	0.068562	0.043425	0.956575	0.043425	0.0251375
950	0.068562	0.043425	0.956575	0.043425	0.0251375
951	0.068562	0.043425	0.956575	0.043425	0.0251375
952	0.068562	0.043425	0.956575	0.043425	0.0251375
953	0.068562	0.043425	0.956575	0.043425	0.0251375
954	0.068562	0.043425	0.956575	0.043425	0.0251375
955	0.068562	0.043425	0.956575	0.043425	0.0251375
956	0.068562	0.043425	0.956575	0.043425	0.0251375
957	0.068562	0.043425	0.956575	0.043425	0.0251375
958	0.068562	0.043425	0.956575	0.043425	0.0251375
959	0.068562	0.043425	0.956575	0.043425	0.0251375
960	0.068562	0.043425	0.956575	0.043425	0.0251375
961	0.068562	0.043425	0.956575	0.043425	0.0251375
962	0.068562	0.043425	0.956575	0.043425	0.0251375
963	0.068562	0.043425	0.956575	0.043425	0.0251375
964	0.068562	0.043425	0.956575	0.043425	0.0251375
965	0.068562	0.043425	0.956575	0.043425	0.0251375
966	0.068562	0.043425	0.956575	0.043425	0.0251375
967	0.068562	0.043425	0.956575	0.043425	0.0251375
968	0.068562	0.043425	0.956575	0.043425	0.0251375
969	0.068562	0.043425	0.956575	0.043425	0.0251375
970	0.068562	0.043425	0.956575	0.043425	0.0251375
971	0.068562	0.043425	0.956575	0.043425	0.0251375
972	0.068562	0.043425	0.956575	0.043425	0.0251375
973	0.068562	0.043425	0.956575	0.043425	0.0251375
974	0.068562	0.043425	0.956575	0.043425	0.0251375
975	0.068562	0.043425	0.956575	0.043425	0.0251375
976	0.068562	0.043425	0.956575	0.043425	0.0251375
977	0.068562	0.043425	0.956575	0.043425	0.0251375
978	0.068562	0.043425	0.956575	0.043425	0.0251375
979	0.068562	0.043425	0.956575	0.043425	0.0251375
980	0.068562	0.043425	0.956575	0.043425	0.0251375
981	0.068562	0.043425	0.956575	0.043425	0.0251375
982	0.068562	0.043425	0.956575	0.043425	0.0251375
983	0.068562	0.043425	0.956575	0.043425	0.0251375
984	0.068562	0.043425	0.956575	0.043425	0.0251375
985	0.068562	0.043425	0.956575	0.043425	0.0251375
986	0.068562	0.043425	0.956575	0.043425	0.0251375
987	0.068562	0.043425	0.956575	0.043425	0.0251375
988	0.068562	0.043425	0.956575	0.043425	0.0251375
989	0.068562	0.043425	0.956575	0.043425	0.0251375
990	0.068562	0.043425	0.956575	0.043425	0.0251375
991	0.068562	0.043425	0.956575	0.043425	0.0251375
992	0.068562	0.043425	0.956575	0.043425	0.0251375
993	0.068562	0.043425	0.956575	0.043425	0.0251375
994	0.068562	0.043425	0.956575	0.043425	0.0251375
995	0.068562	0.043425	0.956575	0.043425	0.0251375
996	0.068562	0.043425	0.956575	0.043425	0.0251375
997	0.068562	0.043425	0.956575	0.043425	0.0251375
998	0.068562	0.043425	0.956575	0.043425	0.0251375
999	0.068562	0.043425	0.956575	0.043425	0.0251375
1000	0.068562	0.043425	0.956575	0.043425	0.0251375
1001	0.068562	0.043425	0.956575	0.043425	0.0251375
1002	0.068562	0.043425	0.956575	0.043425	0.0251375
1003	0.068562	0.043425	0.956575	0.043425	0.0251375
1004	0.068562	0.043425	0.956575	0.043425	0.0251375
1005	0.068562	0.043425	0.956575	0.043425	0.0251375
1006	0.068562	0.043425	0.956575	0.043425	0.0251375
1007	0.068562	0.043425	0.956575	0.043425	0.0251375
1008	0.068562	0.043425	0.956575	0.043425	0.0251375
1009	0.068562	0.043425	0.956575	0.043425	0.0251375
1010	0.068562	0.043425	0.956575	0.043425	0.0251375
1011	0.068562	0.043425	0.956575	0.043425	0.0251375
1012	0.068562	0.043425	0.956575	0.043425	0.0251375
1013	0.068562	0.043425	0.956575	0.043425	0.0251375
1014	0.068562	0.043425	0.956575	0.043425	0.0251375
1015	0.068562	0.043425	0.956575	0.043425	0.0251375
1016	0.068562	0.043425	0.956575	0.043425	0.0251375
1017	0.068562	0.043425	0.956575	0.043425	0.0251375
1018	0.068562	0.043425	0.956575	0.043425	0.0251375
1019	0.068562	0.043425	0.956575	0.043425	0.0251375
1020	0.068562	0.043425	0.956575	0.043425	0.0251375
1021	0.068562	0.043425	0.956575	0.043425	0.0251375
1022	0.068562	0.043425	0.956575	0.043425	0.0251375
1023	0.068562	0.043425	0.956575	0.043425	0.0251375
1024	0.068562	0.043425	0.956575	0.043425	0.0251375
1025	0.068562	0.043425	0.956575	0.043425	0.0251375
1026	0.068562	0.043425	0.956575	0.043425	0.0251375
1027	0.068562	0.043425	0.956575	0.043425	0.0251375
1028	0.068562	0.043425	0.956575	0.043425	0.0251375
1029	0.068562	0.043425	0.956575	0.043425	0.0251375
1030	0.068562	0.043425	0.956575	0.043425	0.0251375
1031	0.068562	0.043425	0.956575	0.043425	0.0251375
1032	0.068562	0.043425	0.956575	0.043425	0.0251375
1033	0.068562	0.043425	0.956575	0.043425	0.0251375
1034	0.068562	0.043425	0.956575	0.043425	0.0251375
1035	0.068562	0.043425	0.956575	0.043425	0.0251375
1036	0.068562	0.043425	0.956575	0.043425	0.0251375
1037	0.068562	0.043425	0.956575	0.043425	0.0251375
1038	0.068562	0.043425	0.956575	0.043425	0.0251375
1039	0.068562	0.043425	0.956575	0.043425	0.0251375
1040	0.068562	0.043425	0.956575	0.043425	0.0251375
1041	0.068562	0.043425	0.956575	0.043425	0.0251375
1042	0.068562	0.043425	0.956575	0.043425	0.0251375
1043	0.068562	0.043425	0.956575	0.043425	0.0251375
1044	0.068562	0.043425	0.956575	0.043425	0.0251375
1045	0.068562	0.043425	0.956575	0.043425	0.0251375
1046	0.068562	0.043425	0.956575	0.043425	0.0251375
1047	0.068562	0.043425	0.956575	0.043425	0.0251375
1048	0.068562	0.043425	0.956575	0.043425	0.0251375
1049	0.068562	0.043425	0.956575	0.043425	0.0251375
1050	0.068562	0.043425	0.956575	0.043425	0.0251375
1051	0.068562	0.043425	0.956575	0.043425	0.0251375
1052	0.068562	0.043425	0.956575	0.043425	0.0251375
1053	0.068562	0.043425	0.956575	0.043425	0.0251375
1054	0.068562	0.043425	0.956575	0.043425	0.0251375
1055	0.068562	0.043425	0.956575	0.043425	0.0251375
1056	0.068562	0.043425	0.956575	0.043425	0.0251375
1057	0.068562	0.043425	0.956575	0.043425	0.0251375
1058	0.068562	0.043425	0.956575	0.043425	0.0251375
1059	0.068562	0.043425	0.956575	0.043425	0.0251375
1060	0.068562	0.043425	0.956575	0.043425	0.0251375
1061	0.068562	0.043425	0.956575	0.043425	0.0251375
1062	0.068562	0.043425	0.956575	0.043425	0.0251375
1063	0.068562	0.043425	0.956575	0.043425	0.0251375
1064	0.068562	0.043425	0.956575	0.043425	0.0251375
1065	0.068562	0.043425	0.956575	0.043425	0.0251375
1066	0.068562	0.043425	0.956575	0.043425	0.0251375
1067	0.068562	0.043425	0.956575	0.043425	0.0251375
1068	0.068562	0.043425	0.956575	0.043425	0.0251375
1069	0.068562	0.043425	0.956575	0.043425	0.0251375
1070	0.068562	0.043425	0.956575	0.043425	0.0251375
1071	0.068562	0.043425	0.956575	0.043425	0.0251375
1072	0.068562	0.043425	0.956575	0.043425	0.0251375
1073	0.068562	0.043425	0.956575	0.043425	0.0251375
1074	0.068562	0.043425	0.956575	0.043425	0.0251375
1075	0.068562	0.043425	0.956575	0.043425	0.0251375
1076	0.068562	0.043425	0.956575	0.043425	0.0251375
1077	0.068562	0.043425	0.956575	0.043425	0.0251375
1078	0.068562	0.043425	0.956575	0.043425	0.0251375
1079	0.068562	0.043425	0.956575	0.043425	0.0251375
1080	0.068562	0.043425	0.956575	0.043425	0.0251375
1081	0.068562	0.043425	0.956575	0.043425	0.0251375
1082	0.068562	0.043425	0.956575	0.043425	0.0251375
1083	0.068562	0.043425	0.956575	0.043425	0.0251375
1084	0.068562	0.043425	0.956575	0.043425	0.0251375
1085	0.068562	0.043425	0.956575	0.043425	0.0251375
1086	0.068562	0.043425	0.956575	0.043425	0.0251375
1087	0.068562	0.043425	0.956575	0.043425	0.0251375
1088	0.068562	0.043425	0.956575	0.043425	0.0251375
1089	0.068562	0.043425	0.956575	0.043425	0.0251375
1090	0.068562	0.043425	0.956575	0.043425	0.0251375
1091	0.068562	0.043425	0.956575	0.043425	0.0251375
1092	0.068562	0.043425	0.956575	0.043425	0.0251375
1093	0.068562	0.043425	0.956575	0.043425	0.0251375
1094	0.068562	0.043425	0.956575	0.043425	0.0251375
1095	0.068562	0.043425	0.956575	0.043425	0.0251375
1096	0.068562	0.043425	0.956575	0.043425	0.0251375
1097	0.068562	0.043425	0.956575	0.043425	0.0251375
1098	0.068562	0.043425	0.956575	0.043425	0.0251375
1099	0.068562	0.043425	0.956575	0.043425	0.0251375
1100	0.068562	0.043425	0.956575	0.043425	0.0251375
1101	0.068562	0.043425	0.956575	0.043425	0.0251375
1102	0.068562	0.043425	0.956575	0.043425	0.0251375
1103	0.068562	0.043425	0.956575	0.043425	0.0251375
1104	0.068562	0.043425	0.956575	0.043425	0.0251375
1105	0.068562	0.043425	0.956575	0.043425	0.0251375
1106	0.068562	0.043425	0.956575	0.043425	0.0251375
1107	0.068562	0.043425	0.956575	0.043425	0.0251375
1108	0.068562	0.043425	0.956575	0.043425	0.0251375
1109	0.068562	0.043425	0.956575	0.043425	0.0251375
1110	0.068562	0.043425	0.956575	0.043425	0.0251375
1111	0.068562	0.043425	0.956575	0.043425	0.0251375
1112	0.068562	0.043425	0.956575	0.043425	0.0251375
1113	0.068562	0.043425	0.956575	0.043425	0.0251375
1114	0.068562	0.043425	0.956575	0.043425	0.0251375
1115	0.068562	0.043425	0.956575	0.043425	0.0251375
1116	0.068562	0.043425	0.956575	0.043425	0.0251375
1117	0.068562	0.043425	0.956575	0.043425	0.0251375
1118	0.068562	0.043425	0.956575	0.043425	0.0251375
1119	0.068562	0.043425	0.956575	0.043425	0.0251375
1120	0.068562	0.043425	0.956575	0.043425	0.0251375
1121	0.068562	0.043425	0.956575	0.043425	0.0251375
1122	0.068562	0.043425	0.956575	0.043425	0.0251375
1123	0.068562	0.043425	0.956575	0.043425	0.0251375
1124	0.068562	0.043425	0.956575	0.043425	0.0251375
1125	0.068562	0.043425	0.956575	0.043425	0.0251375
1126	0.068562	0.043425	0.956575	0.043425	0.0251375
1127	0.068562	0.043425	0.956575	0.043425	0.0251375
1128	0.068562	0.043425	0.956575	0.043425	0.0251375
1129	0.068562	0.043425	0.956575	0.043425	0.0251375
1130	0.068562	0.043425	0.956575	0.043425	0.0251375
1131	0.068562	0.043425	0.956575	0.043425	0.0251375
1132	0.068562	0.043425	0.956575	0.043425	0.0251375
1133	0.068562	0.043425	0.956575	0.043425	0.0251375
1134	0.068562	0.043425	0.956575	0.043425	0.0251375
1135	0.068562	0.043425	0.956575	0.043425	0.0251375
1136	0.068562	0.043425	0.956575	0.043425	0.0251375
1137	0.068562	0.043425	0.956575	0.043425	0.0251375
1138	0.068562	0.043425	0.956575	0.043425	0.0251375
1139	0.068562	0.043425	0.956575	0.043425	0.0251375
1140	0.068562	0.043425	0.956575	0.043425	0.0251375
1141	0.068562	0.043425	0.956575	0.043425	0.0251375
1142	0.068562	0.043425	0.956575	0.043425	0.0251375
1143	0.068562	0.043425	0.956575	0.043425	0.0251375
1144	0.068562	0.043425	0.956575	0.043425	0.0251375
1145	0.068562	0.043425	0.956575	0.043425	0.0251375
1146	0.068562	0.043425	0.956575	0.043425	0.0251375
1147	0.068562	0.043425	0.956575	0.043425	0.0251375
1148	0.068562	0.043425	0.956575	0.043425	0.0251375
1149	0.068562	0.043425	0.956575	0.043425	0.0251375
1150	0.068562	0.043425	0.956575	0.043425	0.0251375
1151	0.068562	0.043425	0.956575	0.043425	0.0251375
1152	0.068562	0.043425	0.956575	0.043425	0.0251375
1153	0.068562	0.043425	0.956575	0.043425	0.0251375
1154	0.068562	0.043425	0.956575	0.043425	0.0251375
1155	0.068562	0.043425	0.956575	0.043425	0.0251375
1156	0.068562	0.043425	0.956575	0.043425	0.0251375
1157	0.068562	0.043425	0.956575	0.043425	0.0251375
1158	0.068562	0.043425	0.956575	0.043425	0.0251375
1159	0.068562	0.043425	0.956575	0.043425	0.0251375
1160	0.068562	0.043425	0.956575	0.043425	0.0251375
1161	0.068562	0.043425	0.956575	0.043425	0.0251375
1162	0.068562	0.043425	0.956575	0.043425	0.0251375
1163	0.068562	0.043425	0.956575	0.043425	0.0251375
1164	0.068562	0.043425	0.956575	0.043425	0.0251375
1165	0.068562	0.043425	0.956575	0.043425	0.0251375
1166	0.068562	0.043425	0.956575	0.043425	0.0251375
1167	0.068562	0.043425	0.956575	0.043425	0.0251375
1168	0.068562	0.043425	0.956575	0.043425	0.0251375
1169	0.068562	0.043425	0.956575	0.043425	0.0251375
1170	0.068562	0.043425	0.956575	0.043425	0.0251375
1171	0.068562	0.043425	0.956575	0.043425	0.0251375
1172	0.068562	0.043425	0.956575	0.043425	0.0251375
1173	0.068562	0.043425	0.956575	0.043425	0.0251375
1174	0.068562	0.043425	0.956575	0.043425	0.0251375
1175	0.068562	0.043425	0.956575	0.043425	0.0251375
1176	0.068562	0.043425	0.956575	0.043425	0.0251375
1177	0.068562	0.043425	0.956575	0.043425	0.0251375
1178	0.068562	0.043425	0.956575	0.043425	0.0251375
1179	0.068562	0.043425	0.956575	0.043425	0.0251375
1180	0.068562	0.043425	0.956575	0.043425	0.0251375
1181	0.068562	0.043425	0.956575	0.043425	0.0251375
1182	0.068562	0.043425	0.956575	0.043425	0.0251375
1183	0.068562	0.043425	0.956575	0.043425	0.0251375
1184	0.068562	0.043425	0.956575	0.043425	0.0251375
1185	0.068562	0.043425	0.956575	0.043425	0.0251375
1186	0.068562	0.043425	0.956575	0.043425	0.0251375
1187	0.068562	0.043425	0.956575	0.043425	0.0251375
1188	0.068562	0.043425	0.956575	0.043425	0.0251375
1189	0.068562	0.043425	0.956575	0.043425	0.0251375
1190	0.068562	0.043425	0.956575	0.043425	0.0251375
1191	0.068562	0.043425	0.956575	0.043425	0.0251375
1192	0.068562	0.043425	0.956575	0.043425	0.0251375
1193	0.068562	0.043425	0.956575	0.043425	0.0251375
1194	0.068562	0.043425	0.956575	0.043425	0.0251375
1195	0.068562	0.043425	0.956575	0.043425	0.0251375
1196	0.068562	0.043425	0.956575	0.043425	0.0251375
1197	0.068562	0.043425	0.956575	0.043425	0.0251375
1198	0.068562	0.043425	0.956575	0.043425	0.0251375
1199	0.068562	0.043425	0.956575	0.043425	0.0251375
1200	0.068562	0.043425	0.956575	0.043425	0.0251375
1201	0.068562	0.043425	0.956575	0.043425	0.0251375
1202	0.068562	0.043425	0.956575	0.043425	0.0251375
1203	0.068562	0.043425	0.956575	0.043425	0.0251375
1204	0.068562	0.043425	0.956575	0.043425	0.0251375
1205	0.068562	0.043425	0.956575	0.043425	0.0251375
1206	0.068562	0.043425	0.956575	0.043425	0.0251375
1207	0.068562	0.043425	0.956575	0.043425	0.0251375
1208	0.068562	0.043425	0.956575	0.043425	0.0251375
1209	0.068562	0.043425	0.956575	0.043425	0.0251375
1210	0.068562	0.043425	0.956575	0.043425	0.0251375
1211	0.068562	0.043425	0.956575	0.043425	0.0251375
1212	0.068562	0.043425	0.956575	0.043425	0.0251375
1213	0.068562	0.043425	0.956575	0.043425	0.0251375
1214	0.068562	0.043425	0.956575	0.043425	0.0251375
1215	0.068562	0.043425	0.956575	0.043425	0.0251375
1216	0.068562	0.043425	0.956575	0.043425	0.0251375
1217	0.068562	0.043425	0.956575	0.043425	0.0251375
1218	0.068562	0.043425	0.956575	0.043425	0.0251375
1219	0.068562	0.043425	0.956575	0.043425	0.0251375
1220	0.068562	0.043425	0.956575	0.043425	0.0251375
1221	0.068562	0.043425	0.956575	0.043425	0.0251375
1222	0.068562	0.043425	0.956575	0.043425	0.0251375
1223	0.068562	0.043425	0.956575	0.043425	0.0251375
1224	0.068562	0.043425	0.956575	0.043425	0.0251375
1225	0.068562	0.043425	0.956575	0.043425	0.0251375
1226	0.068562	0.043425	0.956575	0.043425	0.0251375
1227	0.068562	0.043425	0.956575	0.043425	0.0251375
1228	0.068562	0.043425	0.956575	0.043425	0.0251375
1229	0.068562	0.043425	0.956575	0.043425	0.0251375
1230	0.068562	0.043425	0.956575	0.043425	0.0251375
1231	0.068562	0.043425	0.956575	0.043425	0.0251375
1232	0.068562	0.043425	0.956575	0.043425	0.0251375
1233	0.068562	0.043425	0.956575	0.043425	0.0251375
1234	0.068562	0.043425	0.956575	0.043425	0.0251375
1235	0.068562	0.043425	0.956575	0.043425	0.0251375
1236	0.068562	0.043425	0.956575	0.043425	0.0251375
1237	0.068562	0.043425	0.956575	0.043425	0.0251375
1238	0.068562	0.043425	0.956575	0.043425	0.0251375
1239	0.068562	0.043425	0.956575	0.043425	0.0251375
1240	0.068562	0.043425	0.956575	0.043425	0.0251375
1241	0.068562	0.043425	0.956575	0.043425	0.0251375
1242	0.068562	0.043425	0.956575	0.043425	0.0251375
1243	0.068562	0.043425	0.956575	0.043425	0.0251375
1244	0.068562	0.043425	0.956575	0.043425	0.0251375
1245	0.068562	0.043425	0.956575	0.043425	0.0251375
1246	0.068562	0.043425	0.956575	0.043425	0.0251375
1247	0.068562	0.043425	0.956575	0.043425	0.0251375
1248	0.068562	0.043425	0.956575	0.043425	0.0251375
1249	0.068562	0.043425	0.956575	0.043425	0.0251375
1250	0.068562	0.043425	0.956575	0.043425	0.0251375
1251	0.068562	0.043425	0.956575	0.043425	0.0251375
1252	0.068562	0.043425	0.956575	0.043425	0.0251375
1253	0.068562	0.043425	0.956575	0.043425	0.0251375
1254	0.068562	0.043425	0.956575	0.043425	0.0251375
1255	0.068562	0.043425	0.956575	0.043425	0.0251375
1256	0.068562	0.043425	0.956575	0.043425	0.0251375
1257	0.068562	0.043425	0.956575	0.043425	0.0251375
1258	0.068562	0.043425	0.956575	0.043425	0.0251375
1259	0.068562	0.043425	0.956575	0.043425	0.0251375
1260	0.068562	0.043425	0.956575	0.043425	0.0251375
1261	0.068562	0.043425	0.956575	0.043425	0.0251375
1262	0.068562	0.043425	0.956575	0.043425	0.0251375
1263	0.068562	0.043425	0.956575	0.043425	0.0251375
1264	0.068562	0.043425	0.956575	0.043425	0.0251375
1265	0.068562	0.043425	0.956575	0.043425	0.0251375
1266	0.068562	0.043425	0.956575	0.043425	0.0251375
1267	0.068562	0.043425	0.956575	0.043425	0.0251375
1268	0.068562	0.043425	0.956575	0.043425	0.0251375
1269	0.068562	0.043425	0.956575	0.043425	0.0251375
1270	0.068562	0.043425	0.956575	0.043425	0.0251375
1271	0.068562	0.043425	0.956575	0.043425	0.0251375
1272	0.068562	0.043425	0.956575	0.043425	0.0251375
1273	0.068562	0.043425	0.956575	0.043425	0.0251375
1274	0.068562	0.043425	0.956575	0.043425	0.0251375
1275	0.068562	0.043425	0.956575	0.043425	0.0251375
1276	0.068562	0.043425	0.956575	0.043425	0.0251375
1277	0.068562	0.043425	0.956575	0.043425	0.0251375
1278	0.068562	0.043425	0.956575	0.043425	0.0251375
1279	0.068562	0.043425	0.956575	0.043425	0.0251375
1280	0.068562	0.043425	0.956575	0.043425	0.0251375
1281	0.068562	0.043425	0.956575	0.043425	0.0251375
1282	0.068562	0.043425	0.956575	0.043425	0.0251375
1283	0.068562	0.043425	0.956575	0.043425	0.0251375
1284	0.068562	0.043425	0.956575	0.043425	0.0251375
1285	0.068562	0.043425	0.956575	0.043425	0.0251375
1286	0.068562	0.043425	0.956575	0.043425	0.0251375
1287	0.068562	0.043425	0.956575	0.043425	0.0251375
1288	0.068562	0.043425	0.956575	0.043425	0.0251375
1289	0.068562	0.043425	0.956575	0.043425	0.0251375
1290	0.068562	0.043425	0.956575	0.043425	0.0251375
1291	0.068562	0.043425	0.956575	0.043425	0.0251375
1292	0.068562	0.043425	0.956575	0.043425	0.0251375
1293	0.068562	0.043425	0.956575	0.043425	0.0251375
1294	0.068562	0.043425	0.956575	0.043425	0.0251375
1295	0.068562	0.043425	0.956575	0.043425	0.0251375
1296	0.068562	0.043425	0.956575	0.043425	0.0251375
1297	0.068562	0.043425	0.956575	0.043425	0.0251375
1298	0.068562	0.043425	0.956575	0.043425	0.0251375
1299	0.068562	0.043425	0.956575	0.043425	0.0251375
1300	0.068562	0.043425	0.956575	0.043425	0.0251375
1301	0.068562	0.043425	0.956575	0.043425	0.0251375
1302	0.068562	0.043425	0.956575	0.043425	0.0251375
1303	0.068562	0.043425	0.956575	0.043425	0.0251375
1304	0.068562	0.043425	0.956575	0.043425	0.0251375
1305	0.068562	0.043425	0.956575	0.043425	0.0251375
1306	0.068562	0.043425	0.956575	0.043425	0.0251375
1307	0.068562	0.043425	0.956575	0.043425	0.0251375
1308	0.068562	0.043425	0.956575	0.043425	0.0251375
1309	0.068562	0.043425	0.956575	0.043425	0.0251375
1310	0.068562	0.043425	0.956575	0.043425	0.0251375
1311	0.068562	0.043425	0.956575	0.043425	0.0251375
1312	0.068562	0.043425	0.956575	0.043425	0.0251375
1313	0.068562	0.043425	0.956575	0.043425	0.0251375
1314	0.068562	0.043425	0.956575	0.043425	0.0251375
1315	0.068562	0.043425	0.956575	0.043425	0.0251375
1316	0.068562	0.043425	0.956575	0.043425	0.0251375
1317	0.068562	0.043425	0.956575	0.043425	0.0251375
1318	0.068562	0.043425	0.956575	0.043425	0.0251375
1319	0.068562	0.043425	0.956575	0.043425	0.0251375
1320	0.068562	0.043425	0.956575	0.043425	0.0251375
1321	0.068562	0.043425	0.956575	0.043425	0.0251375
1322	0.068562	0.043425	0.956575	0.043425	0.0251375
1323	0.068562	0.043425	0.956575	0.043425	0.0251375
1324	0.068562	0.043425	0.956575	0.043425	0.0251375
1325	0.068562	0.043425	0.956575	0.043425	0.0251375
1326	0.068562	0.043425	0.956575	0.043425	0.0251375
1327	0.068562	0.043425	0.956575	0.043425	0.0251375
1328	0.068562	0.043425	0.956575	0.043425	0.0251375
1329	0.068562	0.043425	0.956575	0.043425	0.0251375
1330	0.068562	0.043425	0.956575	0.043425	0.0251375
1331	0.068562	0.043425	0.956575	0.043425	0.0251375
1332	0.068562	0.043425	0.956575	0.043425	0.0251375
1333	0.068562	0.043425	0.956575	0.043425	0.0251375
1334	0.068562	0.043425	0.956575	0.043425	0.0251375
1335	0.068562	0.043425	0.956575	0.043425	0.0251375
1336	0.068562	0.043425	0.956575	0.043425	0.0251375
1337	0.068562	0.043425	0.956575	0.043425	0.0251375
1338	0.068562	0.043425	0.956575	0.043425	0.0251375
1339	0.068562	0.043425	0.956575	0.043425	0.0251375
1340	0.068562	0.043425	0.956575	0.043425	0.0251375
1341	0.068562	0.043425	0.956575	0.043425	0.0251375
1342	0.068562	0.043425	0.956575	0.043425	0.0251375
1343	0.068562	0.043425	0.956575	0.043425	0.0251375
1344	0.068562	0.043425	0.956575	0.043425	0.0251375
1345	0.068562	0.043425	0.956575	0.043425	0.0251375
1346	0.068562	0.043425	0.956575	0.043425	0.0251375
1347	0.068562	0.043425	0.956575	0.043425	0.0251375
1348	0.068562	0.043425	0.956575	0.043425	0.0251375
1349	0.068562	0.043425	0.956575	0.043425	0.0251375
1350	0.068562	0.043425	0.956575	0.043425	0.0251375
1351	0.068562	0.043425	0.956575	0.043425	0.0251375
1352	0.068562	0.043425	0.956575	0.043425	0.0251375
1353	0.068562	0.043425	0.956575	0.043425	0.0251375
1354	0.068562	0.043425	0.956575	0.043425	0.0251375
1355	0.068562	0.043425	0.956575	0.043425	0.0251375
1356	0.068562	0.043425	0.956575	0.043425	0.0251375
1357	0.068562	0.043425	0.956575	0.043425	0.0251375
1358	0.068562	0.043425	0.956575	0.043425	0.0251375
1359	0.068562	0.043425	0.956575	0.043425	0.0251375
1360	0.068562	0.043425	0.956575	0.043425	0.0251375
1361	0.068562	0.043425	0.956575	0.043425	0.0251375
1362	0.068562	0.043425	0.956575	0.043425	0.0251375
1363	0.068562	0.043425	0.956575	0.043425	0.0251375
1364	0.068562	0.043425	0.956575	0.043425	0.0251375
1365	0.068562	0.043425	0.956575	0.043425	0.0251375
1366	0.068562	0.043425	0.956575	0.043425	0.0251375
1367	0.068562	0.043425	0.956575	0.043425	0.0251375
1368	0.068562	0.043425	0.956575	0.043425	0.0251375
1369	0.068562	0.043425	0.956575	0.043425	0.0251375
1370	0.068562	0.043425	0.956575	0.043425	0.0251375
1371	0.068562	0.043425	0.956575	0.043425	0.0251375
1372	0.068562	0.043425	0.956575	0.043425	0.0251375
1373	0.068562	0.043425	0.956575	0.043425	0.0251375
1374	0.068562	0.043425	0.956575	0.043425	0.0251375
1375	0.068562	0.043425	0.956575	0.043425	0.0251375
1376	0.068562	0.043425	0.956575	0.043425	0.0251375
1377	0.068562	0.043425	0.956575	0.043425	0.0251375
1378	0.068562	0.043425	0.956575	0.043425	0.0251375
1379	0.068562	0.043425	0.956575	0.043425	0.0251375
1380	0.068562	0.043425	0.956575	0.043425	0.0251375
1381	0.068562	0.043425	0.956575	0.043425	0.0251375
1382	0.068562	0.043425	0.956575	0.043425	0.0251375
1383	0.068562	0.043425	0.956575	0.043425	0.0251375
1384	0.068562	0.043425	0.956575	0.043425	0.0251375
1385	0.068562	0.043425	0.956575	0.043425	0.0251375
1386	0.068562	0.043425	0.956575	0.043425	0.0251375
1387	0.068562	0.043425	0.956575	0.043425	0.0251375
1388	0.068562	0.043425	0.956575	0.043425	0.0251375
1389	0.068562	0.043425	0.956575	0.043425	0.0251375
1390	0.068562	0.043425	0.956575	0.043425	0.0251375
1391	0.068562	0.043425	0.956575	0.043425	0.0251375
1392	0.068562	0.043425	0.956575	0.043425	0.0251375
1393	0.068562	0.043425	0.956575	0.043425	0.0251375
1394	0.068562	0.043425	0.956575	0.043425	0.0251375
1395	0.068562	0.043425	0.956575	0.043425	0.0251375
1396	0.068562	0.043425	0.956575	0.043425	0.0251375
1397	0.068562	0.043425	0.956575	0.043425	0.0251375
1398	0.068562	0.043425	0.956575	0.043425	0.0251375
1399	0.068562	0.043425	0.956575	0.043425	0.0251375
1400	0.068562	0.043425	0.956575	0.043425	0.0251375
1401	0.068562	0.043425	0.956575	0.043425	0.0251375
1402	0.068562	0.043425	0.956575	0.043425	0.0251375
1403	0.068562	0.043425	0.956575	0.043425	0.0251375
1404	0.068562	0.043425	0.956575	0.043425	0.0251375
1405	0.068562	0.043425	0.956575	0.043425	0.0251375
1406	0.068562	0.043425	0.956575	0.043425	0.0251375
1407	0.068562	0.043425	0.956575	0.043425	0.0251375
1408	0.068562	0.043425	0.956575	0.043425	0.0251375
1409	0.068562	0.043425	0.956575	0.043425	0.0251375
1410	0.068562	0.043425	0.956575	0.043425	0.0251375
1411	0.068562	0.043425	0.956575	0.043425	0.0251375
1412	0.068562	0.043425	0.956575	0.043425	0.0251375
1413	0.068562	0.043425	0.956575	0.043425	0.0251375
1414	0.068562	0.043425	0.956575	0.043425	0.0251375
1415	0.068562	0.043425	0.956575	0.043425	0.0251375
1416	0.068562	0.043425	0.956575	0.043425	0.0251375
1417	0.068562	0.043425	0.956575	0.043425	0.0251375
1418	0.068562	0.043425	0.956575	0.043425	0.0251375
1419	0.068562	0.043425	0.956575	0.043425	0.0251375
1420	0.068562	0.043425	0.956575	0.043425	0.0251375
1421	0.068562	0.043425	0.956575	0.043425	0.0251375
1422	0.068562	0.043425	0.956575	0.043425	0.0251375
1423	0.068562	0.043425	0.956575	0.043425	0.0251375
1424	0.068562	0.043425	0.956575	0.043425	0.0251375
1425	0.068562	0.043425	0.956575	0.043425	0.0251375
1426	0.068562	0.043425	0.956575	0.043425	0.0251375
1427	0.068562	0.043425	0.956575	0.043425	0.0251375
1428	0.068562	0.043425	0.956575	0.043425	0.0251375
1429	0.068562	0.043425	0.956575	0.043425	0.0251375
1430	0.068562	0.043425	0.956575	0.043425	0.0251375
1431	0.068562	0.043425	0.956575	0.043425	0.0251375
1432	0.068562	0.043425	0.956575	0.043425	0.0251375
1433	0.068562	0.043425	0.956575	0.043425	0.0251375
1434	0.068562	0.043425	0.956575	0.043425	0.0251375
1435	0.068562	0.043425	0.956575	0.043425	0.0251375
1436	0.068562	0.043425	0.956575	0.043425	0.0251375
1437	0.068562	0.043425	0.956575	0.043425	0.0251375
1438	0.068562	0.043425	0.956575	0.043425	0.0251375
1439	0.068562	0.043425	0.956575	0.043425	0.0251375
1440	0.068562	0.043425	0.956575	0.043425	0.0251375
1441	0.068562	0.043425	0.956575	0.043425	0.0251375
1442	0.068562	0.043425	0.956575	0.043425	0.0251375
1443	0.068562	0.043425	0.956575	0.043425	0.0251375
1444	0.068562	0.043425	0.956575	0.043425	0.0251375
1445	0.068562	0.043425	0.956575	0.043425	0.0251375
1446	0.068562	0.043425	0.956575	0.043425	0.0251375
1447	0.068562	0.043425	0.956575	0.043425	0.0251375
1448	0.068562	0.043425	0.956575	0.043425	0.0251375
1449	0.068562	0.043425	0.956575	0.043425	0.0251375
1450	0.068562	0.043425	0.956575	0.043425	0.0251375
1451	0.068562	0.043425	0.956575	0.043425	0.0251375
1452	0.068562	0.043425	0.956575	0.043425	0.0251375
1453	0.068562	0.043425	0.956575	0.043425	0.0251375
1454	0.068562	0.043425	0.956575	0.043425	0.0251375
1455	0.068562	0.043425	0.956575	0.043425	0.0251375
1456	0.068562	0.043425	0.956575	0.043425	0.0251375
1457	0.068562	0.043425	0.956575	0.043425	0.0251375
1458	0.068562	0.043425	0.956575	0.043425	0.0251375
1459	0.068562	0.043425	0.956575	0.043425	0.0251375
1460	0.068562	0.043425	0.956575	0.043425	0.0251375
1461	0.068562	0.043425	0.956575	0.043425	0.0251375
1462	0.068562	0.043425	0.956575	0.043425	0.0251375
1463	0.068562	0.043425	0.956575	0.043425	0.0251375
1464	0.068562	0.043425	0.956575	0.043425	0.0251375
1465	0.068562	0.043425	0.956575	0.043425	0.0251375
1466	0.068562	0.043425	0.956575	0.043425	0.0251375
1467	0.068562	0.043425	0.956575	0.043425	0.0251375
1468	0.068562	0.043425	0.956575	0.043425	0.0251375
1469	0.068562	0.043425	0.956575	0.043425	0.0251375
1470	0.068562	0.043425	0.956575	0.043425	0.0251375
1471	0.068562	0.043425	0.956575	0.043425	0.0251375
1472	0.068562	0.043425	0.956575	0.043425	0.0251375
1473	0.068562	0.043425	0.956575	0.043425	0.0251375
1474	0.068562	0.043425	0.956575	0.043425	0.0251375
1475	0.068562	0.043425	0.956575	0.043425	0.0251375
1476	0.068562	0.043425	0.956575	0.043425	0.0251375
1477	0.068562	0.043425	0.956575	0.043425	0.0251375
1478	0.068562	0.043425	0.956575	0.043425	0.0251375
1479	0.068562	0.043425	0.956575	0.043425	0.0251375
1480	0.068562	0.043425	0.956575	0.043425	0.0251375
1481	0.068562	0.043425	0.956575	0.043425	0.0251375
1482	0.068562	0.043425	0.956575	0.043425	0.0251375
1483	0.068562	0.043425	0.956575	0.043425	0.0251375
1484	0.068562	0.043425	0.956575	0.043425	0.0251375
1485	0.068562	0.043425	0.956575	0.043425	0.0251375
1486	0.068562	0.043425	0.956575	0.043425	0.0251375
1487	0.068562	0.043425	0.956575	0.043425	0.0251375
1488	0.068562	0.043425	0.956575	0.043425	0.0251375
1489	0.068562	0.043425	0.956575	0.043425	0.0251375
1490	0.068562	0.043425	0.956575	0.043425	0.0251375
1491	0.068562	0.043425	0.956575	0.043425	0.0251375
1492	0.068562	0.043425	0.956575	0.043425	0.0251375
1493	0.068562	0.043425	0.956575	0.043425	0.0251375
1494	0.068562	0.043425	0.956575	0.043425	0.0251375
1495	0.068562	0.043425	0.956575	0.043425	0.0251375
1496	0.068562	0.043425	0.956575	0.043425	0.0251375
1497	0.068562	0.043425	0.956575	0.043425	0.0251375
1498	0.068562	0.043425	0.956575	0.043425	0.0251375
1499	0.068562	0.043425	0.956575	0.043425	0.0251375
1500	0.068562	0.043425	0.956575	0.043425	0.0251375
1501	0.068562	0.043425	0.956575	0.043425	0.0251375
1502	0.068562	0.043425	0.956575	0.043425	0.0251375
1503	0.068562	0.043425	0.956575	0.043425	0.0251375
1504	0.068562	0.043425	0.956575	0.043425	0.0251375
1505	0.068562	0.043425	0.956575	0.043425	0.0251375
1506	0.068562	0.043425	0.956575	0.043425	0.0251375
1507	0.068562	0.043425	0.956575	0.043425	0.0251375
1508	0.068562	0.043425	0.956575	0.043425	0.0251375
1509	0.068562	0.043425	0.956575	0.043425	0.0251375
1510	0.068562	0.043425	0.956575	0.043425	0.0251375
1511	0.068562	0.043425	0.956575	0.043425	0.0251375
1512	0.068562	0.043425	0.956575	0.043425	0.0251375
1513	0.068562	0.043425	0.956575	0.043425	0.0251375
1514	0.068562	0.043425	0.956575	0.043425	0.0251375
1515	0.068562	0.043425	0.956575	0.043425	0.0251375
1516	0.068562	0.043425	0.956575	0.043425	0.0251375
1517	0.068562	0.043425	0.956575	0.043425	0.0251375
1518	0.068562	0.043425	0.956575	0.043425	0.0251375
1519	0.068562	0.043425	0.956575	0.043425	0.0251375
1520	0.068562	0.043425	0.956575	0.043425	0.0251375
1521	0.068562	0.043425	0.956575	0.043425	0.0251375
1522	0.068562	0.043425	0.956575	0.043425	0.0251375
1523	0.068562	0.043425	0.956575	0.043425	0.0251375
1524	0.068562	0.043425	0.956575	0.043425	0.0251375
1525	0.068562	0.043425	0.956575	0.043425	0.0251375
1526	0.068562	0.043425	0.956575	0.043425	0.0251375
1527	0.068562	0.043425	0.956575	0.043425	0.0251375
1528	0.068562	0.043425	0.956575	0.043425	0.0251375
1529	0.068562	0.043425	0.956575	0.043425	0.0251375
1530	0.068562	0.043425	0.956575	0.043425	0.0251375
1531	0.068562	0.043425	0.956575	0.043425	0.0251375
1532	0.068562	0.043425	0.956575	0.043425	0.0251375
1533	0.068562	0.043425	0.956575	0.043425	0.0251375
1534	0.068562	0.043425	0.956575	0.043425	0.0251375
1535	0.068562	0.043425	0.956575	0.043425	0.0251375
1536	0.068562	0.043425	0.956575	0.043425	0.0251375
1537	0.068562	0.043425	0.956575	0.043425	0.0251375
1538	0.068562	0.043425	0.956575	0.043425	0.0251375
1539	0.068562	0.043425	0.956575	0.043425	0.0251375
1540	0.068562	0.043425	0.956575	0.043425	0.0251375
1541	0.068562	0.043425	0.956575	0.043425	0.0251375
1542	0.068562	0.043425	0.956575	0.043425	0.0251375
1543	0.068562	0.043425	0.956575	0.043425	0.0251375
1544	0.068562	0.043425	0.956575	0.043425	0.0251375
1545	0.068562	0.043425	0.956575	0.043425	0.0251375
1546	0.068562	0.043425	0.956575	0.043425	0.0251375
1547	0.068562	0.043425	0.956575	0.043425	0.0251375
1548	0.068562	0.043425	0.956575	0.043425	0.0251375
1549	0.068562	0.043425	0.956575	0.043425	0.0251375
1550	0.068562	0.043425	0.956575	0.043425	0.0251375
1551	0.068562	0.043425	0.956575	0.043425	0.0251375
1552	0.068562	0.043425	0.956575	0.043425	0.0251375
1553	0.068562	0.043425	0.956575	0.043425	0.0251375
1554	0.068562	0.043425	0.956575	0.043425	0.0251375
1555	0.068562	0.043425	0.956575	0.043425	0.0251375
1556	0.068562	0.043425	0.956575	0.043425	0.0251375
1557	0.068562	0.043425	0.956575	0.043425	0.0251375
1558	0.068562	0.043425	0.956575	0.043425	0.0251375
1559	0.068562	0.043425	0.956575	0.043425	0.0251375
1560	0.068562	0.043425	0.956575	0.043425	0.0251375
1561	0.068562	0.043425	0.956575	0.043425	0.0251375
1562	0.068562	0.043425	0.956575	0.043425	0.0251375
1563	0.068562	0.043425	0.956575	0.043425	0.0251375
1564	0.068562	0.043425	0.956575	0.043425	0.0251375
1565	0.068562	0.043425	0.956575	0.043425	0.0251375
1566	0.068562	0.043425	0.956575	0.043425	0.0251375
1567	0.068562	0.043425	0.956575	0.043425	0.0251375
1568	0.068562	0.043425	0.956575	0.043425	0.0251375
1569	0.068562	0.043425	0.956575	0.043425	0.0251375
1570	0.068562	0.043425	0.956575	0.043425	0.0251375
1571	0.068562	0.043425	0.956575	0.043425	0.0251375
1572	0.068562	0.043425	0.956575	0.043425	0.0251375
1573	0.068562	0.043425	0.956575	0.043425	0.0251375
1574	0.068562	0.043425	0.956575	0.043425	0.0251375
1575	0.068562	0.043425	0.956575	0.043425	0.0251375
1576	0.068562	0.043425	0.956575	0.043425	0.0251375
1577	0.068562	0.043425	0.956575	0.043425	0.0251375
1578	0.068562	0.043425	0.956575	0.043425	0.0251375
1579	0.068562	0.043425	0.956575	0.043425	0.0251375
1580	0.068562	0.043425	0.956575	0.043425	0.0251375
1581	0.068562	0.043425	0.956575	0.043425	0.0251375
1582	0.068562	0.043425	0.956575	0.043425	0.0251375
1583	0.068562	0.043425	0.956575	0.043425	0.0251375
1584	0.068562	0.043425	0.956575	0.043425	0.0251375
1585	0.068562	0.043425	0.956575	0.043425	0.0251375
1586	0.068562	0.043425	0.956575	0.043425	0.0251375
1587	0.068562	0.043425	0.956575	0.043425	0.0251375
1588	0.068562	0.043425	0.956575	0.043425	0.0251375
1589	0.068562	0.043425	0.956575	0.043425	0.0251375
1590	0.068562	0.043425	0.956575	0.043425	0.0251375
1591	0.068562	0.043425	0.956575	0.043425	0.0251375
1592	0.068562	0.043425	0.956575	0.043425	0.0251375
1593	0.068562	0.043425	0.956575	0.043425	0.0251375
1594	0.068562	0.043425	0.956575	0.043425	0.0251375
1595	0.068562	0.043425	0.956575	0.043425	0.0251375
1596	0.068562	0.043425	0.956575	0.043425	0.0251375
1597	0.068562	0.043425	0.956575	0.043425	0.0251375
1598	0.068562	0.043425	0.956575	0.043425	0.0251375
1599	0.068562	0.043425	0.956575	0.043425	0.0251375
1600	0.068562	0.043425	0.956575	0.043425	0.0251375
1601	0.068562	0.043425	0.956575	0.043425	0.0251375
1602	0.068562	0.043425	0.956575	0.043425	0.0251375
1603	0.068562	0.043425	0.956575	0.043425	0.0251375
1604	0.068562	0.043425	0.956575	0.043425	0.0251375
1605	0.068562	0.043425	0.956575	0.043425	0.0251375
1606	0.068562	0.043425	0.956575	0.043425	0.0251375
1607	0.068562	0.043425	0.956575	0.043425	0.0251375
1608	0.068562	0.043425	0.956575	0.043425	0.0251375
1609	0.068562	0.043425	0.956575	0.043425	0.0251375
1610	0.068562	0.043425	0.956575	0.043425	0.0251375
1611	0.068562	0.043425	0.956575	0.043425	0.0251375
1612	0.068562	0.043425	0.956575	0.043425	0.0251375
1613	0.068562	0.043425	0.956575	0.043425	0.0251375
1614	0.068562	0.043425	0.956575	0.043425	0.0251375
1615	0.068562	0.043425	0.956575	0.043425	0.0251375
1616	0.068562	0.043425	0.956575	0.043425	0.0251375
1617	0.068562	0.043425	0.956575	0.043425	0.0251375
1618	0.068562	0.043425	0.956575	0.043425	0.0251375
1619	0.068562	0.043425	0.956575	0.043425	0.0251375
1620	0.068562	0.043425	0.956575	0.043425	0.0251375
1621	0.068562	0.043425	0.956575	0.043425	0.0251375
1622	0.068562	0.043425	0.956575	0.043425	0.0251375
1623	0.068562	0.043425	0.956575	0.043425	0.0251375
1624	0.068562	0.043425	0.956575	0.043425	0.0251375
1625	0.068562	0.043425	0.956575	0.043425	0.0251375
1626	0.068562	0.043425	0.956575	0.043425	0.0251375
1627	0.068562	0.043425	0.956575	0.043425	0.0251375
1628	0.068562	0.043425	0.956575	0.043425	0.0251375
1629	0.068562	0.043425	0.956575	0.043425	0.0251375
1630	0.068562	0.043425	0.956575	0.043425	0.0251375
1631	0.068562	0.043425	0.956575	0.043425	0.0251375
1632	0.068562	0.043425	0.956575	0.043425	0.0251375
1633	0.068562	0.043425	0.956575	0.043425	0.0251375
1634	0.068562	0.043425	0.956575	0.043425	0.0251375
1635	0.068562	0.043425	0.956575	0.043425	0.0251375
1636	0.068562	0.043425	0.956575	0.043425	0.0251375
1637	0.068562	0.043425	0.956575	0.043425	0.0251375
1638	0.068562	0.043425	0.956575	0.043425	0.0251375
1639	0.068562	0.043425	0.956575	0.043425	0.0251375
1640	0.068562	0.043425	0.956575	0.043425	0.0251375
1641	0.068562	0.043425	0.956575	0.043425	0.0251375
1642	0.068562	0.043425	0.956575	0.043425	0.0251375
1643	0.068562	0.043425	0.956575	0.043425	0.0251375
1644	0.068562	0.043425	0.956575	0.043425	0.0251375
1645	0.068562	0.043425	0.956575	0.043425	0.0251375
1646	0.068562	0.043425	0.956575	0.043425	0.0251375
1647	0.068562	0.043425	0.956575	0.043425	0.0251375
1648	0.068562	0.043425	0.956575	0.043425	0.0251375
1649	0.068562	0.043425	0.956575	0.043425	0.0251375
1650	0.068562	0.043425	0.956575	0.043425	0.0251375
1651	0.068562	0.043425	0.956575	0.043425	0.0251375
1652	0.068562	0.043425	0.956575	0.043425	0.0251375
1653	0.068562	0.043425	0.956575	0.043425	0.0251375
1654	0.068562	0.043425	0.956575	0.043425	0.0251375
1655	0.068562	0.043425	0.956575	0.043425	0.0251375
1656	0.068562	0.043425	0.956575	0.043425	0.0251375
1657	0.068562	0.043425	0.956575	0.043425	0.0251375
1658	0.068562	0.043425	0.956575	0.043425	0.0251375
1659	0.068562	0.043425	0.956575	0.043425	0.0251375
1660	0.068562	0.043425	0.956575	0.043425	0.0251375
1661	0.068562	0.043425	0.956575	0.043425	0.0251375
1662	0.068562	0.043425	0.956575	0.043425	0.0251375
1663	0.068562	0.043425	0.956575	0.043425	0.0251375
1664	0.068562	0.043425	0.956575	0.043425	0.0251375
1665	0.068562	0.043425	0.956575	0.043425	0.0251375
1666	0.068562	0.043425	0.956575	0.043425	0.0251375
1667	0.068562	0.043425	0.956575	0.043425	0.0251375
1668	0.068562	0.043425	0.956575	0.043425	0.0251375
1669	0.068562	0.043425	0.956575	0.043425	0.0251375
1670	0.068562	0.043425	0.956575	0.043425	0.0251375
1671	0.068562	0.043425	0.956575	0.043425	0.0251375
1672	0.068562	0.043425	0.956575	0.043425	0.0251375
1673	0.068562	0.043425	0.956575	0.043425	0.0251375
1674	0.068562	0.043425	0.956575	0.043425	0.0251375
1675	0.068562	0.043425	0.956575	0.043425	0.0251375
1676	0.068562	0.043425	0.956575	0.043425	0.0251375
1677	0.068562	0.043425	0.956575	0.043425	0.0251375
1678	0.068562	0.043425	0.956575	0.043425	0.0251375
1679	0.068562	0.043425	0.956575	0.043425	0.0251375
1680	0.068562	0.043425	0.956575	0.043425	0.0251375
1681	0.068562	0.043425	0.956575	0.043425	0.0251375
1682	0.068562	0.043425	0.956575	0.043425	0.0251375
1683	0.068562	0.043425	0.956575	0.043425	0.0251375
1684	0.068562	0.043425	0.956575	0.043425	0.0251375
1685	0.068562	0.043425	0.956575	0.043425	0.0251375
1686	0.068562	0.043425	0.956575	0.043425	0.0251375
1687	0.068562	0.043425	0.956575	0.043425	0.0251375
1688	0.068562	0.043425	0.956575	0.043425	0.0251375
1689	0.068562	0.043425	0.956575	0.043425	0.0251375
1690	0.068562	0.043425	0.956575	0.043425	0.0251375
1691	0.068562	0.043425	0.956575	0.043425	0.0251375
1692	0.068562	0.043425	0.956575	0.043425	0.0251375
1693	0.068562	0.043425	0.956575	0.043425	0.0251375
1694	0.068562	0.043425	0.956575	0.043425	0.0251375
1695	0.068562	0.043425	0.956575	0.043425	0.0251375
1696	0.068562	0.043425	0.956575	0.043425	0.0251375
1697	0.068562	0.043425	0.956575	0.043425	0.0251375
1698	0.068562	0.043425	0.956575	0.043425	0.0251375
1699	0.068562	0.043425	0.956575	0.043425	0.0251375
1700	0.068562	0.043425	0.956575	0.043425	0.0251375
1701	0.068562	0.043425	0.956575	0.043425	0.0251375
1702	0.068562	0.043425	0.956575	0.043425	0.0251375
1703	0.068562	0.043425	0.956575	0.043425	0.0251375
1704	0.068562	0.043425	0.956575	0.043425	0.0251375
1705	0.068562	0.043425	0.956575	0.043425	0.0251375
1706	0.068562	0.043425	0.956575	0.043425	0.0251375
1707	0.068562	0.043425	0.956575	0.043425	0.0251375
1708	0.068562	0.043425	0.956575	0.043425	0.0251375
1709	0.068562	0.043425	0.956575	0.043425	0.0251375
1710	0.068562	0.043425	0.956575	0.043425	0.0251375
1711	0.068562	0.043425	0.956575	0.043425	0.0251375
1712	0.068562	0.043425	0.956575	0.043425	0.0251375
1713	0.068562	0.043425	0.956575	0.043425	0.0251375
1714	0.068562	0.043425	0.956575	0.043425	0.0251375
1715	0.068562	0.043425	0.956575	0.043425	0.0251375
1716	0.068562	0.043425	0.956575	0.043425	0.0251375
1717	0.068562	0.043425	0.956575	0.043425	0.0251375
1718	0.068562	0.043425	0.956575	0.043425	0.0251375
1719	0.068562	0.043425	0.956575	0.043425	0.0251375
1720	0.068562	0.043425	0.956575	0.043425	0.0251375
1721	0.068562	0.043425	0.956575	0.043425	0.0251375
1722	0.068562	0.043425	0.956575	0.043425	0.0251375
1723	0.068562	0.043425	0.956575	0.043425	0.0251375
1724	0.068562	0.043425	0.956575	0.043425	0.0251375
1725	0.068562	0.043425	0.956575	0.043425	0.0251375
1726	0.068562	0.043425	0.956575	0.043425	0.0251375
1727	0.068562	0.043425	0.956575	0.043425	0.0251375
1728	0.068562	0.043425	0.956575	0.043425	0.0251375
1729	0.068562	0.043425	0.956575	0.043425	0.0251375
1730	0.068562	0.043425	0.956575	0.043425	0.0251375
1731	0.068562	0.043425	0.956575	0.043425	0.0251375
1732	0.068562	0.043425	0.956575	0.043425	0.0251375
1733	0.068562	0.043425	0.956575	0.043425	0.0251375
1734	0.068562	0.043425	0.956575	0.043425	0.0251375
1735	0.068562	0.043425	0.956575	0.043425	0.0251375
1736	0.068562	0.043425	0.956575	0.043425	0.0251375
1737	0.068562	0.043425	0.956575	0.043425	0.0251375
1738	0.068562	0.043425	0.956575	0.043425	0.0251375
1739	0.068562	0.043425	0.956575	0.043425	0.0251375
1740	0.068562	0.043425	0.956575	0.043425	0.0251375
1741	0.068562	0.043425	0.956575	0.043425	0.0251375
1742	0.068562	0.043425	0.956575	0.043425	0.0251375
1743	0.068562	0.043425	0.956575	0.043425	0.0251375
1744	0.068562	0.043425	0.956575	0.043425	0.0251375
1745	0.068562	0.043425	0.956575	0.043425	0.0251375
1746	0.068562	0.043425	0.956575	0.043425	0.0251375
1747	0.068562	0.043425	0.956575	0.043425	0.0251375
1748	0.068562	0.043425	0.956575	0.043425	0.0251375
1749	0.068562	0.043425	0.956575	0.043425	0.0251375
1750	0.068562	0.043425	0.956575	0.043425	0.0251375
1751	0.068562	0.043425	0.956575	0.043425	0.0251375
1752	0.068562	0.043425	0.956575	0.043425	0.0251375
1753	0.068562	0.043425	0.956575	0.043425	0.0251375
1754	0.068562	0.043425	0.956575	0.043425	0.0251375
1755	0.068562	0.043425	0.956575	0.043425	0.0251375
1756	0.068562	0.043425	0.956575	0.043425	0.0251375
1757	0.068562	0.043425	0.956575	0.043425	0.0251375
1758	0.068562	0.043425	0.956575	0.043425	0.0251375
1759	0.068562	0.043425	0.956575	0.043425	0.0251375
1760	0.068562	0.043425	0.956575	0.043425	0.0251375
1761	0.068562	0.043425	0.956575	0.043425	0.0251375
1762	0.068562	0.043425	0.956575	0.043425	0.0251375
1763	0.068562	0.043425	0.956575	0.043425	0.0251375
1764	0.068562	0.043425	0.956575	0.043425	0.0251375
1765	0.068562	0.043425	0.956575	0.043425	0.0251375
1766	0.068562	0.043425	0.956575	0.043425	0.0251375
1767	0.068562	0.043425	0.956575	0.043425	0.0251375
1768	0.068562	0.043425	0.956575	0.043425	0.0251375
1769	0.068562	0.043425	0.956575	0.043425	0.0251375
1770	0.068562	0.043425	0.956575	0.043425	0.0251375
1771	0.068562	0.043425	0.956575	0.043425	0.0251375
1772	0.068562	0.043425	0.956575	0.043425	0.0251375
1773	0.068562	0.043425	0.956575	0.043425	0.0251375
1774	0.068562	0.043425	0.956575	0.043425	0.0251375
1775	0.068562	0.043425	0.956575	0.043425	0.0251375
1776	0.068562	0.043425	0.956575	0.043425	0.0251375
1777	0.068562	0.043425	0.956575	0.043425	0.0251375
1778	0.068562	0.043425	0.956575	0.043425	0.0251375
1779	0.068562	0.043425	0.956575	0.043425	0.0251375
1780	0.068562	0.043425	0.956575	0.043425	0.0251375
1781	0.068562	0.043425	0.956575	0.043425	0.0251375
1782	0.068562	0.043425	0.956575	0.043425	0.0251375
1783	0.068562	0.043425	0.956575	0.043425	0.0251375
1784	0.068562	0.043425	0.956575	0.043425	0.0251375
1785	0.068562	0.043425	0.956575	0.043425	0.0251375
1786	0.068562	0.043425	0.956575	0.043425	0.0251375
1787	0.068562	0.043425	0.956575	0.043425	0.0251375
1788	0.068562	0.043425	0.956575	0.043425	0.0251375
1789	0.068562	0.043425	0.956575	0.043425	0.0251375
1790	0.068562	0.043425	0.956575	0.043425	0.0251375
1791	0.068562	0.043425	0.956575	0.043425	0.0251375
1792	0.068562	0.043425	0.956575	0.043425	0.0251375
1793	0.068562	0.043425	0.956575	0.043425	0.0251375
1794	0.068562	0.043425	0.956575	0.043425	0.0251375
1795	0.068562	0.043425	0.956575	0.043425	0.0251375
1796	0.068562	0.043425	0.956575	0.043425	0.0251375
1797	0.068562	0.043425	0.956575	0.043425	0.0251375
1798	0.068562	0.043425	0.956575	0.043425	0.0251375
1799	0.068562	0.043425	0.956575	0.043425	0.0251375
1800	0.068562	0.043425	0.956575	0.043425	0.0251375
1801	0.068562	0.043425	0.956575	0.043425	0.0251375
1802	0.068562	0.043425	0.956575	0.043425	0.0251375
1803	0.068562	0.043425	0.956575	0.043425	0.0251375
1804	0.068562	0.043425	0.956575	0.043425	0.0251375
1805	0.068562	0.043425	0.956575	0.043425	0.0251375
1806	0.068562	0.043425	0.956575	0.043425	0.0251375
1807	0.068562	0.043425	0.956575	0.043425	0.0251375
1808	0.068562	0.043425	0.956575	0.043425	0.0251375
1809	0.068562	0.043425	0.956575	0.043425	0.0251375
1810	0.068562	0.043425	0.956575	0.043425	0.0251375
1811	0.068562	0.043425	0.956575	0.043425	0.0251375
1812	0.068562	0.043425	0.956575	0.043425	0.0251375
1813	0.068562	0.043425	0.956575	0.043425	0.0251375
1814	0.068562	0.043425	0.956575	0.043425	0.0251375
1815	0.068562	0.043425	0.956575	0.043425	0.0251375
1816	0.068562	0.043425	0.956575	0.043425	0.0251375
1817	0.068562	0.043425	0.956575	0.043425	0.0251375
1818	0.068562	0.043425	0.956575	0.043425	0.0251375
1819	0.068562	0.043425	0.956575	0.043425	0.0251375
1820	0.068562	0.043425	0.956575	0.043425	0.0251375
1821	0.068562	0.043425	0.956575	0.043425	0.0251375
1822	0.068562	0.043425	0.956575	0.043425	0.0251375
1823	0.068562	0.043425	0.956575	0.043425	0.0251375
1824	0.068562	0.043425	0.956575	0.043425	0.0251375
1825	0.068562	0.043425	0.956575	0.043425	0.0251375
1826	0.068562	0.043425	0.956575	0.043425	0.0251375
1827	0.068562	0.043425	0.956575	0.043425	0.0251375
1828	0.068562	0.043425	0.956575	0.043425	0.0251375
1829	0.068562	0.043425	0.956575	0.043425	0.0251375
1830	0.068562	0.043425	0.956575	0.043425	0.0251375
1831	0.068562	0.043425	0.956575	0.043425	0.0251375
1832	0.068562	0.043425	0.956575	0.043425	0.0251375
1833	0.068562	0.043425	0.956575	0.043425	0.0251375
1834	0.068562	0.043425	0.956575	0.043425	0.0251375
1835	0.068562	0.043425	0.956575	0.043425	0.0251375
1836	0.068562	0.043425	0.956575	0.043425	0.0251375
1837	0.068562	0.043425	0.956575	0.043425	0.0251375
1838	0.068562	0.043425	0.956575	0.043425	0.0251375
1839	0.068562	0.043425	0.956575	0.043425	0.0251375
1840	0.068562	0.043425	0.956575	0.043425	0.0251375
1841	0.068562	0.043425	0.956575	0.043425	0.0251375
1842	0.068562	0.043425	0.956575	0.043425	0.0251375
1843	0.068562	0.043425	0.956575	0.043425	0.0251375
1844	0.068562	0.043425	0.956575	0.043425	0.0251375
1845	0.068562	0.043425	0.956575	0.043425	0.0251375
1846	0.068562	0.043425	0.956575	0.043425	0.0251375
1847	0.068562	0.043425	0.956575	0.043425	0.0251375
1848	0.068562	0.043425	0.956575	0.043425	0.0251375
1849	0.068562	0.043425	0.956575	0.043425	0.0251375
1850	0.068562	0.043425	0.956575	0.043425	0.0251375
1851	0.068562	0.043425	0.956575	0.043425	0.0251375
1852	0.068562	0.043425	0.956575	0.043425	0.0251375
1853	0.068562	0.043425	0.956575	0.043425	0.0251375
1854	0.068562	0.043425	0.956575	0.043425	0.0251375
1855	0.068562	0.043425	0.956575	0.043425	0.0251375
1856	0.068562	0.043425	0.956575	0.043425	0.0251375
1857	0.068562	0.043425	0.956575	0.043425	0.0251375
1858	0.068562	0.043425	0.956575	0.043425	0.0251375
1859	0.068562	0.043425	0.956575	0.043425	0.0251375
1860	0.068562	0.043425	0.956575	0.043425	0.0251375
1861	0.068562	0.043425	0.956575	0.043425	0.0251375
1862	0.068562	0.043425	0.956575	0.043425	0.0251375
1863	0.068562	0.043425	0.956575	0.043425	0.0251375
1864	0.068562	0.043425	0.956575	0.043425	0.0251375
1865	0.068562	0.043425	0.956575	0.043425	0.0251375
1866	0.068562	0.043425	0.956575	0.043425	0.0251375
1867	0.068562	0.043425	0.956575	0.043425	0.0251375
1868	0.068562	0.043425	0.956575	0.043425	0.0251375
1869	0.068562	0.043425	0.956575	0.043425	0.0251375
1870	0.068562	0.043425	0.956575	0.043425	0.0251375
1871	0.068562	0.043425	0.956575	0.043425	0.0251375
1872	0.068562	0.043425	0.956575	0.043425	0.0251375
1873	0.068562	0.043425	0.956575	0.043425	0.0251375
1874	0.068562	0.043425	0.956575	0.043425	0.0251375
1875	0.068562	0.043425	0.956575	0.043425	0.0251375
1876	0.068562	0.043425	0.956575	0.043425	0.0251375
1877	0.068562	0.043425	0.956575	0.043425	0.0251375
1878	0.068562	0.043425	0.956575	0.043425	0.0251375
1879	0.068562	0.043425	0.956575	0.043425	0.0251375
1880	0.068562	0.043425	0.956575	0.043425	0.0251375
1881	0.068562	0.043425	0.956575	0.043425	0.0251375
1882	0.068562	0.043425	0.956575	0.043425	0.0251375
1883	0.068562	0.043425	0.956575	0.043425	0.0251375
1884	0.068562	0.043425	0.956575	0.043425	0.0251375
1885	0.068562	0.043425	0.956575	0.043425	0.0251375
1886	0.068562	0.043425	0.956575	0.043425	0.0251375
1887	0.068562	0.043425	0.956575	0.043425	0.0251375
1888	0.068562	0.043425	0.956575	0.043425	0.0251375
1889	0.068562	0.043425	0.956575	0.043425	0.0251375
1890	0.068562	0.043425	0.956575	0.043425	0.0251375
1891	0.068562	0.043425	0.956575	0.043425	0.0251375
1892	0.068562	0.043425	0.956575	0.043425	0.0251375
1893	0.068562	0.043425	0.956575	0.043425	0.0251375
1894	0.068562	0.043425	0.956575	0.043425	0.0251375
1895	0.068562	0.043425	0.956575	0.043425	0.0251375
1896	0.068562	0.043425	0.956575	0.043425	0.0251375
1897	0.068562	0.043425	0.956575	0.043425	0.0251375
1898	0.068562	0.043425	0.956575	0.043425	0.0251375
1899	0.068562	0.043425	0.956575	0.043425	0.0251375
1900	0.068562	0.043425	0.956575	0.043425	0.0251375
1901	0.068562	0.043425	0.956575	0.043425	0.0251375
1902	0.068562	0.043425	0.956575	0.043425	0.0251375
1903	0.068562	0.043425	0.956575	0.043425	0.0251375
1904	0.068562	0.043425	0.956575	0.043425	0.0251375
1905	0.068562	0.043425	0.956575	0.043425	0.0251375
1906	0.068562	0.043425	0.956575	0.043425	0.0251375
1907	0.068562	0.043425	0.956575	0.043425	0.0251375
1908	0.068562	0.043425	0.956575	0.043425	0.0251375
1909	0.068562	0.043425	0.956575	0.043425	0.0251375
1910	0.068562	0.043425	0.956575	0.043425	0.0251375
1911	0.068562	0.043425	0.956575	0.043425	0.0251375
1912	0.068562	0.043425	0.956575	0.043425	0.0251375
1913	0.068562	0.043425	0.956575	0.043425	0.0251375
1914	0.068562	0.043425	0.956575	0.043425	0.0251375
1915	0.068562	0.043425	0.956575	0.043425	0.0251375
1916	0.068562	0.043425	0.956575	0.043425	0.0251375
1917	0.068562	0.043425	0.956575	0.043425	0.0251375
1918	0.068562	0.043425	0.956575	0.043425	0.0251375
1919	0.068562	0.043425	0.956575	0.043425	0.0251375
1920	0.068562	0.043425	0.956575	0.043425	0.0251375
1921	0.068562	0.043425	0.956575	0.043425	0.0251375
1922	0.068562	0.043425	0.956575	0.043425	0.0251375
1923	0.068562	0.043425	0.956575	0.043425	0.0251375
1924	0.068562	0.043425	0.956575	0.043425	0.0251375
1925	0.068562	0.043425	0.956575	0.043425	0.0251375
1926	0.068562	0.043425	0.956575	0.043425	0.0251375
1927	0.068562	0.043425	0.956575	0.043425	0.0251375
1928	0.068562	0.043425	0.956575	0.043425	0.0251375
1929	0.068562	0.043425	0.956575	0.043425	0.0251375
1930	0.068562	0.043425	0.956575	0.043425	0.0251375
1931	0.068562	0.043425	0.956575	0.043425	0.0251375
1932	0.068562	0.043425	0.956575	0.043425	0.0251375
1933	0.068562	0.043425	0.956575	0.043425	0.0251375
1934	0.068562	0.043425	0.956575	0.043425	0.0251375
1935	0.068562	0.043425	0.956575	0.043425	0.0251375
1936	0.068562	0.043425	0.956575	0.043425	0.0251375
1937	0.068562	0.043425	0.956575	0.043425	0.0251375
1938	0.068562	0.043425	0.956575	0.043425	0.0251375
1939	0.068562	0.043425	0.956575	0.043425	0.0251375
1940	0.068562	0.043425	0.956575	0.043425	0.0251375
1941	0.068562	0.043425	0.956575	0.043425	0.0251375
1942	0.068562	0.043425	0.956575	0.043425	0.0251375
1943	0.068562	0.043425	0.956575	0.043425	0.0251375
1944	0.068562	0.043425	0.956575	0.043425	0.0251375
1945	0.068562	0.043425	0.956575	0.043425	0.0251375
1946	0.068562	0.043425	0.956575	0.043425	0.0251375
1947	0.068562	0.043425	0.956575	0.043425	0.0251375
1948	0.068562	0.043425	0.956575	0.043425	0.0251375
1949	0.068562	0.043425	0.956575	0.043425	0.0251375
1950	0.068562	0.043425	0.956575	0.043425	0.0251375
1951	0.068562	0.043425	0.956575	0.043425	0.0251375
1952	0.068562	0.043425	0.956575	0.043425	0.0251375
1953	0.068562	0.043425	0.956575	0.043425	0.0251375
1954	0.068562	0.043425	0.956575	0.043425	0.0251375
1955	0.068562	0.043425	0.956575	0.043425	0.0251375
1956	0.068562	0.043425	0.956575	0.043425	0.0251375
1957	0.068562	0.043425	0.956575	0.043425	0.0251375
1958	0.068562	0.043425	0.956575	0.043425	0.0251375
1959	0.068562	0.043425	0.956575	0.043425	0.0251375
1960	0.068562	0.043425	0.956575	0.043425	0.0251375
1961	0.068562	0.043425	0.956575	0.043425	0.0251375
1962	0.068562	0.043425	0.956575	0.043425	0.0251375
1963	0.068562	0.043425	0.956575	0.043425	0.0251375
1964	0.068562	0.043425	0.956575	0.043425	0.0251375
1965	0.068562	0.043425	0.956575	0.043425	0.0251375
1966	0.068562	0.043425	0.956575	0.043425	0.0251375
1967	0.068562	0.043425	0.956575	0.043425	0.0251375
1968	0.068562	0.043425	0.956575	0.043425	0.0251375
1969	0.068562	0.043425	0.956575	0.043425	0.0251375
1970	0.068562	0.043425	0.956575	0.043425	0.0251375
1971	0.068562	0.043425	0.956575	0.043425	0.0251375
1972	0.068562	0.043425	0.956575	0.043425	0.0251375
1973	0.068562	0.043425	0.956575	0.043425	0.0251375
1974	0.068562	0.043425	0.956575	0.043425	0.0251375
1975	0.068562	0.043425	0.956575	0.043425	0.0251375
1976	0.068562	0.043425	0.956575	0.043425	0.0251375
1977	0.068562	0.043425	0.956575	0.043425	0.0251375
1978	0.068562	0.043425	0.956575	0.043425	0.0251375
1979	0.068562	0.043425	0.956575	0.043425	0.0251375
1980	0.068562	0.043425	0.956575	0.043425	0.0251375
1981	0.068562	0.043425	0.956575	0.043425	0.0251375
1982	0.068562	0.043425	0.956575	0.043425	0.0251375
1983	0.068562	0.043425	0.956575	0.043425	0.0251375
1984	0.068562	0.043425	0.956575	0.043425	0.0251375
1985	0.068562	0.043425	0.956575	0.043425	0.0251375
1986	0.068562	0.043425	0.956575	0.043425	0.0251375
1987	0.068562	0.043425	0.956575	0.043425	0.0251375
1988	0.068562	0.043425	0.956575	0.043425	0.0251375
1989	0.068562	0.043425	0.956575	0.043425	0.0251375
1990	0.068562	0.043425	0.956575	0.043425	0.0251375
1991	0.068562	0.043425	0.956575	0.043425	0.0251375
1992	0.068562	0.043425	0.956575	0.043425	0.0251375
1993	0.068562	0.043425	0.956575	0.043425	0.0251375
1994	0.068562	0.043425	0.956575	0.043425	0.0251375
1995	0.068562	0.043425	0.956575	0.043425	0.0251375
1996	0.068562	0.043425	0.956575	0.043425	0.0251375
1997	0.068562	0.043425	0.956575	0.043425	0.0251375
1998	0.068562	0.043425	0.956575	0.043425	0.0251375
1999	0.068562	0.043425	0.956575	0.043425	0.0251375
2000	0.068562	0.043425	0.956575	0.043425	0.0251375
[truncated: 3,001 more rows]
