# Supplementary material for: Aspiration-driven co-evolution of cooperation with individual behavioral diversity
Source: PLoS One. 2023 Sep 15;18(9):e0291134. doi: 10.1371/journal.pone.0291134 (PMC10503719; doi:10.1371/journal.pone.0291134)
Supplement: S1 Data — (ZIP) [file pone.0291134.s001.zip › M1/v2-L=200/data/tolerate=1_b=1.42_frequency.txt]

1	0.503050	1	0	0.50305	0
2	0.346288	0.918825	0.081175	0.346125	0.0001625
3	0.241875	0.778875	0.221125	0.23965	0.002225
4	0.172113	0.611575	0.388425	0.167075	0.0050375
5	0.126219	0.456725	0.543275	0.118775	0.00744375
6	0.096675	0.3324	0.6676	0.086525	0.01015
7	0.079863	0.2443	0.7557	0.06855	0.0113125
8	0.070256	0.185325	0.814675	0.057475	0.0127812
9	0.065050	0.1454	0.8546	0.0509	0.01415
10	0.062144	0.122075	0.877925	0.04755	0.0145938
11	0.061338	0.1061	0.8939	0.045775	0.0155625
12	0.061144	0.09725	0.90275	0.044725	0.0164187
13	0.061463	0.090225	0.909775	0.0445	0.0169625
14	0.061700	0.086475	0.913525	0.044775	0.016925
15	0.061681	0.08295	0.91705	0.044375	0.0173062
16	0.062325	0.079725	0.920275	0.0444	0.017925
17	0.062700	0.07695	0.92305	0.04445	0.01825
18	0.063044	0.075	0.925	0.0445	0.0185438
19	0.063113	0.0732	0.9268	0.04405	0.0190625
20	0.063400	0.071125	0.928875	0.04375	0.01965
21	0.063488	0.069525	0.930475	0.04345	0.0200375
22	0.063588	0.0682	0.9318	0.04345	0.0201375
23	0.063750	0.0661	0.9339	0.0433	0.02045
24	0.064006	0.06525	0.93475	0.043475	0.0205313
25	0.063544	0.064	0.936	0.0427	0.0208438
26	0.063531	0.0614	0.9386	0.042	0.0215312
27	0.063925	0.0602	0.9398	0.0423	0.021625
28	0.064375	0.060375	0.939625	0.042625	0.02175
29	0.064544	0.06015	0.93985	0.042575	0.0219687
30	0.064463	0.0591	0.9409	0.042275	0.0221875
31	0.064625	0.0587	0.9413	0.042475	0.02215
32	0.064931	0.05785	0.94215	0.04225	0.0226813
33	0.065219	0.057125	0.942875	0.04255	0.0226688
34	0.065494	0.057225	0.942775	0.042825	0.0226688
35	0.065863	0.056675	0.943325	0.042875	0.0229875
36	0.066469	0.056725	0.943275	0.0434	0.0230687
37	0.066187	0.056225	0.943775	0.0429	0.0232875
38	0.065969	0.055525	0.944475	0.04255	0.0234187
39	0.065787	0.054675	0.945325	0.042175	0.0236125
40	0.066062	0.0549	0.9451	0.0426	0.0234625
41	0.066306	0.0541	0.9459	0.04245	0.0238562
42	0.066456	0.0539	0.9461	0.0426	0.0238562
43	0.066844	0.053525	0.946475	0.04255	0.0242937
44	0.067006	0.053425	0.946575	0.0427	0.0243063
45	0.066950	0.052925	0.947075	0.042725	0.024225
46	0.066994	0.052675	0.947325	0.0428	0.0241938
47	0.067044	0.052025	0.947975	0.04285	0.0241938
48	0.067119	0.051975	0.948025	0.04305	0.0240688
49	0.067231	0.051275	0.948725	0.042825	0.0244063
50	0.067450	0.05225	0.94775	0.043325	0.024125
51	0.067519	0.0515	0.9485	0.043125	0.0243937
52	0.067531	0.0518	0.9482	0.0433	0.0242312
53	0.067750	0.05115	0.94885	0.043375	0.024375
54	0.067506	0.050725	0.949275	0.0433	0.0242062
55	0.068056	0.050775	0.949225	0.043825	0.0242312
56	0.068256	0.05125	0.94875	0.0442	0.0240563
57	0.068450	0.051475	0.948525	0.0444	0.02405
58	0.068837	0.052	0.948	0.044625	0.0242125
59	0.068719	0.051925	0.948075	0.04435	0.0243688
60	0.068913	0.051925	0.948075	0.04455	0.0243625
61	0.068881	0.051675	0.948325	0.0442	0.0246812
62	0.068913	0.051575	0.948425	0.04435	0.0245625
63	0.069169	0.0516	0.9484	0.0447	0.0244688
64	0.069413	0.051825	0.948175	0.04485	0.0245625
65	0.069206	0.05155	0.94845	0.044475	0.0247313
66	0.069450	0.05115	0.94885	0.0444	0.02505
67	0.069187	0.050775	0.949225	0.044375	0.0248125
68	0.069288	0.050775	0.949225	0.04445	0.0248375
69	0.069075	0.05055	0.94945	0.0444	0.024675
70	0.069100	0.049975	0.950025	0.044225	0.024875
71	0.069362	0.049475	0.950525	0.044325	0.0250375
72	0.069544	0.049325	0.950675	0.044425	0.0251187
73	0.069587	0.049675	0.950325	0.044525	0.0250625
74	0.069825	0.049575	0.950425	0.044825	0.025
75	0.069700	0.049875	0.950125	0.04485	0.02485
76	0.069681	0.04935	0.95065	0.0446	0.0250812
77	0.069881	0.04915	0.95085	0.0447	0.0251812
78	0.069969	0.049275	0.950725	0.044825	0.0251437
79	0.070188	0.049625	0.950375	0.045125	0.0250625
80	0.070194	0.049675	0.950325	0.045175	0.0250187
81	0.070313	0.04925	0.95075	0.045125	0.0251875
82	0.070625	0.049125	0.950875	0.045225	0.0254
83	0.070681	0.04945	0.95055	0.045375	0.0253062
84	0.070638	0.049375	0.950625	0.045125	0.0255125
85	0.070719	0.0493	0.9507	0.045125	0.0255937
86	0.070644	0.0492	0.9508	0.045075	0.0255688
87	0.070706	0.04925	0.95075	0.0452	0.0255063
88	0.070956	0.0497	0.9503	0.04545	0.0255063
89	0.071050	0.049325	0.950675	0.04545	0.0256
90	0.071288	0.04955	0.95045	0.045775	0.0255125
91	0.070969	0.049475	0.950525	0.045275	0.0256938
92	0.070544	0.048775	0.951225	0.04485	0.0256938
93	0.070587	0.0481	0.9519	0.044675	0.0259125
94	0.070481	0.048075	0.951925	0.0448	0.0256812
95	0.070506	0.0477	0.9523	0.044875	0.0256313
96	0.070569	0.047375	0.952625	0.044925	0.0256438
97	0.070788	0.047275	0.952725	0.045025	0.0257625
98	0.070894	0.047425	0.952575	0.04505	0.0258437
99	0.071019	0.047625	0.952375	0.045225	0.0257938
100	0.071075	0.047975	0.952025	0.045325	0.02575
101	0.070987	0.04835	0.95165	0.045425	0.0255625
102	0.071069	0.047675	0.952325	0.0453	0.0257688
103	0.071288	0.04755	0.95245	0.045425	0.0258625
104	0.071144	0.0476	0.9524	0.04545	0.0256938
105	0.071275	0.047875	0.952125	0.0457	0.025575
106	0.071300	0.04795	0.95205	0.045575	0.025725
107	0.071212	0.0479	0.9521	0.04545	0.0257625
108	0.071237	0.04755	0.95245	0.0454	0.0258375
109	0.071544	0.047625	0.952375	0.0457	0.0258437
110	0.071631	0.047775	0.952225	0.045875	0.0257563
111	0.071663	0.04825	0.95175	0.04595	0.0257125
112	0.071587	0.048275	0.951725	0.0459	0.0256875
113	0.071500	0.048175	0.951825	0.04575	0.02575
114	0.071475	0.047725	0.952275	0.0456	0.025875
115	0.071531	0.047625	0.952375	0.04555	0.0259813
116	0.071538	0.04755	0.95245	0.0457	0.0258375
117	0.071587	0.0476	0.9524	0.0456	0.0259875
118	0.071656	0.0479	0.9521	0.0457	0.0259563
119	0.071869	0.047825	0.952175	0.045875	0.0259937
120	0.072081	0.048	0.952	0.04605	0.0260312
121	0.072237	0.048575	0.951425	0.04635	0.0258875
122	0.072175	0.04855	0.95145	0.04625	0.025925
123	0.072200	0.04875	0.95125	0.04635	0.02585
124	0.072300	0.048675	0.951325	0.04625	0.02605
125	0.072144	0.048575	0.951425	0.04615	0.0259937
126	0.072231	0.04855	0.95145	0.04625	0.0259813
127	0.072281	0.04865	0.95135	0.046175	0.0261063
128	0.072231	0.0485	0.9515	0.046125	0.0261063
129	0.072300	0.048125	0.951875	0.04605	0.02625
130	0.072231	0.047975	0.952025	0.045975	0.0262562
131	0.072356	0.047825	0.952175	0.046125	0.0262313
132	0.072419	0.048025	0.951975	0.046325	0.0260937
133	0.072362	0.047975	0.952025	0.046125	0.0262375
134	0.072175	0.0478	0.9522	0.04585	0.026325
135	0.072300	0.047625	0.952375	0.0459	0.0264
136	0.072237	0.047325	0.952675	0.045825	0.0264125
137	0.072237	0.047575	0.952425	0.04595	0.0262875
138	0.072181	0.047325	0.952675	0.04585	0.0263313
139	0.072150	0.047025	0.952975	0.045825	0.026325
140	0.072169	0.0468	0.9532	0.0458	0.0263688
141	0.072137	0.04655	0.95345	0.045625	0.0265125
142	0.072106	0.046725	0.953275	0.045675	0.0264313
143	0.072275	0.0467	0.9533	0.045825	0.02645
144	0.072306	0.04705	0.95295	0.045975	0.0263313
145	0.072175	0.0471	0.9529	0.045925	0.02625
146	0.072188	0.046975	0.953025	0.04595	0.0262375
147	0.072225	0.046725	0.953275	0.045875	0.02635
148	0.072137	0.0467	0.9533	0.045775	0.0263625
149	0.072131	0.046725	0.953275	0.04575	0.0263812
150	0.072225	0.046825	0.953175	0.045925	0.0263
151	0.072225	0.0468	0.9532	0.045925	0.0263
152	0.072306	0.04685	0.95315	0.046	0.0263063
153	0.072262	0.046725	0.953275	0.045925	0.0263375
154	0.072175	0.046725	0.953275	0.045825	0.02635
155	0.072175	0.046675	0.953325	0.045825	0.02635
156	0.072269	0.046625	0.953375	0.0459	0.0263688
157	0.072313	0.04685	0.95315	0.045975	0.0263375
158	0.072237	0.04675	0.95325	0.045925	0.0263125
159	0.072237	0.0467	0.9533	0.045875	0.0263625
160	0.072244	0.046675	0.953325	0.045925	0.0263187
161	0.072381	0.0468	0.9532	0.0461	0.0262812
162	0.072500	0.0469	0.9531	0.046225	0.026275
163	0.072369	0.046975	0.953025	0.04605	0.0263187
164	0.072337	0.04685	0.95315	0.04595	0.0263875
165	0.072362	0.0468	0.9532	0.0459	0.0264625
166	0.072244	0.046725	0.953275	0.045775	0.0264687
167	0.072419	0.046675	0.953325	0.045925	0.0264938
168	0.072362	0.046725	0.953275	0.045875	0.0264875
169	0.072387	0.04675	0.95325	0.046	0.0263875
170	0.072538	0.047	0.953	0.046175	0.0263625
171	0.072506	0.0471	0.9529	0.046175	0.0263313
172	0.072544	0.047	0.953	0.046125	0.0264188
173	0.072550	0.047	0.953	0.04615	0.0264
174	0.072525	0.04685	0.95315	0.046075	0.02645
175	0.072575	0.04685	0.95315	0.046125	0.02645
176	0.072625	0.0468	0.9532	0.046075	0.02655
177	0.072631	0.04685	0.95315	0.04605	0.0265813
178	0.072675	0.046775	0.953225	0.0461	0.026575
179	0.072600	0.04685	0.95315	0.046125	0.026475
180	0.072531	0.04675	0.95325	0.046025	0.0265062
181	0.072619	0.04665	0.95335	0.046125	0.0264938
182	0.072712	0.04675	0.95325	0.0462	0.0265125
183	0.072725	0.04685	0.95315	0.046275	0.02645
184	0.072894	0.047	0.953	0.0464	0.0264938
185	0.072794	0.04705	0.95295	0.04635	0.0264437
186	0.072719	0.0469	0.9531	0.0462	0.0265188
187	0.072706	0.046775	0.953225	0.046125	0.0265813
188	0.072744	0.046725	0.953275	0.04615	0.0265937
189	0.072944	0.04695	0.95305	0.046375	0.0265687
190	0.072862	0.04695	0.95305	0.046275	0.0265875
191	0.072819	0.047	0.953	0.046225	0.0265937
192	0.072794	0.046975	0.953025	0.0462	0.0265937
193	0.072862	0.04675	0.95325	0.04615	0.0267125
194	0.072931	0.0469	0.9531	0.04625	0.0266813
195	0.072906	0.04695	0.95305	0.04625	0.0266562
196	0.073000	0.047	0.953	0.04635	0.02665
197	0.073075	0.047125	0.952875	0.0464	0.026675
198	0.072944	0.0471	0.9529	0.0463	0.0266438
199	0.072963	0.0468	0.9532	0.04625	0.0267125
200	0.073000	0.046925	0.953075	0.046375	0.026625
201	0.072994	0.04695	0.95305	0.046425	0.0265687
202	0.072969	0.0468	0.9532	0.0464	0.0265687
203	0.073031	0.046825	0.953175	0.046475	0.0265563
204	0.072963	0.046825	0.953175	0.046375	0.0265875
205	0.072963	0.04675	0.95325	0.0464	0.0265625
206	0.072944	0.046725	0.953275	0.046375	0.0265687
207	0.073094	0.0468	0.9532	0.0465	0.0265937
208	0.073056	0.046925	0.953075	0.046425	0.0266312
209	0.073100	0.04695	0.95305	0.046525	0.026575
210	0.073031	0.04675	0.95325	0.046375	0.0266562
211	0.073025	0.046725	0.953275	0.046375	0.02665
212	0.073000	0.04665	0.95335	0.04635	0.02665
213	0.073025	0.046575	0.953425	0.04635	0.026675
214	0.073031	0.046525	0.953475	0.046375	0.0266562
215	0.073031	0.0466	0.9534	0.0464	0.0266312
216	0.073012	0.046525	0.953475	0.04635	0.0266625
217	0.072969	0.0465	0.9535	0.0463	0.0266688
218	0.072944	0.046375	0.953625	0.04625	0.0266937
219	0.072944	0.0463	0.9537	0.046225	0.0267187
220	0.072956	0.0463	0.9537	0.04625	0.0267063
221	0.072956	0.04635	0.95365	0.046275	0.0266813
222	0.072931	0.046325	0.953675	0.046275	0.0266562
223	0.072950	0.046325	0.953675	0.0463	0.02665
224	0.072925	0.046325	0.953675	0.04625	0.026675
225	0.072944	0.046325	0.953675	0.04625	0.0266937
226	0.072925	0.046325	0.953675	0.04625	0.026675
227	0.072925	0.0463	0.9537	0.04625	0.026675
228	0.072925	0.0463	0.9537	0.04625	0.026675
229	0.072925	0.0463	0.9537	0.04625	0.026675
230	0.072925	0.0463	0.9537	0.04625	0.026675
231	0.072925	0.0463	0.9537	0.04625	0.026675
232	0.072925	0.0463	0.9537	0.04625	0.026675
233	0.072925	0.0463	0.9537	0.04625	0.026675
234	0.072950	0.046325	0.953675	0.046275	0.026675
235	0.072950	0.04635	0.95365	0.046275	0.026675
236	0.072956	0.046325	0.953675	0.046275	0.0266813
237	0.072956	0.046325	0.953675	0.046275	0.0266813
238	0.072938	0.046275	0.953725	0.046275	0.0266625
239	0.072938	0.046275	0.953725	0.046275	0.0266625
240	0.072938	0.046275	0.953725	0.046275	0.0266625
241	0.072938	0.046275	0.953725	0.046275	0.0266625
242	0.072938	0.046275	0.953725	0.046275	0.0266625
243	0.072938	0.046275	0.953725	0.046275	0.0266625
244	0.072938	0.046275	0.953725	0.046275	0.0266625
245	0.072938	0.046275	0.953725	0.046275	0.0266625
246	0.072938	0.046275	0.953725	0.046275	0.0266625
247	0.072938	0.046275	0.953725	0.046275	0.0266625
248	0.072938	0.046275	0.953725	0.046275	0.0266625
249	0.072938	0.046275	0.953725	0.046275	0.0266625
250	0.072938	0.046275	0.953725	0.046275	0.0266625
251	0.072938	0.046275	0.953725	0.046275	0.0266625
252	0.072938	0.046275	0.953725	0.046275	0.0266625
253	0.072938	0.046275	0.953725	0.046275	0.0266625
254	0.072938	0.046275	0.953725	0.046275	0.0266625
255	0.072938	0.046275	0.953725	0.046275	0.0266625
256	0.072938	0.046275	0.953725	0.046275	0.0266625
257	0.072938	0.046275	0.953725	0.046275	0.0266625
258	0.072938	0.046275	0.953725	0.046275	0.0266625
259	0.072938	0.046275	0.953725	0.046275	0.0266625
260	0.072938	0.046275	0.953725	0.046275	0.0266625
261	0.072938	0.046275	0.953725	0.046275	0.0266625
262	0.072938	0.046275	0.953725	0.046275	0.0266625
263	0.072938	0.046275	0.953725	0.046275	0.0266625
264	0.072938	0.046275	0.953725	0.046275	0.0266625
265	0.072938	0.046275	0.953725	0.046275	0.0266625
266	0.072938	0.046275	0.953725	0.046275	0.0266625
267	0.072938	0.046275	0.953725	0.046275	0.0266625
268	0.072938	0.046275	0.953725	0.046275	0.0266625
269	0.072938	0.046275	0.953725	0.046275	0.0266625
270	0.072938	0.046275	0.953725	0.046275	0.0266625
271	0.072938	0.046275	0.953725	0.046275	0.0266625
272	0.072938	0.046275	0.953725	0.046275	0.0266625
273	0.072938	0.046275	0.953725	0.046275	0.0266625
274	0.072938	0.046275	0.953725	0.046275	0.0266625
275	0.072938	0.046275	0.953725	0.046275	0.0266625
276	0.072938	0.046275	0.953725	0.046275	0.0266625
277	0.072938	0.046275	0.953725	0.046275	0.0266625
278	0.072938	0.046275	0.953725	0.046275	0.0266625
279	0.072938	0.046275	0.953725	0.046275	0.0266625
280	0.072938	0.046275	0.953725	0.046275	0.0266625
281	0.072938	0.046275	0.953725	0.046275	0.0266625
282	0.072938	0.046275	0.953725	0.046275	0.0266625
283	0.072938	0.046275	0.953725	0.046275	0.0266625
284	0.072938	0.046275	0.953725	0.046275	0.0266625
285	0.072938	0.046275	0.953725	0.046275	0.0266625
286	0.072938	0.046275	0.953725	0.046275	0.0266625
287	0.072938	0.046275	0.953725	0.046275	0.0266625
288	0.072938	0.046275	0.953725	0.046275	0.0266625
289	0.072938	0.046275	0.953725	0.046275	0.0266625
290	0.072938	0.046275	0.953725	0.046275	0.0266625
291	0.072938	0.046275	0.953725	0.046275	0.0266625
292	0.072938	0.046275	0.953725	0.046275	0.0266625
293	0.072938	0.046275	0.953725	0.046275	0.0266625
294	0.072938	0.046275	0.953725	0.046275	0.0266625
295	0.072938	0.046275	0.953725	0.046275	0.0266625
296	0.072938	0.046275	0.953725	0.046275	0.0266625
297	0.072938	0.046275	0.953725	0.046275	0.0266625
298	0.072938	0.046275	0.953725	0.046275	0.0266625
299	0.072938	0.046275	0.953725	0.046275	0.0266625
300	0.072938	0.046275	0.953725	0.046275	0.0266625
301	0.072938	0.046275	0.953725	0.046275	0.0266625
302	0.072938	0.046275	0.953725	0.046275	0.0266625
303	0.072938	0.046275	0.953725	0.046275	0.0266625
304	0.072938	0.046275	0.953725	0.046275	0.0266625
305	0.072938	0.046275	0.953725	0.046275	0.0266625
306	0.072938	0.046275	0.953725	0.046275	0.0266625
307	0.072938	0.046275	0.953725	0.046275	0.0266625
308	0.072938	0.046275	0.953725	0.046275	0.0266625
309	0.072938	0.046275	0.953725	0.046275	0.0266625
310	0.072938	0.046275	0.953725	0.046275	0.0266625
311	0.072938	0.046275	0.953725	0.046275	0.0266625
312	0.072938	0.046275	0.953725	0.046275	0.0266625
313	0.072938	0.046275	0.953725	0.046275	0.0266625
314	0.072938	0.046275	0.953725	0.046275	0.0266625
315	0.072938	0.046275	0.953725	0.046275	0.0266625
316	0.072938	0.046275	0.953725	0.046275	0.0266625
317	0.072938	0.046275	0.953725	0.046275	0.0266625
318	0.072938	0.046275	0.953725	0.046275	0.0266625
319	0.072938	0.046275	0.953725	0.046275	0.0266625
320	0.072938	0.046275	0.953725	0.046275	0.0266625
321	0.072938	0.046275	0.953725	0.046275	0.0266625
322	0.072938	0.046275	0.953725	0.046275	0.0266625
323	0.072938	0.046275	0.953725	0.046275	0.0266625
324	0.072938	0.046275	0.953725	0.046275	0.0266625
325	0.072938	0.046275	0.953725	0.046275	0.0266625
326	0.072938	0.046275	0.953725	0.046275	0.0266625
327	0.072938	0.046275	0.953725	0.046275	0.0266625
328	0.072938	0.046275	0.953725	0.046275	0.0266625
329	0.072938	0.046275	0.953725	0.046275	0.0266625
330	0.072938	0.046275	0.953725	0.046275	0.0266625
331	0.072938	0.046275	0.953725	0.046275	0.0266625
332	0.072938	0.046275	0.953725	0.046275	0.0266625
333	0.072938	0.046275	0.953725	0.046275	0.0266625
334	0.072938	0.046275	0.953725	0.046275	0.0266625
335	0.072938	0.046275	0.953725	0.046275	0.0266625
336	0.072938	0.046275	0.953725	0.046275	0.0266625
337	0.072938	0.046275	0.953725	0.046275	0.0266625
338	0.072938	0.046275	0.953725	0.046275	0.0266625
339	0.072938	0.046275	0.953725	0.046275	0.0266625
340	0.072938	0.046275	0.953725	0.046275	0.0266625
341	0.072938	0.046275	0.953725	0.046275	0.0266625
342	0.072938	0.046275	0.953725	0.046275	0.0266625
343	0.072938	0.046275	0.953725	0.046275	0.0266625
344	0.072938	0.046275	0.953725	0.046275	0.0266625
345	0.072938	0.046275	0.953725	0.046275	0.0266625
346	0.072938	0.046275	0.953725	0.046275	0.0266625
347	0.072938	0.046275	0.953725	0.046275	0.0266625
348	0.072938	0.046275	0.953725	0.046275	0.0266625
349	0.072938	0.046275	0.953725	0.046275	0.0266625
350	0.072938	0.046275	0.953725	0.046275	0.0266625
351	0.072938	0.046275	0.953725	0.046275	0.0266625
352	0.072938	0.046275	0.953725	0.046275	0.0266625
353	0.072938	0.046275	0.953725	0.046275	0.0266625
354	0.072938	0.046275	0.953725	0.046275	0.0266625
355	0.072938	0.046275	0.953725	0.046275	0.0266625
356	0.072938	0.046275	0.953725	0.046275	0.0266625
357	0.072938	0.046275	0.953725	0.046275	0.0266625
358	0.072938	0.046275	0.953725	0.046275	0.0266625
359	0.072938	0.046275	0.953725	0.046275	0.0266625
360	0.072938	0.046275	0.953725	0.046275	0.0266625
361	0.072938	0.046275	0.953725	0.046275	0.0266625
362	0.072938	0.046275	0.953725	0.046275	0.0266625
363	0.072938	0.046275	0.953725	0.046275	0.0266625
364	0.072938	0.046275	0.953725	0.046275	0.0266625
365	0.072938	0.046275	0.953725	0.046275	0.0266625
366	0.072938	0.046275	0.953725	0.046275	0.0266625
367	0.072938	0.046275	0.953725	0.046275	0.0266625
368	0.072938	0.046275	0.953725	0.046275	0.0266625
369	0.072938	0.046275	0.953725	0.046275	0.0266625
370	0.072938	0.046275	0.953725	0.046275	0.0266625
371	0.072938	0.046275	0.953725	0.046275	0.0266625
372	0.072938	0.046275	0.953725	0.046275	0.0266625
373	0.072938	0.046275	0.953725	0.046275	0.0266625
374	0.072938	0.046275	0.953725	0.046275	0.0266625
375	0.072938	0.046275	0.953725	0.046275	0.0266625
376	0.072938	0.046275	0.953725	0.046275	0.0266625
377	0.072938	0.046275	0.953725	0.046275	0.0266625
378	0.072938	0.046275	0.953725	0.046275	0.0266625
379	0.072938	0.046275	0.953725	0.046275	0.0266625
380	0.072938	0.046275	0.953725	0.046275	0.0266625
381	0.072938	0.046275	0.953725	0.046275	0.0266625
382	0.072938	0.046275	0.953725	0.046275	0.0266625
383	0.072938	0.046275	0.953725	0.046275	0.0266625
384	0.072938	0.046275	0.953725	0.046275	0.0266625
385	0.072938	0.046275	0.953725	0.046275	0.0266625
386	0.072938	0.046275	0.953725	0.046275	0.0266625
387	0.072938	0.046275	0.953725	0.046275	0.0266625
388	0.072938	0.046275	0.953725	0.046275	0.0266625
389	0.072938	0.046275	0.953725	0.046275	0.0266625
390	0.072938	0.046275	0.953725	0.046275	0.0266625
391	0.072938	0.046275	0.953725	0.046275	0.0266625
392	0.072938	0.046275	0.953725	0.046275	0.0266625
393	0.072938	0.046275	0.953725	0.046275	0.0266625
394	0.072938	0.046275	0.953725	0.046275	0.0266625
395	0.072938	0.046275	0.953725	0.046275	0.0266625
396	0.072938	0.046275	0.953725	0.046275	0.0266625
397	0.072938	0.046275	0.953725	0.046275	0.0266625
398	0.072938	0.046275	0.953725	0.046275	0.0266625
399	0.072938	0.046275	0.953725	0.046275	0.0266625
400	0.072938	0.046275	0.953725	0.046275	0.0266625
401	0.072938	0.046275	0.953725	0.046275	0.0266625
402	0.072938	0.046275	0.953725	0.046275	0.0266625
403	0.072938	0.046275	0.953725	0.046275	0.0266625
404	0.072938	0.046275	0.953725	0.046275	0.0266625
405	0.072938	0.046275	0.953725	0.046275	0.0266625
406	0.072938	0.046275	0.953725	0.046275	0.0266625
407	0.072938	0.046275	0.953725	0.046275	0.0266625
408	0.072938	0.046275	0.953725	0.046275	0.0266625
409	0.072938	0.046275	0.953725	0.046275	0.0266625
410	0.072938	0.046275	0.953725	0.046275	0.0266625
411	0.072938	0.046275	0.953725	0.046275	0.0266625
412	0.072938	0.046275	0.953725	0.046275	0.0266625
413	0.072938	0.046275	0.953725	0.046275	0.0266625
414	0.072938	0.046275	0.953725	0.046275	0.0266625
415	0.072938	0.046275	0.953725	0.046275	0.0266625
416	0.072938	0.046275	0.953725	0.046275	0.0266625
417	0.072938	0.046275	0.953725	0.046275	0.0266625
418	0.072938	0.046275	0.953725	0.046275	0.0266625
419	0.072938	0.046275	0.953725	0.046275	0.0266625
420	0.072938	0.046275	0.953725	0.046275	0.0266625
421	0.072938	0.046275	0.953725	0.046275	0.0266625
422	0.072938	0.046275	0.953725	0.046275	0.0266625
423	0.072938	0.046275	0.953725	0.046275	0.0266625
424	0.072938	0.046275	0.953725	0.046275	0.0266625
425	0.072938	0.046275	0.953725	0.046275	0.0266625
426	0.072938	0.046275	0.953725	0.046275	0.0266625
427	0.072938	0.046275	0.953725	0.046275	0.0266625
428	0.072938	0.046275	0.953725	0.046275	0.0266625
429	0.072938	0.046275	0.953725	0.046275	0.0266625
430	0.072938	0.046275	0.953725	0.046275	0.0266625
431	0.072938	0.046275	0.953725	0.046275	0.0266625
432	0.072938	0.046275	0.953725	0.046275	0.0266625
433	0.072938	0.046275	0.953725	0.046275	0.0266625
434	0.072938	0.046275	0.953725	0.046275	0.0266625
435	0.072938	0.046275	0.953725	0.046275	0.0266625
436	0.072938	0.046275	0.953725	0.046275	0.0266625
437	0.072938	0.046275	0.953725	0.046275	0.0266625
438	0.072938	0.046275	0.953725	0.046275	0.0266625
439	0.072938	0.046275	0.953725	0.046275	0.0266625
440	0.072938	0.046275	0.953725	0.046275	0.0266625
441	0.072938	0.046275	0.953725	0.046275	0.0266625
442	0.072938	0.046275	0.953725	0.046275	0.0266625
443	0.072938	0.046275	0.953725	0.046275	0.0266625
444	0.072938	0.046275	0.953725	0.046275	0.0266625
445	0.072938	0.046275	0.953725	0.046275	0.0266625
446	0.072938	0.046275	0.953725	0.046275	0.0266625
447	0.072938	0.046275	0.953725	0.046275	0.0266625
448	0.072938	0.046275	0.953725	0.046275	0.0266625
449	0.072938	0.046275	0.953725	0.046275	0.0266625
450	0.072938	0.046275	0.953725	0.046275	0.0266625
451	0.072938	0.046275	0.953725	0.046275	0.0266625
452	0.072938	0.046275	0.953725	0.046275	0.0266625
453	0.072938	0.046275	0.953725	0.046275	0.0266625
454	0.072938	0.046275	0.953725	0.046275	0.0266625
455	0.072938	0.046275	0.953725	0.046275	0.0266625
456	0.072938	0.046275	0.953725	0.046275	0.0266625
457	0.072938	0.046275	0.953725	0.046275	0.0266625
458	0.072938	0.046275	0.953725	0.046275	0.0266625
459	0.072938	0.046275	0.953725	0.046275	0.0266625
460	0.072938	0.046275	0.953725	0.046275	0.0266625
461	0.072938	0.046275	0.953725	0.046275	0.0266625
462	0.072938	0.046275	0.953725	0.046275	0.0266625
463	0.072938	0.046275	0.953725	0.046275	0.0266625
464	0.072938	0.046275	0.953725	0.046275	0.0266625
465	0.072938	0.046275	0.953725	0.046275	0.0266625
466	0.072938	0.046275	0.953725	0.046275	0.0266625
467	0.072938	0.046275	0.953725	0.046275	0.0266625
468	0.072938	0.046275	0.953725	0.046275	0.0266625
469	0.072938	0.046275	0.953725	0.046275	0.0266625
470	0.072938	0.046275	0.953725	0.046275	0.0266625
471	0.072938	0.046275	0.953725	0.046275	0.0266625
472	0.072938	0.046275	0.953725	0.046275	0.0266625
473	0.072938	0.046275	0.953725	0.046275	0.0266625
474	0.072938	0.046275	0.953725	0.046275	0.0266625
475	0.072938	0.046275	0.953725	0.046275	0.0266625
476	0.072938	0.046275	0.953725	0.046275	0.0266625
477	0.072938	0.046275	0.953725	0.046275	0.0266625
478	0.072938	0.046275	0.953725	0.046275	0.0266625
479	0.072938	0.046275	0.953725	0.046275	0.0266625
480	0.072938	0.046275	0.953725	0.046275	0.0266625
481	0.072938	0.046275	0.953725	0.046275	0.0266625
482	0.072938	0.046275	0.953725	0.046275	0.0266625
483	0.072938	0.046275	0.953725	0.046275	0.0266625
484	0.072938	0.046275	0.953725	0.046275	0.0266625
485	0.072938	0.046275	0.953725	0.046275	0.0266625
486	0.072938	0.046275	0.953725	0.046275	0.0266625
487	0.072938	0.046275	0.953725	0.046275	0.0266625
488	0.072938	0.046275	0.953725	0.046275	0.0266625
489	0.072938	0.046275	0.953725	0.046275	0.0266625
490	0.072938	0.046275	0.953725	0.046275	0.0266625
491	0.072938	0.046275	0.953725	0.046275	0.0266625
492	0.072938	0.046275	0.953725	0.046275	0.0266625
493	0.072938	0.046275	0.953725	0.046275	0.0266625
494	0.072938	0.046275	0.953725	0.046275	0.0266625
495	0.072938	0.046275	0.953725	0.046275	0.0266625
496	0.072938	0.046275	0.953725	0.046275	0.0266625
497	0.072938	0.046275	0.953725	0.046275	0.0266625
498	0.072938	0.046275	0.953725	0.046275	0.0266625
499	0.072938	0.046275	0.953725	0.046275	0.0266625
500	0.072938	0.046275	0.953725	0.046275	0.0266625
501	0.072938	0.046275	0.953725	0.046275	0.0266625
502	0.072938	0.046275	0.953725	0.046275	0.0266625
503	0.072938	0.046275	0.953725	0.046275	0.0266625
504	0.072938	0.046275	0.953725	0.046275	0.0266625
505	0.072938	0.046275	0.953725	0.046275	0.0266625
506	0.072938	0.046275	0.953725	0.046275	0.0266625
507	0.072938	0.046275	0.953725	0.046275	0.0266625
508	0.072938	0.046275	0.953725	0.046275	0.0266625
509	0.072938	0.046275	0.953725	0.046275	0.0266625
510	0.072938	0.046275	0.953725	0.046275	0.0266625
511	0.072938	0.046275	0.953725	0.046275	0.0266625
512	0.072938	0.046275	0.953725	0.046275	0.0266625
513	0.072938	0.046275	0.953725	0.046275	0.0266625
514	0.072938	0.046275	0.953725	0.046275	0.0266625
515	0.072938	0.046275	0.953725	0.046275	0.0266625
516	0.072938	0.046275	0.953725	0.046275	0.0266625
517	0.072938	0.046275	0.953725	0.046275	0.0266625
518	0.072938	0.046275	0.953725	0.046275	0.0266625
519	0.072938	0.046275	0.953725	0.046275	0.0266625
520	0.072938	0.046275	0.953725	0.046275	0.0266625
521	0.072938	0.046275	0.953725	0.046275	0.0266625
522	0.072938	0.046275	0.953725	0.046275	0.0266625
523	0.072938	0.046275	0.953725	0.046275	0.0266625
524	0.072938	0.046275	0.953725	0.046275	0.0266625
525	0.072938	0.046275	0.953725	0.046275	0.0266625
526	0.072938	0.046275	0.953725	0.046275	0.0266625
527	0.072938	0.046275	0.953725	0.046275	0.0266625
528	0.072938	0.046275	0.953725	0.046275	0.0266625
529	0.072938	0.046275	0.953725	0.046275	0.0266625
530	0.072938	0.046275	0.953725	0.046275	0.0266625
531	0.072938	0.046275	0.953725	0.046275	0.0266625
532	0.072938	0.046275	0.953725	0.046275	0.0266625
533	0.072938	0.046275	0.953725	0.046275	0.0266625
534	0.072938	0.046275	0.953725	0.046275	0.0266625
535	0.072938	0.046275	0.953725	0.046275	0.0266625
536	0.072938	0.046275	0.953725	0.046275	0.0266625
537	0.072938	0.046275	0.953725	0.046275	0.0266625
538	0.072938	0.046275	0.953725	0.046275	0.0266625
539	0.072938	0.046275	0.953725	0.046275	0.0266625
540	0.072938	0.046275	0.953725	0.046275	0.0266625
541	0.072938	0.046275	0.953725	0.046275	0.0266625
542	0.072938	0.046275	0.953725	0.046275	0.0266625
543	0.072938	0.046275	0.953725	0.046275	0.0266625
544	0.072938	0.046275	0.953725	0.046275	0.0266625
545	0.072938	0.046275	0.953725	0.046275	0.0266625
546	0.072938	0.046275	0.953725	0.046275	0.0266625
547	0.072938	0.046275	0.953725	0.046275	0.0266625
548	0.072938	0.046275	0.953725	0.046275	0.0266625
549	0.072938	0.046275	0.953725	0.046275	0.0266625
550	0.072938	0.046275	0.953725	0.046275	0.0266625
551	0.072938	0.046275	0.953725	0.046275	0.0266625
552	0.072938	0.046275	0.953725	0.046275	0.0266625
553	0.072938	0.046275	0.953725	0.046275	0.0266625
554	0.072938	0.046275	0.953725	0.046275	0.0266625
555	0.072938	0.046275	0.953725	0.046275	0.0266625
556	0.072938	0.046275	0.953725	0.046275	0.0266625
557	0.072938	0.046275	0.953725	0.046275	0.0266625
558	0.072938	0.046275	0.953725	0.046275	0.0266625
559	0.072938	0.046275	0.953725	0.046275	0.0266625
560	0.072938	0.046275	0.953725	0.046275	0.0266625
561	0.072938	0.046275	0.953725	0.046275	0.0266625
562	0.072938	0.046275	0.953725	0.046275	0.0266625
563	0.072938	0.046275	0.953725	0.046275	0.0266625
564	0.072938	0.046275	0.953725	0.046275	0.0266625
565	0.072938	0.046275	0.953725	0.046275	0.0266625
566	0.072938	0.046275	0.953725	0.046275	0.0266625
567	0.072938	0.046275	0.953725	0.046275	0.0266625
568	0.072938	0.046275	0.953725	0.046275	0.0266625
569	0.072938	0.046275	0.953725	0.046275	0.0266625
570	0.072938	0.046275	0.953725	0.046275	0.0266625
571	0.072938	0.046275	0.953725	0.046275	0.0266625
572	0.072938	0.046275	0.953725	0.046275	0.0266625
573	0.072938	0.046275	0.953725	0.046275	0.0266625
574	0.072938	0.046275	0.953725	0.046275	0.0266625
575	0.072938	0.046275	0.953725	0.046275	0.0266625
576	0.072938	0.046275	0.953725	0.046275	0.0266625
577	0.072938	0.046275	0.953725	0.046275	0.0266625
578	0.072938	0.046275	0.953725	0.046275	0.0266625
579	0.072938	0.046275	0.953725	0.046275	0.0266625
580	0.072938	0.046275	0.953725	0.046275	0.0266625
581	0.072938	0.046275	0.953725	0.046275	0.0266625
582	0.072938	0.046275	0.953725	0.046275	0.0266625
583	0.072938	0.046275	0.953725	0.046275	0.0266625
584	0.072938	0.046275	0.953725	0.046275	0.0266625
585	0.072938	0.046275	0.953725	0.046275	0.0266625
586	0.072938	0.046275	0.953725	0.046275	0.0266625
587	0.072938	0.046275	0.953725	0.046275	0.0266625
588	0.072938	0.046275	0.953725	0.046275	0.0266625
589	0.072938	0.046275	0.953725	0.046275	0.0266625
590	0.072938	0.046275	0.953725	0.046275	0.0266625
591	0.072938	0.046275	0.953725	0.046275	0.0266625
592	0.072938	0.046275	0.953725	0.046275	0.0266625
593	0.072938	0.046275	0.953725	0.046275	0.0266625
594	0.072938	0.046275	0.953725	0.046275	0.0266625
595	0.072938	0.046275	0.953725	0.046275	0.0266625
596	0.072938	0.046275	0.953725	0.046275	0.0266625
597	0.072938	0.046275	0.953725	0.046275	0.0266625
598	0.072938	0.046275	0.953725	0.046275	0.0266625
599	0.072938	0.046275	0.953725	0.046275	0.0266625
600	0.072938	0.046275	0.953725	0.046275	0.0266625
601	0.072938	0.046275	0.953725	0.046275	0.0266625
602	0.072938	0.046275	0.953725	0.046275	0.0266625
603	0.072938	0.046275	0.953725	0.046275	0.0266625
604	0.072938	0.046275	0.953725	0.046275	0.0266625
605	0.072938	0.046275	0.953725	0.046275	0.0266625
606	0.072938	0.046275	0.953725	0.046275	0.0266625
607	0.072938	0.046275	0.953725	0.046275	0.0266625
608	0.072938	0.046275	0.953725	0.046275	0.0266625
609	0.072938	0.046275	0.953725	0.046275	0.0266625
610	0.072938	0.046275	0.953725	0.046275	0.0266625
611	0.072938	0.046275	0.953725	0.046275	0.0266625
612	0.072938	0.046275	0.953725	0.046275	0.0266625
613	0.072938	0.046275	0.953725	0.046275	0.0266625
614	0.072938	0.046275	0.953725	0.046275	0.0266625
615	0.072938	0.046275	0.953725	0.046275	0.0266625
616	0.072938	0.046275	0.953725	0.046275	0.0266625
617	0.072938	0.046275	0.953725	0.046275	0.0266625
618	0.072938	0.046275	0.953725	0.046275	0.0266625
619	0.072938	0.046275	0.953725	0.046275	0.0266625
620	0.072938	0.046275	0.953725	0.046275	0.0266625
621	0.072938	0.046275	0.953725	0.046275	0.0266625
622	0.072938	0.046275	0.953725	0.046275	0.0266625
623	0.072938	0.046275	0.953725	0.046275	0.0266625
624	0.072938	0.046275	0.953725	0.046275	0.0266625
625	0.072938	0.046275	0.953725	0.046275	0.0266625
626	0.072938	0.046275	0.953725	0.046275	0.0266625
627	0.072938	0.046275	0.953725	0.046275	0.0266625
628	0.072938	0.046275	0.953725	0.046275	0.0266625
629	0.072938	0.046275	0.953725	0.046275	0.0266625
630	0.072938	0.046275	0.953725	0.046275	0.0266625
631	0.072938	0.046275	0.953725	0.046275	0.0266625
632	0.072938	0.046275	0.953725	0.046275	0.0266625
633	0.072938	0.046275	0.953725	0.046275	0.0266625
634	0.072938	0.046275	0.953725	0.046275	0.0266625
635	0.072938	0.046275	0.953725	0.046275	0.0266625
636	0.072938	0.046275	0.953725	0.046275	0.0266625
637	0.072938	0.046275	0.953725	0.046275	0.0266625
638	0.072938	0.046275	0.953725	0.046275	0.0266625
639	0.072938	0.046275	0.953725	0.046275	0.0266625
640	0.072938	0.046275	0.953725	0.046275	0.0266625
641	0.072938	0.046275	0.953725	0.046275	0.0266625
642	0.072938	0.046275	0.953725	0.046275	0.0266625
643	0.072938	0.046275	0.953725	0.046275	0.0266625
644	0.072938	0.046275	0.953725	0.046275	0.0266625
645	0.072938	0.046275	0.953725	0.046275	0.0266625
646	0.072938	0.046275	0.953725	0.046275	0.0266625
647	0.072938	0.046275	0.953725	0.046275	0.0266625
648	0.072938	0.046275	0.953725	0.046275	0.0266625
649	0.072938	0.046275	0.953725	0.046275	0.0266625
650	0.072938	0.046275	0.953725	0.046275	0.0266625
651	0.072938	0.046275	0.953725	0.046275	0.0266625
652	0.072938	0.046275	0.953725	0.046275	0.0266625
653	0.072938	0.046275	0.953725	0.046275	0.0266625
654	0.072938	0.046275	0.953725	0.046275	0.0266625
655	0.072938	0.046275	0.953725	0.046275	0.0266625
656	0.072938	0.046275	0.953725	0.046275	0.0266625
657	0.072938	0.046275	0.953725	0.046275	0.0266625
658	0.072938	0.046275	0.953725	0.046275	0.0266625
659	0.072938	0.046275	0.953725	0.046275	0.0266625
660	0.072938	0.046275	0.953725	0.046275	0.0266625
661	0.072938	0.046275	0.953725	0.046275	0.0266625
662	0.072938	0.046275	0.953725	0.046275	0.0266625
663	0.072938	0.046275	0.953725	0.046275	0.0266625
664	0.072938	0.046275	0.953725	0.046275	0.0266625
665	0.072938	0.046275	0.953725	0.046275	0.0266625
666	0.072938	0.046275	0.953725	0.046275	0.0266625
667	0.072938	0.046275	0.953725	0.046275	0.0266625
668	0.072938	0.046275	0.953725	0.046275	0.0266625
669	0.072938	0.046275	0.953725	0.046275	0.0266625
670	0.072938	0.046275	0.953725	0.046275	0.0266625
671	0.072938	0.046275	0.953725	0.046275	0.0266625
672	0.072938	0.046275	0.953725	0.046275	0.0266625
673	0.072938	0.046275	0.953725	0.046275	0.0266625
674	0.072938	0.046275	0.953725	0.046275	0.0266625
675	0.072938	0.046275	0.953725	0.046275	0.0266625
676	0.072938	0.046275	0.953725	0.046275	0.0266625
677	0.072938	0.046275	0.953725	0.046275	0.0266625
678	0.072938	0.046275	0.953725	0.046275	0.0266625
679	0.072938	0.046275	0.953725	0.046275	0.0266625
680	0.072938	0.046275	0.953725	0.046275	0.0266625
681	0.072938	0.046275	0.953725	0.046275	0.0266625
682	0.072938	0.046275	0.953725	0.046275	0.0266625
683	0.072938	0.046275	0.953725	0.046275	0.0266625
684	0.072938	0.046275	0.953725	0.046275	0.0266625
685	0.072938	0.046275	0.953725	0.046275	0.0266625
686	0.072938	0.046275	0.953725	0.046275	0.0266625
687	0.072938	0.046275	0.953725	0.046275	0.0266625
688	0.072938	0.046275	0.953725	0.046275	0.0266625
689	0.072938	0.046275	0.953725	0.046275	0.0266625
690	0.072938	0.046275	0.953725	0.046275	0.0266625
691	0.072938	0.046275	0.953725	0.046275	0.0266625
692	0.072938	0.046275	0.953725	0.046275	0.0266625
693	0.072938	0.046275	0.953725	0.046275	0.0266625
694	0.072938	0.046275	0.953725	0.046275	0.0266625
695	0.072938	0.046275	0.953725	0.046275	0.0266625
696	0.072938	0.046275	0.953725	0.046275	0.0266625
697	0.072938	0.046275	0.953725	0.046275	0.0266625
698	0.072938	0.046275	0.953725	0.046275	0.0266625
699	0.072938	0.046275	0.953725	0.046275	0.0266625
700	0.072938	0.046275	0.953725	0.046275	0.0266625
701	0.072938	0.046275	0.953725	0.046275	0.0266625
702	0.072938	0.046275	0.953725	0.046275	0.0266625
703	0.072938	0.046275	0.953725	0.046275	0.0266625
704	0.072938	0.046275	0.953725	0.046275	0.0266625
705	0.072938	0.046275	0.953725	0.046275	0.0266625
706	0.072938	0.046275	0.953725	0.046275	0.0266625
707	0.072938	0.046275	0.953725	0.046275	0.0266625
708	0.072938	0.046275	0.953725	0.046275	0.0266625
709	0.072938	0.046275	0.953725	0.046275	0.0266625
710	0.072938	0.046275	0.953725	0.046275	0.0266625
711	0.072938	0.046275	0.953725	0.046275	0.0266625
712	0.072938	0.046275	0.953725	0.046275	0.0266625
713	0.072938	0.046275	0.953725	0.046275	0.0266625
714	0.072938	0.046275	0.953725	0.046275	0.0266625
715	0.072938	0.046275	0.953725	0.046275	0.0266625
716	0.072938	0.046275	0.953725	0.046275	0.0266625
717	0.072938	0.046275	0.953725	0.046275	0.0266625
718	0.072938	0.046275	0.953725	0.046275	0.0266625
719	0.072938	0.046275	0.953725	0.046275	0.0266625
720	0.072938	0.046275	0.953725	0.046275	0.0266625
721	0.072938	0.046275	0.953725	0.046275	0.0266625
722	0.072938	0.046275	0.953725	0.046275	0.0266625
723	0.072938	0.046275	0.953725	0.046275	0.0266625
724	0.072938	0.046275	0.953725	0.046275	0.0266625
725	0.072938	0.046275	0.953725	0.046275	0.0266625
726	0.072938	0.046275	0.953725	0.046275	0.0266625
727	0.072938	0.046275	0.953725	0.046275	0.0266625
728	0.072938	0.046275	0.953725	0.046275	0.0266625
729	0.072938	0.046275	0.953725	0.046275	0.0266625
730	0.072938	0.046275	0.953725	0.046275	0.0266625
731	0.072938	0.046275	0.953725	0.046275	0.0266625
732	0.072938	0.046275	0.953725	0.046275	0.0266625
733	0.072938	0.046275	0.953725	0.046275	0.0266625
734	0.072938	0.046275	0.953725	0.046275	0.0266625
735	0.072938	0.046275	0.953725	0.046275	0.0266625
736	0.072938	0.046275	0.953725	0.046275	0.0266625
737	0.072938	0.046275	0.953725	0.046275	0.0266625
738	0.072938	0.046275	0.953725	0.046275	0.0266625
739	0.072938	0.046275	0.953725	0.046275	0.0266625
740	0.072938	0.046275	0.953725	0.046275	0.0266625
741	0.072938	0.046275	0.953725	0.046275	0.0266625
742	0.072938	0.046275	0.953725	0.046275	0.0266625
743	0.072938	0.046275	0.953725	0.046275	0.0266625
744	0.072938	0.046275	0.953725	0.046275	0.0266625
745	0.072938	0.046275	0.953725	0.046275	0.0266625
746	0.072938	0.046275	0.953725	0.046275	0.0266625
747	0.072938	0.046275	0.953725	0.046275	0.0266625
748	0.072938	0.046275	0.953725	0.046275	0.0266625
749	0.072938	0.046275	0.953725	0.046275	0.0266625
750	0.072938	0.046275	0.953725	0.046275	0.0266625
751	0.072938	0.046275	0.953725	0.046275	0.0266625
752	0.072938	0.046275	0.953725	0.046275	0.0266625
753	0.072938	0.046275	0.953725	0.046275	0.0266625
754	0.072938	0.046275	0.953725	0.046275	0.0266625
755	0.072938	0.046275	0.953725	0.046275	0.0266625
756	0.072938	0.046275	0.953725	0.046275	0.0266625
757	0.072938	0.046275	0.953725	0.046275	0.0266625
758	0.072938	0.046275	0.953725	0.046275	0.0266625
759	0.072938	0.046275	0.953725	0.046275	0.0266625
760	0.072938	0.046275	0.953725	0.046275	0.0266625
761	0.072938	0.046275	0.953725	0.046275	0.0266625
762	0.072938	0.046275	0.953725	0.046275	0.0266625
763	0.072938	0.046275	0.953725	0.046275	0.0266625
764	0.072938	0.046275	0.953725	0.046275	0.0266625
765	0.072938	0.046275	0.953725	0.046275	0.0266625
766	0.072938	0.046275	0.953725	0.046275	0.0266625
767	0.072938	0.046275	0.953725	0.046275	0.0266625
768	0.072938	0.046275	0.953725	0.046275	0.0266625
769	0.072938	0.046275	0.953725	0.046275	0.0266625
770	0.072938	0.046275	0.953725	0.046275	0.0266625
771	0.072938	0.046275	0.953725	0.046275	0.0266625
772	0.072938	0.046275	0.953725	0.046275	0.0266625
773	0.072938	0.046275	0.953725	0.046275	0.0266625
774	0.072938	0.046275	0.953725	0.046275	0.0266625
775	0.072938	0.046275	0.953725	0.046275	0.0266625
776	0.072938	0.046275	0.953725	0.046275	0.0266625
777	0.072938	0.046275	0.953725	0.046275	0.0266625
778	0.072938	0.046275	0.953725	0.046275	0.0266625
779	0.072938	0.046275	0.953725	0.046275	0.0266625
780	0.072938	0.046275	0.953725	0.046275	0.0266625
781	0.072938	0.046275	0.953725	0.046275	0.0266625
782	0.072938	0.046275	0.953725	0.046275	0.0266625
783	0.072938	0.046275	0.953725	0.046275	0.0266625
784	0.072938	0.046275	0.953725	0.046275	0.0266625
785	0.072938	0.046275	0.953725	0.046275	0.0266625
786	0.072938	0.046275	0.953725	0.046275	0.0266625
787	0.072938	0.046275	0.953725	0.046275	0.0266625
788	0.072938	0.046275	0.953725	0.046275	0.0266625
789	0.072938	0.046275	0.953725	0.046275	0.0266625
790	0.072938	0.046275	0.953725	0.046275	0.0266625
791	0.072938	0.046275	0.953725	0.046275	0.0266625
792	0.072938	0.046275	0.953725	0.046275	0.0266625
793	0.072938	0.046275	0.953725	0.046275	0.0266625
794	0.072938	0.046275	0.953725	0.046275	0.0266625
795	0.072938	0.046275	0.953725	0.046275	0.0266625
796	0.072938	0.046275	0.953725	0.046275	0.0266625
797	0.072938	0.046275	0.953725	0.046275	0.0266625
798	0.072938	0.046275	0.953725	0.046275	0.0266625
799	0.072938	0.046275	0.953725	0.046275	0.0266625
800	0.072938	0.046275	0.953725	0.046275	0.0266625
801	0.072938	0.046275	0.953725	0.046275	0.0266625
802	0.072938	0.046275	0.953725	0.046275	0.0266625
803	0.072938	0.046275	0.953725	0.046275	0.0266625
804	0.072938	0.046275	0.953725	0.046275	0.0266625
805	0.072938	0.046275	0.953725	0.046275	0.0266625
806	0.072938	0.046275	0.953725	0.046275	0.0266625
807	0.072938	0.046275	0.953725	0.046275	0.0266625
808	0.072938	0.046275	0.953725	0.046275	0.0266625
809	0.072938	0.046275	0.953725	0.046275	0.0266625
810	0.072938	0.046275	0.953725	0.046275	0.0266625
811	0.072938	0.046275	0.953725	0.046275	0.0266625
812	0.072938	0.046275	0.953725	0.046275	0.0266625
813	0.072938	0.046275	0.953725	0.046275	0.0266625
814	0.072938	0.046275	0.953725	0.046275	0.0266625
815	0.072938	0.046275	0.953725	0.046275	0.0266625
816	0.072938	0.046275	0.953725	0.046275	0.0266625
817	0.072938	0.046275	0.953725	0.046275	0.0266625
818	0.072938	0.046275	0.953725	0.046275	0.0266625
819	0.072938	0.046275	0.953725	0.046275	0.0266625
820	0.072938	0.046275	0.953725	0.046275	0.0266625
821	0.072938	0.046275	0.953725	0.046275	0.0266625
822	0.072938	0.046275	0.953725	0.046275	0.0266625
823	0.072938	0.046275	0.953725	0.046275	0.0266625
824	0.072938	0.046275	0.953725	0.046275	0.0266625
825	0.072938	0.046275	0.953725	0.046275	0.0266625
826	0.072938	0.046275	0.953725	0.046275	0.0266625
827	0.072938	0.046275	0.953725	0.046275	0.0266625
828	0.072938	0.046275	0.953725	0.046275	0.0266625
829	0.072938	0.046275	0.953725	0.046275	0.0266625
830	0.072938	0.046275	0.953725	0.046275	0.0266625
831	0.072938	0.046275	0.953725	0.046275	0.0266625
832	0.072938	0.046275	0.953725	0.046275	0.0266625
833	0.072938	0.046275	0.953725	0.046275	0.0266625
834	0.072938	0.046275	0.953725	0.046275	0.0266625
835	0.072938	0.046275	0.953725	0.046275	0.0266625
836	0.072938	0.046275	0.953725	0.046275	0.0266625
837	0.072938	0.046275	0.953725	0.046275	0.0266625
838	0.072938	0.046275	0.953725	0.046275	0.0266625
839	0.072938	0.046275	0.953725	0.046275	0.0266625
840	0.072938	0.046275	0.953725	0.046275	0.0266625
841	0.072938	0.046275	0.953725	0.046275	0.0266625
842	0.072938	0.046275	0.953725	0.046275	0.0266625
843	0.072938	0.046275	0.953725	0.046275	0.0266625
844	0.072938	0.046275	0.953725	0.046275	0.0266625
845	0.072938	0.046275	0.953725	0.046275	0.0266625
846	0.072938	0.046275	0.953725	0.046275	0.0266625
847	0.072938	0.046275	0.953725	0.046275	0.0266625
848	0.072938	0.046275	0.953725	0.046275	0.0266625
849	0.072938	0.046275	0.953725	0.046275	0.0266625
850	0.072938	0.046275	0.953725	0.046275	0.0266625
851	0.072938	0.046275	0.953725	0.046275	0.0266625
852	0.072938	0.046275	0.953725	0.046275	0.0266625
853	0.072938	0.046275	0.953725	0.046275	0.0266625
854	0.072938	0.046275	0.953725	0.046275	0.0266625
855	0.072938	0.046275	0.953725	0.046275	0.0266625
856	0.072938	0.046275	0.953725	0.046275	0.0266625
857	0.072938	0.046275	0.953725	0.046275	0.0266625
858	0.072938	0.046275	0.953725	0.046275	0.0266625
859	0.072938	0.046275	0.953725	0.046275	0.0266625
860	0.072938	0.046275	0.953725	0.046275	0.0266625
861	0.072938	0.046275	0.953725	0.046275	0.0266625
862	0.072938	0.046275	0.953725	0.046275	0.0266625
863	0.072938	0.046275	0.953725	0.046275	0.0266625
864	0.072938	0.046275	0.953725	0.046275	0.0266625
865	0.072938	0.046275	0.953725	0.046275	0.0266625
866	0.072938	0.046275	0.953725	0.046275	0.0266625
867	0.072938	0.046275	0.953725	0.046275	0.0266625
868	0.072938	0.046275	0.953725	0.046275	0.0266625
869	0.072938	0.046275	0.953725	0.046275	0.0266625
870	0.072938	0.046275	0.953725	0.046275	0.0266625
871	0.072938	0.046275	0.953725	0.046275	0.0266625
872	0.072938	0.046275	0.953725	0.046275	0.0266625
873	0.072938	0.046275	0.953725	0.046275	0.0266625
874	0.072938	0.046275	0.953725	0.046275	0.0266625
875	0.072938	0.046275	0.953725	0.046275	0.0266625
876	0.072938	0.046275	0.953725	0.046275	0.0266625
877	0.072938	0.046275	0.953725	0.046275	0.0266625
878	0.072938	0.046275	0.953725	0.046275	0.0266625
879	0.072938	0.046275	0.953725	0.046275	0.0266625
880	0.072938	0.046275	0.953725	0.046275	0.0266625
881	0.072938	0.046275	0.953725	0.046275	0.0266625
882	0.072938	0.046275	0.953725	0.046275	0.0266625
883	0.072938	0.046275	0.953725	0.046275	0.0266625
884	0.072938	0.046275	0.953725	0.046275	0.0266625
885	0.072938	0.046275	0.953725	0.046275	0.0266625
886	0.072938	0.046275	0.953725	0.046275	0.0266625
887	0.072938	0.046275	0.953725	0.046275	0.0266625
888	0.072938	0.046275	0.953725	0.046275	0.0266625
889	0.072938	0.046275	0.953725	0.046275	0.0266625
890	0.072938	0.046275	0.953725	0.046275	0.0266625
891	0.072938	0.046275	0.953725	0.046275	0.0266625
892	0.072938	0.046275	0.953725	0.046275	0.0266625
893	0.072938	0.046275	0.953725	0.046275	0.0266625
894	0.072938	0.046275	0.953725	0.046275	0.0266625
895	0.072938	0.046275	0.953725	0.046275	0.0266625
896	0.072938	0.046275	0.953725	0.046275	0.0266625
897	0.072938	0.046275	0.953725	0.046275	0.0266625
898	0.072938	0.046275	0.953725	0.046275	0.0266625
899	0.072938	0.046275	0.953725	0.046275	0.0266625
900	0.072938	0.046275	0.953725	0.046275	0.0266625
901	0.072938	0.046275	0.953725	0.046275	0.0266625
902	0.072938	0.046275	0.953725	0.046275	0.0266625
903	0.072938	0.046275	0.953725	0.046275	0.0266625
904	0.072938	0.046275	0.953725	0.046275	0.0266625
905	0.072938	0.046275	0.953725	0.046275	0.0266625
906	0.072938	0.046275	0.953725	0.046275	0.0266625
907	0.072938	0.046275	0.953725	0.046275	0.0266625
908	0.072938	0.046275	0.953725	0.046275	0.0266625
909	0.072938	0.046275	0.953725	0.046275	0.0266625
910	0.072938	0.046275	0.953725	0.046275	0.0266625
911	0.072938	0.046275	0.953725	0.046275	0.0266625
912	0.072938	0.046275	0.953725	0.046275	0.0266625
913	0.072938	0.046275	0.953725	0.046275	0.0266625
914	0.072938	0.046275	0.953725	0.046275	0.0266625
915	0.072938	0.046275	0.953725	0.046275	0.0266625
916	0.072938	0.046275	0.953725	0.046275	0.0266625
917	0.072938	0.046275	0.953725	0.046275	0.0266625
918	0.072938	0.046275	0.953725	0.046275	0.0266625
919	0.072938	0.046275	0.953725	0.046275	0.0266625
920	0.072938	0.046275	0.953725	0.046275	0.0266625
921	0.072938	0.046275	0.953725	0.046275	0.0266625
922	0.072938	0.046275	0.953725	0.046275	0.0266625
923	0.072938	0.046275	0.953725	0.046275	0.0266625
924	0.072938	0.046275	0.953725	0.046275	0.0266625
925	0.072938	0.046275	0.953725	0.046275	0.0266625
926	0.072938	0.046275	0.953725	0.046275	0.0266625
927	0.072938	0.046275	0.953725	0.046275	0.0266625
928	0.072938	0.046275	0.953725	0.046275	0.0266625
929	0.072938	0.046275	0.953725	0.046275	0.0266625
930	0.072938	0.046275	0.953725	0.046275	0.0266625
931	0.072938	0.046275	0.953725	0.046275	0.0266625
932	0.072938	0.046275	0.953725	0.046275	0.0266625
933	0.072938	0.046275	0.953725	0.046275	0.0266625
934	0.072938	0.046275	0.953725	0.046275	0.0266625
935	0.072938	0.046275	0.953725	0.046275	0.0266625
936	0.072938	0.046275	0.953725	0.046275	0.0266625
937	0.072938	0.046275	0.953725	0.046275	0.0266625
938	0.072938	0.046275	0.953725	0.046275	0.0266625
939	0.072938	0.046275	0.953725	0.046275	0.0266625
940	0.072938	0.046275	0.953725	0.046275	0.0266625
941	0.072938	0.046275	0.953725	0.046275	0.0266625
942	0.072938	0.046275	0.953725	0.046275	0.0266625
943	0.072938	0.046275	0.953725	0.046275	0.0266625
944	0.072938	0.046275	0.953725	0.046275	0.0266625
945	0.072938	0.046275	0.953725	0.046275	0.0266625
946	0.072938	0.046275	0.953725	0.046275	0.0266625
947	0.072938	0.046275	0.953725	0.046275	0.0266625
948	0.072938	0.046275	0.953725	0.046275	0.0266625
949	0.072938	0.046275	0.953725	0.046275	0.0266625
950	0.072938	0.046275	0.953725	0.046275	0.0266625
951	0.072938	0.046275	0.953725	0.046275	0.0266625
952	0.072938	0.046275	0.953725	0.046275	0.0266625
953	0.072938	0.046275	0.953725	0.046275	0.0266625
954	0.072938	0.046275	0.953725	0.046275	0.0266625
955	0.072938	0.046275	0.953725	0.046275	0.0266625
956	0.072938	0.046275	0.953725	0.046275	0.0266625
957	0.072938	0.046275	0.953725	0.046275	0.0266625
958	0.072938	0.046275	0.953725	0.046275	0.0266625
959	0.072938	0.046275	0.953725	0.046275	0.0266625
960	0.072938	0.046275	0.953725	0.046275	0.0266625
961	0.072938	0.046275	0.953725	0.046275	0.0266625
962	0.072938	0.046275	0.953725	0.046275	0.0266625
963	0.072938	0.046275	0.953725	0.046275	0.0266625
964	0.072938	0.046275	0.953725	0.046275	0.0266625
965	0.072938	0.046275	0.953725	0.046275	0.0266625
966	0.072938	0.046275	0.953725	0.046275	0.0266625
967	0.072938	0.046275	0.953725	0.046275	0.0266625
968	0.072938	0.046275	0.953725	0.046275	0.0266625
969	0.072938	0.046275	0.953725	0.046275	0.0266625
970	0.072938	0.046275	0.953725	0.046275	0.0266625
971	0.072938	0.046275	0.953725	0.046275	0.0266625
972	0.072938	0.046275	0.953725	0.046275	0.0266625
973	0.072938	0.046275	0.953725	0.046275	0.0266625
974	0.072938	0.046275	0.953725	0.046275	0.0266625
975	0.072938	0.046275	0.953725	0.046275	0.0266625
976	0.072938	0.046275	0.953725	0.046275	0.0266625
977	0.072938	0.046275	0.953725	0.046275	0.0266625
978	0.072938	0.046275	0.953725	0.046275	0.0266625
979	0.072938	0.046275	0.953725	0.046275	0.0266625
980	0.072938	0.046275	0.953725	0.046275	0.0266625
981	0.072938	0.046275	0.953725	0.046275	0.0266625
982	0.072938	0.046275	0.953725	0.046275	0.0266625
983	0.072938	0.046275	0.953725	0.046275	0.0266625
984	0.072938	0.046275	0.953725	0.046275	0.0266625
985	0.072938	0.046275	0.953725	0.046275	0.0266625
986	0.072938	0.046275	0.953725	0.046275	0.0266625
987	0.072938	0.046275	0.953725	0.046275	0.0266625
988	0.072938	0.046275	0.953725	0.046275	0.0266625
989	0.072938	0.046275	0.953725	0.046275	0.0266625
990	0.072938	0.046275	0.953725	0.046275	0.0266625
991	0.072938	0.046275	0.953725	0.046275	0.0266625
992	0.072938	0.046275	0.953725	0.046275	0.0266625
993	0.072938	0.046275	0.953725	0.046275	0.0266625
994	0.072938	0.046275	0.953725	0.046275	0.0266625
995	0.072938	0.046275	0.953725	0.046275	0.0266625
996	0.072938	0.046275	0.953725	0.046275	0.0266625
997	0.072938	0.046275	0.953725	0.046275	0.0266625
998	0.072938	0.046275	0.953725	0.046275	0.0266625
999	0.072938	0.046275	0.953725	0.046275	0.0266625
1000	0.072938	0.046275	0.953725	0.046275	0.0266625
1001	0.072938	0.046275	0.953725	0.046275	0.0266625
1002	0.072938	0.046275	0.953725	0.046275	0.0266625
1003	0.072938	0.046275	0.953725	0.046275	0.0266625
1004	0.072938	0.046275	0.953725	0.046275	0.0266625
1005	0.072938	0.046275	0.953725	0.046275	0.0266625
1006	0.072938	0.046275	0.953725	0.046275	0.0266625
1007	0.072938	0.046275	0.953725	0.046275	0.0266625
1008	0.072938	0.046275	0.953725	0.046275	0.0266625
1009	0.072938	0.046275	0.953725	0.046275	0.0266625
1010	0.072938	0.046275	0.953725	0.046275	0.0266625
1011	0.072938	0.046275	0.953725	0.046275	0.0266625
1012	0.072938	0.046275	0.953725	0.046275	0.0266625
1013	0.072938	0.046275	0.953725	0.046275	0.0266625
1014	0.072938	0.046275	0.953725	0.046275	0.0266625
1015	0.072938	0.046275	0.953725	0.046275	0.0266625
1016	0.072938	0.046275	0.953725	0.046275	0.0266625
1017	0.072938	0.046275	0.953725	0.046275	0.0266625
1018	0.072938	0.046275	0.953725	0.046275	0.0266625
1019	0.072938	0.046275	0.953725	0.046275	0.0266625
1020	0.072938	0.046275	0.953725	0.046275	0.0266625
1021	0.072938	0.046275	0.953725	0.046275	0.0266625
1022	0.072938	0.046275	0.953725	0.046275	0.0266625
1023	0.072938	0.046275	0.953725	0.046275	0.0266625
1024	0.072938	0.046275	0.953725	0.046275	0.0266625
1025	0.072938	0.046275	0.953725	0.046275	0.0266625
1026	0.072938	0.046275	0.953725	0.046275	0.0266625
1027	0.072938	0.046275	0.953725	0.046275	0.0266625
1028	0.072938	0.046275	0.953725	0.046275	0.0266625
1029	0.072938	0.046275	0.953725	0.046275	0.0266625
1030	0.072938	0.046275	0.953725	0.046275	0.0266625
1031	0.072938	0.046275	0.953725	0.046275	0.0266625
1032	0.072938	0.046275	0.953725	0.046275	0.0266625
1033	0.072938	0.046275	0.953725	0.046275	0.0266625
1034	0.072938	0.046275	0.953725	0.046275	0.0266625
1035	0.072938	0.046275	0.953725	0.046275	0.0266625
1036	0.072938	0.046275	0.953725	0.046275	0.0266625
1037	0.072938	0.046275	0.953725	0.046275	0.0266625
1038	0.072938	0.046275	0.953725	0.046275	0.0266625
1039	0.072938	0.046275	0.953725	0.046275	0.0266625
1040	0.072938	0.046275	0.953725	0.046275	0.0266625
1041	0.072938	0.046275	0.953725	0.046275	0.0266625
1042	0.072938	0.046275	0.953725	0.046275	0.0266625
1043	0.072938	0.046275	0.953725	0.046275	0.0266625
1044	0.072938	0.046275	0.953725	0.046275	0.0266625
1045	0.072938	0.046275	0.953725	0.046275	0.0266625
1046	0.072938	0.046275	0.953725	0.046275	0.0266625
1047	0.072938	0.046275	0.953725	0.046275	0.0266625
1048	0.072938	0.046275	0.953725	0.046275	0.0266625
1049	0.072938	0.046275	0.953725	0.046275	0.0266625
1050	0.072938	0.046275	0.953725	0.046275	0.0266625
1051	0.072938	0.046275	0.953725	0.046275	0.0266625
1052	0.072938	0.046275	0.953725	0.046275	0.0266625
1053	0.072938	0.046275	0.953725	0.046275	0.0266625
1054	0.072938	0.046275	0.953725	0.046275	0.0266625
1055	0.072938	0.046275	0.953725	0.046275	0.0266625
1056	0.072938	0.046275	0.953725	0.046275	0.0266625
1057	0.072938	0.046275	0.953725	0.046275	0.0266625
1058	0.072938	0.046275	0.953725	0.046275	0.0266625
1059	0.072938	0.046275	0.953725	0.046275	0.0266625
1060	0.072938	0.046275	0.953725	0.046275	0.0266625
1061	0.072938	0.046275	0.953725	0.046275	0.0266625
1062	0.072938	0.046275	0.953725	0.046275	0.0266625
1063	0.072938	0.046275	0.953725	0.046275	0.0266625
1064	0.072938	0.046275	0.953725	0.046275	0.0266625
1065	0.072938	0.046275	0.953725	0.046275	0.0266625
1066	0.072938	0.046275	0.953725	0.046275	0.0266625
1067	0.072938	0.046275	0.953725	0.046275	0.0266625
1068	0.072938	0.046275	0.953725	0.046275	0.0266625
1069	0.072938	0.046275	0.953725	0.046275	0.0266625
1070	0.072938	0.046275	0.953725	0.046275	0.0266625
1071	0.072938	0.046275	0.953725	0.046275	0.0266625
1072	0.072938	0.046275	0.953725	0.046275	0.0266625
1073	0.072938	0.046275	0.953725	0.046275	0.0266625
1074	0.072938	0.046275	0.953725	0.046275	0.0266625
1075	0.072938	0.046275	0.953725	0.046275	0.0266625
1076	0.072938	0.046275	0.953725	0.046275	0.0266625
1077	0.072938	0.046275	0.953725	0.046275	0.0266625
1078	0.072938	0.046275	0.953725	0.046275	0.0266625
1079	0.072938	0.046275	0.953725	0.046275	0.0266625
1080	0.072938	0.046275	0.953725	0.046275	0.0266625
1081	0.072938	0.046275	0.953725	0.046275	0.0266625
1082	0.072938	0.046275	0.953725	0.046275	0.0266625
1083	0.072938	0.046275	0.953725	0.046275	0.0266625
1084	0.072938	0.046275	0.953725	0.046275	0.0266625
1085	0.072938	0.046275	0.953725	0.046275	0.0266625
1086	0.072938	0.046275	0.953725	0.046275	0.0266625
1087	0.072938	0.046275	0.953725	0.046275	0.0266625
1088	0.072938	0.046275	0.953725	0.046275	0.0266625
1089	0.072938	0.046275	0.953725	0.046275	0.0266625
1090	0.072938	0.046275	0.953725	0.046275	0.0266625
1091	0.072938	0.046275	0.953725	0.046275	0.0266625
1092	0.072938	0.046275	0.953725	0.046275	0.0266625
1093	0.072938	0.046275	0.953725	0.046275	0.0266625
1094	0.072938	0.046275	0.953725	0.046275	0.0266625
1095	0.072938	0.046275	0.953725	0.046275	0.0266625
1096	0.072938	0.046275	0.953725	0.046275	0.0266625
1097	0.072938	0.046275	0.953725	0.046275	0.0266625
1098	0.072938	0.046275	0.953725	0.046275	0.0266625
1099	0.072938	0.046275	0.953725	0.046275	0.0266625
1100	0.072938	0.046275	0.953725	0.046275	0.0266625
1101	0.072938	0.046275	0.953725	0.046275	0.0266625
1102	0.072938	0.046275	0.953725	0.046275	0.0266625
1103	0.072938	0.046275	0.953725	0.046275	0.0266625
1104	0.072938	0.046275	0.953725	0.046275	0.0266625
1105	0.072938	0.046275	0.953725	0.046275	0.0266625
1106	0.072938	0.046275	0.953725	0.046275	0.0266625
1107	0.072938	0.046275	0.953725	0.046275	0.0266625
1108	0.072938	0.046275	0.953725	0.046275	0.0266625
1109	0.072938	0.046275	0.953725	0.046275	0.0266625
1110	0.072938	0.046275	0.953725	0.046275	0.0266625
1111	0.072938	0.046275	0.953725	0.046275	0.0266625
1112	0.072938	0.046275	0.953725	0.046275	0.0266625
1113	0.072938	0.046275	0.953725	0.046275	0.0266625
1114	0.072938	0.046275	0.953725	0.046275	0.0266625
1115	0.072938	0.046275	0.953725	0.046275	0.0266625
1116	0.072938	0.046275	0.953725	0.046275	0.0266625
1117	0.072938	0.046275	0.953725	0.046275	0.0266625
1118	0.072938	0.046275	0.953725	0.046275	0.0266625
1119	0.072938	0.046275	0.953725	0.046275	0.0266625
1120	0.072938	0.046275	0.953725	0.046275	0.0266625
1121	0.072938	0.046275	0.953725	0.046275	0.0266625
1122	0.072938	0.046275	0.953725	0.046275	0.0266625
1123	0.072938	0.046275	0.953725	0.046275	0.0266625
1124	0.072938	0.046275	0.953725	0.046275	0.0266625
1125	0.072938	0.046275	0.953725	0.046275	0.0266625
1126	0.072938	0.046275	0.953725	0.046275	0.0266625
1127	0.072938	0.046275	0.953725	0.046275	0.0266625
1128	0.072938	0.046275	0.953725	0.046275	0.0266625
1129	0.072938	0.046275	0.953725	0.046275	0.0266625
1130	0.072938	0.046275	0.953725	0.046275	0.0266625
1131	0.072938	0.046275	0.953725	0.046275	0.0266625
1132	0.072938	0.046275	0.953725	0.046275	0.0266625
1133	0.072938	0.046275	0.953725	0.046275	0.0266625
1134	0.072938	0.046275	0.953725	0.046275	0.0266625
1135	0.072938	0.046275	0.953725	0.046275	0.0266625
1136	0.072938	0.046275	0.953725	0.046275	0.0266625
1137	0.072938	0.046275	0.953725	0.046275	0.0266625
1138	0.072938	0.046275	0.953725	0.046275	0.0266625
1139	0.072938	0.046275	0.953725	0.046275	0.0266625
1140	0.072938	0.046275	0.953725	0.046275	0.0266625
1141	0.072938	0.046275	0.953725	0.046275	0.0266625
1142	0.072938	0.046275	0.953725	0.046275	0.0266625
1143	0.072938	0.046275	0.953725	0.046275	0.0266625
1144	0.072938	0.046275	0.953725	0.046275	0.0266625
1145	0.072938	0.046275	0.953725	0.046275	0.0266625
1146	0.072938	0.046275	0.953725	0.046275	0.0266625
1147	0.072938	0.046275	0.953725	0.046275	0.0266625
1148	0.072938	0.046275	0.953725	0.046275	0.0266625
1149	0.072938	0.046275	0.953725	0.046275	0.0266625
1150	0.072938	0.046275	0.953725	0.046275	0.0266625
1151	0.072938	0.046275	0.953725	0.046275	0.0266625
1152	0.072938	0.046275	0.953725	0.046275	0.0266625
1153	0.072938	0.046275	0.953725	0.046275	0.0266625
1154	0.072938	0.046275	0.953725	0.046275	0.0266625
1155	0.072938	0.046275	0.953725	0.046275	0.0266625
1156	0.072938	0.046275	0.953725	0.046275	0.0266625
1157	0.072938	0.046275	0.953725	0.046275	0.0266625
1158	0.072938	0.046275	0.953725	0.046275	0.0266625
1159	0.072938	0.046275	0.953725	0.046275	0.0266625
1160	0.072938	0.046275	0.953725	0.046275	0.0266625
1161	0.072938	0.046275	0.953725	0.046275	0.0266625
1162	0.072938	0.046275	0.953725	0.046275	0.0266625
1163	0.072938	0.046275	0.953725	0.046275	0.0266625
1164	0.072938	0.046275	0.953725	0.046275	0.0266625
1165	0.072938	0.046275	0.953725	0.046275	0.0266625
1166	0.072938	0.046275	0.953725	0.046275	0.0266625
1167	0.072938	0.046275	0.953725	0.046275	0.0266625
1168	0.072938	0.046275	0.953725	0.046275	0.0266625
1169	0.072938	0.046275	0.953725	0.046275	0.0266625
1170	0.072938	0.046275	0.953725	0.046275	0.0266625
1171	0.072938	0.046275	0.953725	0.046275	0.0266625
1172	0.072938	0.046275	0.953725	0.046275	0.0266625
1173	0.072938	0.046275	0.953725	0.046275	0.0266625
1174	0.072938	0.046275	0.953725	0.046275	0.0266625
1175	0.072938	0.046275	0.953725	0.046275	0.0266625
1176	0.072938	0.046275	0.953725	0.046275	0.0266625
1177	0.072938	0.046275	0.953725	0.046275	0.0266625
1178	0.072938	0.046275	0.953725	0.046275	0.0266625
1179	0.072938	0.046275	0.953725	0.046275	0.0266625
1180	0.072938	0.046275	0.953725	0.046275	0.0266625
1181	0.072938	0.046275	0.953725	0.046275	0.0266625
1182	0.072938	0.046275	0.953725	0.046275	0.0266625
1183	0.072938	0.046275	0.953725	0.046275	0.0266625
1184	0.072938	0.046275	0.953725	0.046275	0.0266625
1185	0.072938	0.046275	0.953725	0.046275	0.0266625
1186	0.072938	0.046275	0.953725	0.046275	0.0266625
1187	0.072938	0.046275	0.953725	0.046275	0.0266625
1188	0.072938	0.046275	0.953725	0.046275	0.0266625
1189	0.072938	0.046275	0.953725	0.046275	0.0266625
1190	0.072938	0.046275	0.953725	0.046275	0.0266625
1191	0.072938	0.046275	0.953725	0.046275	0.0266625
1192	0.072938	0.046275	0.953725	0.046275	0.0266625
1193	0.072938	0.046275	0.953725	0.046275	0.0266625
1194	0.072938	0.046275	0.953725	0.046275	0.0266625
1195	0.072938	0.046275	0.953725	0.046275	0.0266625
1196	0.072938	0.046275	0.953725	0.046275	0.0266625
1197	0.072938	0.046275	0.953725	0.046275	0.0266625
1198	0.072938	0.046275	0.953725	0.046275	0.0266625
1199	0.072938	0.046275	0.953725	0.046275	0.0266625
1200	0.072938	0.046275	0.953725	0.046275	0.0266625
1201	0.072938	0.046275	0.953725	0.046275	0.0266625
1202	0.072938	0.046275	0.953725	0.046275	0.0266625
1203	0.072938	0.046275	0.953725	0.046275	0.0266625
1204	0.072938	0.046275	0.953725	0.046275	0.0266625
1205	0.072938	0.046275	0.953725	0.046275	0.0266625
1206	0.072938	0.046275	0.953725	0.046275	0.0266625
1207	0.072938	0.046275	0.953725	0.046275	0.0266625
1208	0.072938	0.046275	0.953725	0.046275	0.0266625
1209	0.072938	0.046275	0.953725	0.046275	0.0266625
1210	0.072938	0.046275	0.953725	0.046275	0.0266625
1211	0.072938	0.046275	0.953725	0.046275	0.0266625
1212	0.072938	0.046275	0.953725	0.046275	0.0266625
1213	0.072938	0.046275	0.953725	0.046275	0.0266625
1214	0.072938	0.046275	0.953725	0.046275	0.0266625
1215	0.072938	0.046275	0.953725	0.046275	0.0266625
1216	0.072938	0.046275	0.953725	0.046275	0.0266625
1217	0.072938	0.046275	0.953725	0.046275	0.0266625
1218	0.072938	0.046275	0.953725	0.046275	0.0266625
1219	0.072938	0.046275	0.953725	0.046275	0.0266625
1220	0.072938	0.046275	0.953725	0.046275	0.0266625
1221	0.072938	0.046275	0.953725	0.046275	0.0266625
1222	0.072938	0.046275	0.953725	0.046275	0.0266625
1223	0.072938	0.046275	0.953725	0.046275	0.0266625
1224	0.072938	0.046275	0.953725	0.046275	0.0266625
1225	0.072938	0.046275	0.953725	0.046275	0.0266625
1226	0.072938	0.046275	0.953725	0.046275	0.0266625
1227	0.072938	0.046275	0.953725	0.046275	0.0266625
1228	0.072938	0.046275	0.953725	0.046275	0.0266625
1229	0.072938	0.046275	0.953725	0.046275	0.0266625
1230	0.072938	0.046275	0.953725	0.046275	0.0266625
1231	0.072938	0.046275	0.953725	0.046275	0.0266625
1232	0.072938	0.046275	0.953725	0.046275	0.0266625
1233	0.072938	0.046275	0.953725	0.046275	0.0266625
1234	0.072938	0.046275	0.953725	0.046275	0.0266625
1235	0.072938	0.046275	0.953725	0.046275	0.0266625
1236	0.072938	0.046275	0.953725	0.046275	0.0266625
1237	0.072938	0.046275	0.953725	0.046275	0.0266625
1238	0.072938	0.046275	0.953725	0.046275	0.0266625
1239	0.072938	0.046275	0.953725	0.046275	0.0266625
1240	0.072938	0.046275	0.953725	0.046275	0.0266625
1241	0.072938	0.046275	0.953725	0.046275	0.0266625
1242	0.072938	0.046275	0.953725	0.046275	0.0266625
1243	0.072938	0.046275	0.953725	0.046275	0.0266625
1244	0.072938	0.046275	0.953725	0.046275	0.0266625
1245	0.072938	0.046275	0.953725	0.046275	0.0266625
1246	0.072938	0.046275	0.953725	0.046275	0.0266625
1247	0.072938	0.046275	0.953725	0.046275	0.0266625
1248	0.072938	0.046275	0.953725	0.046275	0.0266625
1249	0.072938	0.046275	0.953725	0.046275	0.0266625
1250	0.072938	0.046275	0.953725	0.046275	0.0266625
1251	0.072938	0.046275	0.953725	0.046275	0.0266625
1252	0.072938	0.046275	0.953725	0.046275	0.0266625
1253	0.072938	0.046275	0.953725	0.046275	0.0266625
1254	0.072938	0.046275	0.953725	0.046275	0.0266625
1255	0.072938	0.046275	0.953725	0.046275	0.0266625
1256	0.072938	0.046275	0.953725	0.046275	0.0266625
1257	0.072938	0.046275	0.953725	0.046275	0.0266625
1258	0.072938	0.046275	0.953725	0.046275	0.0266625
1259	0.072938	0.046275	0.953725	0.046275	0.0266625
1260	0.072938	0.046275	0.953725	0.046275	0.0266625
1261	0.072938	0.046275	0.953725	0.046275	0.0266625
1262	0.072938	0.046275	0.953725	0.046275	0.0266625
1263	0.072938	0.046275	0.953725	0.046275	0.0266625
1264	0.072938	0.046275	0.953725	0.046275	0.0266625
1265	0.072938	0.046275	0.953725	0.046275	0.0266625
1266	0.072938	0.046275	0.953725	0.046275	0.0266625
1267	0.072938	0.046275	0.953725	0.046275	0.0266625
1268	0.072938	0.046275	0.953725	0.046275	0.0266625
1269	0.072938	0.046275	0.953725	0.046275	0.0266625
1270	0.072938	0.046275	0.953725	0.046275	0.0266625
1271	0.072938	0.046275	0.953725	0.046275	0.0266625
1272	0.072938	0.046275	0.953725	0.046275	0.0266625
1273	0.072938	0.046275	0.953725	0.046275	0.0266625
1274	0.072938	0.046275	0.953725	0.046275	0.0266625
1275	0.072938	0.046275	0.953725	0.046275	0.0266625
1276	0.072938	0.046275	0.953725	0.046275	0.0266625
1277	0.072938	0.046275	0.953725	0.046275	0.0266625
1278	0.072938	0.046275	0.953725	0.046275	0.0266625
1279	0.072938	0.046275	0.953725	0.046275	0.0266625
1280	0.072938	0.046275	0.953725	0.046275	0.0266625
1281	0.072938	0.046275	0.953725	0.046275	0.0266625
1282	0.072938	0.046275	0.953725	0.046275	0.0266625
1283	0.072938	0.046275	0.953725	0.046275	0.0266625
1284	0.072938	0.046275	0.953725	0.046275	0.0266625
1285	0.072938	0.046275	0.953725	0.046275	0.0266625
1286	0.072938	0.046275	0.953725	0.046275	0.0266625
1287	0.072938	0.046275	0.953725	0.046275	0.0266625
1288	0.072938	0.046275	0.953725	0.046275	0.0266625
1289	0.072938	0.046275	0.953725	0.046275	0.0266625
1290	0.072938	0.046275	0.953725	0.046275	0.0266625
1291	0.072938	0.046275	0.953725	0.046275	0.0266625
1292	0.072938	0.046275	0.953725	0.046275	0.0266625
1293	0.072938	0.046275	0.953725	0.046275	0.0266625
1294	0.072938	0.046275	0.953725	0.046275	0.0266625
1295	0.072938	0.046275	0.953725	0.046275	0.0266625
1296	0.072938	0.046275	0.953725	0.046275	0.0266625
1297	0.072938	0.046275	0.953725	0.046275	0.0266625
1298	0.072938	0.046275	0.953725	0.046275	0.0266625
1299	0.072938	0.046275	0.953725	0.046275	0.0266625
1300	0.072938	0.046275	0.953725	0.046275	0.0266625
1301	0.072938	0.046275	0.953725	0.046275	0.0266625
1302	0.072938	0.046275	0.953725	0.046275	0.0266625
1303	0.072938	0.046275	0.953725	0.046275	0.0266625
1304	0.072938	0.046275	0.953725	0.046275	0.0266625
1305	0.072938	0.046275	0.953725	0.046275	0.0266625
1306	0.072938	0.046275	0.953725	0.046275	0.0266625
1307	0.072938	0.046275	0.953725	0.046275	0.0266625
1308	0.072938	0.046275	0.953725	0.046275	0.0266625
1309	0.072938	0.046275	0.953725	0.046275	0.0266625
1310	0.072938	0.046275	0.953725	0.046275	0.0266625
1311	0.072938	0.046275	0.953725	0.046275	0.0266625
1312	0.072938	0.046275	0.953725	0.046275	0.0266625
1313	0.072938	0.046275	0.953725	0.046275	0.0266625
1314	0.072938	0.046275	0.953725	0.046275	0.0266625
1315	0.072938	0.046275	0.953725	0.046275	0.0266625
1316	0.072938	0.046275	0.953725	0.046275	0.0266625
1317	0.072938	0.046275	0.953725	0.046275	0.0266625
1318	0.072938	0.046275	0.953725	0.046275	0.0266625
1319	0.072938	0.046275	0.953725	0.046275	0.0266625
1320	0.072938	0.046275	0.953725	0.046275	0.0266625
1321	0.072938	0.046275	0.953725	0.046275	0.0266625
1322	0.072938	0.046275	0.953725	0.046275	0.0266625
1323	0.072938	0.046275	0.953725	0.046275	0.0266625
1324	0.072938	0.046275	0.953725	0.046275	0.0266625
1325	0.072938	0.046275	0.953725	0.046275	0.0266625
1326	0.072938	0.046275	0.953725	0.046275	0.0266625
1327	0.072938	0.046275	0.953725	0.046275	0.0266625
1328	0.072938	0.046275	0.953725	0.046275	0.0266625
1329	0.072938	0.046275	0.953725	0.046275	0.0266625
1330	0.072938	0.046275	0.953725	0.046275	0.0266625
1331	0.072938	0.046275	0.953725	0.046275	0.0266625
1332	0.072938	0.046275	0.953725	0.046275	0.0266625
1333	0.072938	0.046275	0.953725	0.046275	0.0266625
1334	0.072938	0.046275	0.953725	0.046275	0.0266625
1335	0.072938	0.046275	0.953725	0.046275	0.0266625
1336	0.072938	0.046275	0.953725	0.046275	0.0266625
1337	0.072938	0.046275	0.953725	0.046275	0.0266625
1338	0.072938	0.046275	0.953725	0.046275	0.0266625
1339	0.072938	0.046275	0.953725	0.046275	0.0266625
1340	0.072938	0.046275	0.953725	0.046275	0.0266625
1341	0.072938	0.046275	0.953725	0.046275	0.0266625
1342	0.072938	0.046275	0.953725	0.046275	0.0266625
1343	0.072938	0.046275	0.953725	0.046275	0.0266625
1344	0.072938	0.046275	0.953725	0.046275	0.0266625
1345	0.072938	0.046275	0.953725	0.046275	0.0266625
1346	0.072938	0.046275	0.953725	0.046275	0.0266625
1347	0.072938	0.046275	0.953725	0.046275	0.0266625
1348	0.072938	0.046275	0.953725	0.046275	0.0266625
1349	0.072938	0.046275	0.953725	0.046275	0.0266625
1350	0.072938	0.046275	0.953725	0.046275	0.0266625
1351	0.072938	0.046275	0.953725	0.046275	0.0266625
1352	0.072938	0.046275	0.953725	0.046275	0.0266625
1353	0.072938	0.046275	0.953725	0.046275	0.0266625
1354	0.072938	0.046275	0.953725	0.046275	0.0266625
1355	0.072938	0.046275	0.953725	0.046275	0.0266625
1356	0.072938	0.046275	0.953725	0.046275	0.0266625
1357	0.072938	0.046275	0.953725	0.046275	0.0266625
1358	0.072938	0.046275	0.953725	0.046275	0.0266625
1359	0.072938	0.046275	0.953725	0.046275	0.0266625
1360	0.072938	0.046275	0.953725	0.046275	0.0266625
1361	0.072938	0.046275	0.953725	0.046275	0.0266625
1362	0.072938	0.046275	0.953725	0.046275	0.0266625
1363	0.072938	0.046275	0.953725	0.046275	0.0266625
1364	0.072938	0.046275	0.953725	0.046275	0.0266625
1365	0.072938	0.046275	0.953725	0.046275	0.0266625
1366	0.072938	0.046275	0.953725	0.046275	0.0266625
1367	0.072938	0.046275	0.953725	0.046275	0.0266625
1368	0.072938	0.046275	0.953725	0.046275	0.0266625
1369	0.072938	0.046275	0.953725	0.046275	0.0266625
1370	0.072938	0.046275	0.953725	0.046275	0.0266625
1371	0.072938	0.046275	0.953725	0.046275	0.0266625
1372	0.072938	0.046275	0.953725	0.046275	0.0266625
1373	0.072938	0.046275	0.953725	0.046275	0.0266625
1374	0.072938	0.046275	0.953725	0.046275	0.0266625
1375	0.072938	0.046275	0.953725	0.046275	0.0266625
1376	0.072938	0.046275	0.953725	0.046275	0.0266625
1377	0.072938	0.046275	0.953725	0.046275	0.0266625
1378	0.072938	0.046275	0.953725	0.046275	0.0266625
1379	0.072938	0.046275	0.953725	0.046275	0.0266625
1380	0.072938	0.046275	0.953725	0.046275	0.0266625
1381	0.072938	0.046275	0.953725	0.046275	0.0266625
1382	0.072938	0.046275	0.953725	0.046275	0.0266625
1383	0.072938	0.046275	0.953725	0.046275	0.0266625
1384	0.072938	0.046275	0.953725	0.046275	0.0266625
1385	0.072938	0.046275	0.953725	0.046275	0.0266625
1386	0.072938	0.046275	0.953725	0.046275	0.0266625
1387	0.072938	0.046275	0.953725	0.046275	0.0266625
1388	0.072938	0.046275	0.953725	0.046275	0.0266625
1389	0.072938	0.046275	0.953725	0.046275	0.0266625
1390	0.072938	0.046275	0.953725	0.046275	0.0266625
1391	0.072938	0.046275	0.953725	0.046275	0.0266625
1392	0.072938	0.046275	0.953725	0.046275	0.0266625
1393	0.072938	0.046275	0.953725	0.046275	0.0266625
1394	0.072938	0.046275	0.953725	0.046275	0.0266625
1395	0.072938	0.046275	0.953725	0.046275	0.0266625
1396	0.072938	0.046275	0.953725	0.046275	0.0266625
1397	0.072938	0.046275	0.953725	0.046275	0.0266625
1398	0.072938	0.046275	0.953725	0.046275	0.0266625
1399	0.072938	0.046275	0.953725	0.046275	0.0266625
1400	0.072938	0.046275	0.953725	0.046275	0.0266625
1401	0.072938	0.046275	0.953725	0.046275	0.0266625
1402	0.072938	0.046275	0.953725	0.046275	0.0266625
1403	0.072938	0.046275	0.953725	0.046275	0.0266625
1404	0.072938	0.046275	0.953725	0.046275	0.0266625
1405	0.072938	0.046275	0.953725	0.046275	0.0266625
1406	0.072938	0.046275	0.953725	0.046275	0.0266625
1407	0.072938	0.046275	0.953725	0.046275	0.0266625
1408	0.072938	0.046275	0.953725	0.046275	0.0266625
1409	0.072938	0.046275	0.953725	0.046275	0.0266625
1410	0.072938	0.046275	0.953725	0.046275	0.0266625
1411	0.072938	0.046275	0.953725	0.046275	0.0266625
1412	0.072938	0.046275	0.953725	0.046275	0.0266625
1413	0.072938	0.046275	0.953725	0.046275	0.0266625
1414	0.072938	0.046275	0.953725	0.046275	0.0266625
1415	0.072938	0.046275	0.953725	0.046275	0.0266625
1416	0.072938	0.046275	0.953725	0.046275	0.0266625
1417	0.072938	0.046275	0.953725	0.046275	0.0266625
1418	0.072938	0.046275	0.953725	0.046275	0.0266625
1419	0.072938	0.046275	0.953725	0.046275	0.0266625
1420	0.072938	0.046275	0.953725	0.046275	0.0266625
1421	0.072938	0.046275	0.953725	0.046275	0.0266625
1422	0.072938	0.046275	0.953725	0.046275	0.0266625
1423	0.072938	0.046275	0.953725	0.046275	0.0266625
1424	0.072938	0.046275	0.953725	0.046275	0.0266625
1425	0.072938	0.046275	0.953725	0.046275	0.0266625
1426	0.072938	0.046275	0.953725	0.046275	0.0266625
1427	0.072938	0.046275	0.953725	0.046275	0.0266625
1428	0.072938	0.046275	0.953725	0.046275	0.0266625
1429	0.072938	0.046275	0.953725	0.046275	0.0266625
1430	0.072938	0.046275	0.953725	0.046275	0.0266625
1431	0.072938	0.046275	0.953725	0.046275	0.0266625
1432	0.072938	0.046275	0.953725	0.046275	0.0266625
1433	0.072938	0.046275	0.953725	0.046275	0.0266625
1434	0.072938	0.046275	0.953725	0.046275	0.0266625
1435	0.072938	0.046275	0.953725	0.046275	0.0266625
1436	0.072938	0.046275	0.953725	0.046275	0.0266625
1437	0.072938	0.046275	0.953725	0.046275	0.0266625
1438	0.072938	0.046275	0.953725	0.046275	0.0266625
1439	0.072938	0.046275	0.953725	0.046275	0.0266625
1440	0.072938	0.046275	0.953725	0.046275	0.0266625
1441	0.072938	0.046275	0.953725	0.046275	0.0266625
1442	0.072938	0.046275	0.953725	0.046275	0.0266625
1443	0.072938	0.046275	0.953725	0.046275	0.0266625
1444	0.072938	0.046275	0.953725	0.046275	0.0266625
1445	0.072938	0.046275	0.953725	0.046275	0.0266625
1446	0.072938	0.046275	0.953725	0.046275	0.0266625
1447	0.072938	0.046275	0.953725	0.046275	0.0266625
1448	0.072938	0.046275	0.953725	0.046275	0.0266625
1449	0.072938	0.046275	0.953725	0.046275	0.0266625
1450	0.072938	0.046275	0.953725	0.046275	0.0266625
1451	0.072938	0.046275	0.953725	0.046275	0.0266625
1452	0.072938	0.046275	0.953725	0.046275	0.0266625
1453	0.072938	0.046275	0.953725	0.046275	0.0266625
1454	0.072938	0.046275	0.953725	0.046275	0.0266625
1455	0.072938	0.046275	0.953725	0.046275	0.0266625
1456	0.072938	0.046275	0.953725	0.046275	0.0266625
1457	0.072938	0.046275	0.953725	0.046275	0.0266625
1458	0.072938	0.046275	0.953725	0.046275	0.0266625
1459	0.072938	0.046275	0.953725	0.046275	0.0266625
1460	0.072938	0.046275	0.953725	0.046275	0.0266625
1461	0.072938	0.046275	0.953725	0.046275	0.0266625
1462	0.072938	0.046275	0.953725	0.046275	0.0266625
1463	0.072938	0.046275	0.953725	0.046275	0.0266625
1464	0.072938	0.046275	0.953725	0.046275	0.0266625
1465	0.072938	0.046275	0.953725	0.046275	0.0266625
1466	0.072938	0.046275	0.953725	0.046275	0.0266625
1467	0.072938	0.046275	0.953725	0.046275	0.0266625
1468	0.072938	0.046275	0.953725	0.046275	0.0266625
1469	0.072938	0.046275	0.953725	0.046275	0.0266625
1470	0.072938	0.046275	0.953725	0.046275	0.0266625
1471	0.072938	0.046275	0.953725	0.046275	0.0266625
1472	0.072938	0.046275	0.953725	0.046275	0.0266625
1473	0.072938	0.046275	0.953725	0.046275	0.0266625
1474	0.072938	0.046275	0.953725	0.046275	0.0266625
1475	0.072938	0.046275	0.953725	0.046275	0.0266625
1476	0.072938	0.046275	0.953725	0.046275	0.0266625
1477	0.072938	0.046275	0.953725	0.046275	0.0266625
1478	0.072938	0.046275	0.953725	0.046275	0.0266625
1479	0.072938	0.046275	0.953725	0.046275	0.0266625
1480	0.072938	0.046275	0.953725	0.046275	0.0266625
1481	0.072938	0.046275	0.953725	0.046275	0.0266625
1482	0.072938	0.046275	0.953725	0.046275	0.0266625
1483	0.072938	0.046275	0.953725	0.046275	0.0266625
1484	0.072938	0.046275	0.953725	0.046275	0.0266625
1485	0.072938	0.046275	0.953725	0.046275	0.0266625
1486	0.072938	0.046275	0.953725	0.046275	0.0266625
1487	0.072938	0.046275	0.953725	0.046275	0.0266625
1488	0.072938	0.046275	0.953725	0.046275	0.0266625
1489	0.072938	0.046275	0.953725	0.046275	0.0266625
1490	0.072938	0.046275	0.953725	0.046275	0.0266625
1491	0.072938	0.046275	0.953725	0.046275	0.0266625
1492	0.072938	0.046275	0.953725	0.046275	0.0266625
1493	0.072938	0.046275	0.953725	0.046275	0.0266625
1494	0.072938	0.046275	0.953725	0.046275	0.0266625
1495	0.072938	0.046275	0.953725	0.046275	0.0266625
1496	0.072938	0.046275	0.953725	0.046275	0.0266625
1497	0.072938	0.046275	0.953725	0.046275	0.0266625
1498	0.072938	0.046275	0.953725	0.046275	0.0266625
1499	0.072938	0.046275	0.953725	0.046275	0.0266625
1500	0.072938	0.046275	0.953725	0.046275	0.0266625
1501	0.072938	0.046275	0.953725	0.046275	0.0266625
1502	0.072938	0.046275	0.953725	0.046275	0.0266625
1503	0.072938	0.046275	0.953725	0.046275	0.0266625
1504	0.072938	0.046275	0.953725	0.046275	0.0266625
1505	0.072938	0.046275	0.953725	0.046275	0.0266625
1506	0.072938	0.046275	0.953725	0.046275	0.0266625
1507	0.072938	0.046275	0.953725	0.046275	0.0266625
1508	0.072938	0.046275	0.953725	0.046275	0.0266625
1509	0.072938	0.046275	0.953725	0.046275	0.0266625
1510	0.072938	0.046275	0.953725	0.046275	0.0266625
1511	0.072938	0.046275	0.953725	0.046275	0.0266625
1512	0.072938	0.046275	0.953725	0.046275	0.0266625
1513	0.072938	0.046275	0.953725	0.046275	0.0266625
1514	0.072938	0.046275	0.953725	0.046275	0.0266625
1515	0.072938	0.046275	0.953725	0.046275	0.0266625
1516	0.072938	0.046275	0.953725	0.046275	0.0266625
1517	0.072938	0.046275	0.953725	0.046275	0.0266625
1518	0.072938	0.046275	0.953725	0.046275	0.0266625
1519	0.072938	0.046275	0.953725	0.046275	0.0266625
1520	0.072938	0.046275	0.953725	0.046275	0.0266625
1521	0.072938	0.046275	0.953725	0.046275	0.0266625
1522	0.072938	0.046275	0.953725	0.046275	0.0266625
1523	0.072938	0.046275	0.953725	0.046275	0.0266625
1524	0.072938	0.046275	0.953725	0.046275	0.0266625
1525	0.072938	0.046275	0.953725	0.046275	0.0266625
1526	0.072938	0.046275	0.953725	0.046275	0.0266625
1527	0.072938	0.046275	0.953725	0.046275	0.0266625
1528	0.072938	0.046275	0.953725	0.046275	0.0266625
1529	0.072938	0.046275	0.953725	0.046275	0.0266625
1530	0.072938	0.046275	0.953725	0.046275	0.0266625
1531	0.072938	0.046275	0.953725	0.046275	0.0266625
1532	0.072938	0.046275	0.953725	0.046275	0.0266625
1533	0.072938	0.046275	0.953725	0.046275	0.0266625
1534	0.072938	0.046275	0.953725	0.046275	0.0266625
1535	0.072938	0.046275	0.953725	0.046275	0.0266625
1536	0.072938	0.046275	0.953725	0.046275	0.0266625
1537	0.072938	0.046275	0.953725	0.046275	0.0266625
1538	0.072938	0.046275	0.953725	0.046275	0.0266625
1539	0.072938	0.046275	0.953725	0.046275	0.0266625
1540	0.072938	0.046275	0.953725	0.046275	0.0266625
1541	0.072938	0.046275	0.953725	0.046275	0.0266625
1542	0.072938	0.046275	0.953725	0.046275	0.0266625
1543	0.072938	0.046275	0.953725	0.046275	0.0266625
1544	0.072938	0.046275	0.953725	0.046275	0.0266625
1545	0.072938	0.046275	0.953725	0.046275	0.0266625
1546	0.072938	0.046275	0.953725	0.046275	0.0266625
1547	0.072938	0.046275	0.953725	0.046275	0.0266625
1548	0.072938	0.046275	0.953725	0.046275	0.0266625
1549	0.072938	0.046275	0.953725	0.046275	0.0266625
1550	0.072938	0.046275	0.953725	0.046275	0.0266625
1551	0.072938	0.046275	0.953725	0.046275	0.0266625
1552	0.072938	0.046275	0.953725	0.046275	0.0266625
1553	0.072938	0.046275	0.953725	0.046275	0.0266625
1554	0.072938	0.046275	0.953725	0.046275	0.0266625
1555	0.072938	0.046275	0.953725	0.046275	0.0266625
1556	0.072938	0.046275	0.953725	0.046275	0.0266625
1557	0.072938	0.046275	0.953725	0.046275	0.0266625
1558	0.072938	0.046275	0.953725	0.046275	0.0266625
1559	0.072938	0.046275	0.953725	0.046275	0.0266625
1560	0.072938	0.046275	0.953725	0.046275	0.0266625
1561	0.072938	0.046275	0.953725	0.046275	0.0266625
1562	0.072938	0.046275	0.953725	0.046275	0.0266625
1563	0.072938	0.046275	0.953725	0.046275	0.0266625
1564	0.072938	0.046275	0.953725	0.046275	0.0266625
1565	0.072938	0.046275	0.953725	0.046275	0.0266625
1566	0.072938	0.046275	0.953725	0.046275	0.0266625
1567	0.072938	0.046275	0.953725	0.046275	0.0266625
1568	0.072938	0.046275	0.953725	0.046275	0.0266625
1569	0.072938	0.046275	0.953725	0.046275	0.0266625
1570	0.072938	0.046275	0.953725	0.046275	0.0266625
1571	0.072938	0.046275	0.953725	0.046275	0.0266625
1572	0.072938	0.046275	0.953725	0.046275	0.0266625
1573	0.072938	0.046275	0.953725	0.046275	0.0266625
1574	0.072938	0.046275	0.953725	0.046275	0.0266625
1575	0.072938	0.046275	0.953725	0.046275	0.0266625
1576	0.072938	0.046275	0.953725	0.046275	0.0266625
1577	0.072938	0.046275	0.953725	0.046275	0.0266625
1578	0.072938	0.046275	0.953725	0.046275	0.0266625
1579	0.072938	0.046275	0.953725	0.046275	0.0266625
1580	0.072938	0.046275	0.953725	0.046275	0.0266625
1581	0.072938	0.046275	0.953725	0.046275	0.0266625
1582	0.072938	0.046275	0.953725	0.046275	0.0266625
1583	0.072938	0.046275	0.953725	0.046275	0.0266625
1584	0.072938	0.046275	0.953725	0.046275	0.0266625
1585	0.072938	0.046275	0.953725	0.046275	0.0266625
1586	0.072938	0.046275	0.953725	0.046275	0.0266625
1587	0.072938	0.046275	0.953725	0.046275	0.0266625
1588	0.072938	0.046275	0.953725	0.046275	0.0266625
1589	0.072938	0.046275	0.953725	0.046275	0.0266625
1590	0.072938	0.046275	0.953725	0.046275	0.0266625
1591	0.072938	0.046275	0.953725	0.046275	0.0266625
1592	0.072938	0.046275	0.953725	0.046275	0.0266625
1593	0.072938	0.046275	0.953725	0.046275	0.0266625
1594	0.072938	0.046275	0.953725	0.046275	0.0266625
1595	0.072938	0.046275	0.953725	0.046275	0.0266625
1596	0.072938	0.046275	0.953725	0.046275	0.0266625
1597	0.072938	0.046275	0.953725	0.046275	0.0266625
1598	0.072938	0.046275	0.953725	0.046275	0.0266625
1599	0.072938	0.046275	0.953725	0.046275	0.0266625
1600	0.072938	0.046275	0.953725	0.046275	0.0266625
1601	0.072938	0.046275	0.953725	0.046275	0.0266625
1602	0.072938	0.046275	0.953725	0.046275	0.0266625
1603	0.072938	0.046275	0.953725	0.046275	0.0266625
1604	0.072938	0.046275	0.953725	0.046275	0.0266625
1605	0.072938	0.046275	0.953725	0.046275	0.0266625
1606	0.072938	0.046275	0.953725	0.046275	0.0266625
1607	0.072938	0.046275	0.953725	0.046275	0.0266625
1608	0.072938	0.046275	0.953725	0.046275	0.0266625
1609	0.072938	0.046275	0.953725	0.046275	0.0266625
1610	0.072938	0.046275	0.953725	0.046275	0.0266625
1611	0.072938	0.046275	0.953725	0.046275	0.0266625
1612	0.072938	0.046275	0.953725	0.046275	0.0266625
1613	0.072938	0.046275	0.953725	0.046275	0.0266625
1614	0.072938	0.046275	0.953725	0.046275	0.0266625
1615	0.072938	0.046275	0.953725	0.046275	0.0266625
1616	0.072938	0.046275	0.953725	0.046275	0.0266625
1617	0.072938	0.046275	0.953725	0.046275	0.0266625
1618	0.072938	0.046275	0.953725	0.046275	0.0266625
1619	0.072938	0.046275	0.953725	0.046275	0.0266625
1620	0.072938	0.046275	0.953725	0.046275	0.0266625
1621	0.072938	0.046275	0.953725	0.046275	0.0266625
1622	0.072938	0.046275	0.953725	0.046275	0.0266625
1623	0.072938	0.046275	0.953725	0.046275	0.0266625
1624	0.072938	0.046275	0.953725	0.046275	0.0266625
1625	0.072938	0.046275	0.953725	0.046275	0.0266625
1626	0.072938	0.046275	0.953725	0.046275	0.0266625
1627	0.072938	0.046275	0.953725	0.046275	0.0266625
1628	0.072938	0.046275	0.953725	0.046275	0.0266625
1629	0.072938	0.046275	0.953725	0.046275	0.0266625
1630	0.072938	0.046275	0.953725	0.046275	0.0266625
1631	0.072938	0.046275	0.953725	0.046275	0.0266625
1632	0.072938	0.046275	0.953725	0.046275	0.0266625
1633	0.072938	0.046275	0.953725	0.046275	0.0266625
1634	0.072938	0.046275	0.953725	0.046275	0.0266625
1635	0.072938	0.046275	0.953725	0.046275	0.0266625
1636	0.072938	0.046275	0.953725	0.046275	0.0266625
1637	0.072938	0.046275	0.953725	0.046275	0.0266625
1638	0.072938	0.046275	0.953725	0.046275	0.0266625
1639	0.072938	0.046275	0.953725	0.046275	0.0266625
1640	0.072938	0.046275	0.953725	0.046275	0.0266625
1641	0.072938	0.046275	0.953725	0.046275	0.0266625
1642	0.072938	0.046275	0.953725	0.046275	0.0266625
1643	0.072938	0.046275	0.953725	0.046275	0.0266625
1644	0.072938	0.046275	0.953725	0.046275	0.0266625
1645	0.072938	0.046275	0.953725	0.046275	0.0266625
1646	0.072938	0.046275	0.953725	0.046275	0.0266625
1647	0.072938	0.046275	0.953725	0.046275	0.0266625
1648	0.072938	0.046275	0.953725	0.046275	0.0266625
1649	0.072938	0.046275	0.953725	0.046275	0.0266625
1650	0.072938	0.046275	0.953725	0.046275	0.0266625
1651	0.072938	0.046275	0.953725	0.046275	0.0266625
1652	0.072938	0.046275	0.953725	0.046275	0.0266625
1653	0.072938	0.046275	0.953725	0.046275	0.0266625
1654	0.072938	0.046275	0.953725	0.046275	0.0266625
1655	0.072938	0.046275	0.953725	0.046275	0.0266625
1656	0.072938	0.046275	0.953725	0.046275	0.0266625
1657	0.072938	0.046275	0.953725	0.046275	0.0266625
1658	0.072938	0.046275	0.953725	0.046275	0.0266625
1659	0.072938	0.046275	0.953725	0.046275	0.0266625
1660	0.072938	0.046275	0.953725	0.046275	0.0266625
1661	0.072938	0.046275	0.953725	0.046275	0.0266625
1662	0.072938	0.046275	0.953725	0.046275	0.0266625
1663	0.072938	0.046275	0.953725	0.046275	0.0266625
1664	0.072938	0.046275	0.953725	0.046275	0.0266625
1665	0.072938	0.046275	0.953725	0.046275	0.0266625
1666	0.072938	0.046275	0.953725	0.046275	0.0266625
1667	0.072938	0.046275	0.953725	0.046275	0.0266625
1668	0.072938	0.046275	0.953725	0.046275	0.0266625
1669	0.072938	0.046275	0.953725	0.046275	0.0266625
1670	0.072938	0.046275	0.953725	0.046275	0.0266625
1671	0.072938	0.046275	0.953725	0.046275	0.0266625
1672	0.072938	0.046275	0.953725	0.046275	0.0266625
1673	0.072938	0.046275	0.953725	0.046275	0.0266625
1674	0.072938	0.046275	0.953725	0.046275	0.0266625
1675	0.072938	0.046275	0.953725	0.046275	0.0266625
1676	0.072938	0.046275	0.953725	0.046275	0.0266625
1677	0.072938	0.046275	0.953725	0.046275	0.0266625
1678	0.072938	0.046275	0.953725	0.046275	0.0266625
1679	0.072938	0.046275	0.953725	0.046275	0.0266625
1680	0.072938	0.046275	0.953725	0.046275	0.0266625
1681	0.072938	0.046275	0.953725	0.046275	0.0266625
1682	0.072938	0.046275	0.953725	0.046275	0.0266625
1683	0.072938	0.046275	0.953725	0.046275	0.0266625
1684	0.072938	0.046275	0.953725	0.046275	0.0266625
1685	0.072938	0.046275	0.953725	0.046275	0.0266625
1686	0.072938	0.046275	0.953725	0.046275	0.0266625
1687	0.072938	0.046275	0.953725	0.046275	0.0266625
1688	0.072938	0.046275	0.953725	0.046275	0.0266625
1689	0.072938	0.046275	0.953725	0.046275	0.0266625
1690	0.072938	0.046275	0.953725	0.046275	0.0266625
1691	0.072938	0.046275	0.953725	0.046275	0.0266625
1692	0.072938	0.046275	0.953725	0.046275	0.0266625
1693	0.072938	0.046275	0.953725	0.046275	0.0266625
1694	0.072938	0.046275	0.953725	0.046275	0.0266625
1695	0.072938	0.046275	0.953725	0.046275	0.0266625
1696	0.072938	0.046275	0.953725	0.046275	0.0266625
1697	0.072938	0.046275	0.953725	0.046275	0.0266625
1698	0.072938	0.046275	0.953725	0.046275	0.0266625
1699	0.072938	0.046275	0.953725	0.046275	0.0266625
1700	0.072938	0.046275	0.953725	0.046275	0.0266625
1701	0.072938	0.046275	0.953725	0.046275	0.0266625
1702	0.072938	0.046275	0.953725	0.046275	0.0266625
1703	0.072938	0.046275	0.953725	0.046275	0.0266625
1704	0.072938	0.046275	0.953725	0.046275	0.0266625
1705	0.072938	0.046275	0.953725	0.046275	0.0266625
1706	0.072938	0.046275	0.953725	0.046275	0.0266625
1707	0.072938	0.046275	0.953725	0.046275	0.0266625
1708	0.072938	0.046275	0.953725	0.046275	0.0266625
1709	0.072938	0.046275	0.953725	0.046275	0.0266625
1710	0.072938	0.046275	0.953725	0.046275	0.0266625
1711	0.072938	0.046275	0.953725	0.046275	0.0266625
1712	0.072938	0.046275	0.953725	0.046275	0.0266625
1713	0.072938	0.046275	0.953725	0.046275	0.0266625
1714	0.072938	0.046275	0.953725	0.046275	0.0266625
1715	0.072938	0.046275	0.953725	0.046275	0.0266625
1716	0.072938	0.046275	0.953725	0.046275	0.0266625
1717	0.072938	0.046275	0.953725	0.046275	0.0266625
1718	0.072938	0.046275	0.953725	0.046275	0.0266625
1719	0.072938	0.046275	0.953725	0.046275	0.0266625
1720	0.072938	0.046275	0.953725	0.046275	0.0266625
1721	0.072938	0.046275	0.953725	0.046275	0.0266625
1722	0.072938	0.046275	0.953725	0.046275	0.0266625
1723	0.072938	0.046275	0.953725	0.046275	0.0266625
1724	0.072938	0.046275	0.953725	0.046275	0.0266625
1725	0.072938	0.046275	0.953725	0.046275	0.0266625
1726	0.072938	0.046275	0.953725	0.046275	0.0266625
1727	0.072938	0.046275	0.953725	0.046275	0.0266625
1728	0.072938	0.046275	0.953725	0.046275	0.0266625
1729	0.072938	0.046275	0.953725	0.046275	0.0266625
1730	0.072938	0.046275	0.953725	0.046275	0.0266625
1731	0.072938	0.046275	0.953725	0.046275	0.0266625
1732	0.072938	0.046275	0.953725	0.046275	0.0266625
1733	0.072938	0.046275	0.953725	0.046275	0.0266625
1734	0.072938	0.046275	0.953725	0.046275	0.0266625
1735	0.072938	0.046275	0.953725	0.046275	0.0266625
1736	0.072938	0.046275	0.953725	0.046275	0.0266625
1737	0.072938	0.046275	0.953725	0.046275	0.0266625
1738	0.072938	0.046275	0.953725	0.046275	0.0266625
1739	0.072938	0.046275	0.953725	0.046275	0.0266625
1740	0.072938	0.046275	0.953725	0.046275	0.0266625
1741	0.072938	0.046275	0.953725	0.046275	0.0266625
1742	0.072938	0.046275	0.953725	0.046275	0.0266625
1743	0.072938	0.046275	0.953725	0.046275	0.0266625
1744	0.072938	0.046275	0.953725	0.046275	0.0266625
1745	0.072938	0.046275	0.953725	0.046275	0.0266625
1746	0.072938	0.046275	0.953725	0.046275	0.0266625
1747	0.072938	0.046275	0.953725	0.046275	0.0266625
1748	0.072938	0.046275	0.953725	0.046275	0.0266625
1749	0.072938	0.046275	0.953725	0.046275	0.0266625
1750	0.072938	0.046275	0.953725	0.046275	0.0266625
1751	0.072938	0.046275	0.953725	0.046275	0.0266625
1752	0.072938	0.046275	0.953725	0.046275	0.0266625
1753	0.072938	0.046275	0.953725	0.046275	0.0266625
1754	0.072938	0.046275	0.953725	0.046275	0.0266625
1755	0.072938	0.046275	0.953725	0.046275	0.0266625
1756	0.072938	0.046275	0.953725	0.046275	0.0266625
1757	0.072938	0.046275	0.953725	0.046275	0.0266625
1758	0.072938	0.046275	0.953725	0.046275	0.0266625
1759	0.072938	0.046275	0.953725	0.046275	0.0266625
1760	0.072938	0.046275	0.953725	0.046275	0.0266625
1761	0.072938	0.046275	0.953725	0.046275	0.0266625
1762	0.072938	0.046275	0.953725	0.046275	0.0266625
1763	0.072938	0.046275	0.953725	0.046275	0.0266625
1764	0.072938	0.046275	0.953725	0.046275	0.0266625
1765	0.072938	0.046275	0.953725	0.046275	0.0266625
1766	0.072938	0.046275	0.953725	0.046275	0.0266625
1767	0.072938	0.046275	0.953725	0.046275	0.0266625
1768	0.072938	0.046275	0.953725	0.046275	0.0266625
1769	0.072938	0.046275	0.953725	0.046275	0.0266625
1770	0.072938	0.046275	0.953725	0.046275	0.0266625
1771	0.072938	0.046275	0.953725	0.046275	0.0266625
1772	0.072938	0.046275	0.953725	0.046275	0.0266625
1773	0.072938	0.046275	0.953725	0.046275	0.0266625
1774	0.072938	0.046275	0.953725	0.046275	0.0266625
1775	0.072938	0.046275	0.953725	0.046275	0.0266625
1776	0.072938	0.046275	0.953725	0.046275	0.0266625
1777	0.072938	0.046275	0.953725	0.046275	0.0266625
1778	0.072938	0.046275	0.953725	0.046275	0.0266625
1779	0.072938	0.046275	0.953725	0.046275	0.0266625
1780	0.072938	0.046275	0.953725	0.046275	0.0266625
1781	0.072938	0.046275	0.953725	0.046275	0.0266625
1782	0.072938	0.046275	0.953725	0.046275	0.0266625
1783	0.072938	0.046275	0.953725	0.046275	0.0266625
1784	0.072938	0.046275	0.953725	0.046275	0.0266625
1785	0.072938	0.046275	0.953725	0.046275	0.0266625
1786	0.072938	0.046275	0.953725	0.046275	0.0266625
1787	0.072938	0.046275	0.953725	0.046275	0.0266625
1788	0.072938	0.046275	0.953725	0.046275	0.0266625
1789	0.072938	0.046275	0.953725	0.046275	0.0266625
1790	0.072938	0.046275	0.953725	0.046275	0.0266625
1791	0.072938	0.046275	0.953725	0.046275	0.0266625
1792	0.072938	0.046275	0.953725	0.046275	0.0266625
1793	0.072938	0.046275	0.953725	0.046275	0.0266625
1794	0.072938	0.046275	0.953725	0.046275	0.0266625
1795	0.072938	0.046275	0.953725	0.046275	0.0266625
1796	0.072938	0.046275	0.953725	0.046275	0.0266625
1797	0.072938	0.046275	0.953725	0.046275	0.0266625
1798	0.072938	0.046275	0.953725	0.046275	0.0266625
1799	0.072938	0.046275	0.953725	0.046275	0.0266625
1800	0.072938	0.046275	0.953725	0.046275	0.0266625
1801	0.072938	0.046275	0.953725	0.046275	0.0266625
1802	0.072938	0.046275	0.953725	0.046275	0.0266625
1803	0.072938	0.046275	0.953725	0.046275	0.0266625
1804	0.072938	0.046275	0.953725	0.046275	0.0266625
1805	0.072938	0.046275	0.953725	0.046275	0.0266625
1806	0.072938	0.046275	0.953725	0.046275	0.0266625
1807	0.072938	0.046275	0.953725	0.046275	0.0266625
1808	0.072938	0.046275	0.953725	0.046275	0.0266625
1809	0.072938	0.046275	0.953725	0.046275	0.0266625
1810	0.072938	0.046275	0.953725	0.046275	0.0266625
1811	0.072938	0.046275	0.953725	0.046275	0.0266625
1812	0.072938	0.046275	0.953725	0.046275	0.0266625
1813	0.072938	0.046275	0.953725	0.046275	0.0266625
1814	0.072938	0.046275	0.953725	0.046275	0.0266625
1815	0.072938	0.046275	0.953725	0.046275	0.0266625
1816	0.072938	0.046275	0.953725	0.046275	0.0266625
1817	0.072938	0.046275	0.953725	0.046275	0.0266625
1818	0.072938	0.046275	0.953725	0.046275	0.0266625
1819	0.072938	0.046275	0.953725	0.046275	0.0266625
1820	0.072938	0.046275	0.953725	0.046275	0.0266625
1821	0.072938	0.046275	0.953725	0.046275	0.0266625
1822	0.072938	0.046275	0.953725	0.046275	0.0266625
1823	0.072938	0.046275	0.953725	0.046275	0.0266625
1824	0.072938	0.046275	0.953725	0.046275	0.0266625
1825	0.072938	0.046275	0.953725	0.046275	0.0266625
1826	0.072938	0.046275	0.953725	0.046275	0.0266625
1827	0.072938	0.046275	0.953725	0.046275	0.0266625
1828	0.072938	0.046275	0.953725	0.046275	0.0266625
1829	0.072938	0.046275	0.953725	0.046275	0.0266625
1830	0.072938	0.046275	0.953725	0.046275	0.0266625
1831	0.072938	0.046275	0.953725	0.046275	0.0266625
1832	0.072938	0.046275	0.953725	0.046275	0.0266625
1833	0.072938	0.046275	0.953725	0.046275	0.0266625
1834	0.072938	0.046275	0.953725	0.046275	0.0266625
1835	0.072938	0.046275	0.953725	0.046275	0.0266625
1836	0.072938	0.046275	0.953725	0.046275	0.0266625
1837	0.072938	0.046275	0.953725	0.046275	0.0266625
1838	0.072938	0.046275	0.953725	0.046275	0.0266625
1839	0.072938	0.046275	0.953725	0.046275	0.0266625
1840	0.072938	0.046275	0.953725	0.046275	0.0266625
1841	0.072938	0.046275	0.953725	0.046275	0.0266625
1842	0.072938	0.046275	0.953725	0.046275	0.0266625
1843	0.072938	0.046275	0.953725	0.046275	0.0266625
1844	0.072938	0.046275	0.953725	0.046275	0.0266625
1845	0.072938	0.046275	0.953725	0.046275	0.0266625
1846	0.072938	0.046275	0.953725	0.046275	0.0266625
1847	0.072938	0.046275	0.953725	0.046275	0.0266625
1848	0.072938	0.046275	0.953725	0.046275	0.0266625
1849	0.072938	0.046275	0.953725	0.046275	0.0266625
1850	0.072938	0.046275	0.953725	0.046275	0.0266625
1851	0.072938	0.046275	0.953725	0.046275	0.0266625
1852	0.072938	0.046275	0.953725	0.046275	0.0266625
1853	0.072938	0.046275	0.953725	0.046275	0.0266625
1854	0.072938	0.046275	0.953725	0.046275	0.0266625
1855	0.072938	0.046275	0.953725	0.046275	0.0266625
1856	0.072938	0.046275	0.953725	0.046275	0.0266625
1857	0.072938	0.046275	0.953725	0.046275	0.0266625
1858	0.072938	0.046275	0.953725	0.046275	0.0266625
1859	0.072938	0.046275	0.953725	0.046275	0.0266625
1860	0.072938	0.046275	0.953725	0.046275	0.0266625
1861	0.072938	0.046275	0.953725	0.046275	0.0266625
1862	0.072938	0.046275	0.953725	0.046275	0.0266625
1863	0.072938	0.046275	0.953725	0.046275	0.0266625
1864	0.072938	0.046275	0.953725	0.046275	0.0266625
1865	0.072938	0.046275	0.953725	0.046275	0.0266625
1866	0.072938	0.046275	0.953725	0.046275	0.0266625
1867	0.072938	0.046275	0.953725	0.046275	0.0266625
1868	0.072938	0.046275	0.953725	0.046275	0.0266625
1869	0.072938	0.046275	0.953725	0.046275	0.0266625
1870	0.072938	0.046275	0.953725	0.046275	0.0266625
1871	0.072938	0.046275	0.953725	0.046275	0.0266625
1872	0.072938	0.046275	0.953725	0.046275	0.0266625
1873	0.072938	0.046275	0.953725	0.046275	0.0266625
1874	0.072938	0.046275	0.953725	0.046275	0.0266625
1875	0.072938	0.046275	0.953725	0.046275	0.0266625
1876	0.072938	0.046275	0.953725	0.046275	0.0266625
1877	0.072938	0.046275	0.953725	0.046275	0.0266625
1878	0.072938	0.046275	0.953725	0.046275	0.0266625
1879	0.072938	0.046275	0.953725	0.046275	0.0266625
1880	0.072938	0.046275	0.953725	0.046275	0.0266625
1881	0.072938	0.046275	0.953725	0.046275	0.0266625
1882	0.072938	0.046275	0.953725	0.046275	0.0266625
1883	0.072938	0.046275	0.953725	0.046275	0.0266625
1884	0.072938	0.046275	0.953725	0.046275	0.0266625
1885	0.072938	0.046275	0.953725	0.046275	0.0266625
1886	0.072938	0.046275	0.953725	0.046275	0.0266625
1887	0.072938	0.046275	0.953725	0.046275	0.0266625
1888	0.072938	0.046275	0.953725	0.046275	0.0266625
1889	0.072938	0.046275	0.953725	0.046275	0.0266625
1890	0.072938	0.046275	0.953725	0.046275	0.0266625
1891	0.072938	0.046275	0.953725	0.046275	0.0266625
1892	0.072938	0.046275	0.953725	0.046275	0.0266625
1893	0.072938	0.046275	0.953725	0.046275	0.0266625
1894	0.072938	0.046275	0.953725	0.046275	0.0266625
1895	0.072938	0.046275	0.953725	0.046275	0.0266625
1896	0.072938	0.046275	0.953725	0.046275	0.0266625
1897	0.072938	0.046275	0.953725	0.046275	0.0266625
1898	0.072938	0.046275	0.953725	0.046275	0.0266625
1899	0.072938	0.046275	0.953725	0.046275	0.0266625
1900	0.072938	0.046275	0.953725	0.046275	0.0266625
1901	0.072938	0.046275	0.953725	0.046275	0.0266625
1902	0.072938	0.046275	0.953725	0.046275	0.0266625
1903	0.072938	0.046275	0.953725	0.046275	0.0266625
1904	0.072938	0.046275	0.953725	0.046275	0.0266625
1905	0.072938	0.046275	0.953725	0.046275	0.0266625
1906	0.072938	0.046275	0.953725	0.046275	0.0266625
1907	0.072938	0.046275	0.953725	0.046275	0.0266625
1908	0.072938	0.046275	0.953725	0.046275	0.0266625
1909	0.072938	0.046275	0.953725	0.046275	0.0266625
1910	0.072938	0.046275	0.953725	0.046275	0.0266625
1911	0.072938	0.046275	0.953725	0.046275	0.0266625
1912	0.072938	0.046275	0.953725	0.046275	0.0266625
1913	0.072938	0.046275	0.953725	0.046275	0.0266625
1914	0.072938	0.046275	0.953725	0.046275	0.0266625
1915	0.072938	0.046275	0.953725	0.046275	0.0266625
1916	0.072938	0.046275	0.953725	0.046275	0.0266625
1917	0.072938	0.046275	0.953725	0.046275	0.0266625
1918	0.072938	0.046275	0.953725	0.046275	0.0266625
1919	0.072938	0.046275	0.953725	0.046275	0.0266625
1920	0.072938	0.046275	0.953725	0.046275	0.0266625
1921	0.072938	0.046275	0.953725	0.046275	0.0266625
1922	0.072938	0.046275	0.953725	0.046275	0.0266625
1923	0.072938	0.046275	0.953725	0.046275	0.0266625
1924	0.072938	0.046275	0.953725	0.046275	0.0266625
1925	0.072938	0.046275	0.953725	0.046275	0.0266625
1926	0.072938	0.046275	0.953725	0.046275	0.0266625
1927	0.072938	0.046275	0.953725	0.046275	0.0266625
1928	0.072938	0.046275	0.953725	0.046275	0.0266625
1929	0.072938	0.046275	0.953725	0.046275	0.0266625
1930	0.072938	0.046275	0.953725	0.046275	0.0266625
1931	0.072938	0.046275	0.953725	0.046275	0.0266625
1932	0.072938	0.046275	0.953725	0.046275	0.0266625
1933	0.072938	0.046275	0.953725	0.046275	0.0266625
1934	0.072938	0.046275	0.953725	0.046275	0.0266625
1935	0.072938	0.046275	0.953725	0.046275	0.0266625
1936	0.072938	0.046275	0.953725	0.046275	0.0266625
1937	0.072938	0.046275	0.953725	0.046275	0.0266625
1938	0.072938	0.046275	0.953725	0.046275	0.0266625
1939	0.072938	0.046275	0.953725	0.046275	0.0266625
1940	0.072938	0.046275	0.953725	0.046275	0.0266625
1941	0.072938	0.046275	0.953725	0.046275	0.0266625
1942	0.072938	0.046275	0.953725	0.046275	0.0266625
1943	0.072938	0.046275	0.953725	0.046275	0.0266625
1944	0.072938	0.046275	0.953725	0.046275	0.0266625
1945	0.072938	0.046275	0.953725	0.046275	0.0266625
1946	0.072938	0.046275	0.953725	0.046275	0.0266625
1947	0.072938	0.046275	0.953725	0.046275	0.0266625
1948	0.072938	0.046275	0.953725	0.046275	0.0266625
1949	0.072938	0.046275	0.953725	0.046275	0.0266625
1950	0.072938	0.046275	0.953725	0.046275	0.0266625
1951	0.072938	0.046275	0.953725	0.046275	0.0266625
1952	0.072938	0.046275	0.953725	0.046275	0.0266625
1953	0.072938	0.046275	0.953725	0.046275	0.0266625
1954	0.072938	0.046275	0.953725	0.046275	0.0266625
1955	0.072938	0.046275	0.953725	0.046275	0.0266625
1956	0.072938	0.046275	0.953725	0.046275	0.0266625
1957	0.072938	0.046275	0.953725	0.046275	0.0266625
1958	0.072938	0.046275	0.953725	0.046275	0.0266625
1959	0.072938	0.046275	0.953725	0.046275	0.0266625
1960	0.072938	0.046275	0.953725	0.046275	0.0266625
1961	0.072938	0.046275	0.953725	0.046275	0.0266625
1962	0.072938	0.046275	0.953725	0.046275	0.0266625
1963	0.072938	0.046275	0.953725	0.046275	0.0266625
1964	0.072938	0.046275	0.953725	0.046275	0.0266625
1965	0.072938	0.046275	0.953725	0.046275	0.0266625
1966	0.072938	0.046275	0.953725	0.046275	0.0266625
1967	0.072938	0.046275	0.953725	0.046275	0.0266625
1968	0.072938	0.046275	0.953725	0.046275	0.0266625
1969	0.072938	0.046275	0.953725	0.046275	0.0266625
1970	0.072938	0.046275	0.953725	0.046275	0.0266625
1971	0.072938	0.046275	0.953725	0.046275	0.0266625
1972	0.072938	0.046275	0.953725	0.046275	0.0266625
1973	0.072938	0.046275	0.953725	0.046275	0.0266625
1974	0.072938	0.046275	0.953725	0.046275	0.0266625
1975	0.072938	0.046275	0.953725	0.046275	0.0266625
1976	0.072938	0.046275	0.953725	0.046275	0.0266625
1977	0.072938	0.046275	0.953725	0.046275	0.0266625
1978	0.072938	0.046275	0.953725	0.046275	0.0266625
1979	0.072938	0.046275	0.953725	0.046275	0.0266625
1980	0.072938	0.046275	0.953725	0.046275	0.0266625
1981	0.072938	0.046275	0.953725	0.046275	0.0266625
1982	0.072938	0.046275	0.953725	0.046275	0.0266625
1983	0.072938	0.046275	0.953725	0.046275	0.0266625
1984	0.072938	0.046275	0.953725	0.046275	0.0266625
1985	0.072938	0.046275	0.953725	0.046275	0.0266625
1986	0.072938	0.046275	0.953725	0.046275	0.0266625
1987	0.072938	0.046275	0.953725	0.046275	0.0266625
1988	0.072938	0.046275	0.953725	0.046275	0.0266625
1989	0.072938	0.046275	0.953725	0.046275	0.0266625
1990	0.072938	0.046275	0.953725	0.046275	0.0266625
1991	0.072938	0.046275	0.953725	0.046275	0.0266625
1992	0.072938	0.046275	0.953725	0.046275	0.0266625
1993	0.072938	0.046275	0.953725	0.046275	0.0266625
1994	0.072938	0.046275	0.953725	0.046275	0.0266625
1995	0.072938	0.046275	0.953725	0.046275	0.0266625
1996	0.072938	0.046275	0.953725	0.046275	0.0266625
1997	0.072938	0.046275	0.953725	0.046275	0.0266625
1998	0.072938	0.046275	0.953725	0.046275	0.0266625
1999	0.072938	0.046275	0.953725	0.046275	0.0266625
2000	0.072938	0.046275	0.953725	0.046275	0.0266625
[truncated: 3,001 more rows]
