# Supplementary material for: Aspiration-driven co-evolution of cooperation with individual behavioral diversity
Source: PLoS One. 2023 Sep 15;18(9):e0291134. doi: 10.1371/journal.pone.0291134 (PMC10503719; doi:10.1371/journal.pone.0291134)
Supplement: S1 Data — (ZIP) [file pone.0291134.s001.zip › M1/v2-L=200/data/tolerate=1_b=1.43_frequency.txt]

1	0.501400	1	0	0.5014	0
2	0.340694	0.913875	0.086125	0.340525	0.00016875
3	0.234931	0.7701	0.2299	0.233125	0.00180625
4	0.165144	0.601275	0.398725	0.160075	0.00506875
5	0.122006	0.4486	0.5514	0.114275	0.00773125
6	0.094575	0.32755	0.67245	0.0848	0.009775
7	0.080750	0.241075	0.758925	0.069425	0.011325
8	0.070394	0.183575	0.816425	0.057175	0.0132188
9	0.064294	0.14545	0.85455	0.050775	0.0135188
10	0.061019	0.119325	0.880675	0.046925	0.0140938
11	0.060044	0.104	0.896	0.04555	0.0144938
12	0.059975	0.093375	0.906625	0.04395	0.016025
13	0.059600	0.08735	0.91265	0.043025	0.016575
14	0.058575	0.08245	0.91755	0.04145	0.017125
15	0.058050	0.07735	0.92265	0.0405	0.01755
16	0.058231	0.074325	0.925675	0.040225	0.0180063
17	0.058625	0.071925	0.928075	0.040725	0.0179
18	0.058231	0.069975	0.930025	0.04015	0.0180813
19	0.058687	0.06765	0.93235	0.04	0.0186875
20	0.059131	0.06695	0.93305	0.04035	0.0187812
21	0.059281	0.064675	0.935325	0.03985	0.0194313
22	0.060325	0.0642	0.9358	0.040175	0.02015
23	0.060894	0.06365	0.93635	0.040675	0.0202188
24	0.061281	0.064025	0.935975	0.041325	0.0199562
25	0.061613	0.063375	0.936625	0.0415	0.0201125
26	0.061687	0.0617	0.9383	0.040975	0.0207125
27	0.061731	0.06175	0.93825	0.041	0.0207313
28	0.061213	0.060275	0.939725	0.04005	0.0211625
29	0.061219	0.0588	0.9412	0.0401	0.0211187
30	0.061444	0.058	0.942	0.040475	0.0209688
31	0.061631	0.057975	0.942025	0.04045	0.0211812
32	0.061031	0.056725	0.943275	0.039875	0.0211563
33	0.061113	0.05555	0.94445	0.039775	0.0213375
34	0.061175	0.055025	0.944975	0.04	0.021175
35	0.061281	0.05425	0.94575	0.03975	0.0215312
36	0.061581	0.05345	0.94655	0.039875	0.0217063
37	0.061394	0.05305	0.94695	0.0394	0.0219937
38	0.061500	0.05225	0.94775	0.038975	0.022525
39	0.061381	0.050975	0.949025	0.0387	0.0226813
40	0.061744	0.050675	0.949325	0.039125	0.0226188
41	0.061894	0.04985	0.95015	0.0392	0.0226937
42	0.062137	0.0496	0.9504	0.03945	0.0226875
43	0.062662	0.05055	0.94945	0.040125	0.0225375
44	0.062713	0.050625	0.949375	0.040225	0.0224875
45	0.063075	0.050525	0.949475	0.040675	0.0224
46	0.062969	0.05025	0.94975	0.04025	0.0227187
47	0.063400	0.049975	0.950025	0.040575	0.022825
48	0.063356	0.05015	0.94985	0.040275	0.0230813
49	0.063406	0.049775	0.950225	0.04035	0.0230563
50	0.063594	0.04985	0.95015	0.0402	0.0233938
51	0.063544	0.04925	0.95075	0.03995	0.0235938
52	0.063662	0.04875	0.95125	0.04025	0.0234125
53	0.063856	0.048375	0.951625	0.0405	0.0233562
54	0.063931	0.0485	0.9515	0.040625	0.0233063
55	0.063856	0.04835	0.95165	0.04045	0.0234063
56	0.064081	0.04845	0.95155	0.0405	0.0235813
57	0.064569	0.0489	0.9511	0.040925	0.0236438
58	0.065000	0.04905	0.95095	0.0409	0.0241
59	0.065356	0.050225	0.949775	0.04155	0.0238063
60	0.065200	0.050225	0.949775	0.0416	0.0236
61	0.065537	0.05045	0.94955	0.04175	0.0237875
62	0.065662	0.05015	0.94985	0.041875	0.0237875
63	0.065556	0.049975	0.950025	0.041625	0.0239313
64	0.065638	0.0494	0.9506	0.041475	0.0241625
65	0.065575	0.049	0.951	0.041325	0.02425
66	0.065725	0.04845	0.95155	0.041725	0.024
67	0.065744	0.0481	0.9519	0.0416	0.0241437
68	0.065819	0.047725	0.952275	0.04145	0.0243688
69	0.065656	0.047475	0.952525	0.04135	0.0243063
70	0.065575	0.04695	0.95305	0.041325	0.02425
71	0.065437	0.046775	0.953225	0.0411	0.0243375
72	0.065325	0.045925	0.954075	0.04065	0.024675
73	0.065025	0.04545	0.95455	0.040375	0.02465
74	0.064850	0.0446	0.9554	0.040075	0.024775
75	0.064863	0.0445	0.9555	0.0402	0.0246625
76	0.065081	0.044325	0.955675	0.040325	0.0247563
77	0.065475	0.044	0.956	0.040475	0.025
78	0.065469	0.044175	0.955825	0.040675	0.0247938
79	0.065700	0.044875	0.955125	0.041075	0.024625
80	0.065519	0.04455	0.95545	0.040925	0.0245938
81	0.065381	0.044175	0.955825	0.040775	0.0246063
82	0.065544	0.044075	0.955925	0.040875	0.0246688
83	0.065731	0.0441	0.9559	0.040975	0.0247563
84	0.065919	0.04445	0.95555	0.041275	0.0246437
85	0.065988	0.044525	0.955475	0.0412	0.0247875
86	0.065900	0.04445	0.95555	0.04105	0.02485
87	0.065888	0.0444	0.9556	0.04085	0.0250375
88	0.065806	0.0442	0.9558	0.040775	0.0250313
89	0.065638	0.043975	0.956025	0.04065	0.0249875
90	0.065544	0.043675	0.956325	0.040625	0.0249188
91	0.065962	0.043525	0.956475	0.041	0.0249625
92	0.066056	0.0436	0.9564	0.04115	0.0249063
93	0.065981	0.0435	0.9565	0.0411	0.0248813
94	0.065956	0.043475	0.956525	0.040925	0.0250313
95	0.065962	0.0432	0.9568	0.04075	0.0252125
96	0.066100	0.04345	0.95655	0.04095	0.02515
97	0.066175	0.0434	0.9566	0.0411	0.025075
98	0.066269	0.04345	0.95655	0.04105	0.0252188
99	0.066212	0.04345	0.95655	0.040925	0.0252875
100	0.066331	0.0434	0.9566	0.04105	0.0252813
101	0.066119	0.0433	0.9567	0.040925	0.0251938
102	0.066394	0.04335	0.95665	0.04125	0.0251437
103	0.066331	0.0434	0.9566	0.04105	0.0252813
104	0.066244	0.043325	0.956675	0.040925	0.0253188
105	0.066294	0.043075	0.956925	0.041025	0.0252688
106	0.066169	0.042875	0.957125	0.04085	0.0253188
107	0.066294	0.0426	0.9574	0.0409	0.0253938
108	0.066256	0.042575	0.957425	0.0408	0.0254563
109	0.066306	0.04255	0.95745	0.040975	0.0253313
110	0.066337	0.04235	0.95765	0.040925	0.0254125
111	0.066556	0.042175	0.957825	0.041125	0.0254312
112	0.066488	0.042375	0.957625	0.0411	0.0253875
113	0.066319	0.04235	0.95765	0.040925	0.0253938
114	0.066462	0.042075	0.957925	0.040875	0.0255875
115	0.066312	0.042	0.958	0.04075	0.0255625
116	0.066350	0.042	0.958	0.04095	0.0254
117	0.066400	0.041775	0.958225	0.04095	0.02545
118	0.066488	0.0418	0.9582	0.041	0.0254875
119	0.066450	0.041825	0.958175	0.0411	0.02535
120	0.066613	0.04205	0.95795	0.04125	0.0253625
121	0.066569	0.042225	0.957775	0.041225	0.0253438
122	0.066581	0.04215	0.95785	0.04115	0.0254312
123	0.066513	0.04205	0.95795	0.04105	0.0254625
124	0.066544	0.04215	0.95785	0.04105	0.0254937
125	0.066394	0.041975	0.958025	0.0409	0.0254937
126	0.066406	0.041675	0.958325	0.04085	0.0255562
127	0.066400	0.04145	0.95855	0.0408	0.0256
128	0.066312	0.04135	0.95865	0.04065	0.0256625
129	0.066250	0.0413	0.9587	0.04065	0.0256
130	0.066306	0.041325	0.958675	0.040775	0.0255312
131	0.066331	0.041425	0.958575	0.0408	0.0255312
132	0.066375	0.041325	0.958675	0.040825	0.02555
133	0.066462	0.04135	0.95865	0.0409	0.0255625
134	0.066462	0.04145	0.95855	0.0409	0.0255625
135	0.066375	0.041225	0.958775	0.04085	0.025525
136	0.066419	0.0413	0.9587	0.0409	0.0255188
137	0.066406	0.041225	0.958775	0.04085	0.0255562
138	0.066400	0.04115	0.95885	0.0408	0.0256
139	0.066419	0.041075	0.958925	0.0408	0.0256187
140	0.066375	0.041025	0.958975	0.040775	0.0256
141	0.066388	0.04105	0.95895	0.040775	0.0256125
142	0.066375	0.041025	0.958975	0.04075	0.025625
143	0.066381	0.041	0.959	0.040825	0.0255562
144	0.066388	0.040975	0.959025	0.040825	0.0255625
145	0.066406	0.04095	0.95905	0.040825	0.0255813
146	0.066400	0.0409	0.9591	0.040775	0.025625
147	0.066437	0.04095	0.95905	0.040825	0.0256125
148	0.066388	0.040925	0.959075	0.040775	0.0256125
149	0.066388	0.040975	0.959025	0.040825	0.0255625
150	0.066312	0.04095	0.95905	0.04075	0.0255625
151	0.066319	0.0409	0.9591	0.040725	0.0255937
152	0.066344	0.040875	0.959125	0.040725	0.0256187
153	0.066369	0.0409	0.9591	0.04075	0.0256187
154	0.066375	0.041	0.959	0.040775	0.0256
155	0.066400	0.041025	0.958975	0.0408	0.0256
156	0.066431	0.041075	0.958925	0.040875	0.0255562
157	0.066519	0.0411	0.9589	0.04095	0.0255688
158	0.066525	0.0412	0.9588	0.041	0.025525
159	0.066469	0.0413	0.9587	0.04095	0.0255188
160	0.066469	0.04125	0.95875	0.0409	0.0255688
161	0.066400	0.041175	0.958825	0.040825	0.025575
162	0.066394	0.04105	0.95895	0.0408	0.0255937
163	0.066394	0.040825	0.959175	0.040725	0.0256688
164	0.066388	0.040825	0.959175	0.040725	0.0256625
165	0.066369	0.04085	0.95915	0.04075	0.0256187
166	0.066369	0.0408	0.9592	0.04075	0.0256187
167	0.066375	0.0408	0.9592	0.040775	0.0256
168	0.066381	0.0408	0.9592	0.040775	0.0256063
169	0.066381	0.040825	0.959175	0.0408	0.0255813
170	0.066388	0.0408	0.9592	0.0408	0.0255875
171	0.066388	0.0408	0.9592	0.0408	0.0255875
172	0.066388	0.0408	0.9592	0.0408	0.0255875
173	0.066388	0.0408	0.9592	0.0408	0.0255875
174	0.066388	0.0408	0.9592	0.0408	0.0255875
175	0.066388	0.0408	0.9592	0.0408	0.0255875
176	0.066388	0.0408	0.9592	0.0408	0.0255875
177	0.066388	0.0408	0.9592	0.0408	0.0255875
178	0.066388	0.0408	0.9592	0.0408	0.0255875
179	0.066388	0.0408	0.9592	0.0408	0.0255875
180	0.066388	0.0408	0.9592	0.0408	0.0255875
181	0.066388	0.0408	0.9592	0.0408	0.0255875
182	0.066388	0.0408	0.9592	0.0408	0.0255875
183	0.066388	0.0408	0.9592	0.0408	0.0255875
184	0.066388	0.0408	0.9592	0.0408	0.0255875
185	0.066388	0.0408	0.9592	0.0408	0.0255875
186	0.066388	0.0408	0.9592	0.0408	0.0255875
187	0.066388	0.0408	0.9592	0.0408	0.0255875
188	0.066388	0.0408	0.9592	0.0408	0.0255875
189	0.066388	0.0408	0.9592	0.0408	0.0255875
190	0.066388	0.0408	0.9592	0.0408	0.0255875
191	0.066388	0.0408	0.9592	0.0408	0.0255875
192	0.066388	0.0408	0.9592	0.0408	0.0255875
193	0.066388	0.0408	0.9592	0.0408	0.0255875
194	0.066388	0.0408	0.9592	0.0408	0.0255875
195	0.066388	0.0408	0.9592	0.0408	0.0255875
196	0.066388	0.0408	0.9592	0.0408	0.0255875
197	0.066388	0.0408	0.9592	0.0408	0.0255875
198	0.066388	0.0408	0.9592	0.0408	0.0255875
199	0.066388	0.0408	0.9592	0.0408	0.0255875
200	0.066388	0.0408	0.9592	0.0408	0.0255875
201	0.066388	0.0408	0.9592	0.0408	0.0255875
202	0.066388	0.0408	0.9592	0.0408	0.0255875
203	0.066388	0.0408	0.9592	0.0408	0.0255875
204	0.066388	0.0408	0.9592	0.0408	0.0255875
205	0.066388	0.0408	0.9592	0.0408	0.0255875
206	0.066388	0.0408	0.9592	0.0408	0.0255875
207	0.066388	0.0408	0.9592	0.0408	0.0255875
208	0.066388	0.0408	0.9592	0.0408	0.0255875
209	0.066388	0.0408	0.9592	0.0408	0.0255875
210	0.066388	0.0408	0.9592	0.0408	0.0255875
211	0.066388	0.0408	0.9592	0.0408	0.0255875
212	0.066388	0.0408	0.9592	0.0408	0.0255875
213	0.066388	0.0408	0.9592	0.0408	0.0255875
214	0.066388	0.0408	0.9592	0.0408	0.0255875
215	0.066388	0.0408	0.9592	0.0408	0.0255875
216	0.066388	0.0408	0.9592	0.0408	0.0255875
217	0.066388	0.0408	0.9592	0.0408	0.0255875
218	0.066388	0.0408	0.9592	0.0408	0.0255875
219	0.066388	0.0408	0.9592	0.0408	0.0255875
220	0.066388	0.0408	0.9592	0.0408	0.0255875
221	0.066388	0.0408	0.9592	0.0408	0.0255875
222	0.066388	0.0408	0.9592	0.0408	0.0255875
223	0.066388	0.0408	0.9592	0.0408	0.0255875
224	0.066388	0.0408	0.9592	0.0408	0.0255875
225	0.066388	0.0408	0.9592	0.0408	0.0255875
226	0.066388	0.0408	0.9592	0.0408	0.0255875
227	0.066388	0.0408	0.9592	0.0408	0.0255875
228	0.066388	0.0408	0.9592	0.0408	0.0255875
229	0.066388	0.0408	0.9592	0.0408	0.0255875
230	0.066388	0.0408	0.9592	0.0408	0.0255875
231	0.066388	0.0408	0.9592	0.0408	0.0255875
232	0.066388	0.0408	0.9592	0.0408	0.0255875
233	0.066388	0.0408	0.9592	0.0408	0.0255875
234	0.066388	0.0408	0.9592	0.0408	0.0255875
235	0.066388	0.0408	0.9592	0.0408	0.0255875
236	0.066388	0.0408	0.9592	0.0408	0.0255875
237	0.066388	0.0408	0.9592	0.0408	0.0255875
238	0.066388	0.0408	0.9592	0.0408	0.0255875
239	0.066388	0.0408	0.9592	0.0408	0.0255875
240	0.066388	0.0408	0.9592	0.0408	0.0255875
241	0.066388	0.0408	0.9592	0.0408	0.0255875
242	0.066388	0.0408	0.9592	0.0408	0.0255875
243	0.066388	0.0408	0.9592	0.0408	0.0255875
244	0.066388	0.0408	0.9592	0.0408	0.0255875
245	0.066388	0.0408	0.9592	0.0408	0.0255875
246	0.066388	0.0408	0.9592	0.0408	0.0255875
247	0.066388	0.0408	0.9592	0.0408	0.0255875
248	0.066388	0.0408	0.9592	0.0408	0.0255875
249	0.066388	0.0408	0.9592	0.0408	0.0255875
250	0.066388	0.0408	0.9592	0.0408	0.0255875
251	0.066388	0.0408	0.9592	0.0408	0.0255875
252	0.066388	0.0408	0.9592	0.0408	0.0255875
253	0.066388	0.0408	0.9592	0.0408	0.0255875
254	0.066388	0.0408	0.9592	0.0408	0.0255875
255	0.066388	0.0408	0.9592	0.0408	0.0255875
256	0.066388	0.0408	0.9592	0.0408	0.0255875
257	0.066388	0.0408	0.9592	0.0408	0.0255875
258	0.066388	0.0408	0.9592	0.0408	0.0255875
259	0.066388	0.0408	0.9592	0.0408	0.0255875
260	0.066388	0.0408	0.9592	0.0408	0.0255875
261	0.066388	0.0408	0.9592	0.0408	0.0255875
262	0.066388	0.0408	0.9592	0.0408	0.0255875
263	0.066388	0.0408	0.9592	0.0408	0.0255875
264	0.066388	0.0408	0.9592	0.0408	0.0255875
265	0.066388	0.0408	0.9592	0.0408	0.0255875
266	0.066388	0.0408	0.9592	0.0408	0.0255875
267	0.066388	0.0408	0.9592	0.0408	0.0255875
268	0.066388	0.0408	0.9592	0.0408	0.0255875
269	0.066388	0.0408	0.9592	0.0408	0.0255875
270	0.066388	0.0408	0.9592	0.0408	0.0255875
271	0.066388	0.0408	0.9592	0.0408	0.0255875
272	0.066388	0.0408	0.9592	0.0408	0.0255875
273	0.066388	0.0408	0.9592	0.0408	0.0255875
274	0.066388	0.0408	0.9592	0.0408	0.0255875
275	0.066388	0.0408	0.9592	0.0408	0.0255875
276	0.066388	0.0408	0.9592	0.0408	0.0255875
277	0.066388	0.0408	0.9592	0.0408	0.0255875
278	0.066388	0.0408	0.9592	0.0408	0.0255875
279	0.066388	0.0408	0.9592	0.0408	0.0255875
280	0.066388	0.0408	0.9592	0.0408	0.0255875
281	0.066388	0.0408	0.9592	0.0408	0.0255875
282	0.066388	0.0408	0.9592	0.0408	0.0255875
283	0.066388	0.0408	0.9592	0.0408	0.0255875
284	0.066388	0.0408	0.9592	0.0408	0.0255875
285	0.066388	0.0408	0.9592	0.0408	0.0255875
286	0.066388	0.0408	0.9592	0.0408	0.0255875
287	0.066388	0.0408	0.9592	0.0408	0.0255875
288	0.066388	0.0408	0.9592	0.0408	0.0255875
289	0.066388	0.0408	0.9592	0.0408	0.0255875
290	0.066388	0.0408	0.9592	0.0408	0.0255875
291	0.066388	0.0408	0.9592	0.0408	0.0255875
292	0.066388	0.0408	0.9592	0.0408	0.0255875
293	0.066388	0.0408	0.9592	0.0408	0.0255875
294	0.066388	0.0408	0.9592	0.0408	0.0255875
295	0.066388	0.0408	0.9592	0.0408	0.0255875
296	0.066388	0.0408	0.9592	0.0408	0.0255875
297	0.066388	0.0408	0.9592	0.0408	0.0255875
298	0.066388	0.0408	0.9592	0.0408	0.0255875
299	0.066388	0.0408	0.9592	0.0408	0.0255875
300	0.066388	0.0408	0.9592	0.0408	0.0255875
301	0.066388	0.0408	0.9592	0.0408	0.0255875
302	0.066388	0.0408	0.9592	0.0408	0.0255875
303	0.066388	0.0408	0.9592	0.0408	0.0255875
304	0.066388	0.0408	0.9592	0.0408	0.0255875
305	0.066388	0.0408	0.9592	0.0408	0.0255875
306	0.066388	0.0408	0.9592	0.0408	0.0255875
307	0.066388	0.0408	0.9592	0.0408	0.0255875
308	0.066388	0.0408	0.9592	0.0408	0.0255875
309	0.066388	0.0408	0.9592	0.0408	0.0255875
310	0.066388	0.0408	0.9592	0.0408	0.0255875
311	0.066388	0.0408	0.9592	0.0408	0.0255875
312	0.066388	0.0408	0.9592	0.0408	0.0255875
313	0.066388	0.0408	0.9592	0.0408	0.0255875
314	0.066388	0.0408	0.9592	0.0408	0.0255875
315	0.066388	0.0408	0.9592	0.0408	0.0255875
316	0.066388	0.0408	0.9592	0.0408	0.0255875
317	0.066388	0.0408	0.9592	0.0408	0.0255875
318	0.066388	0.0408	0.9592	0.0408	0.0255875
319	0.066388	0.0408	0.9592	0.0408	0.0255875
320	0.066388	0.0408	0.9592	0.0408	0.0255875
321	0.066388	0.0408	0.9592	0.0408	0.0255875
322	0.066388	0.0408	0.9592	0.0408	0.0255875
323	0.066388	0.0408	0.9592	0.0408	0.0255875
324	0.066388	0.0408	0.9592	0.0408	0.0255875
325	0.066388	0.0408	0.9592	0.0408	0.0255875
326	0.066388	0.0408	0.9592	0.0408	0.0255875
327	0.066388	0.0408	0.9592	0.0408	0.0255875
328	0.066388	0.0408	0.9592	0.0408	0.0255875
329	0.066388	0.0408	0.9592	0.0408	0.0255875
330	0.066388	0.0408	0.9592	0.0408	0.0255875
331	0.066388	0.0408	0.9592	0.0408	0.0255875
332	0.066388	0.0408	0.9592	0.0408	0.0255875
333	0.066388	0.0408	0.9592	0.0408	0.0255875
334	0.066388	0.0408	0.9592	0.0408	0.0255875
335	0.066388	0.0408	0.9592	0.0408	0.0255875
336	0.066388	0.0408	0.9592	0.0408	0.0255875
337	0.066388	0.0408	0.9592	0.0408	0.0255875
338	0.066388	0.0408	0.9592	0.0408	0.0255875
339	0.066388	0.0408	0.9592	0.0408	0.0255875
340	0.066388	0.0408	0.9592	0.0408	0.0255875
341	0.066388	0.0408	0.9592	0.0408	0.0255875
342	0.066388	0.0408	0.9592	0.0408	0.0255875
343	0.066388	0.0408	0.9592	0.0408	0.0255875
344	0.066388	0.0408	0.9592	0.0408	0.0255875
345	0.066388	0.0408	0.9592	0.0408	0.0255875
346	0.066388	0.0408	0.9592	0.0408	0.0255875
347	0.066388	0.0408	0.9592	0.0408	0.0255875
348	0.066388	0.0408	0.9592	0.0408	0.0255875
349	0.066388	0.0408	0.9592	0.0408	0.0255875
350	0.066388	0.0408	0.9592	0.0408	0.0255875
351	0.066388	0.0408	0.9592	0.0408	0.0255875
352	0.066388	0.0408	0.9592	0.0408	0.0255875
353	0.066388	0.0408	0.9592	0.0408	0.0255875
354	0.066388	0.0408	0.9592	0.0408	0.0255875
355	0.066388	0.0408	0.9592	0.0408	0.0255875
356	0.066388	0.0408	0.9592	0.0408	0.0255875
357	0.066388	0.0408	0.9592	0.0408	0.0255875
358	0.066388	0.0408	0.9592	0.0408	0.0255875
359	0.066388	0.0408	0.9592	0.0408	0.0255875
360	0.066388	0.0408	0.9592	0.0408	0.0255875
361	0.066388	0.0408	0.9592	0.0408	0.0255875
362	0.066388	0.0408	0.9592	0.0408	0.0255875
363	0.066388	0.0408	0.9592	0.0408	0.0255875
364	0.066388	0.0408	0.9592	0.0408	0.0255875
365	0.066388	0.0408	0.9592	0.0408	0.0255875
366	0.066388	0.0408	0.9592	0.0408	0.0255875
367	0.066388	0.0408	0.9592	0.0408	0.0255875
368	0.066388	0.0408	0.9592	0.0408	0.0255875
369	0.066388	0.0408	0.9592	0.0408	0.0255875
370	0.066388	0.0408	0.9592	0.0408	0.0255875
371	0.066388	0.0408	0.9592	0.0408	0.0255875
372	0.066388	0.0408	0.9592	0.0408	0.0255875
373	0.066388	0.0408	0.9592	0.0408	0.0255875
374	0.066388	0.0408	0.9592	0.0408	0.0255875
375	0.066388	0.0408	0.9592	0.0408	0.0255875
376	0.066388	0.0408	0.9592	0.0408	0.0255875
377	0.066388	0.0408	0.9592	0.0408	0.0255875
378	0.066388	0.0408	0.9592	0.0408	0.0255875
379	0.066388	0.0408	0.9592	0.0408	0.0255875
380	0.066388	0.0408	0.9592	0.0408	0.0255875
381	0.066388	0.0408	0.9592	0.0408	0.0255875
382	0.066388	0.0408	0.9592	0.0408	0.0255875
383	0.066388	0.0408	0.9592	0.0408	0.0255875
384	0.066388	0.0408	0.9592	0.0408	0.0255875
385	0.066388	0.0408	0.9592	0.0408	0.0255875
386	0.066388	0.0408	0.9592	0.0408	0.0255875
387	0.066388	0.0408	0.9592	0.0408	0.0255875
388	0.066388	0.0408	0.9592	0.0408	0.0255875
389	0.066388	0.0408	0.9592	0.0408	0.0255875
390	0.066388	0.0408	0.9592	0.0408	0.0255875
391	0.066388	0.0408	0.9592	0.0408	0.0255875
392	0.066388	0.0408	0.9592	0.0408	0.0255875
393	0.066388	0.0408	0.9592	0.0408	0.0255875
394	0.066388	0.0408	0.9592	0.0408	0.0255875
395	0.066388	0.0408	0.9592	0.0408	0.0255875
396	0.066388	0.0408	0.9592	0.0408	0.0255875
397	0.066388	0.0408	0.9592	0.0408	0.0255875
398	0.066388	0.0408	0.9592	0.0408	0.0255875
399	0.066388	0.0408	0.9592	0.0408	0.0255875
400	0.066388	0.0408	0.9592	0.0408	0.0255875
401	0.066388	0.0408	0.9592	0.0408	0.0255875
402	0.066388	0.0408	0.9592	0.0408	0.0255875
403	0.066388	0.0408	0.9592	0.0408	0.0255875
404	0.066388	0.0408	0.9592	0.0408	0.0255875
405	0.066388	0.0408	0.9592	0.0408	0.0255875
406	0.066388	0.0408	0.9592	0.0408	0.0255875
407	0.066388	0.0408	0.9592	0.0408	0.0255875
408	0.066388	0.0408	0.9592	0.0408	0.0255875
409	0.066388	0.0408	0.9592	0.0408	0.0255875
410	0.066388	0.0408	0.9592	0.0408	0.0255875
411	0.066388	0.0408	0.9592	0.0408	0.0255875
412	0.066388	0.0408	0.9592	0.0408	0.0255875
413	0.066388	0.0408	0.9592	0.0408	0.0255875
414	0.066388	0.0408	0.9592	0.0408	0.0255875
415	0.066388	0.0408	0.9592	0.0408	0.0255875
416	0.066388	0.0408	0.9592	0.0408	0.0255875
417	0.066388	0.0408	0.9592	0.0408	0.0255875
418	0.066388	0.0408	0.9592	0.0408	0.0255875
419	0.066388	0.0408	0.9592	0.0408	0.0255875
420	0.066388	0.0408	0.9592	0.0408	0.0255875
421	0.066388	0.0408	0.9592	0.0408	0.0255875
422	0.066388	0.0408	0.9592	0.0408	0.0255875
423	0.066388	0.0408	0.9592	0.0408	0.0255875
424	0.066388	0.0408	0.9592	0.0408	0.0255875
425	0.066388	0.0408	0.9592	0.0408	0.0255875
426	0.066388	0.0408	0.9592	0.0408	0.0255875
427	0.066388	0.0408	0.9592	0.0408	0.0255875
428	0.066388	0.0408	0.9592	0.0408	0.0255875
429	0.066388	0.0408	0.9592	0.0408	0.0255875
430	0.066388	0.0408	0.9592	0.0408	0.0255875
431	0.066388	0.0408	0.9592	0.0408	0.0255875
432	0.066388	0.0408	0.9592	0.0408	0.0255875
433	0.066388	0.0408	0.9592	0.0408	0.0255875
434	0.066388	0.0408	0.9592	0.0408	0.0255875
435	0.066388	0.0408	0.9592	0.0408	0.0255875
436	0.066388	0.0408	0.9592	0.0408	0.0255875
437	0.066388	0.0408	0.9592	0.0408	0.0255875
438	0.066388	0.0408	0.9592	0.0408	0.0255875
439	0.066388	0.0408	0.9592	0.0408	0.0255875
440	0.066388	0.0408	0.9592	0.0408	0.0255875
441	0.066388	0.0408	0.9592	0.0408	0.0255875
442	0.066388	0.0408	0.9592	0.0408	0.0255875
443	0.066388	0.0408	0.9592	0.0408	0.0255875
444	0.066388	0.0408	0.9592	0.0408	0.0255875
445	0.066388	0.0408	0.9592	0.0408	0.0255875
446	0.066388	0.0408	0.9592	0.0408	0.0255875
447	0.066388	0.0408	0.9592	0.0408	0.0255875
448	0.066388	0.0408	0.9592	0.0408	0.0255875
449	0.066388	0.0408	0.9592	0.0408	0.0255875
450	0.066388	0.0408	0.9592	0.0408	0.0255875
451	0.066388	0.0408	0.9592	0.0408	0.0255875
452	0.066388	0.0408	0.9592	0.0408	0.0255875
453	0.066388	0.0408	0.9592	0.0408	0.0255875
454	0.066388	0.0408	0.9592	0.0408	0.0255875
455	0.066388	0.0408	0.9592	0.0408	0.0255875
456	0.066388	0.0408	0.9592	0.0408	0.0255875
457	0.066388	0.0408	0.9592	0.0408	0.0255875
458	0.066388	0.0408	0.9592	0.0408	0.0255875
459	0.066388	0.0408	0.9592	0.0408	0.0255875
460	0.066388	0.0408	0.9592	0.0408	0.0255875
461	0.066388	0.0408	0.9592	0.0408	0.0255875
462	0.066388	0.0408	0.9592	0.0408	0.0255875
463	0.066388	0.0408	0.9592	0.0408	0.0255875
464	0.066388	0.0408	0.9592	0.0408	0.0255875
465	0.066388	0.0408	0.9592	0.0408	0.0255875
466	0.066388	0.0408	0.9592	0.0408	0.0255875
467	0.066388	0.0408	0.9592	0.0408	0.0255875
468	0.066388	0.0408	0.9592	0.0408	0.0255875
469	0.066388	0.0408	0.9592	0.0408	0.0255875
470	0.066388	0.0408	0.9592	0.0408	0.0255875
471	0.066388	0.0408	0.9592	0.0408	0.0255875
472	0.066388	0.0408	0.9592	0.0408	0.0255875
473	0.066388	0.0408	0.9592	0.0408	0.0255875
474	0.066388	0.0408	0.9592	0.0408	0.0255875
475	0.066388	0.0408	0.9592	0.0408	0.0255875
476	0.066388	0.0408	0.9592	0.0408	0.0255875
477	0.066388	0.0408	0.9592	0.0408	0.0255875
478	0.066388	0.0408	0.9592	0.0408	0.0255875
479	0.066388	0.0408	0.9592	0.0408	0.0255875
480	0.066388	0.0408	0.9592	0.0408	0.0255875
481	0.066388	0.0408	0.9592	0.0408	0.0255875
482	0.066388	0.0408	0.9592	0.0408	0.0255875
483	0.066388	0.0408	0.9592	0.0408	0.0255875
484	0.066388	0.0408	0.9592	0.0408	0.0255875
485	0.066388	0.0408	0.9592	0.0408	0.0255875
486	0.066388	0.0408	0.9592	0.0408	0.0255875
487	0.066388	0.0408	0.9592	0.0408	0.0255875
488	0.066388	0.0408	0.9592	0.0408	0.0255875
489	0.066388	0.0408	0.9592	0.0408	0.0255875
490	0.066388	0.0408	0.9592	0.0408	0.0255875
491	0.066388	0.0408	0.9592	0.0408	0.0255875
492	0.066388	0.0408	0.9592	0.0408	0.0255875
493	0.066388	0.0408	0.9592	0.0408	0.0255875
494	0.066388	0.0408	0.9592	0.0408	0.0255875
495	0.066388	0.0408	0.9592	0.0408	0.0255875
496	0.066388	0.0408	0.9592	0.0408	0.0255875
497	0.066388	0.0408	0.9592	0.0408	0.0255875
498	0.066388	0.0408	0.9592	0.0408	0.0255875
499	0.066388	0.0408	0.9592	0.0408	0.0255875
500	0.066388	0.0408	0.9592	0.0408	0.0255875
501	0.066388	0.0408	0.9592	0.0408	0.0255875
502	0.066388	0.0408	0.9592	0.0408	0.0255875
503	0.066388	0.0408	0.9592	0.0408	0.0255875
504	0.066388	0.0408	0.9592	0.0408	0.0255875
505	0.066388	0.0408	0.9592	0.0408	0.0255875
506	0.066388	0.0408	0.9592	0.0408	0.0255875
507	0.066388	0.0408	0.9592	0.0408	0.0255875
508	0.066388	0.0408	0.9592	0.0408	0.0255875
509	0.066388	0.0408	0.9592	0.0408	0.0255875
510	0.066388	0.0408	0.9592	0.0408	0.0255875
511	0.066388	0.0408	0.9592	0.0408	0.0255875
512	0.066388	0.0408	0.9592	0.0408	0.0255875
513	0.066388	0.0408	0.9592	0.0408	0.0255875
514	0.066388	0.0408	0.9592	0.0408	0.0255875
515	0.066388	0.0408	0.9592	0.0408	0.0255875
516	0.066388	0.0408	0.9592	0.0408	0.0255875
517	0.066388	0.0408	0.9592	0.0408	0.0255875
518	0.066388	0.0408	0.9592	0.0408	0.0255875
519	0.066388	0.0408	0.9592	0.0408	0.0255875
520	0.066388	0.0408	0.9592	0.0408	0.0255875
521	0.066388	0.0408	0.9592	0.0408	0.0255875
522	0.066388	0.0408	0.9592	0.0408	0.0255875
523	0.066388	0.0408	0.9592	0.0408	0.0255875
524	0.066388	0.0408	0.9592	0.0408	0.0255875
525	0.066388	0.0408	0.9592	0.0408	0.0255875
526	0.066388	0.0408	0.9592	0.0408	0.0255875
527	0.066388	0.0408	0.9592	0.0408	0.0255875
528	0.066388	0.0408	0.9592	0.0408	0.0255875
529	0.066388	0.0408	0.9592	0.0408	0.0255875
530	0.066388	0.0408	0.9592	0.0408	0.0255875
531	0.066388	0.0408	0.9592	0.0408	0.0255875
532	0.066388	0.0408	0.9592	0.0408	0.0255875
533	0.066388	0.0408	0.9592	0.0408	0.0255875
534	0.066388	0.0408	0.9592	0.0408	0.0255875
535	0.066388	0.0408	0.9592	0.0408	0.0255875
536	0.066388	0.0408	0.9592	0.0408	0.0255875
537	0.066388	0.0408	0.9592	0.0408	0.0255875
538	0.066388	0.0408	0.9592	0.0408	0.0255875
539	0.066388	0.0408	0.9592	0.0408	0.0255875
540	0.066388	0.0408	0.9592	0.0408	0.0255875
541	0.066388	0.0408	0.9592	0.0408	0.0255875
542	0.066388	0.0408	0.9592	0.0408	0.0255875
543	0.066388	0.0408	0.9592	0.0408	0.0255875
544	0.066388	0.0408	0.9592	0.0408	0.0255875
545	0.066388	0.0408	0.9592	0.0408	0.0255875
546	0.066388	0.0408	0.9592	0.0408	0.0255875
547	0.066388	0.0408	0.9592	0.0408	0.0255875
548	0.066388	0.0408	0.9592	0.0408	0.0255875
549	0.066388	0.0408	0.9592	0.0408	0.0255875
550	0.066388	0.0408	0.9592	0.0408	0.0255875
551	0.066388	0.0408	0.9592	0.0408	0.0255875
552	0.066388	0.0408	0.9592	0.0408	0.0255875
553	0.066388	0.0408	0.9592	0.0408	0.0255875
554	0.066388	0.0408	0.9592	0.0408	0.0255875
555	0.066388	0.0408	0.9592	0.0408	0.0255875
556	0.066388	0.0408	0.9592	0.0408	0.0255875
557	0.066388	0.0408	0.9592	0.0408	0.0255875
558	0.066388	0.0408	0.9592	0.0408	0.0255875
559	0.066388	0.0408	0.9592	0.0408	0.0255875
560	0.066388	0.0408	0.9592	0.0408	0.0255875
561	0.066388	0.0408	0.9592	0.0408	0.0255875
562	0.066388	0.0408	0.9592	0.0408	0.0255875
563	0.066388	0.0408	0.9592	0.0408	0.0255875
564	0.066388	0.0408	0.9592	0.0408	0.0255875
565	0.066388	0.0408	0.9592	0.0408	0.0255875
566	0.066388	0.0408	0.9592	0.0408	0.0255875
567	0.066388	0.0408	0.9592	0.0408	0.0255875
568	0.066388	0.0408	0.9592	0.0408	0.0255875
569	0.066388	0.0408	0.9592	0.0408	0.0255875
570	0.066388	0.0408	0.9592	0.0408	0.0255875
571	0.066388	0.0408	0.9592	0.0408	0.0255875
572	0.066388	0.0408	0.9592	0.0408	0.0255875
573	0.066388	0.0408	0.9592	0.0408	0.0255875
574	0.066388	0.0408	0.9592	0.0408	0.0255875
575	0.066388	0.0408	0.9592	0.0408	0.0255875
576	0.066388	0.0408	0.9592	0.0408	0.0255875
577	0.066388	0.0408	0.9592	0.0408	0.0255875
578	0.066388	0.0408	0.9592	0.0408	0.0255875
579	0.066388	0.0408	0.9592	0.0408	0.0255875
580	0.066388	0.0408	0.9592	0.0408	0.0255875
581	0.066388	0.0408	0.9592	0.0408	0.0255875
582	0.066388	0.0408	0.9592	0.0408	0.0255875
583	0.066388	0.0408	0.9592	0.0408	0.0255875
584	0.066388	0.0408	0.9592	0.0408	0.0255875
585	0.066388	0.0408	0.9592	0.0408	0.0255875
586	0.066388	0.0408	0.9592	0.0408	0.0255875
587	0.066388	0.0408	0.9592	0.0408	0.0255875
588	0.066388	0.0408	0.9592	0.0408	0.0255875
589	0.066388	0.0408	0.9592	0.0408	0.0255875
590	0.066388	0.0408	0.9592	0.0408	0.0255875
591	0.066388	0.0408	0.9592	0.0408	0.0255875
592	0.066388	0.0408	0.9592	0.0408	0.0255875
593	0.066388	0.0408	0.9592	0.0408	0.0255875
594	0.066388	0.0408	0.9592	0.0408	0.0255875
595	0.066388	0.0408	0.9592	0.0408	0.0255875
596	0.066388	0.0408	0.9592	0.0408	0.0255875
597	0.066388	0.0408	0.9592	0.0408	0.0255875
598	0.066388	0.0408	0.9592	0.0408	0.0255875
599	0.066388	0.0408	0.9592	0.0408	0.0255875
600	0.066388	0.0408	0.9592	0.0408	0.0255875
601	0.066388	0.0408	0.9592	0.0408	0.0255875
602	0.066388	0.0408	0.9592	0.0408	0.0255875
603	0.066388	0.0408	0.9592	0.0408	0.0255875
604	0.066388	0.0408	0.9592	0.0408	0.0255875
605	0.066388	0.0408	0.9592	0.0408	0.0255875
606	0.066388	0.0408	0.9592	0.0408	0.0255875
607	0.066388	0.0408	0.9592	0.0408	0.0255875
608	0.066388	0.0408	0.9592	0.0408	0.0255875
609	0.066388	0.0408	0.9592	0.0408	0.0255875
610	0.066388	0.0408	0.9592	0.0408	0.0255875
611	0.066388	0.0408	0.9592	0.0408	0.0255875
612	0.066388	0.0408	0.9592	0.0408	0.0255875
613	0.066388	0.0408	0.9592	0.0408	0.0255875
614	0.066388	0.0408	0.9592	0.0408	0.0255875
615	0.066388	0.0408	0.9592	0.0408	0.0255875
616	0.066388	0.0408	0.9592	0.0408	0.0255875
617	0.066388	0.0408	0.9592	0.0408	0.0255875
618	0.066388	0.0408	0.9592	0.0408	0.0255875
619	0.066388	0.0408	0.9592	0.0408	0.0255875
620	0.066388	0.0408	0.9592	0.0408	0.0255875
621	0.066388	0.0408	0.9592	0.0408	0.0255875
622	0.066388	0.0408	0.9592	0.0408	0.0255875
623	0.066388	0.0408	0.9592	0.0408	0.0255875
624	0.066388	0.0408	0.9592	0.0408	0.0255875
625	0.066388	0.0408	0.9592	0.0408	0.0255875
626	0.066388	0.0408	0.9592	0.0408	0.0255875
627	0.066388	0.0408	0.9592	0.0408	0.0255875
628	0.066388	0.0408	0.9592	0.0408	0.0255875
629	0.066388	0.0408	0.9592	0.0408	0.0255875
630	0.066388	0.0408	0.9592	0.0408	0.0255875
631	0.066388	0.0408	0.9592	0.0408	0.0255875
632	0.066388	0.0408	0.9592	0.0408	0.0255875
633	0.066388	0.0408	0.9592	0.0408	0.0255875
634	0.066388	0.0408	0.9592	0.0408	0.0255875
635	0.066388	0.0408	0.9592	0.0408	0.0255875
636	0.066388	0.0408	0.9592	0.0408	0.0255875
637	0.066388	0.0408	0.9592	0.0408	0.0255875
638	0.066388	0.0408	0.9592	0.0408	0.0255875
639	0.066388	0.0408	0.9592	0.0408	0.0255875
640	0.066388	0.0408	0.9592	0.0408	0.0255875
641	0.066388	0.0408	0.9592	0.0408	0.0255875
642	0.066388	0.0408	0.9592	0.0408	0.0255875
643	0.066388	0.0408	0.9592	0.0408	0.0255875
644	0.066388	0.0408	0.9592	0.0408	0.0255875
645	0.066388	0.0408	0.9592	0.0408	0.0255875
646	0.066388	0.0408	0.9592	0.0408	0.0255875
647	0.066388	0.0408	0.9592	0.0408	0.0255875
648	0.066388	0.0408	0.9592	0.0408	0.0255875
649	0.066388	0.0408	0.9592	0.0408	0.0255875
650	0.066388	0.0408	0.9592	0.0408	0.0255875
651	0.066388	0.0408	0.9592	0.0408	0.0255875
652	0.066388	0.0408	0.9592	0.0408	0.0255875
653	0.066388	0.0408	0.9592	0.0408	0.0255875
654	0.066388	0.0408	0.9592	0.0408	0.0255875
655	0.066388	0.0408	0.9592	0.0408	0.0255875
656	0.066388	0.0408	0.9592	0.0408	0.0255875
657	0.066388	0.0408	0.9592	0.0408	0.0255875
658	0.066388	0.0408	0.9592	0.0408	0.0255875
659	0.066388	0.0408	0.9592	0.0408	0.0255875
660	0.066388	0.0408	0.9592	0.0408	0.0255875
661	0.066388	0.0408	0.9592	0.0408	0.0255875
662	0.066388	0.0408	0.9592	0.0408	0.0255875
663	0.066388	0.0408	0.9592	0.0408	0.0255875
664	0.066388	0.0408	0.9592	0.0408	0.0255875
665	0.066388	0.0408	0.9592	0.0408	0.0255875
666	0.066388	0.0408	0.9592	0.0408	0.0255875
667	0.066388	0.0408	0.9592	0.0408	0.0255875
668	0.066388	0.0408	0.9592	0.0408	0.0255875
669	0.066388	0.0408	0.9592	0.0408	0.0255875
670	0.066388	0.0408	0.9592	0.0408	0.0255875
671	0.066388	0.0408	0.9592	0.0408	0.0255875
672	0.066388	0.0408	0.9592	0.0408	0.0255875
673	0.066388	0.0408	0.9592	0.0408	0.0255875
674	0.066388	0.0408	0.9592	0.0408	0.0255875
675	0.066388	0.0408	0.9592	0.0408	0.0255875
676	0.066388	0.0408	0.9592	0.0408	0.0255875
677	0.066388	0.0408	0.9592	0.0408	0.0255875
678	0.066388	0.0408	0.9592	0.0408	0.0255875
679	0.066388	0.0408	0.9592	0.0408	0.0255875
680	0.066388	0.0408	0.9592	0.0408	0.0255875
681	0.066388	0.0408	0.9592	0.0408	0.0255875
682	0.066388	0.0408	0.9592	0.0408	0.0255875
683	0.066388	0.0408	0.9592	0.0408	0.0255875
684	0.066388	0.0408	0.9592	0.0408	0.0255875
685	0.066388	0.0408	0.9592	0.0408	0.0255875
686	0.066388	0.0408	0.9592	0.0408	0.0255875
687	0.066388	0.0408	0.9592	0.0408	0.0255875
688	0.066388	0.0408	0.9592	0.0408	0.0255875
689	0.066388	0.0408	0.9592	0.0408	0.0255875
690	0.066388	0.0408	0.9592	0.0408	0.0255875
691	0.066388	0.0408	0.9592	0.0408	0.0255875
692	0.066388	0.0408	0.9592	0.0408	0.0255875
693	0.066388	0.0408	0.9592	0.0408	0.0255875
694	0.066388	0.0408	0.9592	0.0408	0.0255875
695	0.066388	0.0408	0.9592	0.0408	0.0255875
696	0.066388	0.0408	0.9592	0.0408	0.0255875
697	0.066388	0.0408	0.9592	0.0408	0.0255875
698	0.066388	0.0408	0.9592	0.0408	0.0255875
699	0.066388	0.0408	0.9592	0.0408	0.0255875
700	0.066388	0.0408	0.9592	0.0408	0.0255875
701	0.066388	0.0408	0.9592	0.0408	0.0255875
702	0.066388	0.0408	0.9592	0.0408	0.0255875
703	0.066388	0.0408	0.9592	0.0408	0.0255875
704	0.066388	0.0408	0.9592	0.0408	0.0255875
705	0.066388	0.0408	0.9592	0.0408	0.0255875
706	0.066388	0.0408	0.9592	0.0408	0.0255875
707	0.066388	0.0408	0.9592	0.0408	0.0255875
708	0.066388	0.0408	0.9592	0.0408	0.0255875
709	0.066388	0.0408	0.9592	0.0408	0.0255875
710	0.066388	0.0408	0.9592	0.0408	0.0255875
711	0.066388	0.0408	0.9592	0.0408	0.0255875
712	0.066388	0.0408	0.9592	0.0408	0.0255875
713	0.066388	0.0408	0.9592	0.0408	0.0255875
714	0.066388	0.0408	0.9592	0.0408	0.0255875
715	0.066388	0.0408	0.9592	0.0408	0.0255875
716	0.066388	0.0408	0.9592	0.0408	0.0255875
717	0.066388	0.0408	0.9592	0.0408	0.0255875
718	0.066388	0.0408	0.9592	0.0408	0.0255875
719	0.066388	0.0408	0.9592	0.0408	0.0255875
720	0.066388	0.0408	0.9592	0.0408	0.0255875
721	0.066388	0.0408	0.9592	0.0408	0.0255875
722	0.066388	0.0408	0.9592	0.0408	0.0255875
723	0.066388	0.0408	0.9592	0.0408	0.0255875
724	0.066388	0.0408	0.9592	0.0408	0.0255875
725	0.066388	0.0408	0.9592	0.0408	0.0255875
726	0.066388	0.0408	0.9592	0.0408	0.0255875
727	0.066388	0.0408	0.9592	0.0408	0.0255875
728	0.066388	0.0408	0.9592	0.0408	0.0255875
729	0.066388	0.0408	0.9592	0.0408	0.0255875
730	0.066388	0.0408	0.9592	0.0408	0.0255875
731	0.066388	0.0408	0.9592	0.0408	0.0255875
732	0.066388	0.0408	0.9592	0.0408	0.0255875
733	0.066388	0.0408	0.9592	0.0408	0.0255875
734	0.066388	0.0408	0.9592	0.0408	0.0255875
735	0.066388	0.0408	0.9592	0.0408	0.0255875
736	0.066388	0.0408	0.9592	0.0408	0.0255875
737	0.066388	0.0408	0.9592	0.0408	0.0255875
738	0.066388	0.0408	0.9592	0.0408	0.0255875
739	0.066388	0.0408	0.9592	0.0408	0.0255875
740	0.066388	0.0408	0.9592	0.0408	0.0255875
741	0.066388	0.0408	0.9592	0.0408	0.0255875
742	0.066388	0.0408	0.9592	0.0408	0.0255875
743	0.066388	0.0408	0.9592	0.0408	0.0255875
744	0.066388	0.0408	0.9592	0.0408	0.0255875
745	0.066388	0.0408	0.9592	0.0408	0.0255875
746	0.066388	0.0408	0.9592	0.0408	0.0255875
747	0.066388	0.0408	0.9592	0.0408	0.0255875
748	0.066388	0.0408	0.9592	0.0408	0.0255875
749	0.066388	0.0408	0.9592	0.0408	0.0255875
750	0.066388	0.0408	0.9592	0.0408	0.0255875
751	0.066388	0.0408	0.9592	0.0408	0.0255875
752	0.066388	0.0408	0.9592	0.0408	0.0255875
753	0.066388	0.0408	0.9592	0.0408	0.0255875
754	0.066388	0.0408	0.9592	0.0408	0.0255875
755	0.066388	0.0408	0.9592	0.0408	0.0255875
756	0.066388	0.0408	0.9592	0.0408	0.0255875
757	0.066388	0.0408	0.9592	0.0408	0.0255875
758	0.066388	0.0408	0.9592	0.0408	0.0255875
759	0.066388	0.0408	0.9592	0.0408	0.0255875
760	0.066388	0.0408	0.9592	0.0408	0.0255875
761	0.066388	0.0408	0.9592	0.0408	0.0255875
762	0.066388	0.0408	0.9592	0.0408	0.0255875
763	0.066388	0.0408	0.9592	0.0408	0.0255875
764	0.066388	0.0408	0.9592	0.0408	0.0255875
765	0.066388	0.0408	0.9592	0.0408	0.0255875
766	0.066388	0.0408	0.9592	0.0408	0.0255875
767	0.066388	0.0408	0.9592	0.0408	0.0255875
768	0.066388	0.0408	0.9592	0.0408	0.0255875
769	0.066388	0.0408	0.9592	0.0408	0.0255875
770	0.066388	0.0408	0.9592	0.0408	0.0255875
771	0.066388	0.0408	0.9592	0.0408	0.0255875
772	0.066388	0.0408	0.9592	0.0408	0.0255875
773	0.066388	0.0408	0.9592	0.0408	0.0255875
774	0.066388	0.0408	0.9592	0.0408	0.0255875
775	0.066388	0.0408	0.9592	0.0408	0.0255875
776	0.066388	0.0408	0.9592	0.0408	0.0255875
777	0.066388	0.0408	0.9592	0.0408	0.0255875
778	0.066388	0.0408	0.9592	0.0408	0.0255875
779	0.066388	0.0408	0.9592	0.0408	0.0255875
780	0.066388	0.0408	0.9592	0.0408	0.0255875
781	0.066388	0.0408	0.9592	0.0408	0.0255875
782	0.066388	0.0408	0.9592	0.0408	0.0255875
783	0.066388	0.0408	0.9592	0.0408	0.0255875
784	0.066388	0.0408	0.9592	0.0408	0.0255875
785	0.066388	0.0408	0.9592	0.0408	0.0255875
786	0.066388	0.0408	0.9592	0.0408	0.0255875
787	0.066388	0.0408	0.9592	0.0408	0.0255875
788	0.066388	0.0408	0.9592	0.0408	0.0255875
789	0.066388	0.0408	0.9592	0.0408	0.0255875
790	0.066388	0.0408	0.9592	0.0408	0.0255875
791	0.066388	0.0408	0.9592	0.0408	0.0255875
792	0.066388	0.0408	0.9592	0.0408	0.0255875
793	0.066388	0.0408	0.9592	0.0408	0.0255875
794	0.066388	0.0408	0.9592	0.0408	0.0255875
795	0.066388	0.0408	0.9592	0.0408	0.0255875
796	0.066388	0.0408	0.9592	0.0408	0.0255875
797	0.066388	0.0408	0.9592	0.0408	0.0255875
798	0.066388	0.0408	0.9592	0.0408	0.0255875
799	0.066388	0.0408	0.9592	0.0408	0.0255875
800	0.066388	0.0408	0.9592	0.0408	0.0255875
801	0.066388	0.0408	0.9592	0.0408	0.0255875
802	0.066388	0.0408	0.9592	0.0408	0.0255875
803	0.066388	0.0408	0.9592	0.0408	0.0255875
804	0.066388	0.0408	0.9592	0.0408	0.0255875
805	0.066388	0.0408	0.9592	0.0408	0.0255875
806	0.066388	0.0408	0.9592	0.0408	0.0255875
807	0.066388	0.0408	0.9592	0.0408	0.0255875
808	0.066388	0.0408	0.9592	0.0408	0.0255875
809	0.066388	0.0408	0.9592	0.0408	0.0255875
810	0.066388	0.0408	0.9592	0.0408	0.0255875
811	0.066388	0.0408	0.9592	0.0408	0.0255875
812	0.066388	0.0408	0.9592	0.0408	0.0255875
813	0.066388	0.0408	0.9592	0.0408	0.0255875
814	0.066388	0.0408	0.9592	0.0408	0.0255875
815	0.066388	0.0408	0.9592	0.0408	0.0255875
816	0.066388	0.0408	0.9592	0.0408	0.0255875
817	0.066388	0.0408	0.9592	0.0408	0.0255875
818	0.066388	0.0408	0.9592	0.0408	0.0255875
819	0.066388	0.0408	0.9592	0.0408	0.0255875
820	0.066388	0.0408	0.9592	0.0408	0.0255875
821	0.066388	0.0408	0.9592	0.0408	0.0255875
822	0.066388	0.0408	0.9592	0.0408	0.0255875
823	0.066388	0.0408	0.9592	0.0408	0.0255875
824	0.066388	0.0408	0.9592	0.0408	0.0255875
825	0.066388	0.0408	0.9592	0.0408	0.0255875
826	0.066388	0.0408	0.9592	0.0408	0.0255875
827	0.066388	0.0408	0.9592	0.0408	0.0255875
828	0.066388	0.0408	0.9592	0.0408	0.0255875
829	0.066388	0.0408	0.9592	0.0408	0.0255875
830	0.066388	0.0408	0.9592	0.0408	0.0255875
831	0.066388	0.0408	0.9592	0.0408	0.0255875
832	0.066388	0.0408	0.9592	0.0408	0.0255875
833	0.066388	0.0408	0.9592	0.0408	0.0255875
834	0.066388	0.0408	0.9592	0.0408	0.0255875
835	0.066388	0.0408	0.9592	0.0408	0.0255875
836	0.066388	0.0408	0.9592	0.0408	0.0255875
837	0.066388	0.0408	0.9592	0.0408	0.0255875
838	0.066388	0.0408	0.9592	0.0408	0.0255875
839	0.066388	0.0408	0.9592	0.0408	0.0255875
840	0.066388	0.0408	0.9592	0.0408	0.0255875
841	0.066388	0.0408	0.9592	0.0408	0.0255875
842	0.066388	0.0408	0.9592	0.0408	0.0255875
843	0.066388	0.0408	0.9592	0.0408	0.0255875
844	0.066388	0.0408	0.9592	0.0408	0.0255875
845	0.066388	0.0408	0.9592	0.0408	0.0255875
846	0.066388	0.0408	0.9592	0.0408	0.0255875
847	0.066388	0.0408	0.9592	0.0408	0.0255875
848	0.066388	0.0408	0.9592	0.0408	0.0255875
849	0.066388	0.0408	0.9592	0.0408	0.0255875
850	0.066388	0.0408	0.9592	0.0408	0.0255875
851	0.066388	0.0408	0.9592	0.0408	0.0255875
852	0.066388	0.0408	0.9592	0.0408	0.0255875
853	0.066388	0.0408	0.9592	0.0408	0.0255875
854	0.066388	0.0408	0.9592	0.0408	0.0255875
855	0.066388	0.0408	0.9592	0.0408	0.0255875
856	0.066388	0.0408	0.9592	0.0408	0.0255875
857	0.066388	0.0408	0.9592	0.0408	0.0255875
858	0.066388	0.0408	0.9592	0.0408	0.0255875
859	0.066388	0.0408	0.9592	0.0408	0.0255875
860	0.066388	0.0408	0.9592	0.0408	0.0255875
861	0.066388	0.0408	0.9592	0.0408	0.0255875
862	0.066388	0.0408	0.9592	0.0408	0.0255875
863	0.066388	0.0408	0.9592	0.0408	0.0255875
864	0.066388	0.0408	0.9592	0.0408	0.0255875
865	0.066388	0.0408	0.9592	0.0408	0.0255875
866	0.066388	0.0408	0.9592	0.0408	0.0255875
867	0.066388	0.0408	0.9592	0.0408	0.0255875
868	0.066388	0.0408	0.9592	0.0408	0.0255875
869	0.066388	0.0408	0.9592	0.0408	0.0255875
870	0.066388	0.0408	0.9592	0.0408	0.0255875
871	0.066388	0.0408	0.9592	0.0408	0.0255875
872	0.066388	0.0408	0.9592	0.0408	0.0255875
873	0.066388	0.0408	0.9592	0.0408	0.0255875
874	0.066388	0.0408	0.9592	0.0408	0.0255875
875	0.066388	0.0408	0.9592	0.0408	0.0255875
876	0.066388	0.0408	0.9592	0.0408	0.0255875
877	0.066388	0.0408	0.9592	0.0408	0.0255875
878	0.066388	0.0408	0.9592	0.0408	0.0255875
879	0.066388	0.0408	0.9592	0.0408	0.0255875
880	0.066388	0.0408	0.9592	0.0408	0.0255875
881	0.066388	0.0408	0.9592	0.0408	0.0255875
882	0.066388	0.0408	0.9592	0.0408	0.0255875
883	0.066388	0.0408	0.9592	0.0408	0.0255875
884	0.066388	0.0408	0.9592	0.0408	0.0255875
885	0.066388	0.0408	0.9592	0.0408	0.0255875
886	0.066388	0.0408	0.9592	0.0408	0.0255875
887	0.066388	0.0408	0.9592	0.0408	0.0255875
888	0.066388	0.0408	0.9592	0.0408	0.0255875
889	0.066388	0.0408	0.9592	0.0408	0.0255875
890	0.066388	0.0408	0.9592	0.0408	0.0255875
891	0.066388	0.0408	0.9592	0.0408	0.0255875
892	0.066388	0.0408	0.9592	0.0408	0.0255875
893	0.066388	0.0408	0.9592	0.0408	0.0255875
894	0.066388	0.0408	0.9592	0.0408	0.0255875
895	0.066388	0.0408	0.9592	0.0408	0.0255875
896	0.066388	0.0408	0.9592	0.0408	0.0255875
897	0.066388	0.0408	0.9592	0.0408	0.0255875
898	0.066388	0.0408	0.9592	0.0408	0.0255875
899	0.066388	0.0408	0.9592	0.0408	0.0255875
900	0.066388	0.0408	0.9592	0.0408	0.0255875
901	0.066388	0.0408	0.9592	0.0408	0.0255875
902	0.066388	0.0408	0.9592	0.0408	0.0255875
903	0.066388	0.0408	0.9592	0.0408	0.0255875
904	0.066388	0.0408	0.9592	0.0408	0.0255875
905	0.066388	0.0408	0.9592	0.0408	0.0255875
906	0.066388	0.0408	0.9592	0.0408	0.0255875
907	0.066388	0.0408	0.9592	0.0408	0.0255875
908	0.066388	0.0408	0.9592	0.0408	0.0255875
909	0.066388	0.0408	0.9592	0.0408	0.0255875
910	0.066388	0.0408	0.9592	0.0408	0.0255875
911	0.066388	0.0408	0.9592	0.0408	0.0255875
912	0.066388	0.0408	0.9592	0.0408	0.0255875
913	0.066388	0.0408	0.9592	0.0408	0.0255875
914	0.066388	0.0408	0.9592	0.0408	0.0255875
915	0.066388	0.0408	0.9592	0.0408	0.0255875
916	0.066388	0.0408	0.9592	0.0408	0.0255875
917	0.066388	0.0408	0.9592	0.0408	0.0255875
918	0.066388	0.0408	0.9592	0.0408	0.0255875
919	0.066388	0.0408	0.9592	0.0408	0.0255875
920	0.066388	0.0408	0.9592	0.0408	0.0255875
921	0.066388	0.0408	0.9592	0.0408	0.0255875
922	0.066388	0.0408	0.9592	0.0408	0.0255875
923	0.066388	0.0408	0.9592	0.0408	0.0255875
924	0.066388	0.0408	0.9592	0.0408	0.0255875
925	0.066388	0.0408	0.9592	0.0408	0.0255875
926	0.066388	0.0408	0.9592	0.0408	0.0255875
927	0.066388	0.0408	0.9592	0.0408	0.0255875
928	0.066388	0.0408	0.9592	0.0408	0.0255875
929	0.066388	0.0408	0.9592	0.0408	0.0255875
930	0.066388	0.0408	0.9592	0.0408	0.0255875
931	0.066388	0.0408	0.9592	0.0408	0.0255875
932	0.066388	0.0408	0.9592	0.0408	0.0255875
933	0.066388	0.0408	0.9592	0.0408	0.0255875
934	0.066388	0.0408	0.9592	0.0408	0.0255875
935	0.066388	0.0408	0.9592	0.0408	0.0255875
936	0.066388	0.0408	0.9592	0.0408	0.0255875
937	0.066388	0.0408	0.9592	0.0408	0.0255875
938	0.066388	0.0408	0.9592	0.0408	0.0255875
939	0.066388	0.0408	0.9592	0.0408	0.0255875
940	0.066388	0.0408	0.9592	0.0408	0.0255875
941	0.066388	0.0408	0.9592	0.0408	0.0255875
942	0.066388	0.0408	0.9592	0.0408	0.0255875
943	0.066388	0.0408	0.9592	0.0408	0.0255875
944	0.066388	0.0408	0.9592	0.0408	0.0255875
945	0.066388	0.0408	0.9592	0.0408	0.0255875
946	0.066388	0.0408	0.9592	0.0408	0.0255875
947	0.066388	0.0408	0.9592	0.0408	0.0255875
948	0.066388	0.0408	0.9592	0.0408	0.0255875
949	0.066388	0.0408	0.9592	0.0408	0.0255875
950	0.066388	0.0408	0.9592	0.0408	0.0255875
951	0.066388	0.0408	0.9592	0.0408	0.0255875
952	0.066388	0.0408	0.9592	0.0408	0.0255875
953	0.066388	0.0408	0.9592	0.0408	0.0255875
954	0.066388	0.0408	0.9592	0.0408	0.0255875
955	0.066388	0.0408	0.9592	0.0408	0.0255875
956	0.066388	0.0408	0.9592	0.0408	0.0255875
957	0.066388	0.0408	0.9592	0.0408	0.0255875
958	0.066388	0.0408	0.9592	0.0408	0.0255875
959	0.066388	0.0408	0.9592	0.0408	0.0255875
960	0.066388	0.0408	0.9592	0.0408	0.0255875
961	0.066388	0.0408	0.9592	0.0408	0.0255875
962	0.066388	0.0408	0.9592	0.0408	0.0255875
963	0.066388	0.0408	0.9592	0.0408	0.0255875
964	0.066388	0.0408	0.9592	0.0408	0.0255875
965	0.066388	0.0408	0.9592	0.0408	0.0255875
966	0.066388	0.0408	0.9592	0.0408	0.0255875
967	0.066388	0.0408	0.9592	0.0408	0.0255875
968	0.066388	0.0408	0.9592	0.0408	0.0255875
969	0.066388	0.0408	0.9592	0.0408	0.0255875
970	0.066388	0.0408	0.9592	0.0408	0.0255875
971	0.066388	0.0408	0.9592	0.0408	0.0255875
972	0.066388	0.0408	0.9592	0.0408	0.0255875
973	0.066388	0.0408	0.9592	0.0408	0.0255875
974	0.066388	0.0408	0.9592	0.0408	0.0255875
975	0.066388	0.0408	0.9592	0.0408	0.0255875
976	0.066388	0.0408	0.9592	0.0408	0.0255875
977	0.066388	0.0408	0.9592	0.0408	0.0255875
978	0.066388	0.0408	0.9592	0.0408	0.0255875
979	0.066388	0.0408	0.9592	0.0408	0.0255875
980	0.066388	0.0408	0.9592	0.0408	0.0255875
981	0.066388	0.0408	0.9592	0.0408	0.0255875
982	0.066388	0.0408	0.9592	0.0408	0.0255875
983	0.066388	0.0408	0.9592	0.0408	0.0255875
984	0.066388	0.0408	0.9592	0.0408	0.0255875
985	0.066388	0.0408	0.9592	0.0408	0.0255875
986	0.066388	0.0408	0.9592	0.0408	0.0255875
987	0.066388	0.0408	0.9592	0.0408	0.0255875
988	0.066388	0.0408	0.9592	0.0408	0.0255875
989	0.066388	0.0408	0.9592	0.0408	0.0255875
990	0.066388	0.0408	0.9592	0.0408	0.0255875
991	0.066388	0.0408	0.9592	0.0408	0.0255875
992	0.066388	0.0408	0.9592	0.0408	0.0255875
993	0.066388	0.0408	0.9592	0.0408	0.0255875
994	0.066388	0.0408	0.9592	0.0408	0.0255875
995	0.066388	0.0408	0.9592	0.0408	0.0255875
996	0.066388	0.0408	0.9592	0.0408	0.0255875
997	0.066388	0.0408	0.9592	0.0408	0.0255875
998	0.066388	0.0408	0.9592	0.0408	0.0255875
999	0.066388	0.0408	0.9592	0.0408	0.0255875
1000	0.066388	0.0408	0.9592	0.0408	0.0255875
1001	0.066388	0.0408	0.9592	0.0408	0.0255875
1002	0.066388	0.0408	0.9592	0.0408	0.0255875
1003	0.066388	0.0408	0.9592	0.0408	0.0255875
1004	0.066388	0.0408	0.9592	0.0408	0.0255875
1005	0.066388	0.0408	0.9592	0.0408	0.0255875
1006	0.066388	0.0408	0.9592	0.0408	0.0255875
1007	0.066388	0.0408	0.9592	0.0408	0.0255875
1008	0.066388	0.0408	0.9592	0.0408	0.0255875
1009	0.066388	0.0408	0.9592	0.0408	0.0255875
1010	0.066388	0.0408	0.9592	0.0408	0.0255875
1011	0.066388	0.0408	0.9592	0.0408	0.0255875
1012	0.066388	0.0408	0.9592	0.0408	0.0255875
1013	0.066388	0.0408	0.9592	0.0408	0.0255875
1014	0.066388	0.0408	0.9592	0.0408	0.0255875
1015	0.066388	0.0408	0.9592	0.0408	0.0255875
1016	0.066388	0.0408	0.9592	0.0408	0.0255875
1017	0.066388	0.0408	0.9592	0.0408	0.0255875
1018	0.066388	0.0408	0.9592	0.0408	0.0255875
1019	0.066388	0.0408	0.9592	0.0408	0.0255875
1020	0.066388	0.0408	0.9592	0.0408	0.0255875
1021	0.066388	0.0408	0.9592	0.0408	0.0255875
1022	0.066388	0.0408	0.9592	0.0408	0.0255875
1023	0.066388	0.0408	0.9592	0.0408	0.0255875
1024	0.066388	0.0408	0.9592	0.0408	0.0255875
1025	0.066388	0.0408	0.9592	0.0408	0.0255875
1026	0.066388	0.0408	0.9592	0.0408	0.0255875
1027	0.066388	0.0408	0.9592	0.0408	0.0255875
1028	0.066388	0.0408	0.9592	0.0408	0.0255875
1029	0.066388	0.0408	0.9592	0.0408	0.0255875
1030	0.066388	0.0408	0.9592	0.0408	0.0255875
1031	0.066388	0.0408	0.9592	0.0408	0.0255875
1032	0.066388	0.0408	0.9592	0.0408	0.0255875
1033	0.066388	0.0408	0.9592	0.0408	0.0255875
1034	0.066388	0.0408	0.9592	0.0408	0.0255875
1035	0.066388	0.0408	0.9592	0.0408	0.0255875
1036	0.066388	0.0408	0.9592	0.0408	0.0255875
1037	0.066388	0.0408	0.9592	0.0408	0.0255875
1038	0.066388	0.0408	0.9592	0.0408	0.0255875
1039	0.066388	0.0408	0.9592	0.0408	0.0255875
1040	0.066388	0.0408	0.9592	0.0408	0.0255875
1041	0.066388	0.0408	0.9592	0.0408	0.0255875
1042	0.066388	0.0408	0.9592	0.0408	0.0255875
1043	0.066388	0.0408	0.9592	0.0408	0.0255875
1044	0.066388	0.0408	0.9592	0.0408	0.0255875
1045	0.066388	0.0408	0.9592	0.0408	0.0255875
1046	0.066388	0.0408	0.9592	0.0408	0.0255875
1047	0.066388	0.0408	0.9592	0.0408	0.0255875
1048	0.066388	0.0408	0.9592	0.0408	0.0255875
1049	0.066388	0.0408	0.9592	0.0408	0.0255875
1050	0.066388	0.0408	0.9592	0.0408	0.0255875
1051	0.066388	0.0408	0.9592	0.0408	0.0255875
1052	0.066388	0.0408	0.9592	0.0408	0.0255875
1053	0.066388	0.0408	0.9592	0.0408	0.0255875
1054	0.066388	0.0408	0.9592	0.0408	0.0255875
1055	0.066388	0.0408	0.9592	0.0408	0.0255875
1056	0.066388	0.0408	0.9592	0.0408	0.0255875
1057	0.066388	0.0408	0.9592	0.0408	0.0255875
1058	0.066388	0.0408	0.9592	0.0408	0.0255875
1059	0.066388	0.0408	0.9592	0.0408	0.0255875
1060	0.066388	0.0408	0.9592	0.0408	0.0255875
1061	0.066388	0.0408	0.9592	0.0408	0.0255875
1062	0.066388	0.0408	0.9592	0.0408	0.0255875
1063	0.066388	0.0408	0.9592	0.0408	0.0255875
1064	0.066388	0.0408	0.9592	0.0408	0.0255875
1065	0.066388	0.0408	0.9592	0.0408	0.0255875
1066	0.066388	0.0408	0.9592	0.0408	0.0255875
1067	0.066388	0.0408	0.9592	0.0408	0.0255875
1068	0.066388	0.0408	0.9592	0.0408	0.0255875
1069	0.066388	0.0408	0.9592	0.0408	0.0255875
1070	0.066388	0.0408	0.9592	0.0408	0.0255875
1071	0.066388	0.0408	0.9592	0.0408	0.0255875
1072	0.066388	0.0408	0.9592	0.0408	0.0255875
1073	0.066388	0.0408	0.9592	0.0408	0.0255875
1074	0.066388	0.0408	0.9592	0.0408	0.0255875
1075	0.066388	0.0408	0.9592	0.0408	0.0255875
1076	0.066388	0.0408	0.9592	0.0408	0.0255875
1077	0.066388	0.0408	0.9592	0.0408	0.0255875
1078	0.066388	0.0408	0.9592	0.0408	0.0255875
1079	0.066388	0.0408	0.9592	0.0408	0.0255875
1080	0.066388	0.0408	0.9592	0.0408	0.0255875
1081	0.066388	0.0408	0.9592	0.0408	0.0255875
1082	0.066388	0.0408	0.9592	0.0408	0.0255875
1083	0.066388	0.0408	0.9592	0.0408	0.0255875
1084	0.066388	0.0408	0.9592	0.0408	0.0255875
1085	0.066388	0.0408	0.9592	0.0408	0.0255875
1086	0.066388	0.0408	0.9592	0.0408	0.0255875
1087	0.066388	0.0408	0.9592	0.0408	0.0255875
1088	0.066388	0.0408	0.9592	0.0408	0.0255875
1089	0.066388	0.0408	0.9592	0.0408	0.0255875
1090	0.066388	0.0408	0.9592	0.0408	0.0255875
1091	0.066388	0.0408	0.9592	0.0408	0.0255875
1092	0.066388	0.0408	0.9592	0.0408	0.0255875
1093	0.066388	0.0408	0.9592	0.0408	0.0255875
1094	0.066388	0.0408	0.9592	0.0408	0.0255875
1095	0.066388	0.0408	0.9592	0.0408	0.0255875
1096	0.066388	0.0408	0.9592	0.0408	0.0255875
1097	0.066388	0.0408	0.9592	0.0408	0.0255875
1098	0.066388	0.0408	0.9592	0.0408	0.0255875
1099	0.066388	0.0408	0.9592	0.0408	0.0255875
1100	0.066388	0.0408	0.9592	0.0408	0.0255875
1101	0.066388	0.0408	0.9592	0.0408	0.0255875
1102	0.066388	0.0408	0.9592	0.0408	0.0255875
1103	0.066388	0.0408	0.9592	0.0408	0.0255875
1104	0.066388	0.0408	0.9592	0.0408	0.0255875
1105	0.066388	0.0408	0.9592	0.0408	0.0255875
1106	0.066388	0.0408	0.9592	0.0408	0.0255875
1107	0.066388	0.0408	0.9592	0.0408	0.0255875
1108	0.066388	0.0408	0.9592	0.0408	0.0255875
1109	0.066388	0.0408	0.9592	0.0408	0.0255875
1110	0.066388	0.0408	0.9592	0.0408	0.0255875
1111	0.066388	0.0408	0.9592	0.0408	0.0255875
1112	0.066388	0.0408	0.9592	0.0408	0.0255875
1113	0.066388	0.0408	0.9592	0.0408	0.0255875
1114	0.066388	0.0408	0.9592	0.0408	0.0255875
1115	0.066388	0.0408	0.9592	0.0408	0.0255875
1116	0.066388	0.0408	0.9592	0.0408	0.0255875
1117	0.066388	0.0408	0.9592	0.0408	0.0255875
1118	0.066388	0.0408	0.9592	0.0408	0.0255875
1119	0.066388	0.0408	0.9592	0.0408	0.0255875
1120	0.066388	0.0408	0.9592	0.0408	0.0255875
1121	0.066388	0.0408	0.9592	0.0408	0.0255875
1122	0.066388	0.0408	0.9592	0.0408	0.0255875
1123	0.066388	0.0408	0.9592	0.0408	0.0255875
1124	0.066388	0.0408	0.9592	0.0408	0.0255875
1125	0.066388	0.0408	0.9592	0.0408	0.0255875
1126	0.066388	0.0408	0.9592	0.0408	0.0255875
1127	0.066388	0.0408	0.9592	0.0408	0.0255875
1128	0.066388	0.0408	0.9592	0.0408	0.0255875
1129	0.066388	0.0408	0.9592	0.0408	0.0255875
1130	0.066388	0.0408	0.9592	0.0408	0.0255875
1131	0.066388	0.0408	0.9592	0.0408	0.0255875
1132	0.066388	0.0408	0.9592	0.0408	0.0255875
1133	0.066388	0.0408	0.9592	0.0408	0.0255875
1134	0.066388	0.0408	0.9592	0.0408	0.0255875
1135	0.066388	0.0408	0.9592	0.0408	0.0255875
1136	0.066388	0.0408	0.9592	0.0408	0.0255875
1137	0.066388	0.0408	0.9592	0.0408	0.0255875
1138	0.066388	0.0408	0.9592	0.0408	0.0255875
1139	0.066388	0.0408	0.9592	0.0408	0.0255875
1140	0.066388	0.0408	0.9592	0.0408	0.0255875
1141	0.066388	0.0408	0.9592	0.0408	0.0255875
1142	0.066388	0.0408	0.9592	0.0408	0.0255875
1143	0.066388	0.0408	0.9592	0.0408	0.0255875
1144	0.066388	0.0408	0.9592	0.0408	0.0255875
1145	0.066388	0.0408	0.9592	0.0408	0.0255875
1146	0.066388	0.0408	0.9592	0.0408	0.0255875
1147	0.066388	0.0408	0.9592	0.0408	0.0255875
1148	0.066388	0.0408	0.9592	0.0408	0.0255875
1149	0.066388	0.0408	0.9592	0.0408	0.0255875
1150	0.066388	0.0408	0.9592	0.0408	0.0255875
1151	0.066388	0.0408	0.9592	0.0408	0.0255875
1152	0.066388	0.0408	0.9592	0.0408	0.0255875
1153	0.066388	0.0408	0.9592	0.0408	0.0255875
1154	0.066388	0.0408	0.9592	0.0408	0.0255875
1155	0.066388	0.0408	0.9592	0.0408	0.0255875
1156	0.066388	0.0408	0.9592	0.0408	0.0255875
1157	0.066388	0.0408	0.9592	0.0408	0.0255875
1158	0.066388	0.0408	0.9592	0.0408	0.0255875
1159	0.066388	0.0408	0.9592	0.0408	0.0255875
1160	0.066388	0.0408	0.9592	0.0408	0.0255875
1161	0.066388	0.0408	0.9592	0.0408	0.0255875
1162	0.066388	0.0408	0.9592	0.0408	0.0255875
1163	0.066388	0.0408	0.9592	0.0408	0.0255875
1164	0.066388	0.0408	0.9592	0.0408	0.0255875
1165	0.066388	0.0408	0.9592	0.0408	0.0255875
1166	0.066388	0.0408	0.9592	0.0408	0.0255875
1167	0.066388	0.0408	0.9592	0.0408	0.0255875
1168	0.066388	0.0408	0.9592	0.0408	0.0255875
1169	0.066388	0.0408	0.9592	0.0408	0.0255875
1170	0.066388	0.0408	0.9592	0.0408	0.0255875
1171	0.066388	0.0408	0.9592	0.0408	0.0255875
1172	0.066388	0.0408	0.9592	0.0408	0.0255875
1173	0.066388	0.0408	0.9592	0.0408	0.0255875
1174	0.066388	0.0408	0.9592	0.0408	0.0255875
1175	0.066388	0.0408	0.9592	0.0408	0.0255875
1176	0.066388	0.0408	0.9592	0.0408	0.0255875
1177	0.066388	0.0408	0.9592	0.0408	0.0255875
1178	0.066388	0.0408	0.9592	0.0408	0.0255875
1179	0.066388	0.0408	0.9592	0.0408	0.0255875
1180	0.066388	0.0408	0.9592	0.0408	0.0255875
1181	0.066388	0.0408	0.9592	0.0408	0.0255875
1182	0.066388	0.0408	0.9592	0.0408	0.0255875
1183	0.066388	0.0408	0.9592	0.0408	0.0255875
1184	0.066388	0.0408	0.9592	0.0408	0.0255875
1185	0.066388	0.0408	0.9592	0.0408	0.0255875
1186	0.066388	0.0408	0.9592	0.0408	0.0255875
1187	0.066388	0.0408	0.9592	0.0408	0.0255875
1188	0.066388	0.0408	0.9592	0.0408	0.0255875
1189	0.066388	0.0408	0.9592	0.0408	0.0255875
1190	0.066388	0.0408	0.9592	0.0408	0.0255875
1191	0.066388	0.0408	0.9592	0.0408	0.0255875
1192	0.066388	0.0408	0.9592	0.0408	0.0255875
1193	0.066388	0.0408	0.9592	0.0408	0.0255875
1194	0.066388	0.0408	0.9592	0.0408	0.0255875
1195	0.066388	0.0408	0.9592	0.0408	0.0255875
1196	0.066388	0.0408	0.9592	0.0408	0.0255875
1197	0.066388	0.0408	0.9592	0.0408	0.0255875
1198	0.066388	0.0408	0.9592	0.0408	0.0255875
1199	0.066388	0.0408	0.9592	0.0408	0.0255875
1200	0.066388	0.0408	0.9592	0.0408	0.0255875
1201	0.066388	0.0408	0.9592	0.0408	0.0255875
1202	0.066388	0.0408	0.9592	0.0408	0.0255875
1203	0.066388	0.0408	0.9592	0.0408	0.0255875
1204	0.066388	0.0408	0.9592	0.0408	0.0255875
1205	0.066388	0.0408	0.9592	0.0408	0.0255875
1206	0.066388	0.0408	0.9592	0.0408	0.0255875
1207	0.066388	0.0408	0.9592	0.0408	0.0255875
1208	0.066388	0.0408	0.9592	0.0408	0.0255875
1209	0.066388	0.0408	0.9592	0.0408	0.0255875
1210	0.066388	0.0408	0.9592	0.0408	0.0255875
1211	0.066388	0.0408	0.9592	0.0408	0.0255875
1212	0.066388	0.0408	0.9592	0.0408	0.0255875
1213	0.066388	0.0408	0.9592	0.0408	0.0255875
1214	0.066388	0.0408	0.9592	0.0408	0.0255875
1215	0.066388	0.0408	0.9592	0.0408	0.0255875
1216	0.066388	0.0408	0.9592	0.0408	0.0255875
1217	0.066388	0.0408	0.9592	0.0408	0.0255875
1218	0.066388	0.0408	0.9592	0.0408	0.0255875
1219	0.066388	0.0408	0.9592	0.0408	0.0255875
1220	0.066388	0.0408	0.9592	0.0408	0.0255875
1221	0.066388	0.0408	0.9592	0.0408	0.0255875
1222	0.066388	0.0408	0.9592	0.0408	0.0255875
1223	0.066388	0.0408	0.9592	0.0408	0.0255875
1224	0.066388	0.0408	0.9592	0.0408	0.0255875
1225	0.066388	0.0408	0.9592	0.0408	0.0255875
1226	0.066388	0.0408	0.9592	0.0408	0.0255875
1227	0.066388	0.0408	0.9592	0.0408	0.0255875
1228	0.066388	0.0408	0.9592	0.0408	0.0255875
1229	0.066388	0.0408	0.9592	0.0408	0.0255875
1230	0.066388	0.0408	0.9592	0.0408	0.0255875
1231	0.066388	0.0408	0.9592	0.0408	0.0255875
1232	0.066388	0.0408	0.9592	0.0408	0.0255875
1233	0.066388	0.0408	0.9592	0.0408	0.0255875
1234	0.066388	0.0408	0.9592	0.0408	0.0255875
1235	0.066388	0.0408	0.9592	0.0408	0.0255875
1236	0.066388	0.0408	0.9592	0.0408	0.0255875
1237	0.066388	0.0408	0.9592	0.0408	0.0255875
1238	0.066388	0.0408	0.9592	0.0408	0.0255875
1239	0.066388	0.0408	0.9592	0.0408	0.0255875
1240	0.066388	0.0408	0.9592	0.0408	0.0255875
1241	0.066388	0.0408	0.9592	0.0408	0.0255875
1242	0.066388	0.0408	0.9592	0.0408	0.0255875
1243	0.066388	0.0408	0.9592	0.0408	0.0255875
1244	0.066388	0.0408	0.9592	0.0408	0.0255875
1245	0.066388	0.0408	0.9592	0.0408	0.0255875
1246	0.066388	0.0408	0.9592	0.0408	0.0255875
1247	0.066388	0.0408	0.9592	0.0408	0.0255875
1248	0.066388	0.0408	0.9592	0.0408	0.0255875
1249	0.066388	0.0408	0.9592	0.0408	0.0255875
1250	0.066388	0.0408	0.9592	0.0408	0.0255875
1251	0.066388	0.0408	0.9592	0.0408	0.0255875
1252	0.066388	0.0408	0.9592	0.0408	0.0255875
1253	0.066388	0.0408	0.9592	0.0408	0.0255875
1254	0.066388	0.0408	0.9592	0.0408	0.0255875
1255	0.066388	0.0408	0.9592	0.0408	0.0255875
1256	0.066388	0.0408	0.9592	0.0408	0.0255875
1257	0.066388	0.0408	0.9592	0.0408	0.0255875
1258	0.066388	0.0408	0.9592	0.0408	0.0255875
1259	0.066388	0.0408	0.9592	0.0408	0.0255875
1260	0.066388	0.0408	0.9592	0.0408	0.0255875
1261	0.066388	0.0408	0.9592	0.0408	0.0255875
1262	0.066388	0.0408	0.9592	0.0408	0.0255875
1263	0.066388	0.0408	0.9592	0.0408	0.0255875
1264	0.066388	0.0408	0.9592	0.0408	0.0255875
1265	0.066388	0.0408	0.9592	0.0408	0.0255875
1266	0.066388	0.0408	0.9592	0.0408	0.0255875
1267	0.066388	0.0408	0.9592	0.0408	0.0255875
1268	0.066388	0.0408	0.9592	0.0408	0.0255875
1269	0.066388	0.0408	0.9592	0.0408	0.0255875
1270	0.066388	0.0408	0.9592	0.0408	0.0255875
1271	0.066388	0.0408	0.9592	0.0408	0.0255875
1272	0.066388	0.0408	0.9592	0.0408	0.0255875
1273	0.066388	0.0408	0.9592	0.0408	0.0255875
1274	0.066388	0.0408	0.9592	0.0408	0.0255875
1275	0.066388	0.0408	0.9592	0.0408	0.0255875
1276	0.066388	0.0408	0.9592	0.0408	0.0255875
1277	0.066388	0.0408	0.9592	0.0408	0.0255875
1278	0.066388	0.0408	0.9592	0.0408	0.0255875
1279	0.066388	0.0408	0.9592	0.0408	0.0255875
1280	0.066388	0.0408	0.9592	0.0408	0.0255875
1281	0.066388	0.0408	0.9592	0.0408	0.0255875
1282	0.066388	0.0408	0.9592	0.0408	0.0255875
1283	0.066388	0.0408	0.9592	0.0408	0.0255875
1284	0.066388	0.0408	0.9592	0.0408	0.0255875
1285	0.066388	0.0408	0.9592	0.0408	0.0255875
1286	0.066388	0.0408	0.9592	0.0408	0.0255875
1287	0.066388	0.0408	0.9592	0.0408	0.0255875
1288	0.066388	0.0408	0.9592	0.0408	0.0255875
1289	0.066388	0.0408	0.9592	0.0408	0.0255875
1290	0.066388	0.0408	0.9592	0.0408	0.0255875
1291	0.066388	0.0408	0.9592	0.0408	0.0255875
1292	0.066388	0.0408	0.9592	0.0408	0.0255875
1293	0.066388	0.0408	0.9592	0.0408	0.0255875
1294	0.066388	0.0408	0.9592	0.0408	0.0255875
1295	0.066388	0.0408	0.9592	0.0408	0.0255875
1296	0.066388	0.0408	0.9592	0.0408	0.0255875
1297	0.066388	0.0408	0.9592	0.0408	0.0255875
1298	0.066388	0.0408	0.9592	0.0408	0.0255875
1299	0.066388	0.0408	0.9592	0.0408	0.0255875
1300	0.066388	0.0408	0.9592	0.0408	0.0255875
1301	0.066388	0.0408	0.9592	0.0408	0.0255875
1302	0.066388	0.0408	0.9592	0.0408	0.0255875
1303	0.066388	0.0408	0.9592	0.0408	0.0255875
1304	0.066388	0.0408	0.9592	0.0408	0.0255875
1305	0.066388	0.0408	0.9592	0.0408	0.0255875
1306	0.066388	0.0408	0.9592	0.0408	0.0255875
1307	0.066388	0.0408	0.9592	0.0408	0.0255875
1308	0.066388	0.0408	0.9592	0.0408	0.0255875
1309	0.066388	0.0408	0.9592	0.0408	0.0255875
1310	0.066388	0.0408	0.9592	0.0408	0.0255875
1311	0.066388	0.0408	0.9592	0.0408	0.0255875
1312	0.066388	0.0408	0.9592	0.0408	0.0255875
1313	0.066388	0.0408	0.9592	0.0408	0.0255875
1314	0.066388	0.0408	0.9592	0.0408	0.0255875
1315	0.066388	0.0408	0.9592	0.0408	0.0255875
1316	0.066388	0.0408	0.9592	0.0408	0.0255875
1317	0.066388	0.0408	0.9592	0.0408	0.0255875
1318	0.066388	0.0408	0.9592	0.0408	0.0255875
1319	0.066388	0.0408	0.9592	0.0408	0.0255875
1320	0.066388	0.0408	0.9592	0.0408	0.0255875
1321	0.066388	0.0408	0.9592	0.0408	0.0255875
1322	0.066388	0.0408	0.9592	0.0408	0.0255875
1323	0.066388	0.0408	0.9592	0.0408	0.0255875
1324	0.066388	0.0408	0.9592	0.0408	0.0255875
1325	0.066388	0.0408	0.9592	0.0408	0.0255875
1326	0.066388	0.0408	0.9592	0.0408	0.0255875
1327	0.066388	0.0408	0.9592	0.0408	0.0255875
1328	0.066388	0.0408	0.9592	0.0408	0.0255875
1329	0.066388	0.0408	0.9592	0.0408	0.0255875
1330	0.066388	0.0408	0.9592	0.0408	0.0255875
1331	0.066388	0.0408	0.9592	0.0408	0.0255875
1332	0.066388	0.0408	0.9592	0.0408	0.0255875
1333	0.066388	0.0408	0.9592	0.0408	0.0255875
1334	0.066388	0.0408	0.9592	0.0408	0.0255875
1335	0.066388	0.0408	0.9592	0.0408	0.0255875
1336	0.066388	0.0408	0.9592	0.0408	0.0255875
1337	0.066388	0.0408	0.9592	0.0408	0.0255875
1338	0.066388	0.0408	0.9592	0.0408	0.0255875
1339	0.066388	0.0408	0.9592	0.0408	0.0255875
1340	0.066388	0.0408	0.9592	0.0408	0.0255875
1341	0.066388	0.0408	0.9592	0.0408	0.0255875
1342	0.066388	0.0408	0.9592	0.0408	0.0255875
1343	0.066388	0.0408	0.9592	0.0408	0.0255875
1344	0.066388	0.0408	0.9592	0.0408	0.0255875
1345	0.066388	0.0408	0.9592	0.0408	0.0255875
1346	0.066388	0.0408	0.9592	0.0408	0.0255875
1347	0.066388	0.0408	0.9592	0.0408	0.0255875
1348	0.066388	0.0408	0.9592	0.0408	0.0255875
1349	0.066388	0.0408	0.9592	0.0408	0.0255875
1350	0.066388	0.0408	0.9592	0.0408	0.0255875
1351	0.066388	0.0408	0.9592	0.0408	0.0255875
1352	0.066388	0.0408	0.9592	0.0408	0.0255875
1353	0.066388	0.0408	0.9592	0.0408	0.0255875
1354	0.066388	0.0408	0.9592	0.0408	0.0255875
1355	0.066388	0.0408	0.9592	0.0408	0.0255875
1356	0.066388	0.0408	0.9592	0.0408	0.0255875
1357	0.066388	0.0408	0.9592	0.0408	0.0255875
1358	0.066388	0.0408	0.9592	0.0408	0.0255875
1359	0.066388	0.0408	0.9592	0.0408	0.0255875
1360	0.066388	0.0408	0.9592	0.0408	0.0255875
1361	0.066388	0.0408	0.9592	0.0408	0.0255875
1362	0.066388	0.0408	0.9592	0.0408	0.0255875
1363	0.066388	0.0408	0.9592	0.0408	0.0255875
1364	0.066388	0.0408	0.9592	0.0408	0.0255875
1365	0.066388	0.0408	0.9592	0.0408	0.0255875
1366	0.066388	0.0408	0.9592	0.0408	0.0255875
1367	0.066388	0.0408	0.9592	0.0408	0.0255875
1368	0.066388	0.0408	0.9592	0.0408	0.0255875
1369	0.066388	0.0408	0.9592	0.0408	0.0255875
1370	0.066388	0.0408	0.9592	0.0408	0.0255875
1371	0.066388	0.0408	0.9592	0.0408	0.0255875
1372	0.066388	0.0408	0.9592	0.0408	0.0255875
1373	0.066388	0.0408	0.9592	0.0408	0.0255875
1374	0.066388	0.0408	0.9592	0.0408	0.0255875
1375	0.066388	0.0408	0.9592	0.0408	0.0255875
1376	0.066388	0.0408	0.9592	0.0408	0.0255875
1377	0.066388	0.0408	0.9592	0.0408	0.0255875
1378	0.066388	0.0408	0.9592	0.0408	0.0255875
1379	0.066388	0.0408	0.9592	0.0408	0.0255875
1380	0.066388	0.0408	0.9592	0.0408	0.0255875
1381	0.066388	0.0408	0.9592	0.0408	0.0255875
1382	0.066388	0.0408	0.9592	0.0408	0.0255875
1383	0.066388	0.0408	0.9592	0.0408	0.0255875
1384	0.066388	0.0408	0.9592	0.0408	0.0255875
1385	0.066388	0.0408	0.9592	0.0408	0.0255875
1386	0.066388	0.0408	0.9592	0.0408	0.0255875
1387	0.066388	0.0408	0.9592	0.0408	0.0255875
1388	0.066388	0.0408	0.9592	0.0408	0.0255875
1389	0.066388	0.0408	0.9592	0.0408	0.0255875
1390	0.066388	0.0408	0.9592	0.0408	0.0255875
1391	0.066388	0.0408	0.9592	0.0408	0.0255875
1392	0.066388	0.0408	0.9592	0.0408	0.0255875
1393	0.066388	0.0408	0.9592	0.0408	0.0255875
1394	0.066388	0.0408	0.9592	0.0408	0.0255875
1395	0.066388	0.0408	0.9592	0.0408	0.0255875
1396	0.066388	0.0408	0.9592	0.0408	0.0255875
1397	0.066388	0.0408	0.9592	0.0408	0.0255875
1398	0.066388	0.0408	0.9592	0.0408	0.0255875
1399	0.066388	0.0408	0.9592	0.0408	0.0255875
1400	0.066388	0.0408	0.9592	0.0408	0.0255875
1401	0.066388	0.0408	0.9592	0.0408	0.0255875
1402	0.066388	0.0408	0.9592	0.0408	0.0255875
1403	0.066388	0.0408	0.9592	0.0408	0.0255875
1404	0.066388	0.0408	0.9592	0.0408	0.0255875
1405	0.066388	0.0408	0.9592	0.0408	0.0255875
1406	0.066388	0.0408	0.9592	0.0408	0.0255875
1407	0.066388	0.0408	0.9592	0.0408	0.0255875
1408	0.066388	0.0408	0.9592	0.0408	0.0255875
1409	0.066388	0.0408	0.9592	0.0408	0.0255875
1410	0.066388	0.0408	0.9592	0.0408	0.0255875
1411	0.066388	0.0408	0.9592	0.0408	0.0255875
1412	0.066388	0.0408	0.9592	0.0408	0.0255875
1413	0.066388	0.0408	0.9592	0.0408	0.0255875
1414	0.066388	0.0408	0.9592	0.0408	0.0255875
1415	0.066388	0.0408	0.9592	0.0408	0.0255875
1416	0.066388	0.0408	0.9592	0.0408	0.0255875
1417	0.066388	0.0408	0.9592	0.0408	0.0255875
1418	0.066388	0.0408	0.9592	0.0408	0.0255875
1419	0.066388	0.0408	0.9592	0.0408	0.0255875
1420	0.066388	0.0408	0.9592	0.0408	0.0255875
1421	0.066388	0.0408	0.9592	0.0408	0.0255875
1422	0.066388	0.0408	0.9592	0.0408	0.0255875
1423	0.066388	0.0408	0.9592	0.0408	0.0255875
1424	0.066388	0.0408	0.9592	0.0408	0.0255875
1425	0.066388	0.0408	0.9592	0.0408	0.0255875
1426	0.066388	0.0408	0.9592	0.0408	0.0255875
1427	0.066388	0.0408	0.9592	0.0408	0.0255875
1428	0.066388	0.0408	0.9592	0.0408	0.0255875
1429	0.066388	0.0408	0.9592	0.0408	0.0255875
1430	0.066388	0.0408	0.9592	0.0408	0.0255875
1431	0.066388	0.0408	0.9592	0.0408	0.0255875
1432	0.066388	0.0408	0.9592	0.0408	0.0255875
1433	0.066388	0.0408	0.9592	0.0408	0.0255875
1434	0.066388	0.0408	0.9592	0.0408	0.0255875
1435	0.066388	0.0408	0.9592	0.0408	0.0255875
1436	0.066388	0.0408	0.9592	0.0408	0.0255875
1437	0.066388	0.0408	0.9592	0.0408	0.0255875
1438	0.066388	0.0408	0.9592	0.0408	0.0255875
1439	0.066388	0.0408	0.9592	0.0408	0.0255875
1440	0.066388	0.0408	0.9592	0.0408	0.0255875
1441	0.066388	0.0408	0.9592	0.0408	0.0255875
1442	0.066388	0.0408	0.9592	0.0408	0.0255875
1443	0.066388	0.0408	0.9592	0.0408	0.0255875
1444	0.066388	0.0408	0.9592	0.0408	0.0255875
1445	0.066388	0.0408	0.9592	0.0408	0.0255875
1446	0.066388	0.0408	0.9592	0.0408	0.0255875
1447	0.066388	0.0408	0.9592	0.0408	0.0255875
1448	0.066388	0.0408	0.9592	0.0408	0.0255875
1449	0.066388	0.0408	0.9592	0.0408	0.0255875
1450	0.066388	0.0408	0.9592	0.0408	0.0255875
1451	0.066388	0.0408	0.9592	0.0408	0.0255875
1452	0.066388	0.0408	0.9592	0.0408	0.0255875
1453	0.066388	0.0408	0.9592	0.0408	0.0255875
1454	0.066388	0.0408	0.9592	0.0408	0.0255875
1455	0.066388	0.0408	0.9592	0.0408	0.0255875
1456	0.066388	0.0408	0.9592	0.0408	0.0255875
1457	0.066388	0.0408	0.9592	0.0408	0.0255875
1458	0.066388	0.0408	0.9592	0.0408	0.0255875
1459	0.066388	0.0408	0.9592	0.0408	0.0255875
1460	0.066388	0.0408	0.9592	0.0408	0.0255875
1461	0.066388	0.0408	0.9592	0.0408	0.0255875
1462	0.066388	0.0408	0.9592	0.0408	0.0255875
1463	0.066388	0.0408	0.9592	0.0408	0.0255875
1464	0.066388	0.0408	0.9592	0.0408	0.0255875
1465	0.066388	0.0408	0.9592	0.0408	0.0255875
1466	0.066388	0.0408	0.9592	0.0408	0.0255875
1467	0.066388	0.0408	0.9592	0.0408	0.0255875
1468	0.066388	0.0408	0.9592	0.0408	0.0255875
1469	0.066388	0.0408	0.9592	0.0408	0.0255875
1470	0.066388	0.0408	0.9592	0.0408	0.0255875
1471	0.066388	0.0408	0.9592	0.0408	0.0255875
1472	0.066388	0.0408	0.9592	0.0408	0.0255875
1473	0.066388	0.0408	0.9592	0.0408	0.0255875
1474	0.066388	0.0408	0.9592	0.0408	0.0255875
1475	0.066388	0.0408	0.9592	0.0408	0.0255875
1476	0.066388	0.0408	0.9592	0.0408	0.0255875
1477	0.066388	0.0408	0.9592	0.0408	0.0255875
1478	0.066388	0.0408	0.9592	0.0408	0.0255875
1479	0.066388	0.0408	0.9592	0.0408	0.0255875
1480	0.066388	0.0408	0.9592	0.0408	0.0255875
1481	0.066388	0.0408	0.9592	0.0408	0.0255875
1482	0.066388	0.0408	0.9592	0.0408	0.0255875
1483	0.066388	0.0408	0.9592	0.0408	0.0255875
1484	0.066388	0.0408	0.9592	0.0408	0.0255875
1485	0.066388	0.0408	0.9592	0.0408	0.0255875
1486	0.066388	0.0408	0.9592	0.0408	0.0255875
1487	0.066388	0.0408	0.9592	0.0408	0.0255875
1488	0.066388	0.0408	0.9592	0.0408	0.0255875
1489	0.066388	0.0408	0.9592	0.0408	0.0255875
1490	0.066388	0.0408	0.9592	0.0408	0.0255875
1491	0.066388	0.0408	0.9592	0.0408	0.0255875
1492	0.066388	0.0408	0.9592	0.0408	0.0255875
1493	0.066388	0.0408	0.9592	0.0408	0.0255875
1494	0.066388	0.0408	0.9592	0.0408	0.0255875
1495	0.066388	0.0408	0.9592	0.0408	0.0255875
1496	0.066388	0.0408	0.9592	0.0408	0.0255875
1497	0.066388	0.0408	0.9592	0.0408	0.0255875
1498	0.066388	0.0408	0.9592	0.0408	0.0255875
1499	0.066388	0.0408	0.9592	0.0408	0.0255875
1500	0.066388	0.0408	0.9592	0.0408	0.0255875
1501	0.066388	0.0408	0.9592	0.0408	0.0255875
1502	0.066388	0.0408	0.9592	0.0408	0.0255875
1503	0.066388	0.0408	0.9592	0.0408	0.0255875
1504	0.066388	0.0408	0.9592	0.0408	0.0255875
1505	0.066388	0.0408	0.9592	0.0408	0.0255875
1506	0.066388	0.0408	0.9592	0.0408	0.0255875
1507	0.066388	0.0408	0.9592	0.0408	0.0255875
1508	0.066388	0.0408	0.9592	0.0408	0.0255875
1509	0.066388	0.0408	0.9592	0.0408	0.0255875
1510	0.066388	0.0408	0.9592	0.0408	0.0255875
1511	0.066388	0.0408	0.9592	0.0408	0.0255875
1512	0.066388	0.0408	0.9592	0.0408	0.0255875
1513	0.066388	0.0408	0.9592	0.0408	0.0255875
1514	0.066388	0.0408	0.9592	0.0408	0.0255875
1515	0.066388	0.0408	0.9592	0.0408	0.0255875
1516	0.066388	0.0408	0.9592	0.0408	0.0255875
1517	0.066388	0.0408	0.9592	0.0408	0.0255875
1518	0.066388	0.0408	0.9592	0.0408	0.0255875
1519	0.066388	0.0408	0.9592	0.0408	0.0255875
1520	0.066388	0.0408	0.9592	0.0408	0.0255875
1521	0.066388	0.0408	0.9592	0.0408	0.0255875
1522	0.066388	0.0408	0.9592	0.0408	0.0255875
1523	0.066388	0.0408	0.9592	0.0408	0.0255875
1524	0.066388	0.0408	0.9592	0.0408	0.0255875
1525	0.066388	0.0408	0.9592	0.0408	0.0255875
1526	0.066388	0.0408	0.9592	0.0408	0.0255875
1527	0.066388	0.0408	0.9592	0.0408	0.0255875
1528	0.066388	0.0408	0.9592	0.0408	0.0255875
1529	0.066388	0.0408	0.9592	0.0408	0.0255875
1530	0.066388	0.0408	0.9592	0.0408	0.0255875
1531	0.066388	0.0408	0.9592	0.0408	0.0255875
1532	0.066388	0.0408	0.9592	0.0408	0.0255875
1533	0.066388	0.0408	0.9592	0.0408	0.0255875
1534	0.066388	0.0408	0.9592	0.0408	0.0255875
1535	0.066388	0.0408	0.9592	0.0408	0.0255875
1536	0.066388	0.0408	0.9592	0.0408	0.0255875
1537	0.066388	0.0408	0.9592	0.0408	0.0255875
1538	0.066388	0.0408	0.9592	0.0408	0.0255875
1539	0.066388	0.0408	0.9592	0.0408	0.0255875
1540	0.066388	0.0408	0.9592	0.0408	0.0255875
1541	0.066388	0.0408	0.9592	0.0408	0.0255875
1542	0.066388	0.0408	0.9592	0.0408	0.0255875
1543	0.066388	0.0408	0.9592	0.0408	0.0255875
1544	0.066388	0.0408	0.9592	0.0408	0.0255875
1545	0.066388	0.0408	0.9592	0.0408	0.0255875
1546	0.066388	0.0408	0.9592	0.0408	0.0255875
1547	0.066388	0.0408	0.9592	0.0408	0.0255875
1548	0.066388	0.0408	0.9592	0.0408	0.0255875
1549	0.066388	0.0408	0.9592	0.0408	0.0255875
1550	0.066388	0.0408	0.9592	0.0408	0.0255875
1551	0.066388	0.0408	0.9592	0.0408	0.0255875
1552	0.066388	0.0408	0.9592	0.0408	0.0255875
1553	0.066388	0.0408	0.9592	0.0408	0.0255875
1554	0.066388	0.0408	0.9592	0.0408	0.0255875
1555	0.066388	0.0408	0.9592	0.0408	0.0255875
1556	0.066388	0.0408	0.9592	0.0408	0.0255875
1557	0.066388	0.0408	0.9592	0.0408	0.0255875
1558	0.066388	0.0408	0.9592	0.0408	0.0255875
1559	0.066388	0.0408	0.9592	0.0408	0.0255875
1560	0.066388	0.0408	0.9592	0.0408	0.0255875
1561	0.066388	0.0408	0.9592	0.0408	0.0255875
1562	0.066388	0.0408	0.9592	0.0408	0.0255875
1563	0.066388	0.0408	0.9592	0.0408	0.0255875
1564	0.066388	0.0408	0.9592	0.0408	0.0255875
1565	0.066388	0.0408	0.9592	0.0408	0.0255875
1566	0.066388	0.0408	0.9592	0.0408	0.0255875
1567	0.066388	0.0408	0.9592	0.0408	0.0255875
1568	0.066388	0.0408	0.9592	0.0408	0.0255875
1569	0.066388	0.0408	0.9592	0.0408	0.0255875
1570	0.066388	0.0408	0.9592	0.0408	0.0255875
1571	0.066388	0.0408	0.9592	0.0408	0.0255875
1572	0.066388	0.0408	0.9592	0.0408	0.0255875
1573	0.066388	0.0408	0.9592	0.0408	0.0255875
1574	0.066388	0.0408	0.9592	0.0408	0.0255875
1575	0.066388	0.0408	0.9592	0.0408	0.0255875
1576	0.066388	0.0408	0.9592	0.0408	0.0255875
1577	0.066388	0.0408	0.9592	0.0408	0.0255875
1578	0.066388	0.0408	0.9592	0.0408	0.0255875
1579	0.066388	0.0408	0.9592	0.0408	0.0255875
1580	0.066388	0.0408	0.9592	0.0408	0.0255875
1581	0.066388	0.0408	0.9592	0.0408	0.0255875
1582	0.066388	0.0408	0.9592	0.0408	0.0255875
1583	0.066388	0.0408	0.9592	0.0408	0.0255875
1584	0.066388	0.0408	0.9592	0.0408	0.0255875
1585	0.066388	0.0408	0.9592	0.0408	0.0255875
1586	0.066388	0.0408	0.9592	0.0408	0.0255875
1587	0.066388	0.0408	0.9592	0.0408	0.0255875
1588	0.066388	0.0408	0.9592	0.0408	0.0255875
1589	0.066388	0.0408	0.9592	0.0408	0.0255875
1590	0.066388	0.0408	0.9592	0.0408	0.0255875
1591	0.066388	0.0408	0.9592	0.0408	0.0255875
1592	0.066388	0.0408	0.9592	0.0408	0.0255875
1593	0.066388	0.0408	0.9592	0.0408	0.0255875
1594	0.066388	0.0408	0.9592	0.0408	0.0255875
1595	0.066388	0.0408	0.9592	0.0408	0.0255875
1596	0.066388	0.0408	0.9592	0.0408	0.0255875
1597	0.066388	0.0408	0.9592	0.0408	0.0255875
1598	0.066388	0.0408	0.9592	0.0408	0.0255875
1599	0.066388	0.0408	0.9592	0.0408	0.0255875
1600	0.066388	0.0408	0.9592	0.0408	0.0255875
1601	0.066388	0.0408	0.9592	0.0408	0.0255875
1602	0.066388	0.0408	0.9592	0.0408	0.0255875
1603	0.066388	0.0408	0.9592	0.0408	0.0255875
1604	0.066388	0.0408	0.9592	0.0408	0.0255875
1605	0.066388	0.0408	0.9592	0.0408	0.0255875
1606	0.066388	0.0408	0.9592	0.0408	0.0255875
1607	0.066388	0.0408	0.9592	0.0408	0.0255875
1608	0.066388	0.0408	0.9592	0.0408	0.0255875
1609	0.066388	0.0408	0.9592	0.0408	0.0255875
1610	0.066388	0.0408	0.9592	0.0408	0.0255875
1611	0.066388	0.0408	0.9592	0.0408	0.0255875
1612	0.066388	0.0408	0.9592	0.0408	0.0255875
1613	0.066388	0.0408	0.9592	0.0408	0.0255875
1614	0.066388	0.0408	0.9592	0.0408	0.0255875
1615	0.066388	0.0408	0.9592	0.0408	0.0255875
1616	0.066388	0.0408	0.9592	0.0408	0.0255875
1617	0.066388	0.0408	0.9592	0.0408	0.0255875
1618	0.066388	0.0408	0.9592	0.0408	0.0255875
1619	0.066388	0.0408	0.9592	0.0408	0.0255875
1620	0.066388	0.0408	0.9592	0.0408	0.0255875
1621	0.066388	0.0408	0.9592	0.0408	0.0255875
1622	0.066388	0.0408	0.9592	0.0408	0.0255875
1623	0.066388	0.0408	0.9592	0.0408	0.0255875
1624	0.066388	0.0408	0.9592	0.0408	0.0255875
1625	0.066388	0.0408	0.9592	0.0408	0.0255875
1626	0.066388	0.0408	0.9592	0.0408	0.0255875
1627	0.066388	0.0408	0.9592	0.0408	0.0255875
1628	0.066388	0.0408	0.9592	0.0408	0.0255875
1629	0.066388	0.0408	0.9592	0.0408	0.0255875
1630	0.066388	0.0408	0.9592	0.0408	0.0255875
1631	0.066388	0.0408	0.9592	0.0408	0.0255875
1632	0.066388	0.0408	0.9592	0.0408	0.0255875
1633	0.066388	0.0408	0.9592	0.0408	0.0255875
1634	0.066388	0.0408	0.9592	0.0408	0.0255875
1635	0.066388	0.0408	0.9592	0.0408	0.0255875
1636	0.066388	0.0408	0.9592	0.0408	0.0255875
1637	0.066388	0.0408	0.9592	0.0408	0.0255875
1638	0.066388	0.0408	0.9592	0.0408	0.0255875
1639	0.066388	0.0408	0.9592	0.0408	0.0255875
1640	0.066388	0.0408	0.9592	0.0408	0.0255875
1641	0.066388	0.0408	0.9592	0.0408	0.0255875
1642	0.066388	0.0408	0.9592	0.0408	0.0255875
1643	0.066388	0.0408	0.9592	0.0408	0.0255875
1644	0.066388	0.0408	0.9592	0.0408	0.0255875
1645	0.066388	0.0408	0.9592	0.0408	0.0255875
1646	0.066388	0.0408	0.9592	0.0408	0.0255875
1647	0.066388	0.0408	0.9592	0.0408	0.0255875
1648	0.066388	0.0408	0.9592	0.0408	0.0255875
1649	0.066388	0.0408	0.9592	0.0408	0.0255875
1650	0.066388	0.0408	0.9592	0.0408	0.0255875
1651	0.066388	0.0408	0.9592	0.0408	0.0255875
1652	0.066388	0.0408	0.9592	0.0408	0.0255875
1653	0.066388	0.0408	0.9592	0.0408	0.0255875
1654	0.066388	0.0408	0.9592	0.0408	0.0255875
1655	0.066388	0.0408	0.9592	0.0408	0.0255875
1656	0.066388	0.0408	0.9592	0.0408	0.0255875
1657	0.066388	0.0408	0.9592	0.0408	0.0255875
1658	0.066388	0.0408	0.9592	0.0408	0.0255875
1659	0.066388	0.0408	0.9592	0.0408	0.0255875
1660	0.066388	0.0408	0.9592	0.0408	0.0255875
1661	0.066388	0.0408	0.9592	0.0408	0.0255875
1662	0.066388	0.0408	0.9592	0.0408	0.0255875
1663	0.066388	0.0408	0.9592	0.0408	0.0255875
1664	0.066388	0.0408	0.9592	0.0408	0.0255875
1665	0.066388	0.0408	0.9592	0.0408	0.0255875
1666	0.066388	0.0408	0.9592	0.0408	0.0255875
1667	0.066388	0.0408	0.9592	0.0408	0.0255875
1668	0.066388	0.0408	0.9592	0.0408	0.0255875
1669	0.066388	0.0408	0.9592	0.0408	0.0255875
1670	0.066388	0.0408	0.9592	0.0408	0.0255875
1671	0.066388	0.0408	0.9592	0.0408	0.0255875
1672	0.066388	0.0408	0.9592	0.0408	0.0255875
1673	0.066388	0.0408	0.9592	0.0408	0.0255875
1674	0.066388	0.0408	0.9592	0.0408	0.0255875
1675	0.066388	0.0408	0.9592	0.0408	0.0255875
1676	0.066388	0.0408	0.9592	0.0408	0.0255875
1677	0.066388	0.0408	0.9592	0.0408	0.0255875
1678	0.066388	0.0408	0.9592	0.0408	0.0255875
1679	0.066388	0.0408	0.9592	0.0408	0.0255875
1680	0.066388	0.0408	0.9592	0.0408	0.0255875
1681	0.066388	0.0408	0.9592	0.0408	0.0255875
1682	0.066388	0.0408	0.9592	0.0408	0.0255875
1683	0.066388	0.0408	0.9592	0.0408	0.0255875
1684	0.066388	0.0408	0.9592	0.0408	0.0255875
1685	0.066388	0.0408	0.9592	0.0408	0.0255875
1686	0.066388	0.0408	0.9592	0.0408	0.0255875
1687	0.066388	0.0408	0.9592	0.0408	0.0255875
1688	0.066388	0.0408	0.9592	0.0408	0.0255875
1689	0.066388	0.0408	0.9592	0.0408	0.0255875
1690	0.066388	0.0408	0.9592	0.0408	0.0255875
1691	0.066388	0.0408	0.9592	0.0408	0.0255875
1692	0.066388	0.0408	0.9592	0.0408	0.0255875
1693	0.066388	0.0408	0.9592	0.0408	0.0255875
1694	0.066388	0.0408	0.9592	0.0408	0.0255875
1695	0.066388	0.0408	0.9592	0.0408	0.0255875
1696	0.066388	0.0408	0.9592	0.0408	0.0255875
1697	0.066388	0.0408	0.9592	0.0408	0.0255875
1698	0.066388	0.0408	0.9592	0.0408	0.0255875
1699	0.066388	0.0408	0.9592	0.0408	0.0255875
1700	0.066388	0.0408	0.9592	0.0408	0.0255875
1701	0.066388	0.0408	0.9592	0.0408	0.0255875
1702	0.066388	0.0408	0.9592	0.0408	0.0255875
1703	0.066388	0.0408	0.9592	0.0408	0.0255875
1704	0.066388	0.0408	0.9592	0.0408	0.0255875
1705	0.066388	0.0408	0.9592	0.0408	0.0255875
1706	0.066388	0.0408	0.9592	0.0408	0.0255875
1707	0.066388	0.0408	0.9592	0.0408	0.0255875
1708	0.066388	0.0408	0.9592	0.0408	0.0255875
1709	0.066388	0.0408	0.9592	0.0408	0.0255875
1710	0.066388	0.0408	0.9592	0.0408	0.0255875
1711	0.066388	0.0408	0.9592	0.0408	0.0255875
1712	0.066388	0.0408	0.9592	0.0408	0.0255875
1713	0.066388	0.0408	0.9592	0.0408	0.0255875
1714	0.066388	0.0408	0.9592	0.0408	0.0255875
1715	0.066388	0.0408	0.9592	0.0408	0.0255875
1716	0.066388	0.0408	0.9592	0.0408	0.0255875
1717	0.066388	0.0408	0.9592	0.0408	0.0255875
1718	0.066388	0.0408	0.9592	0.0408	0.0255875
1719	0.066388	0.0408	0.9592	0.0408	0.0255875
1720	0.066388	0.0408	0.9592	0.0408	0.0255875
1721	0.066388	0.0408	0.9592	0.0408	0.0255875
1722	0.066388	0.0408	0.9592	0.0408	0.0255875
1723	0.066388	0.0408	0.9592	0.0408	0.0255875
1724	0.066388	0.0408	0.9592	0.0408	0.0255875
1725	0.066388	0.0408	0.9592	0.0408	0.0255875
1726	0.066388	0.0408	0.9592	0.0408	0.0255875
1727	0.066388	0.0408	0.9592	0.0408	0.0255875
1728	0.066388	0.0408	0.9592	0.0408	0.0255875
1729	0.066388	0.0408	0.9592	0.0408	0.0255875
1730	0.066388	0.0408	0.9592	0.0408	0.0255875
1731	0.066388	0.0408	0.9592	0.0408	0.0255875
1732	0.066388	0.0408	0.9592	0.0408	0.0255875
1733	0.066388	0.0408	0.9592	0.0408	0.0255875
1734	0.066388	0.0408	0.9592	0.0408	0.0255875
1735	0.066388	0.0408	0.9592	0.0408	0.0255875
1736	0.066388	0.0408	0.9592	0.0408	0.0255875
1737	0.066388	0.0408	0.9592	0.0408	0.0255875
1738	0.066388	0.0408	0.9592	0.0408	0.0255875
1739	0.066388	0.0408	0.9592	0.0408	0.0255875
1740	0.066388	0.0408	0.9592	0.0408	0.0255875
1741	0.066388	0.0408	0.9592	0.0408	0.0255875
1742	0.066388	0.0408	0.9592	0.0408	0.0255875
1743	0.066388	0.0408	0.9592	0.0408	0.0255875
1744	0.066388	0.0408	0.9592	0.0408	0.0255875
1745	0.066388	0.0408	0.9592	0.0408	0.0255875
1746	0.066388	0.0408	0.9592	0.0408	0.0255875
1747	0.066388	0.0408	0.9592	0.0408	0.0255875
1748	0.066388	0.0408	0.9592	0.0408	0.0255875
1749	0.066388	0.0408	0.9592	0.0408	0.0255875
1750	0.066388	0.0408	0.9592	0.0408	0.0255875
1751	0.066388	0.0408	0.9592	0.0408	0.0255875
1752	0.066388	0.0408	0.9592	0.0408	0.0255875
1753	0.066388	0.0408	0.9592	0.0408	0.0255875
1754	0.066388	0.0408	0.9592	0.0408	0.0255875
1755	0.066388	0.0408	0.9592	0.0408	0.0255875
1756	0.066388	0.0408	0.9592	0.0408	0.0255875
1757	0.066388	0.0408	0.9592	0.0408	0.0255875
1758	0.066388	0.0408	0.9592	0.0408	0.0255875
1759	0.066388	0.0408	0.9592	0.0408	0.0255875
1760	0.066388	0.0408	0.9592	0.0408	0.0255875
1761	0.066388	0.0408	0.9592	0.0408	0.0255875
1762	0.066388	0.0408	0.9592	0.0408	0.0255875
1763	0.066388	0.0408	0.9592	0.0408	0.0255875
1764	0.066388	0.0408	0.9592	0.0408	0.0255875
1765	0.066388	0.0408	0.9592	0.0408	0.0255875
1766	0.066388	0.0408	0.9592	0.0408	0.0255875
1767	0.066388	0.0408	0.9592	0.0408	0.0255875
1768	0.066388	0.0408	0.9592	0.0408	0.0255875
1769	0.066388	0.0408	0.9592	0.0408	0.0255875
1770	0.066388	0.0408	0.9592	0.0408	0.0255875
1771	0.066388	0.0408	0.9592	0.0408	0.0255875
1772	0.066388	0.0408	0.9592	0.0408	0.0255875
1773	0.066388	0.0408	0.9592	0.0408	0.0255875
1774	0.066388	0.0408	0.9592	0.0408	0.0255875
1775	0.066388	0.0408	0.9592	0.0408	0.0255875
1776	0.066388	0.0408	0.9592	0.0408	0.0255875
1777	0.066388	0.0408	0.9592	0.0408	0.0255875
1778	0.066388	0.0408	0.9592	0.0408	0.0255875
1779	0.066388	0.0408	0.9592	0.0408	0.0255875
1780	0.066388	0.0408	0.9592	0.0408	0.0255875
1781	0.066388	0.0408	0.9592	0.0408	0.0255875
1782	0.066388	0.0408	0.9592	0.0408	0.0255875
1783	0.066388	0.0408	0.9592	0.0408	0.0255875
1784	0.066388	0.0408	0.9592	0.0408	0.0255875
1785	0.066388	0.0408	0.9592	0.0408	0.0255875
1786	0.066388	0.0408	0.9592	0.0408	0.0255875
1787	0.066388	0.0408	0.9592	0.0408	0.0255875
1788	0.066388	0.0408	0.9592	0.0408	0.0255875
1789	0.066388	0.0408	0.9592	0.0408	0.0255875
1790	0.066388	0.0408	0.9592	0.0408	0.0255875
1791	0.066388	0.0408	0.9592	0.0408	0.0255875
1792	0.066388	0.0408	0.9592	0.0408	0.0255875
1793	0.066388	0.0408	0.9592	0.0408	0.0255875
1794	0.066388	0.0408	0.9592	0.0408	0.0255875
1795	0.066388	0.0408	0.9592	0.0408	0.0255875
1796	0.066388	0.0408	0.9592	0.0408	0.0255875
1797	0.066388	0.0408	0.9592	0.0408	0.0255875
1798	0.066388	0.0408	0.9592	0.0408	0.0255875
1799	0.066388	0.0408	0.9592	0.0408	0.0255875
1800	0.066388	0.0408	0.9592	0.0408	0.0255875
1801	0.066388	0.0408	0.9592	0.0408	0.0255875
1802	0.066388	0.0408	0.9592	0.0408	0.0255875
1803	0.066388	0.0408	0.9592	0.0408	0.0255875
1804	0.066388	0.0408	0.9592	0.0408	0.0255875
1805	0.066388	0.0408	0.9592	0.0408	0.0255875
1806	0.066388	0.0408	0.9592	0.0408	0.0255875
1807	0.066388	0.0408	0.9592	0.0408	0.0255875
1808	0.066388	0.0408	0.9592	0.0408	0.0255875
1809	0.066388	0.0408	0.9592	0.0408	0.0255875
1810	0.066388	0.0408	0.9592	0.0408	0.0255875
1811	0.066388	0.0408	0.9592	0.0408	0.0255875
1812	0.066388	0.0408	0.9592	0.0408	0.0255875
1813	0.066388	0.0408	0.9592	0.0408	0.0255875
1814	0.066388	0.0408	0.9592	0.0408	0.0255875
1815	0.066388	0.0408	0.9592	0.0408	0.0255875
1816	0.066388	0.0408	0.9592	0.0408	0.0255875
1817	0.066388	0.0408	0.9592	0.0408	0.0255875
1818	0.066388	0.0408	0.9592	0.0408	0.0255875
1819	0.066388	0.0408	0.9592	0.0408	0.0255875
1820	0.066388	0.0408	0.9592	0.0408	0.0255875
1821	0.066388	0.0408	0.9592	0.0408	0.0255875
1822	0.066388	0.0408	0.9592	0.0408	0.0255875
1823	0.066388	0.0408	0.9592	0.0408	0.0255875
1824	0.066388	0.0408	0.9592	0.0408	0.0255875
1825	0.066388	0.0408	0.9592	0.0408	0.0255875
1826	0.066388	0.0408	0.9592	0.0408	0.0255875
1827	0.066388	0.0408	0.9592	0.0408	0.0255875
1828	0.066388	0.0408	0.9592	0.0408	0.0255875
1829	0.066388	0.0408	0.9592	0.0408	0.0255875
1830	0.066388	0.0408	0.9592	0.0408	0.0255875
1831	0.066388	0.0408	0.9592	0.0408	0.0255875
1832	0.066388	0.0408	0.9592	0.0408	0.0255875
1833	0.066388	0.0408	0.9592	0.0408	0.0255875
1834	0.066388	0.0408	0.9592	0.0408	0.0255875
1835	0.066388	0.0408	0.9592	0.0408	0.0255875
1836	0.066388	0.0408	0.9592	0.0408	0.0255875
1837	0.066388	0.0408	0.9592	0.0408	0.0255875
1838	0.066388	0.0408	0.9592	0.0408	0.0255875
1839	0.066388	0.0408	0.9592	0.0408	0.0255875
1840	0.066388	0.0408	0.9592	0.0408	0.0255875
1841	0.066388	0.0408	0.9592	0.0408	0.0255875
1842	0.066388	0.0408	0.9592	0.0408	0.0255875
1843	0.066388	0.0408	0.9592	0.0408	0.0255875
1844	0.066388	0.0408	0.9592	0.0408	0.0255875
1845	0.066388	0.0408	0.9592	0.0408	0.0255875
1846	0.066388	0.0408	0.9592	0.0408	0.0255875
1847	0.066388	0.0408	0.9592	0.0408	0.0255875
1848	0.066388	0.0408	0.9592	0.0408	0.0255875
1849	0.066388	0.0408	0.9592	0.0408	0.0255875
1850	0.066388	0.0408	0.9592	0.0408	0.0255875
1851	0.066388	0.0408	0.9592	0.0408	0.0255875
1852	0.066388	0.0408	0.9592	0.0408	0.0255875
1853	0.066388	0.0408	0.9592	0.0408	0.0255875
1854	0.066388	0.0408	0.9592	0.0408	0.0255875
1855	0.066388	0.0408	0.9592	0.0408	0.0255875
1856	0.066388	0.0408	0.9592	0.0408	0.0255875
1857	0.066388	0.0408	0.9592	0.0408	0.0255875
1858	0.066388	0.0408	0.9592	0.0408	0.0255875
1859	0.066388	0.0408	0.9592	0.0408	0.0255875
1860	0.066388	0.0408	0.9592	0.0408	0.0255875
1861	0.066388	0.0408	0.9592	0.0408	0.0255875
1862	0.066388	0.0408	0.9592	0.0408	0.0255875
1863	0.066388	0.0408	0.9592	0.0408	0.0255875
1864	0.066388	0.0408	0.9592	0.0408	0.0255875
1865	0.066388	0.0408	0.9592	0.0408	0.0255875
1866	0.066388	0.0408	0.9592	0.0408	0.0255875
1867	0.066388	0.0408	0.9592	0.0408	0.0255875
1868	0.066388	0.0408	0.9592	0.0408	0.0255875
1869	0.066388	0.0408	0.9592	0.0408	0.0255875
1870	0.066388	0.0408	0.9592	0.0408	0.0255875
1871	0.066388	0.0408	0.9592	0.0408	0.0255875
1872	0.066388	0.0408	0.9592	0.0408	0.0255875
1873	0.066388	0.0408	0.9592	0.0408	0.0255875
1874	0.066388	0.0408	0.9592	0.0408	0.0255875
1875	0.066388	0.0408	0.9592	0.0408	0.0255875
1876	0.066388	0.0408	0.9592	0.0408	0.0255875
1877	0.066388	0.0408	0.9592	0.0408	0.0255875
1878	0.066388	0.0408	0.9592	0.0408	0.0255875
1879	0.066388	0.0408	0.9592	0.0408	0.0255875
1880	0.066388	0.0408	0.9592	0.0408	0.0255875
1881	0.066388	0.0408	0.9592	0.0408	0.0255875
1882	0.066388	0.0408	0.9592	0.0408	0.0255875
1883	0.066388	0.0408	0.9592	0.0408	0.0255875
1884	0.066388	0.0408	0.9592	0.0408	0.0255875
1885	0.066388	0.0408	0.9592	0.0408	0.0255875
1886	0.066388	0.0408	0.9592	0.0408	0.0255875
1887	0.066388	0.0408	0.9592	0.0408	0.0255875
1888	0.066388	0.0408	0.9592	0.0408	0.0255875
1889	0.066388	0.0408	0.9592	0.0408	0.0255875
1890	0.066388	0.0408	0.9592	0.0408	0.0255875
1891	0.066388	0.0408	0.9592	0.0408	0.0255875
1892	0.066388	0.0408	0.9592	0.0408	0.0255875
1893	0.066388	0.0408	0.9592	0.0408	0.0255875
1894	0.066388	0.0408	0.9592	0.0408	0.0255875
1895	0.066388	0.0408	0.9592	0.0408	0.0255875
1896	0.066388	0.0408	0.9592	0.0408	0.0255875
1897	0.066388	0.0408	0.9592	0.0408	0.0255875
1898	0.066388	0.0408	0.9592	0.0408	0.0255875
1899	0.066388	0.0408	0.9592	0.0408	0.0255875
1900	0.066388	0.0408	0.9592	0.0408	0.0255875
1901	0.066388	0.0408	0.9592	0.0408	0.0255875
1902	0.066388	0.0408	0.9592	0.0408	0.0255875
1903	0.066388	0.0408	0.9592	0.0408	0.0255875
1904	0.066388	0.0408	0.9592	0.0408	0.0255875
1905	0.066388	0.0408	0.9592	0.0408	0.0255875
1906	0.066388	0.0408	0.9592	0.0408	0.0255875
1907	0.066388	0.0408	0.9592	0.0408	0.0255875
1908	0.066388	0.0408	0.9592	0.0408	0.0255875
1909	0.066388	0.0408	0.9592	0.0408	0.0255875
1910	0.066388	0.0408	0.9592	0.0408	0.0255875
1911	0.066388	0.0408	0.9592	0.0408	0.0255875
1912	0.066388	0.0408	0.9592	0.0408	0.0255875
1913	0.066388	0.0408	0.9592	0.0408	0.0255875
1914	0.066388	0.0408	0.9592	0.0408	0.0255875
1915	0.066388	0.0408	0.9592	0.0408	0.0255875
1916	0.066388	0.0408	0.9592	0.0408	0.0255875
1917	0.066388	0.0408	0.9592	0.0408	0.0255875
1918	0.066388	0.0408	0.9592	0.0408	0.0255875
1919	0.066388	0.0408	0.9592	0.0408	0.0255875
1920	0.066388	0.0408	0.9592	0.0408	0.0255875
1921	0.066388	0.0408	0.9592	0.0408	0.0255875
1922	0.066388	0.0408	0.9592	0.0408	0.0255875
1923	0.066388	0.0408	0.9592	0.0408	0.0255875
1924	0.066388	0.0408	0.9592	0.0408	0.0255875
1925	0.066388	0.0408	0.9592	0.0408	0.0255875
1926	0.066388	0.0408	0.9592	0.0408	0.0255875
1927	0.066388	0.0408	0.9592	0.0408	0.0255875
1928	0.066388	0.0408	0.9592	0.0408	0.0255875
1929	0.066388	0.0408	0.9592	0.0408	0.0255875
1930	0.066388	0.0408	0.9592	0.0408	0.0255875
1931	0.066388	0.0408	0.9592	0.0408	0.0255875
1932	0.066388	0.0408	0.9592	0.0408	0.0255875
1933	0.066388	0.0408	0.9592	0.0408	0.0255875
1934	0.066388	0.0408	0.9592	0.0408	0.0255875
1935	0.066388	0.0408	0.9592	0.0408	0.0255875
1936	0.066388	0.0408	0.9592	0.0408	0.0255875
1937	0.066388	0.0408	0.9592	0.0408	0.0255875
1938	0.066388	0.0408	0.9592	0.0408	0.0255875
1939	0.066388	0.0408	0.9592	0.0408	0.0255875
1940	0.066388	0.0408	0.9592	0.0408	0.0255875
1941	0.066388	0.0408	0.9592	0.0408	0.0255875
1942	0.066388	0.0408	0.9592	0.0408	0.0255875
1943	0.066388	0.0408	0.9592	0.0408	0.0255875
1944	0.066388	0.0408	0.9592	0.0408	0.0255875
1945	0.066388	0.0408	0.9592	0.0408	0.0255875
1946	0.066388	0.0408	0.9592	0.0408	0.0255875
1947	0.066388	0.0408	0.9592	0.0408	0.0255875
1948	0.066388	0.0408	0.9592	0.0408	0.0255875
1949	0.066388	0.0408	0.9592	0.0408	0.0255875
1950	0.066388	0.0408	0.9592	0.0408	0.0255875
1951	0.066388	0.0408	0.9592	0.0408	0.0255875
1952	0.066388	0.0408	0.9592	0.0408	0.0255875
1953	0.066388	0.0408	0.9592	0.0408	0.0255875
1954	0.066388	0.0408	0.9592	0.0408	0.0255875
1955	0.066388	0.0408	0.9592	0.0408	0.0255875
1956	0.066388	0.0408	0.9592	0.0408	0.0255875
1957	0.066388	0.0408	0.9592	0.0408	0.0255875
1958	0.066388	0.0408	0.9592	0.0408	0.0255875
1959	0.066388	0.0408	0.9592	0.0408	0.0255875
1960	0.066388	0.0408	0.9592	0.0408	0.0255875
1961	0.066388	0.0408	0.9592	0.0408	0.0255875
1962	0.066388	0.0408	0.9592	0.0408	0.0255875
1963	0.066388	0.0408	0.9592	0.0408	0.0255875
1964	0.066388	0.0408	0.9592	0.0408	0.0255875
1965	0.066388	0.0408	0.9592	0.0408	0.0255875
1966	0.066388	0.0408	0.9592	0.0408	0.0255875
1967	0.066388	0.0408	0.9592	0.0408	0.0255875
1968	0.066388	0.0408	0.9592	0.0408	0.0255875
1969	0.066388	0.0408	0.9592	0.0408	0.0255875
1970	0.066388	0.0408	0.9592	0.0408	0.0255875
1971	0.066388	0.0408	0.9592	0.0408	0.0255875
1972	0.066388	0.0408	0.9592	0.0408	0.0255875
1973	0.066388	0.0408	0.9592	0.0408	0.0255875
1974	0.066388	0.0408	0.9592	0.0408	0.0255875
1975	0.066388	0.0408	0.9592	0.0408	0.0255875
1976	0.066388	0.0408	0.9592	0.0408	0.0255875
1977	0.066388	0.0408	0.9592	0.0408	0.0255875
1978	0.066388	0.0408	0.9592	0.0408	0.0255875
1979	0.066388	0.0408	0.9592	0.0408	0.0255875
1980	0.066388	0.0408	0.9592	0.0408	0.0255875
1981	0.066388	0.0408	0.9592	0.0408	0.0255875
1982	0.066388	0.0408	0.9592	0.0408	0.0255875
1983	0.066388	0.0408	0.9592	0.0408	0.0255875
1984	0.066388	0.0408	0.9592	0.0408	0.0255875
1985	0.066388	0.0408	0.9592	0.0408	0.0255875
1986	0.066388	0.0408	0.9592	0.0408	0.0255875
1987	0.066388	0.0408	0.9592	0.0408	0.0255875
1988	0.066388	0.0408	0.9592	0.0408	0.0255875
1989	0.066388	0.0408	0.9592	0.0408	0.0255875
1990	0.066388	0.0408	0.9592	0.0408	0.0255875
1991	0.066388	0.0408	0.9592	0.0408	0.0255875
1992	0.066388	0.0408	0.9592	0.0408	0.0255875
1993	0.066388	0.0408	0.9592	0.0408	0.0255875
1994	0.066388	0.0408	0.9592	0.0408	0.0255875
1995	0.066388	0.0408	0.9592	0.0408	0.0255875
1996	0.066388	0.0408	0.9592	0.0408	0.0255875
1997	0.066388	0.0408	0.9592	0.0408	0.0255875
1998	0.066388	0.0408	0.9592	0.0408	0.0255875
1999	0.066388	0.0408	0.9592	0.0408	0.0255875
2000	0.066388	0.0408	0.9592	0.0408	0.0255875
[truncated: 3,001 more rows]
