# Supplementary material for: Aspiration-driven co-evolution of cooperation with individual behavioral diversity
Source: PLoS One. 2023 Sep 15;18(9):e0291134. doi: 10.1371/journal.pone.0291134 (PMC10503719; doi:10.1371/journal.pone.0291134)
Supplement: S1 Data — (ZIP) [file pone.0291134.s001.zip › M1/v2-L=200/data/tolerate=1_b=1.44_frequency.txt]

1	0.500175	1	0	0.500175	0
2	0.337288	0.912925	0.087075	0.337075	0.0002125
3	0.233600	0.770775	0.229225	0.23115	0.00245
4	0.165206	0.603	0.397	0.159775	0.00543125
5	0.120044	0.448875	0.551125	0.1123	0.00774375
6	0.091425	0.32615	0.67385	0.08215	0.009275
7	0.073987	0.234475	0.765525	0.0638	0.0101875
8	0.064513	0.1773	0.8227	0.052825	0.0116875
9	0.059419	0.13985	0.86015	0.04705	0.0123688
10	0.056063	0.115125	0.884875	0.043125	0.0129375
11	0.053269	0.096775	0.903225	0.0394	0.0138687
12	0.052369	0.085925	0.914075	0.03805	0.0143188
13	0.051581	0.077125	0.922875	0.036625	0.0149563
14	0.051794	0.07115	0.92885	0.0362	0.0155938
15	0.051413	0.067625	0.932375	0.035775	0.0156375
16	0.051925	0.064675	0.935325	0.03565	0.016275
17	0.052575	0.06255	0.93745	0.03595	0.016625
18	0.052800	0.061425	0.938575	0.035875	0.016925
19	0.053444	0.059875	0.940125	0.036275	0.0171688
20	0.054375	0.059525	0.940475	0.0368	0.017575
21	0.054356	0.059225	0.940775	0.0366	0.0177563
22	0.054831	0.05825	0.94175	0.037125	0.0177063
23	0.055275	0.057475	0.942525	0.037275	0.018
24	0.055444	0.057075	0.942925	0.0371	0.0183437
25	0.055769	0.057675	0.942325	0.0374	0.0183688
26	0.055888	0.05595	0.94405	0.036975	0.0189125
27	0.055856	0.054375	0.945625	0.03655	0.0193063
28	0.055337	0.0533	0.9467	0.0364	0.0189375
29	0.055700	0.051875	0.948125	0.036	0.0197
30	0.055925	0.05145	0.94855	0.0361	0.019825
31	0.055494	0.050975	0.949025	0.0359	0.0195938
32	0.055744	0.05035	0.94965	0.03595	0.0197937
33	0.055756	0.049225	0.950775	0.035425	0.0203312
34	0.056144	0.048075	0.951925	0.035275	0.0208687
35	0.055813	0.047625	0.952375	0.03515	0.0206625
36	0.055925	0.046325	0.953675	0.0354	0.020525
37	0.056119	0.0466	0.9534	0.035625	0.0204938
38	0.056113	0.04625	0.95375	0.035075	0.0210375
39	0.056475	0.046425	0.953575	0.035475	0.021
40	0.056688	0.0461	0.9539	0.035925	0.0207625
41	0.056619	0.045325	0.954675	0.0355	0.0211187
42	0.056675	0.045575	0.954425	0.0358	0.020875
43	0.056856	0.045825	0.954175	0.035925	0.0209312
44	0.056537	0.044475	0.955525	0.0352	0.0213375
45	0.056975	0.04415	0.95585	0.0355	0.021475
46	0.056444	0.0436	0.9564	0.03515	0.0212938
47	0.056194	0.042625	0.957375	0.034875	0.0213188
48	0.056325	0.041425	0.958575	0.03475	0.021575
49	0.056106	0.040775	0.959225	0.03455	0.0215562
50	0.056525	0.040375	0.959625	0.0348	0.021725
51	0.056494	0.040575	0.959425	0.035075	0.0214188
52	0.056469	0.040225	0.959775	0.035025	0.0214438
53	0.056594	0.040375	0.959625	0.035125	0.0214688
54	0.056225	0.039825	0.960175	0.034775	0.02145
55	0.056369	0.039675	0.960325	0.0348	0.0215688
56	0.056431	0.039175	0.960825	0.03475	0.0216812
57	0.056712	0.039575	0.960425	0.03515	0.0215625
58	0.056731	0.039775	0.960225	0.0352	0.0215312
59	0.056706	0.03965	0.96035	0.035125	0.0215813
60	0.056606	0.039125	0.960875	0.03485	0.0217563
61	0.056725	0.03885	0.96115	0.03505	0.021675
62	0.056681	0.039125	0.960875	0.035075	0.0216063
63	0.056594	0.038025	0.961975	0.034925	0.0216688
64	0.056706	0.037875	0.962125	0.0349	0.0218062
65	0.056481	0.03775	0.96225	0.034625	0.0218563
66	0.056350	0.037175	0.962825	0.03445	0.0219
67	0.056406	0.03665	0.96335	0.034325	0.0220813
68	0.056281	0.03635	0.96365	0.0343	0.0219813
69	0.056488	0.036175	0.963825	0.034425	0.0220625
70	0.056662	0.036375	0.963625	0.0346	0.0220625
71	0.056613	0.0366	0.9634	0.034675	0.0219375
72	0.056825	0.036525	0.963475	0.0348	0.022025
73	0.056763	0.0367	0.9633	0.03485	0.0219125
74	0.056837	0.036825	0.963175	0.034975	0.0218625
75	0.056794	0.036825	0.963175	0.034875	0.0219188
76	0.056744	0.036625	0.963375	0.03485	0.0218938
77	0.056706	0.036575	0.963425	0.03475	0.0219563
78	0.056888	0.03645	0.96355	0.034925	0.0219625
79	0.057031	0.036575	0.963425	0.03515	0.0218813
80	0.057013	0.036575	0.963425	0.035125	0.0218875
81	0.057069	0.036675	0.963325	0.03515	0.0219188
82	0.056994	0.03635	0.96365	0.03495	0.0220438
83	0.057119	0.03635	0.96365	0.034925	0.0221938
84	0.057031	0.036225	0.963775	0.03495	0.0220813
85	0.057231	0.0364	0.9636	0.035175	0.0220562
86	0.057269	0.036525	0.963475	0.0352	0.0220688
87	0.057244	0.03655	0.96345	0.0352	0.0220438
88	0.057319	0.036675	0.963325	0.035325	0.0219937
89	0.057412	0.0368	0.9632	0.035425	0.0219875
90	0.057381	0.03655	0.96345	0.035325	0.0220562
91	0.057525	0.03675	0.96325	0.0354	0.022125
92	0.057631	0.03685	0.96315	0.0354	0.0222313
93	0.057463	0.036925	0.963075	0.0353	0.0221625
94	0.057500	0.0368	0.9632	0.0352	0.0223
95	0.057281	0.036575	0.963425	0.035	0.0222812
96	0.057313	0.036275	0.963725	0.03505	0.0222625
97	0.057475	0.036225	0.963775	0.03525	0.022225
98	0.057525	0.0363	0.9637	0.0353	0.022225
99	0.057487	0.0361	0.9639	0.035125	0.0223625
100	0.057537	0.03615	0.96385	0.035225	0.0223125
101	0.057519	0.03605	0.96395	0.035175	0.0223437
102	0.057588	0.036125	0.963875	0.035325	0.0222625
103	0.057731	0.0364	0.9636	0.035525	0.0222063
104	0.057763	0.036425	0.963575	0.0356	0.0221625
105	0.057713	0.03645	0.96355	0.035525	0.0221875
106	0.057850	0.03655	0.96345	0.0356	0.02225
107	0.057819	0.036725	0.963275	0.035625	0.0221938
108	0.057850	0.036475	0.963525	0.03555	0.0223
109	0.057819	0.03645	0.96355	0.03555	0.0222688
110	0.057875	0.03655	0.96345	0.035575	0.0223
111	0.057781	0.036475	0.963525	0.03545	0.0223313
112	0.057825	0.0363	0.9637	0.035425	0.0224
113	0.057912	0.036475	0.963525	0.03555	0.0223625
114	0.057975	0.036575	0.963425	0.035675	0.0223
115	0.058088	0.036625	0.963375	0.035725	0.0223625
116	0.057981	0.03665	0.96335	0.035675	0.0223063
117	0.058075	0.03665	0.96335	0.03575	0.022325
118	0.058250	0.036925	0.963075	0.035925	0.022325
119	0.058138	0.03705	0.96295	0.035825	0.0223125
120	0.058144	0.0369	0.9631	0.0357	0.0224437
121	0.058125	0.036675	0.963325	0.035625	0.0225
122	0.057844	0.0364	0.9636	0.035325	0.0225188
123	0.057800	0.036375	0.963625	0.03535	0.02245
124	0.057894	0.036175	0.963825	0.035425	0.0224687
125	0.057894	0.0361	0.9639	0.0354	0.0224938
126	0.057956	0.0362	0.9638	0.0355	0.0224563
127	0.057888	0.036175	0.963825	0.0355	0.0223875
128	0.057931	0.03605	0.96395	0.035525	0.0224062
129	0.057975	0.036075	0.963925	0.035575	0.0224
130	0.058056	0.0361	0.9639	0.035575	0.0224813
131	0.058075	0.036325	0.963675	0.03565	0.022425
132	0.058031	0.03615	0.96385	0.03565	0.0223812
133	0.057987	0.036125	0.963875	0.035625	0.0223625
134	0.058000	0.035975	0.964025	0.03555	0.02245
135	0.057931	0.035875	0.964125	0.03545	0.0224813
136	0.057987	0.035925	0.964075	0.035475	0.0225125
137	0.057987	0.035875	0.964125	0.035425	0.0225625
138	0.057931	0.035925	0.964075	0.035375	0.0225563
139	0.057912	0.035875	0.964125	0.0354	0.0225125
140	0.057938	0.0357	0.9643	0.0354	0.0225375
141	0.057938	0.035825	0.964175	0.0355	0.0224375
142	0.057912	0.03575	0.96425	0.0354	0.0225125
143	0.057931	0.035775	0.964225	0.0354	0.0225312
144	0.057888	0.0357	0.9643	0.03535	0.0225375
145	0.057875	0.035575	0.964425	0.035325	0.02255
146	0.057888	0.03555	0.96445	0.03535	0.0225375
147	0.057963	0.035575	0.964425	0.0354	0.0225625
148	0.058006	0.03575	0.96425	0.035475	0.0225312
149	0.057938	0.035775	0.964225	0.03545	0.0224875
150	0.057938	0.035625	0.964375	0.0354	0.0225375
151	0.057944	0.035675	0.964325	0.0354	0.0225438
152	0.058031	0.0357	0.9643	0.035475	0.0225563
153	0.058050	0.035775	0.964225	0.035525	0.022525
154	0.058019	0.035825	0.964175	0.035575	0.0224437
155	0.058019	0.035775	0.964225	0.03555	0.0224687
156	0.058106	0.035775	0.964225	0.035625	0.0224813
157	0.058181	0.035975	0.964025	0.0357	0.0224813
158	0.058175	0.036075	0.963925	0.0357	0.022475
159	0.058219	0.036075	0.963925	0.035675	0.0225438
160	0.058181	0.03605	0.96395	0.0356	0.0225813
161	0.058188	0.036025	0.963975	0.035625	0.0225625
162	0.058188	0.0361	0.9639	0.03565	0.0225375
163	0.058131	0.03605	0.96395	0.035625	0.0225062
164	0.058088	0.03585	0.96415	0.03545	0.0226375
165	0.058119	0.03575	0.96425	0.03545	0.0226688
166	0.058106	0.03585	0.96415	0.03555	0.0225563
167	0.058138	0.035825	0.964175	0.035575	0.0225625
168	0.058162	0.0359	0.9641	0.035625	0.0225375
169	0.058138	0.035925	0.964075	0.035625	0.0225125
170	0.058200	0.035925	0.964075	0.0357	0.0225
171	0.058200	0.035925	0.964075	0.035675	0.022525
172	0.058225	0.035975	0.964025	0.035725	0.0225
173	0.058281	0.035975	0.964025	0.035725	0.0225563
174	0.058237	0.03605	0.96395	0.0357	0.0225375
175	0.058200	0.03605	0.96395	0.035675	0.022525
176	0.058150	0.035925	0.964075	0.035625	0.022525
177	0.058175	0.035825	0.964175	0.0356	0.022575
178	0.058269	0.03595	0.96405	0.03575	0.0225188
179	0.058294	0.03605	0.96395	0.035775	0.0225188
180	0.058231	0.036025	0.963975	0.0357	0.0225312
181	0.058206	0.036	0.964	0.035675	0.0225312
182	0.058225	0.035975	0.964025	0.035675	0.02255
183	0.058200	0.035975	0.964025	0.03565	0.02255
184	0.058188	0.036	0.964	0.035625	0.0225625
185	0.058162	0.035925	0.964075	0.0356	0.0225625
186	0.058100	0.035825	0.964175	0.0355	0.0226
187	0.058088	0.0358	0.9642	0.035475	0.0226125
188	0.058100	0.035625	0.964375	0.035375	0.022725
189	0.058106	0.03575	0.96425	0.0355	0.0226063
190	0.058106	0.035725	0.964275	0.035475	0.0226312
191	0.058100	0.035625	0.964375	0.03545	0.02265
192	0.058063	0.035525	0.964475	0.03545	0.0226125
193	0.058094	0.035525	0.964475	0.035475	0.0226188
194	0.058094	0.03555	0.96445	0.035475	0.0226188
195	0.058119	0.035575	0.964425	0.0355	0.0226188
196	0.058162	0.035725	0.964275	0.035575	0.0225875
197	0.058144	0.0357	0.9643	0.03555	0.0225937
198	0.058144	0.035725	0.964275	0.03555	0.0225937
199	0.058119	0.035625	0.964375	0.0355	0.0226188
200	0.058213	0.035675	0.964325	0.0356	0.0226125
201	0.058213	0.0358	0.9642	0.035625	0.0225875
202	0.058237	0.035875	0.964125	0.03565	0.0225875
203	0.058281	0.036	0.964	0.0357	0.0225813
204	0.058231	0.035975	0.964025	0.035625	0.0226063
205	0.058225	0.035925	0.964075	0.0356	0.022625
206	0.058200	0.0359	0.9641	0.035575	0.022625
207	0.058181	0.035825	0.964175	0.03555	0.0226312
208	0.058162	0.035775	0.964225	0.03555	0.0226125
209	0.058213	0.03575	0.96425	0.035575	0.0226375
210	0.058169	0.035675	0.964325	0.035525	0.0226438
211	0.058169	0.0356	0.9644	0.035475	0.0226937
212	0.058181	0.03565	0.96435	0.0355	0.0226813
213	0.058162	0.035625	0.964375	0.0355	0.0226625
214	0.058175	0.0356	0.9644	0.035525	0.02265
215	0.058175	0.035625	0.964375	0.035525	0.02265
216	0.058169	0.0356	0.9644	0.035525	0.0226438
217	0.058169	0.0356	0.9644	0.035525	0.0226438
218	0.058175	0.035575	0.964425	0.035525	0.02265
219	0.058181	0.035575	0.964425	0.035525	0.0226562
220	0.058181	0.03555	0.96445	0.035525	0.0226562
221	0.058206	0.0355	0.9645	0.0355	0.0227063
222	0.058188	0.035525	0.964475	0.0355	0.0226875
223	0.058188	0.035525	0.964475	0.0355	0.0226875
224	0.058188	0.035525	0.964475	0.0355	0.0226875
225	0.058188	0.035525	0.964475	0.0355	0.0226875
226	0.058181	0.035525	0.964475	0.0355	0.0226813
227	0.058181	0.0355	0.9645	0.0355	0.0226813
228	0.058188	0.0355	0.9645	0.0355	0.0226875
229	0.058188	0.035525	0.964475	0.035525	0.0226625
230	0.058188	0.035525	0.964475	0.035525	0.0226625
231	0.058188	0.035525	0.964475	0.035525	0.0226625
232	0.058188	0.035525	0.964475	0.035525	0.0226625
233	0.058188	0.035525	0.964475	0.035525	0.0226625
234	0.058188	0.035525	0.964475	0.035525	0.0226625
235	0.058188	0.035525	0.964475	0.035525	0.0226625
236	0.058188	0.035525	0.964475	0.035525	0.0226625
237	0.058188	0.035525	0.964475	0.035525	0.0226625
238	0.058188	0.035525	0.964475	0.035525	0.0226625
239	0.058188	0.035525	0.964475	0.035525	0.0226625
240	0.058188	0.035525	0.964475	0.035525	0.0226625
241	0.058188	0.035525	0.964475	0.035525	0.0226625
242	0.058188	0.035525	0.964475	0.035525	0.0226625
243	0.058188	0.035525	0.964475	0.035525	0.0226625
244	0.058188	0.035525	0.964475	0.035525	0.0226625
245	0.058188	0.035525	0.964475	0.035525	0.0226625
246	0.058188	0.035525	0.964475	0.035525	0.0226625
247	0.058188	0.035525	0.964475	0.035525	0.0226625
248	0.058188	0.035525	0.964475	0.035525	0.0226625
249	0.058188	0.035525	0.964475	0.035525	0.0226625
250	0.058188	0.035525	0.964475	0.035525	0.0226625
251	0.058188	0.035525	0.964475	0.035525	0.0226625
252	0.058188	0.035525	0.964475	0.035525	0.0226625
253	0.058188	0.035525	0.964475	0.035525	0.0226625
254	0.058188	0.035525	0.964475	0.035525	0.0226625
255	0.058188	0.035525	0.964475	0.035525	0.0226625
256	0.058188	0.035525	0.964475	0.035525	0.0226625
257	0.058188	0.035525	0.964475	0.035525	0.0226625
258	0.058188	0.035525	0.964475	0.035525	0.0226625
259	0.058188	0.035525	0.964475	0.035525	0.0226625
260	0.058188	0.035525	0.964475	0.035525	0.0226625
261	0.058188	0.035525	0.964475	0.035525	0.0226625
262	0.058188	0.035525	0.964475	0.035525	0.0226625
263	0.058188	0.035525	0.964475	0.035525	0.0226625
264	0.058188	0.035525	0.964475	0.035525	0.0226625
265	0.058188	0.035525	0.964475	0.035525	0.0226625
266	0.058188	0.035525	0.964475	0.035525	0.0226625
267	0.058188	0.035525	0.964475	0.035525	0.0226625
268	0.058188	0.035525	0.964475	0.035525	0.0226625
269	0.058188	0.035525	0.964475	0.035525	0.0226625
270	0.058188	0.035525	0.964475	0.035525	0.0226625
271	0.058188	0.035525	0.964475	0.035525	0.0226625
272	0.058188	0.035525	0.964475	0.035525	0.0226625
273	0.058188	0.035525	0.964475	0.035525	0.0226625
274	0.058188	0.035525	0.964475	0.035525	0.0226625
275	0.058188	0.035525	0.964475	0.035525	0.0226625
276	0.058188	0.035525	0.964475	0.035525	0.0226625
277	0.058188	0.035525	0.964475	0.035525	0.0226625
278	0.058188	0.035525	0.964475	0.035525	0.0226625
279	0.058188	0.035525	0.964475	0.035525	0.0226625
280	0.058188	0.035525	0.964475	0.035525	0.0226625
281	0.058188	0.035525	0.964475	0.035525	0.0226625
282	0.058188	0.035525	0.964475	0.035525	0.0226625
283	0.058188	0.035525	0.964475	0.035525	0.0226625
284	0.058188	0.035525	0.964475	0.035525	0.0226625
285	0.058188	0.035525	0.964475	0.035525	0.0226625
286	0.058188	0.035525	0.964475	0.035525	0.0226625
287	0.058188	0.035525	0.964475	0.035525	0.0226625
288	0.058188	0.035525	0.964475	0.035525	0.0226625
289	0.058188	0.035525	0.964475	0.035525	0.0226625
290	0.058188	0.035525	0.964475	0.035525	0.0226625
291	0.058188	0.035525	0.964475	0.035525	0.0226625
292	0.058188	0.035525	0.964475	0.035525	0.0226625
293	0.058188	0.035525	0.964475	0.035525	0.0226625
294	0.058188	0.035525	0.964475	0.035525	0.0226625
295	0.058188	0.035525	0.964475	0.035525	0.0226625
296	0.058188	0.035525	0.964475	0.035525	0.0226625
297	0.058188	0.035525	0.964475	0.035525	0.0226625
298	0.058188	0.035525	0.964475	0.035525	0.0226625
299	0.058188	0.035525	0.964475	0.035525	0.0226625
300	0.058188	0.035525	0.964475	0.035525	0.0226625
301	0.058188	0.035525	0.964475	0.035525	0.0226625
302	0.058188	0.035525	0.964475	0.035525	0.0226625
303	0.058188	0.035525	0.964475	0.035525	0.0226625
304	0.058188	0.035525	0.964475	0.035525	0.0226625
305	0.058188	0.035525	0.964475	0.035525	0.0226625
306	0.058188	0.035525	0.964475	0.035525	0.0226625
307	0.058188	0.035525	0.964475	0.035525	0.0226625
308	0.058188	0.035525	0.964475	0.035525	0.0226625
309	0.058188	0.035525	0.964475	0.035525	0.0226625
310	0.058188	0.035525	0.964475	0.035525	0.0226625
311	0.058188	0.035525	0.964475	0.035525	0.0226625
312	0.058188	0.035525	0.964475	0.035525	0.0226625
313	0.058188	0.035525	0.964475	0.035525	0.0226625
314	0.058188	0.035525	0.964475	0.035525	0.0226625
315	0.058188	0.035525	0.964475	0.035525	0.0226625
316	0.058188	0.035525	0.964475	0.035525	0.0226625
317	0.058188	0.035525	0.964475	0.035525	0.0226625
318	0.058188	0.035525	0.964475	0.035525	0.0226625
319	0.058188	0.035525	0.964475	0.035525	0.0226625
320	0.058188	0.035525	0.964475	0.035525	0.0226625
321	0.058188	0.035525	0.964475	0.035525	0.0226625
322	0.058188	0.035525	0.964475	0.035525	0.0226625
323	0.058188	0.035525	0.964475	0.035525	0.0226625
324	0.058188	0.035525	0.964475	0.035525	0.0226625
325	0.058188	0.035525	0.964475	0.035525	0.0226625
326	0.058188	0.035525	0.964475	0.035525	0.0226625
327	0.058188	0.035525	0.964475	0.035525	0.0226625
328	0.058188	0.035525	0.964475	0.035525	0.0226625
329	0.058188	0.035525	0.964475	0.035525	0.0226625
330	0.058188	0.035525	0.964475	0.035525	0.0226625
331	0.058188	0.035525	0.964475	0.035525	0.0226625
332	0.058188	0.035525	0.964475	0.035525	0.0226625
333	0.058188	0.035525	0.964475	0.035525	0.0226625
334	0.058188	0.035525	0.964475	0.035525	0.0226625
335	0.058188	0.035525	0.964475	0.035525	0.0226625
336	0.058188	0.035525	0.964475	0.035525	0.0226625
337	0.058188	0.035525	0.964475	0.035525	0.0226625
338	0.058188	0.035525	0.964475	0.035525	0.0226625
339	0.058188	0.035525	0.964475	0.035525	0.0226625
340	0.058188	0.035525	0.964475	0.035525	0.0226625
341	0.058188	0.035525	0.964475	0.035525	0.0226625
342	0.058188	0.035525	0.964475	0.035525	0.0226625
343	0.058188	0.035525	0.964475	0.035525	0.0226625
344	0.058188	0.035525	0.964475	0.035525	0.0226625
345	0.058188	0.035525	0.964475	0.035525	0.0226625
346	0.058188	0.035525	0.964475	0.035525	0.0226625
347	0.058188	0.035525	0.964475	0.035525	0.0226625
348	0.058188	0.035525	0.964475	0.035525	0.0226625
349	0.058188	0.035525	0.964475	0.035525	0.0226625
350	0.058188	0.035525	0.964475	0.035525	0.0226625
351	0.058188	0.035525	0.964475	0.035525	0.0226625
352	0.058188	0.035525	0.964475	0.035525	0.0226625
353	0.058188	0.035525	0.964475	0.035525	0.0226625
354	0.058188	0.035525	0.964475	0.035525	0.0226625
355	0.058188	0.035525	0.964475	0.035525	0.0226625
356	0.058188	0.035525	0.964475	0.035525	0.0226625
357	0.058188	0.035525	0.964475	0.035525	0.0226625
358	0.058188	0.035525	0.964475	0.035525	0.0226625
359	0.058188	0.035525	0.964475	0.035525	0.0226625
360	0.058188	0.035525	0.964475	0.035525	0.0226625
361	0.058188	0.035525	0.964475	0.035525	0.0226625
362	0.058188	0.035525	0.964475	0.035525	0.0226625
363	0.058188	0.035525	0.964475	0.035525	0.0226625
364	0.058188	0.035525	0.964475	0.035525	0.0226625
365	0.058188	0.035525	0.964475	0.035525	0.0226625
366	0.058188	0.035525	0.964475	0.035525	0.0226625
367	0.058188	0.035525	0.964475	0.035525	0.0226625
368	0.058188	0.035525	0.964475	0.035525	0.0226625
369	0.058188	0.035525	0.964475	0.035525	0.0226625
370	0.058188	0.035525	0.964475	0.035525	0.0226625
371	0.058188	0.035525	0.964475	0.035525	0.0226625
372	0.058188	0.035525	0.964475	0.035525	0.0226625
373	0.058188	0.035525	0.964475	0.035525	0.0226625
374	0.058188	0.035525	0.964475	0.035525	0.0226625
375	0.058188	0.035525	0.964475	0.035525	0.0226625
376	0.058188	0.035525	0.964475	0.035525	0.0226625
377	0.058188	0.035525	0.964475	0.035525	0.0226625
378	0.058188	0.035525	0.964475	0.035525	0.0226625
379	0.058188	0.035525	0.964475	0.035525	0.0226625
380	0.058188	0.035525	0.964475	0.035525	0.0226625
381	0.058188	0.035525	0.964475	0.035525	0.0226625
382	0.058188	0.035525	0.964475	0.035525	0.0226625
383	0.058188	0.035525	0.964475	0.035525	0.0226625
384	0.058188	0.035525	0.964475	0.035525	0.0226625
385	0.058188	0.035525	0.964475	0.035525	0.0226625
386	0.058188	0.035525	0.964475	0.035525	0.0226625
387	0.058188	0.035525	0.964475	0.035525	0.0226625
388	0.058188	0.035525	0.964475	0.035525	0.0226625
389	0.058188	0.035525	0.964475	0.035525	0.0226625
390	0.058188	0.035525	0.964475	0.035525	0.0226625
391	0.058188	0.035525	0.964475	0.035525	0.0226625
392	0.058188	0.035525	0.964475	0.035525	0.0226625
393	0.058188	0.035525	0.964475	0.035525	0.0226625
394	0.058188	0.035525	0.964475	0.035525	0.0226625
395	0.058188	0.035525	0.964475	0.035525	0.0226625
396	0.058188	0.035525	0.964475	0.035525	0.0226625
397	0.058188	0.035525	0.964475	0.035525	0.0226625
398	0.058188	0.035525	0.964475	0.035525	0.0226625
399	0.058188	0.035525	0.964475	0.035525	0.0226625
400	0.058188	0.035525	0.964475	0.035525	0.0226625
401	0.058188	0.035525	0.964475	0.035525	0.0226625
402	0.058188	0.035525	0.964475	0.035525	0.0226625
403	0.058188	0.035525	0.964475	0.035525	0.0226625
404	0.058188	0.035525	0.964475	0.035525	0.0226625
405	0.058188	0.035525	0.964475	0.035525	0.0226625
406	0.058188	0.035525	0.964475	0.035525	0.0226625
407	0.058188	0.035525	0.964475	0.035525	0.0226625
408	0.058188	0.035525	0.964475	0.035525	0.0226625
409	0.058188	0.035525	0.964475	0.035525	0.0226625
410	0.058188	0.035525	0.964475	0.035525	0.0226625
411	0.058188	0.035525	0.964475	0.035525	0.0226625
412	0.058188	0.035525	0.964475	0.035525	0.0226625
413	0.058188	0.035525	0.964475	0.035525	0.0226625
414	0.058188	0.035525	0.964475	0.035525	0.0226625
415	0.058188	0.035525	0.964475	0.035525	0.0226625
416	0.058188	0.035525	0.964475	0.035525	0.0226625
417	0.058188	0.035525	0.964475	0.035525	0.0226625
418	0.058188	0.035525	0.964475	0.035525	0.0226625
419	0.058188	0.035525	0.964475	0.035525	0.0226625
420	0.058188	0.035525	0.964475	0.035525	0.0226625
421	0.058188	0.035525	0.964475	0.035525	0.0226625
422	0.058188	0.035525	0.964475	0.035525	0.0226625
423	0.058188	0.035525	0.964475	0.035525	0.0226625
424	0.058188	0.035525	0.964475	0.035525	0.0226625
425	0.058188	0.035525	0.964475	0.035525	0.0226625
426	0.058188	0.035525	0.964475	0.035525	0.0226625
427	0.058188	0.035525	0.964475	0.035525	0.0226625
428	0.058188	0.035525	0.964475	0.035525	0.0226625
429	0.058188	0.035525	0.964475	0.035525	0.0226625
430	0.058188	0.035525	0.964475	0.035525	0.0226625
431	0.058188	0.035525	0.964475	0.035525	0.0226625
432	0.058188	0.035525	0.964475	0.035525	0.0226625
433	0.058188	0.035525	0.964475	0.035525	0.0226625
434	0.058188	0.035525	0.964475	0.035525	0.0226625
435	0.058188	0.035525	0.964475	0.035525	0.0226625
436	0.058188	0.035525	0.964475	0.035525	0.0226625
437	0.058188	0.035525	0.964475	0.035525	0.0226625
438	0.058188	0.035525	0.964475	0.035525	0.0226625
439	0.058188	0.035525	0.964475	0.035525	0.0226625
440	0.058188	0.035525	0.964475	0.035525	0.0226625
441	0.058188	0.035525	0.964475	0.035525	0.0226625
442	0.058188	0.035525	0.964475	0.035525	0.0226625
443	0.058188	0.035525	0.964475	0.035525	0.0226625
444	0.058188	0.035525	0.964475	0.035525	0.0226625
445	0.058188	0.035525	0.964475	0.035525	0.0226625
446	0.058188	0.035525	0.964475	0.035525	0.0226625
447	0.058188	0.035525	0.964475	0.035525	0.0226625
448	0.058188	0.035525	0.964475	0.035525	0.0226625
449	0.058188	0.035525	0.964475	0.035525	0.0226625
450	0.058188	0.035525	0.964475	0.035525	0.0226625
451	0.058188	0.035525	0.964475	0.035525	0.0226625
452	0.058188	0.035525	0.964475	0.035525	0.0226625
453	0.058188	0.035525	0.964475	0.035525	0.0226625
454	0.058188	0.035525	0.964475	0.035525	0.0226625
455	0.058188	0.035525	0.964475	0.035525	0.0226625
456	0.058188	0.035525	0.964475	0.035525	0.0226625
457	0.058188	0.035525	0.964475	0.035525	0.0226625
458	0.058188	0.035525	0.964475	0.035525	0.0226625
459	0.058188	0.035525	0.964475	0.035525	0.0226625
460	0.058188	0.035525	0.964475	0.035525	0.0226625
461	0.058188	0.035525	0.964475	0.035525	0.0226625
462	0.058188	0.035525	0.964475	0.035525	0.0226625
463	0.058188	0.035525	0.964475	0.035525	0.0226625
464	0.058188	0.035525	0.964475	0.035525	0.0226625
465	0.058188	0.035525	0.964475	0.035525	0.0226625
466	0.058188	0.035525	0.964475	0.035525	0.0226625
467	0.058188	0.035525	0.964475	0.035525	0.0226625
468	0.058188	0.035525	0.964475	0.035525	0.0226625
469	0.058188	0.035525	0.964475	0.035525	0.0226625
470	0.058188	0.035525	0.964475	0.035525	0.0226625
471	0.058188	0.035525	0.964475	0.035525	0.0226625
472	0.058188	0.035525	0.964475	0.035525	0.0226625
473	0.058188	0.035525	0.964475	0.035525	0.0226625
474	0.058188	0.035525	0.964475	0.035525	0.0226625
475	0.058188	0.035525	0.964475	0.035525	0.0226625
476	0.058188	0.035525	0.964475	0.035525	0.0226625
477	0.058188	0.035525	0.964475	0.035525	0.0226625
478	0.058188	0.035525	0.964475	0.035525	0.0226625
479	0.058188	0.035525	0.964475	0.035525	0.0226625
480	0.058188	0.035525	0.964475	0.035525	0.0226625
481	0.058188	0.035525	0.964475	0.035525	0.0226625
482	0.058188	0.035525	0.964475	0.035525	0.0226625
483	0.058188	0.035525	0.964475	0.035525	0.0226625
484	0.058188	0.035525	0.964475	0.035525	0.0226625
485	0.058188	0.035525	0.964475	0.035525	0.0226625
486	0.058188	0.035525	0.964475	0.035525	0.0226625
487	0.058188	0.035525	0.964475	0.035525	0.0226625
488	0.058188	0.035525	0.964475	0.035525	0.0226625
489	0.058188	0.035525	0.964475	0.035525	0.0226625
490	0.058188	0.035525	0.964475	0.035525	0.0226625
491	0.058188	0.035525	0.964475	0.035525	0.0226625
492	0.058188	0.035525	0.964475	0.035525	0.0226625
493	0.058188	0.035525	0.964475	0.035525	0.0226625
494	0.058188	0.035525	0.964475	0.035525	0.0226625
495	0.058188	0.035525	0.964475	0.035525	0.0226625
496	0.058188	0.035525	0.964475	0.035525	0.0226625
497	0.058188	0.035525	0.964475	0.035525	0.0226625
498	0.058188	0.035525	0.964475	0.035525	0.0226625
499	0.058188	0.035525	0.964475	0.035525	0.0226625
500	0.058188	0.035525	0.964475	0.035525	0.0226625
501	0.058188	0.035525	0.964475	0.035525	0.0226625
502	0.058188	0.035525	0.964475	0.035525	0.0226625
503	0.058188	0.035525	0.964475	0.035525	0.0226625
504	0.058188	0.035525	0.964475	0.035525	0.0226625
505	0.058188	0.035525	0.964475	0.035525	0.0226625
506	0.058188	0.035525	0.964475	0.035525	0.0226625
507	0.058188	0.035525	0.964475	0.035525	0.0226625
508	0.058188	0.035525	0.964475	0.035525	0.0226625
509	0.058188	0.035525	0.964475	0.035525	0.0226625
510	0.058188	0.035525	0.964475	0.035525	0.0226625
511	0.058188	0.035525	0.964475	0.035525	0.0226625
512	0.058188	0.035525	0.964475	0.035525	0.0226625
513	0.058188	0.035525	0.964475	0.035525	0.0226625
514	0.058188	0.035525	0.964475	0.035525	0.0226625
515	0.058188	0.035525	0.964475	0.035525	0.0226625
516	0.058188	0.035525	0.964475	0.035525	0.0226625
517	0.058188	0.035525	0.964475	0.035525	0.0226625
518	0.058188	0.035525	0.964475	0.035525	0.0226625
519	0.058188	0.035525	0.964475	0.035525	0.0226625
520	0.058188	0.035525	0.964475	0.035525	0.0226625
521	0.058188	0.035525	0.964475	0.035525	0.0226625
522	0.058188	0.035525	0.964475	0.035525	0.0226625
523	0.058188	0.035525	0.964475	0.035525	0.0226625
524	0.058188	0.035525	0.964475	0.035525	0.0226625
525	0.058188	0.035525	0.964475	0.035525	0.0226625
526	0.058188	0.035525	0.964475	0.035525	0.0226625
527	0.058188	0.035525	0.964475	0.035525	0.0226625
528	0.058188	0.035525	0.964475	0.035525	0.0226625
529	0.058188	0.035525	0.964475	0.035525	0.0226625
530	0.058188	0.035525	0.964475	0.035525	0.0226625
531	0.058188	0.035525	0.964475	0.035525	0.0226625
532	0.058188	0.035525	0.964475	0.035525	0.0226625
533	0.058188	0.035525	0.964475	0.035525	0.0226625
534	0.058188	0.035525	0.964475	0.035525	0.0226625
535	0.058188	0.035525	0.964475	0.035525	0.0226625
536	0.058188	0.035525	0.964475	0.035525	0.0226625
537	0.058188	0.035525	0.964475	0.035525	0.0226625
538	0.058188	0.035525	0.964475	0.035525	0.0226625
539	0.058188	0.035525	0.964475	0.035525	0.0226625
540	0.058188	0.035525	0.964475	0.035525	0.0226625
541	0.058188	0.035525	0.964475	0.035525	0.0226625
542	0.058188	0.035525	0.964475	0.035525	0.0226625
543	0.058188	0.035525	0.964475	0.035525	0.0226625
544	0.058188	0.035525	0.964475	0.035525	0.0226625
545	0.058188	0.035525	0.964475	0.035525	0.0226625
546	0.058188	0.035525	0.964475	0.035525	0.0226625
547	0.058188	0.035525	0.964475	0.035525	0.0226625
548	0.058188	0.035525	0.964475	0.035525	0.0226625
549	0.058188	0.035525	0.964475	0.035525	0.0226625
550	0.058188	0.035525	0.964475	0.035525	0.0226625
551	0.058188	0.035525	0.964475	0.035525	0.0226625
552	0.058188	0.035525	0.964475	0.035525	0.0226625
553	0.058188	0.035525	0.964475	0.035525	0.0226625
554	0.058188	0.035525	0.964475	0.035525	0.0226625
555	0.058188	0.035525	0.964475	0.035525	0.0226625
556	0.058188	0.035525	0.964475	0.035525	0.0226625
557	0.058188	0.035525	0.964475	0.035525	0.0226625
558	0.058188	0.035525	0.964475	0.035525	0.0226625
559	0.058188	0.035525	0.964475	0.035525	0.0226625
560	0.058188	0.035525	0.964475	0.035525	0.0226625
561	0.058188	0.035525	0.964475	0.035525	0.0226625
562	0.058188	0.035525	0.964475	0.035525	0.0226625
563	0.058188	0.035525	0.964475	0.035525	0.0226625
564	0.058188	0.035525	0.964475	0.035525	0.0226625
565	0.058188	0.035525	0.964475	0.035525	0.0226625
566	0.058188	0.035525	0.964475	0.035525	0.0226625
567	0.058188	0.035525	0.964475	0.035525	0.0226625
568	0.058188	0.035525	0.964475	0.035525	0.0226625
569	0.058188	0.035525	0.964475	0.035525	0.0226625
570	0.058188	0.035525	0.964475	0.035525	0.0226625
571	0.058188	0.035525	0.964475	0.035525	0.0226625
572	0.058188	0.035525	0.964475	0.035525	0.0226625
573	0.058188	0.035525	0.964475	0.035525	0.0226625
574	0.058188	0.035525	0.964475	0.035525	0.0226625
575	0.058188	0.035525	0.964475	0.035525	0.0226625
576	0.058188	0.035525	0.964475	0.035525	0.0226625
577	0.058188	0.035525	0.964475	0.035525	0.0226625
578	0.058188	0.035525	0.964475	0.035525	0.0226625
579	0.058188	0.035525	0.964475	0.035525	0.0226625
580	0.058188	0.035525	0.964475	0.035525	0.0226625
581	0.058188	0.035525	0.964475	0.035525	0.0226625
582	0.058188	0.035525	0.964475	0.035525	0.0226625
583	0.058188	0.035525	0.964475	0.035525	0.0226625
584	0.058188	0.035525	0.964475	0.035525	0.0226625
585	0.058188	0.035525	0.964475	0.035525	0.0226625
586	0.058188	0.035525	0.964475	0.035525	0.0226625
587	0.058188	0.035525	0.964475	0.035525	0.0226625
588	0.058188	0.035525	0.964475	0.035525	0.0226625
589	0.058188	0.035525	0.964475	0.035525	0.0226625
590	0.058188	0.035525	0.964475	0.035525	0.0226625
591	0.058188	0.035525	0.964475	0.035525	0.0226625
592	0.058188	0.035525	0.964475	0.035525	0.0226625
593	0.058188	0.035525	0.964475	0.035525	0.0226625
594	0.058188	0.035525	0.964475	0.035525	0.0226625
595	0.058188	0.035525	0.964475	0.035525	0.0226625
596	0.058188	0.035525	0.964475	0.035525	0.0226625
597	0.058188	0.035525	0.964475	0.035525	0.0226625
598	0.058188	0.035525	0.964475	0.035525	0.0226625
599	0.058188	0.035525	0.964475	0.035525	0.0226625
600	0.058188	0.035525	0.964475	0.035525	0.0226625
601	0.058188	0.035525	0.964475	0.035525	0.0226625
602	0.058188	0.035525	0.964475	0.035525	0.0226625
603	0.058188	0.035525	0.964475	0.035525	0.0226625
604	0.058188	0.035525	0.964475	0.035525	0.0226625
605	0.058188	0.035525	0.964475	0.035525	0.0226625
606	0.058188	0.035525	0.964475	0.035525	0.0226625
607	0.058188	0.035525	0.964475	0.035525	0.0226625
608	0.058188	0.035525	0.964475	0.035525	0.0226625
609	0.058188	0.035525	0.964475	0.035525	0.0226625
610	0.058188	0.035525	0.964475	0.035525	0.0226625
611	0.058188	0.035525	0.964475	0.035525	0.0226625
612	0.058188	0.035525	0.964475	0.035525	0.0226625
613	0.058188	0.035525	0.964475	0.035525	0.0226625
614	0.058188	0.035525	0.964475	0.035525	0.0226625
615	0.058188	0.035525	0.964475	0.035525	0.0226625
616	0.058188	0.035525	0.964475	0.035525	0.0226625
617	0.058188	0.035525	0.964475	0.035525	0.0226625
618	0.058188	0.035525	0.964475	0.035525	0.0226625
619	0.058188	0.035525	0.964475	0.035525	0.0226625
620	0.058188	0.035525	0.964475	0.035525	0.0226625
621	0.058188	0.035525	0.964475	0.035525	0.0226625
622	0.058188	0.035525	0.964475	0.035525	0.0226625
623	0.058188	0.035525	0.964475	0.035525	0.0226625
624	0.058188	0.035525	0.964475	0.035525	0.0226625
625	0.058188	0.035525	0.964475	0.035525	0.0226625
626	0.058188	0.035525	0.964475	0.035525	0.0226625
627	0.058188	0.035525	0.964475	0.035525	0.0226625
628	0.058188	0.035525	0.964475	0.035525	0.0226625
629	0.058188	0.035525	0.964475	0.035525	0.0226625
630	0.058188	0.035525	0.964475	0.035525	0.0226625
631	0.058188	0.035525	0.964475	0.035525	0.0226625
632	0.058188	0.035525	0.964475	0.035525	0.0226625
633	0.058188	0.035525	0.964475	0.035525	0.0226625
634	0.058188	0.035525	0.964475	0.035525	0.0226625
635	0.058188	0.035525	0.964475	0.035525	0.0226625
636	0.058188	0.035525	0.964475	0.035525	0.0226625
637	0.058188	0.035525	0.964475	0.035525	0.0226625
638	0.058188	0.035525	0.964475	0.035525	0.0226625
639	0.058188	0.035525	0.964475	0.035525	0.0226625
640	0.058188	0.035525	0.964475	0.035525	0.0226625
641	0.058188	0.035525	0.964475	0.035525	0.0226625
642	0.058188	0.035525	0.964475	0.035525	0.0226625
643	0.058188	0.035525	0.964475	0.035525	0.0226625
644	0.058188	0.035525	0.964475	0.035525	0.0226625
645	0.058188	0.035525	0.964475	0.035525	0.0226625
646	0.058188	0.035525	0.964475	0.035525	0.0226625
647	0.058188	0.035525	0.964475	0.035525	0.0226625
648	0.058188	0.035525	0.964475	0.035525	0.0226625
649	0.058188	0.035525	0.964475	0.035525	0.0226625
650	0.058188	0.035525	0.964475	0.035525	0.0226625
651	0.058188	0.035525	0.964475	0.035525	0.0226625
652	0.058188	0.035525	0.964475	0.035525	0.0226625
653	0.058188	0.035525	0.964475	0.035525	0.0226625
654	0.058188	0.035525	0.964475	0.035525	0.0226625
655	0.058188	0.035525	0.964475	0.035525	0.0226625
656	0.058188	0.035525	0.964475	0.035525	0.0226625
657	0.058188	0.035525	0.964475	0.035525	0.0226625
658	0.058188	0.035525	0.964475	0.035525	0.0226625
659	0.058188	0.035525	0.964475	0.035525	0.0226625
660	0.058188	0.035525	0.964475	0.035525	0.0226625
661	0.058188	0.035525	0.964475	0.035525	0.0226625
662	0.058188	0.035525	0.964475	0.035525	0.0226625
663	0.058188	0.035525	0.964475	0.035525	0.0226625
664	0.058188	0.035525	0.964475	0.035525	0.0226625
665	0.058188	0.035525	0.964475	0.035525	0.0226625
666	0.058188	0.035525	0.964475	0.035525	0.0226625
667	0.058188	0.035525	0.964475	0.035525	0.0226625
668	0.058188	0.035525	0.964475	0.035525	0.0226625
669	0.058188	0.035525	0.964475	0.035525	0.0226625
670	0.058188	0.035525	0.964475	0.035525	0.0226625
671	0.058188	0.035525	0.964475	0.035525	0.0226625
672	0.058188	0.035525	0.964475	0.035525	0.0226625
673	0.058188	0.035525	0.964475	0.035525	0.0226625
674	0.058188	0.035525	0.964475	0.035525	0.0226625
675	0.058188	0.035525	0.964475	0.035525	0.0226625
676	0.058188	0.035525	0.964475	0.035525	0.0226625
677	0.058188	0.035525	0.964475	0.035525	0.0226625
678	0.058188	0.035525	0.964475	0.035525	0.0226625
679	0.058188	0.035525	0.964475	0.035525	0.0226625
680	0.058188	0.035525	0.964475	0.035525	0.0226625
681	0.058188	0.035525	0.964475	0.035525	0.0226625
682	0.058188	0.035525	0.964475	0.035525	0.0226625
683	0.058188	0.035525	0.964475	0.035525	0.0226625
684	0.058188	0.035525	0.964475	0.035525	0.0226625
685	0.058188	0.035525	0.964475	0.035525	0.0226625
686	0.058188	0.035525	0.964475	0.035525	0.0226625
687	0.058188	0.035525	0.964475	0.035525	0.0226625
688	0.058188	0.035525	0.964475	0.035525	0.0226625
689	0.058188	0.035525	0.964475	0.035525	0.0226625
690	0.058188	0.035525	0.964475	0.035525	0.0226625
691	0.058188	0.035525	0.964475	0.035525	0.0226625
692	0.058188	0.035525	0.964475	0.035525	0.0226625
693	0.058188	0.035525	0.964475	0.035525	0.0226625
694	0.058188	0.035525	0.964475	0.035525	0.0226625
695	0.058188	0.035525	0.964475	0.035525	0.0226625
696	0.058188	0.035525	0.964475	0.035525	0.0226625
697	0.058188	0.035525	0.964475	0.035525	0.0226625
698	0.058188	0.035525	0.964475	0.035525	0.0226625
699	0.058188	0.035525	0.964475	0.035525	0.0226625
700	0.058188	0.035525	0.964475	0.035525	0.0226625
701	0.058188	0.035525	0.964475	0.035525	0.0226625
702	0.058188	0.035525	0.964475	0.035525	0.0226625
703	0.058188	0.035525	0.964475	0.035525	0.0226625
704	0.058188	0.035525	0.964475	0.035525	0.0226625
705	0.058188	0.035525	0.964475	0.035525	0.0226625
706	0.058188	0.035525	0.964475	0.035525	0.0226625
707	0.058188	0.035525	0.964475	0.035525	0.0226625
708	0.058188	0.035525	0.964475	0.035525	0.0226625
709	0.058188	0.035525	0.964475	0.035525	0.0226625
710	0.058188	0.035525	0.964475	0.035525	0.0226625
711	0.058188	0.035525	0.964475	0.035525	0.0226625
712	0.058188	0.035525	0.964475	0.035525	0.0226625
713	0.058188	0.035525	0.964475	0.035525	0.0226625
714	0.058188	0.035525	0.964475	0.035525	0.0226625
715	0.058188	0.035525	0.964475	0.035525	0.0226625
716	0.058188	0.035525	0.964475	0.035525	0.0226625
717	0.058188	0.035525	0.964475	0.035525	0.0226625
718	0.058188	0.035525	0.964475	0.035525	0.0226625
719	0.058188	0.035525	0.964475	0.035525	0.0226625
720	0.058188	0.035525	0.964475	0.035525	0.0226625
721	0.058188	0.035525	0.964475	0.035525	0.0226625
722	0.058188	0.035525	0.964475	0.035525	0.0226625
723	0.058188	0.035525	0.964475	0.035525	0.0226625
724	0.058188	0.035525	0.964475	0.035525	0.0226625
725	0.058188	0.035525	0.964475	0.035525	0.0226625
726	0.058188	0.035525	0.964475	0.035525	0.0226625
727	0.058188	0.035525	0.964475	0.035525	0.0226625
728	0.058188	0.035525	0.964475	0.035525	0.0226625
729	0.058188	0.035525	0.964475	0.035525	0.0226625
730	0.058188	0.035525	0.964475	0.035525	0.0226625
731	0.058188	0.035525	0.964475	0.035525	0.0226625
732	0.058188	0.035525	0.964475	0.035525	0.0226625
733	0.058188	0.035525	0.964475	0.035525	0.0226625
734	0.058188	0.035525	0.964475	0.035525	0.0226625
735	0.058188	0.035525	0.964475	0.035525	0.0226625
736	0.058188	0.035525	0.964475	0.035525	0.0226625
737	0.058188	0.035525	0.964475	0.035525	0.0226625
738	0.058188	0.035525	0.964475	0.035525	0.0226625
739	0.058188	0.035525	0.964475	0.035525	0.0226625
740	0.058188	0.035525	0.964475	0.035525	0.0226625
741	0.058188	0.035525	0.964475	0.035525	0.0226625
742	0.058188	0.035525	0.964475	0.035525	0.0226625
743	0.058188	0.035525	0.964475	0.035525	0.0226625
744	0.058188	0.035525	0.964475	0.035525	0.0226625
745	0.058188	0.035525	0.964475	0.035525	0.0226625
746	0.058188	0.035525	0.964475	0.035525	0.0226625
747	0.058188	0.035525	0.964475	0.035525	0.0226625
748	0.058188	0.035525	0.964475	0.035525	0.0226625
749	0.058188	0.035525	0.964475	0.035525	0.0226625
750	0.058188	0.035525	0.964475	0.035525	0.0226625
751	0.058188	0.035525	0.964475	0.035525	0.0226625
752	0.058188	0.035525	0.964475	0.035525	0.0226625
753	0.058188	0.035525	0.964475	0.035525	0.0226625
754	0.058188	0.035525	0.964475	0.035525	0.0226625
755	0.058188	0.035525	0.964475	0.035525	0.0226625
756	0.058188	0.035525	0.964475	0.035525	0.0226625
757	0.058188	0.035525	0.964475	0.035525	0.0226625
758	0.058188	0.035525	0.964475	0.035525	0.0226625
759	0.058188	0.035525	0.964475	0.035525	0.0226625
760	0.058188	0.035525	0.964475	0.035525	0.0226625
761	0.058188	0.035525	0.964475	0.035525	0.0226625
762	0.058188	0.035525	0.964475	0.035525	0.0226625
763	0.058188	0.035525	0.964475	0.035525	0.0226625
764	0.058188	0.035525	0.964475	0.035525	0.0226625
765	0.058188	0.035525	0.964475	0.035525	0.0226625
766	0.058188	0.035525	0.964475	0.035525	0.0226625
767	0.058188	0.035525	0.964475	0.035525	0.0226625
768	0.058188	0.035525	0.964475	0.035525	0.0226625
769	0.058188	0.035525	0.964475	0.035525	0.0226625
770	0.058188	0.035525	0.964475	0.035525	0.0226625
771	0.058188	0.035525	0.964475	0.035525	0.0226625
772	0.058188	0.035525	0.964475	0.035525	0.0226625
773	0.058188	0.035525	0.964475	0.035525	0.0226625
774	0.058188	0.035525	0.964475	0.035525	0.0226625
775	0.058188	0.035525	0.964475	0.035525	0.0226625
776	0.058188	0.035525	0.964475	0.035525	0.0226625
777	0.058188	0.035525	0.964475	0.035525	0.0226625
778	0.058188	0.035525	0.964475	0.035525	0.0226625
779	0.058188	0.035525	0.964475	0.035525	0.0226625
780	0.058188	0.035525	0.964475	0.035525	0.0226625
781	0.058188	0.035525	0.964475	0.035525	0.0226625
782	0.058188	0.035525	0.964475	0.035525	0.0226625
783	0.058188	0.035525	0.964475	0.035525	0.0226625
784	0.058188	0.035525	0.964475	0.035525	0.0226625
785	0.058188	0.035525	0.964475	0.035525	0.0226625
786	0.058188	0.035525	0.964475	0.035525	0.0226625
787	0.058188	0.035525	0.964475	0.035525	0.0226625
788	0.058188	0.035525	0.964475	0.035525	0.0226625
789	0.058188	0.035525	0.964475	0.035525	0.0226625
790	0.058188	0.035525	0.964475	0.035525	0.0226625
791	0.058188	0.035525	0.964475	0.035525	0.0226625
792	0.058188	0.035525	0.964475	0.035525	0.0226625
793	0.058188	0.035525	0.964475	0.035525	0.0226625
794	0.058188	0.035525	0.964475	0.035525	0.0226625
795	0.058188	0.035525	0.964475	0.035525	0.0226625
796	0.058188	0.035525	0.964475	0.035525	0.0226625
797	0.058188	0.035525	0.964475	0.035525	0.0226625
798	0.058188	0.035525	0.964475	0.035525	0.0226625
799	0.058188	0.035525	0.964475	0.035525	0.0226625
800	0.058188	0.035525	0.964475	0.035525	0.0226625
801	0.058188	0.035525	0.964475	0.035525	0.0226625
802	0.058188	0.035525	0.964475	0.035525	0.0226625
803	0.058188	0.035525	0.964475	0.035525	0.0226625
804	0.058188	0.035525	0.964475	0.035525	0.0226625
805	0.058188	0.035525	0.964475	0.035525	0.0226625
806	0.058188	0.035525	0.964475	0.035525	0.0226625
807	0.058188	0.035525	0.964475	0.035525	0.0226625
808	0.058188	0.035525	0.964475	0.035525	0.0226625
809	0.058188	0.035525	0.964475	0.035525	0.0226625
810	0.058188	0.035525	0.964475	0.035525	0.0226625
811	0.058188	0.035525	0.964475	0.035525	0.0226625
812	0.058188	0.035525	0.964475	0.035525	0.0226625
813	0.058188	0.035525	0.964475	0.035525	0.0226625
814	0.058188	0.035525	0.964475	0.035525	0.0226625
815	0.058188	0.035525	0.964475	0.035525	0.0226625
816	0.058188	0.035525	0.964475	0.035525	0.0226625
817	0.058188	0.035525	0.964475	0.035525	0.0226625
818	0.058188	0.035525	0.964475	0.035525	0.0226625
819	0.058188	0.035525	0.964475	0.035525	0.0226625
820	0.058188	0.035525	0.964475	0.035525	0.0226625
821	0.058188	0.035525	0.964475	0.035525	0.0226625
822	0.058188	0.035525	0.964475	0.035525	0.0226625
823	0.058188	0.035525	0.964475	0.035525	0.0226625
824	0.058188	0.035525	0.964475	0.035525	0.0226625
825	0.058188	0.035525	0.964475	0.035525	0.0226625
826	0.058188	0.035525	0.964475	0.035525	0.0226625
827	0.058188	0.035525	0.964475	0.035525	0.0226625
828	0.058188	0.035525	0.964475	0.035525	0.0226625
829	0.058188	0.035525	0.964475	0.035525	0.0226625
830	0.058188	0.035525	0.964475	0.035525	0.0226625
831	0.058188	0.035525	0.964475	0.035525	0.0226625
832	0.058188	0.035525	0.964475	0.035525	0.0226625
833	0.058188	0.035525	0.964475	0.035525	0.0226625
834	0.058188	0.035525	0.964475	0.035525	0.0226625
835	0.058188	0.035525	0.964475	0.035525	0.0226625
836	0.058188	0.035525	0.964475	0.035525	0.0226625
837	0.058188	0.035525	0.964475	0.035525	0.0226625
838	0.058188	0.035525	0.964475	0.035525	0.0226625
839	0.058188	0.035525	0.964475	0.035525	0.0226625
840	0.058188	0.035525	0.964475	0.035525	0.0226625
841	0.058188	0.035525	0.964475	0.035525	0.0226625
842	0.058188	0.035525	0.964475	0.035525	0.0226625
843	0.058188	0.035525	0.964475	0.035525	0.0226625
844	0.058188	0.035525	0.964475	0.035525	0.0226625
845	0.058188	0.035525	0.964475	0.035525	0.0226625
846	0.058188	0.035525	0.964475	0.035525	0.0226625
847	0.058188	0.035525	0.964475	0.035525	0.0226625
848	0.058188	0.035525	0.964475	0.035525	0.0226625
849	0.058188	0.035525	0.964475	0.035525	0.0226625
850	0.058188	0.035525	0.964475	0.035525	0.0226625
851	0.058188	0.035525	0.964475	0.035525	0.0226625
852	0.058188	0.035525	0.964475	0.035525	0.0226625
853	0.058188	0.035525	0.964475	0.035525	0.0226625
854	0.058188	0.035525	0.964475	0.035525	0.0226625
855	0.058188	0.035525	0.964475	0.035525	0.0226625
856	0.058188	0.035525	0.964475	0.035525	0.0226625
857	0.058188	0.035525	0.964475	0.035525	0.0226625
858	0.058188	0.035525	0.964475	0.035525	0.0226625
859	0.058188	0.035525	0.964475	0.035525	0.0226625
860	0.058188	0.035525	0.964475	0.035525	0.0226625
861	0.058188	0.035525	0.964475	0.035525	0.0226625
862	0.058188	0.035525	0.964475	0.035525	0.0226625
863	0.058188	0.035525	0.964475	0.035525	0.0226625
864	0.058188	0.035525	0.964475	0.035525	0.0226625
865	0.058188	0.035525	0.964475	0.035525	0.0226625
866	0.058188	0.035525	0.964475	0.035525	0.0226625
867	0.058188	0.035525	0.964475	0.035525	0.0226625
868	0.058188	0.035525	0.964475	0.035525	0.0226625
869	0.058188	0.035525	0.964475	0.035525	0.0226625
870	0.058188	0.035525	0.964475	0.035525	0.0226625
871	0.058188	0.035525	0.964475	0.035525	0.0226625
872	0.058188	0.035525	0.964475	0.035525	0.0226625
873	0.058188	0.035525	0.964475	0.035525	0.0226625
874	0.058188	0.035525	0.964475	0.035525	0.0226625
875	0.058188	0.035525	0.964475	0.035525	0.0226625
876	0.058188	0.035525	0.964475	0.035525	0.0226625
877	0.058188	0.035525	0.964475	0.035525	0.0226625
878	0.058188	0.035525	0.964475	0.035525	0.0226625
879	0.058188	0.035525	0.964475	0.035525	0.0226625
880	0.058188	0.035525	0.964475	0.035525	0.0226625
881	0.058188	0.035525	0.964475	0.035525	0.0226625
882	0.058188	0.035525	0.964475	0.035525	0.0226625
883	0.058188	0.035525	0.964475	0.035525	0.0226625
884	0.058188	0.035525	0.964475	0.035525	0.0226625
885	0.058188	0.035525	0.964475	0.035525	0.0226625
886	0.058188	0.035525	0.964475	0.035525	0.0226625
887	0.058188	0.035525	0.964475	0.035525	0.0226625
888	0.058188	0.035525	0.964475	0.035525	0.0226625
889	0.058188	0.035525	0.964475	0.035525	0.0226625
890	0.058188	0.035525	0.964475	0.035525	0.0226625
891	0.058188	0.035525	0.964475	0.035525	0.0226625
892	0.058188	0.035525	0.964475	0.035525	0.0226625
893	0.058188	0.035525	0.964475	0.035525	0.0226625
894	0.058188	0.035525	0.964475	0.035525	0.0226625
895	0.058188	0.035525	0.964475	0.035525	0.0226625
896	0.058188	0.035525	0.964475	0.035525	0.0226625
897	0.058188	0.035525	0.964475	0.035525	0.0226625
898	0.058188	0.035525	0.964475	0.035525	0.0226625
899	0.058188	0.035525	0.964475	0.035525	0.0226625
900	0.058188	0.035525	0.964475	0.035525	0.0226625
901	0.058188	0.035525	0.964475	0.035525	0.0226625
902	0.058188	0.035525	0.964475	0.035525	0.0226625
903	0.058188	0.035525	0.964475	0.035525	0.0226625
904	0.058188	0.035525	0.964475	0.035525	0.0226625
905	0.058188	0.035525	0.964475	0.035525	0.0226625
906	0.058188	0.035525	0.964475	0.035525	0.0226625
907	0.058188	0.035525	0.964475	0.035525	0.0226625
908	0.058188	0.035525	0.964475	0.035525	0.0226625
909	0.058188	0.035525	0.964475	0.035525	0.0226625
910	0.058188	0.035525	0.964475	0.035525	0.0226625
911	0.058188	0.035525	0.964475	0.035525	0.0226625
912	0.058188	0.035525	0.964475	0.035525	0.0226625
913	0.058188	0.035525	0.964475	0.035525	0.0226625
914	0.058188	0.035525	0.964475	0.035525	0.0226625
915	0.058188	0.035525	0.964475	0.035525	0.0226625
916	0.058188	0.035525	0.964475	0.035525	0.0226625
917	0.058188	0.035525	0.964475	0.035525	0.0226625
918	0.058188	0.035525	0.964475	0.035525	0.0226625
919	0.058188	0.035525	0.964475	0.035525	0.0226625
920	0.058188	0.035525	0.964475	0.035525	0.0226625
921	0.058188	0.035525	0.964475	0.035525	0.0226625
922	0.058188	0.035525	0.964475	0.035525	0.0226625
923	0.058188	0.035525	0.964475	0.035525	0.0226625
924	0.058188	0.035525	0.964475	0.035525	0.0226625
925	0.058188	0.035525	0.964475	0.035525	0.0226625
926	0.058188	0.035525	0.964475	0.035525	0.0226625
927	0.058188	0.035525	0.964475	0.035525	0.0226625
928	0.058188	0.035525	0.964475	0.035525	0.0226625
929	0.058188	0.035525	0.964475	0.035525	0.0226625
930	0.058188	0.035525	0.964475	0.035525	0.0226625
931	0.058188	0.035525	0.964475	0.035525	0.0226625
932	0.058188	0.035525	0.964475	0.035525	0.0226625
933	0.058188	0.035525	0.964475	0.035525	0.0226625
934	0.058188	0.035525	0.964475	0.035525	0.0226625
935	0.058188	0.035525	0.964475	0.035525	0.0226625
936	0.058188	0.035525	0.964475	0.035525	0.0226625
937	0.058188	0.035525	0.964475	0.035525	0.0226625
938	0.058188	0.035525	0.964475	0.035525	0.0226625
939	0.058188	0.035525	0.964475	0.035525	0.0226625
940	0.058188	0.035525	0.964475	0.035525	0.0226625
941	0.058188	0.035525	0.964475	0.035525	0.0226625
942	0.058188	0.035525	0.964475	0.035525	0.0226625
943	0.058188	0.035525	0.964475	0.035525	0.0226625
944	0.058188	0.035525	0.964475	0.035525	0.0226625
945	0.058188	0.035525	0.964475	0.035525	0.0226625
946	0.058188	0.035525	0.964475	0.035525	0.0226625
947	0.058188	0.035525	0.964475	0.035525	0.0226625
948	0.058188	0.035525	0.964475	0.035525	0.0226625
949	0.058188	0.035525	0.964475	0.035525	0.0226625
950	0.058188	0.035525	0.964475	0.035525	0.0226625
951	0.058188	0.035525	0.964475	0.035525	0.0226625
952	0.058188	0.035525	0.964475	0.035525	0.0226625
953	0.058188	0.035525	0.964475	0.035525	0.0226625
954	0.058188	0.035525	0.964475	0.035525	0.0226625
955	0.058188	0.035525	0.964475	0.035525	0.0226625
956	0.058188	0.035525	0.964475	0.035525	0.0226625
957	0.058188	0.035525	0.964475	0.035525	0.0226625
958	0.058188	0.035525	0.964475	0.035525	0.0226625
959	0.058188	0.035525	0.964475	0.035525	0.0226625
960	0.058188	0.035525	0.964475	0.035525	0.0226625
961	0.058188	0.035525	0.964475	0.035525	0.0226625
962	0.058188	0.035525	0.964475	0.035525	0.0226625
963	0.058188	0.035525	0.964475	0.035525	0.0226625
964	0.058188	0.035525	0.964475	0.035525	0.0226625
965	0.058188	0.035525	0.964475	0.035525	0.0226625
966	0.058188	0.035525	0.964475	0.035525	0.0226625
967	0.058188	0.035525	0.964475	0.035525	0.0226625
968	0.058188	0.035525	0.964475	0.035525	0.0226625
969	0.058188	0.035525	0.964475	0.035525	0.0226625
970	0.058188	0.035525	0.964475	0.035525	0.0226625
971	0.058188	0.035525	0.964475	0.035525	0.0226625
972	0.058188	0.035525	0.964475	0.035525	0.0226625
973	0.058188	0.035525	0.964475	0.035525	0.0226625
974	0.058188	0.035525	0.964475	0.035525	0.0226625
975	0.058188	0.035525	0.964475	0.035525	0.0226625
976	0.058188	0.035525	0.964475	0.035525	0.0226625
977	0.058188	0.035525	0.964475	0.035525	0.0226625
978	0.058188	0.035525	0.964475	0.035525	0.0226625
979	0.058188	0.035525	0.964475	0.035525	0.0226625
980	0.058188	0.035525	0.964475	0.035525	0.0226625
981	0.058188	0.035525	0.964475	0.035525	0.0226625
982	0.058188	0.035525	0.964475	0.035525	0.0226625
983	0.058188	0.035525	0.964475	0.035525	0.0226625
984	0.058188	0.035525	0.964475	0.035525	0.0226625
985	0.058188	0.035525	0.964475	0.035525	0.0226625
986	0.058188	0.035525	0.964475	0.035525	0.0226625
987	0.058188	0.035525	0.964475	0.035525	0.0226625
988	0.058188	0.035525	0.964475	0.035525	0.0226625
989	0.058188	0.035525	0.964475	0.035525	0.0226625
990	0.058188	0.035525	0.964475	0.035525	0.0226625
991	0.058188	0.035525	0.964475	0.035525	0.0226625
992	0.058188	0.035525	0.964475	0.035525	0.0226625
993	0.058188	0.035525	0.964475	0.035525	0.0226625
994	0.058188	0.035525	0.964475	0.035525	0.0226625
995	0.058188	0.035525	0.964475	0.035525	0.0226625
996	0.058188	0.035525	0.964475	0.035525	0.0226625
997	0.058188	0.035525	0.964475	0.035525	0.0226625
998	0.058188	0.035525	0.964475	0.035525	0.0226625
999	0.058188	0.035525	0.964475	0.035525	0.0226625
1000	0.058188	0.035525	0.964475	0.035525	0.0226625
1001	0.058188	0.035525	0.964475	0.035525	0.0226625
1002	0.058188	0.035525	0.964475	0.035525	0.0226625
1003	0.058188	0.035525	0.964475	0.035525	0.0226625
1004	0.058188	0.035525	0.964475	0.035525	0.0226625
1005	0.058188	0.035525	0.964475	0.035525	0.0226625
1006	0.058188	0.035525	0.964475	0.035525	0.0226625
1007	0.058188	0.035525	0.964475	0.035525	0.0226625
1008	0.058188	0.035525	0.964475	0.035525	0.0226625
1009	0.058188	0.035525	0.964475	0.035525	0.0226625
1010	0.058188	0.035525	0.964475	0.035525	0.0226625
1011	0.058188	0.035525	0.964475	0.035525	0.0226625
1012	0.058188	0.035525	0.964475	0.035525	0.0226625
1013	0.058188	0.035525	0.964475	0.035525	0.0226625
1014	0.058188	0.035525	0.964475	0.035525	0.0226625
1015	0.058188	0.035525	0.964475	0.035525	0.0226625
1016	0.058188	0.035525	0.964475	0.035525	0.0226625
1017	0.058188	0.035525	0.964475	0.035525	0.0226625
1018	0.058188	0.035525	0.964475	0.035525	0.0226625
1019	0.058188	0.035525	0.964475	0.035525	0.0226625
1020	0.058188	0.035525	0.964475	0.035525	0.0226625
1021	0.058188	0.035525	0.964475	0.035525	0.0226625
1022	0.058188	0.035525	0.964475	0.035525	0.0226625
1023	0.058188	0.035525	0.964475	0.035525	0.0226625
1024	0.058188	0.035525	0.964475	0.035525	0.0226625
1025	0.058188	0.035525	0.964475	0.035525	0.0226625
1026	0.058188	0.035525	0.964475	0.035525	0.0226625
1027	0.058188	0.035525	0.964475	0.035525	0.0226625
1028	0.058188	0.035525	0.964475	0.035525	0.0226625
1029	0.058188	0.035525	0.964475	0.035525	0.0226625
1030	0.058188	0.035525	0.964475	0.035525	0.0226625
1031	0.058188	0.035525	0.964475	0.035525	0.0226625
1032	0.058188	0.035525	0.964475	0.035525	0.0226625
1033	0.058188	0.035525	0.964475	0.035525	0.0226625
1034	0.058188	0.035525	0.964475	0.035525	0.0226625
1035	0.058188	0.035525	0.964475	0.035525	0.0226625
1036	0.058188	0.035525	0.964475	0.035525	0.0226625
1037	0.058188	0.035525	0.964475	0.035525	0.0226625
1038	0.058188	0.035525	0.964475	0.035525	0.0226625
1039	0.058188	0.035525	0.964475	0.035525	0.0226625
1040	0.058188	0.035525	0.964475	0.035525	0.0226625
1041	0.058188	0.035525	0.964475	0.035525	0.0226625
1042	0.058188	0.035525	0.964475	0.035525	0.0226625
1043	0.058188	0.035525	0.964475	0.035525	0.0226625
1044	0.058188	0.035525	0.964475	0.035525	0.0226625
1045	0.058188	0.035525	0.964475	0.035525	0.0226625
1046	0.058188	0.035525	0.964475	0.035525	0.0226625
1047	0.058188	0.035525	0.964475	0.035525	0.0226625
1048	0.058188	0.035525	0.964475	0.035525	0.0226625
1049	0.058188	0.035525	0.964475	0.035525	0.0226625
1050	0.058188	0.035525	0.964475	0.035525	0.0226625
1051	0.058188	0.035525	0.964475	0.035525	0.0226625
1052	0.058188	0.035525	0.964475	0.035525	0.0226625
1053	0.058188	0.035525	0.964475	0.035525	0.0226625
1054	0.058188	0.035525	0.964475	0.035525	0.0226625
1055	0.058188	0.035525	0.964475	0.035525	0.0226625
1056	0.058188	0.035525	0.964475	0.035525	0.0226625
1057	0.058188	0.035525	0.964475	0.035525	0.0226625
1058	0.058188	0.035525	0.964475	0.035525	0.0226625
1059	0.058188	0.035525	0.964475	0.035525	0.0226625
1060	0.058188	0.035525	0.964475	0.035525	0.0226625
1061	0.058188	0.035525	0.964475	0.035525	0.0226625
1062	0.058188	0.035525	0.964475	0.035525	0.0226625
1063	0.058188	0.035525	0.964475	0.035525	0.0226625
1064	0.058188	0.035525	0.964475	0.035525	0.0226625
1065	0.058188	0.035525	0.964475	0.035525	0.0226625
1066	0.058188	0.035525	0.964475	0.035525	0.0226625
1067	0.058188	0.035525	0.964475	0.035525	0.0226625
1068	0.058188	0.035525	0.964475	0.035525	0.0226625
1069	0.058188	0.035525	0.964475	0.035525	0.0226625
1070	0.058188	0.035525	0.964475	0.035525	0.0226625
1071	0.058188	0.035525	0.964475	0.035525	0.0226625
1072	0.058188	0.035525	0.964475	0.035525	0.0226625
1073	0.058188	0.035525	0.964475	0.035525	0.0226625
1074	0.058188	0.035525	0.964475	0.035525	0.0226625
1075	0.058188	0.035525	0.964475	0.035525	0.0226625
1076	0.058188	0.035525	0.964475	0.035525	0.0226625
1077	0.058188	0.035525	0.964475	0.035525	0.0226625
1078	0.058188	0.035525	0.964475	0.035525	0.0226625
1079	0.058188	0.035525	0.964475	0.035525	0.0226625
1080	0.058188	0.035525	0.964475	0.035525	0.0226625
1081	0.058188	0.035525	0.964475	0.035525	0.0226625
1082	0.058188	0.035525	0.964475	0.035525	0.0226625
1083	0.058188	0.035525	0.964475	0.035525	0.0226625
1084	0.058188	0.035525	0.964475	0.035525	0.0226625
1085	0.058188	0.035525	0.964475	0.035525	0.0226625
1086	0.058188	0.035525	0.964475	0.035525	0.0226625
1087	0.058188	0.035525	0.964475	0.035525	0.0226625
1088	0.058188	0.035525	0.964475	0.035525	0.0226625
1089	0.058188	0.035525	0.964475	0.035525	0.0226625
1090	0.058188	0.035525	0.964475	0.035525	0.0226625
1091	0.058188	0.035525	0.964475	0.035525	0.0226625
1092	0.058188	0.035525	0.964475	0.035525	0.0226625
1093	0.058188	0.035525	0.964475	0.035525	0.0226625
1094	0.058188	0.035525	0.964475	0.035525	0.0226625
1095	0.058188	0.035525	0.964475	0.035525	0.0226625
1096	0.058188	0.035525	0.964475	0.035525	0.0226625
1097	0.058188	0.035525	0.964475	0.035525	0.0226625
1098	0.058188	0.035525	0.964475	0.035525	0.0226625
1099	0.058188	0.035525	0.964475	0.035525	0.0226625
1100	0.058188	0.035525	0.964475	0.035525	0.0226625
1101	0.058188	0.035525	0.964475	0.035525	0.0226625
1102	0.058188	0.035525	0.964475	0.035525	0.0226625
1103	0.058188	0.035525	0.964475	0.035525	0.0226625
1104	0.058188	0.035525	0.964475	0.035525	0.0226625
1105	0.058188	0.035525	0.964475	0.035525	0.0226625
1106	0.058188	0.035525	0.964475	0.035525	0.0226625
1107	0.058188	0.035525	0.964475	0.035525	0.0226625
1108	0.058188	0.035525	0.964475	0.035525	0.0226625
1109	0.058188	0.035525	0.964475	0.035525	0.0226625
1110	0.058188	0.035525	0.964475	0.035525	0.0226625
1111	0.058188	0.035525	0.964475	0.035525	0.0226625
1112	0.058188	0.035525	0.964475	0.035525	0.0226625
1113	0.058188	0.035525	0.964475	0.035525	0.0226625
1114	0.058188	0.035525	0.964475	0.035525	0.0226625
1115	0.058188	0.035525	0.964475	0.035525	0.0226625
1116	0.058188	0.035525	0.964475	0.035525	0.0226625
1117	0.058188	0.035525	0.964475	0.035525	0.0226625
1118	0.058188	0.035525	0.964475	0.035525	0.0226625
1119	0.058188	0.035525	0.964475	0.035525	0.0226625
1120	0.058188	0.035525	0.964475	0.035525	0.0226625
1121	0.058188	0.035525	0.964475	0.035525	0.0226625
1122	0.058188	0.035525	0.964475	0.035525	0.0226625
1123	0.058188	0.035525	0.964475	0.035525	0.0226625
1124	0.058188	0.035525	0.964475	0.035525	0.0226625
1125	0.058188	0.035525	0.964475	0.035525	0.0226625
1126	0.058188	0.035525	0.964475	0.035525	0.0226625
1127	0.058188	0.035525	0.964475	0.035525	0.0226625
1128	0.058188	0.035525	0.964475	0.035525	0.0226625
1129	0.058188	0.035525	0.964475	0.035525	0.0226625
1130	0.058188	0.035525	0.964475	0.035525	0.0226625
1131	0.058188	0.035525	0.964475	0.035525	0.0226625
1132	0.058188	0.035525	0.964475	0.035525	0.0226625
1133	0.058188	0.035525	0.964475	0.035525	0.0226625
1134	0.058188	0.035525	0.964475	0.035525	0.0226625
1135	0.058188	0.035525	0.964475	0.035525	0.0226625
1136	0.058188	0.035525	0.964475	0.035525	0.0226625
1137	0.058188	0.035525	0.964475	0.035525	0.0226625
1138	0.058188	0.035525	0.964475	0.035525	0.0226625
1139	0.058188	0.035525	0.964475	0.035525	0.0226625
1140	0.058188	0.035525	0.964475	0.035525	0.0226625
1141	0.058188	0.035525	0.964475	0.035525	0.0226625
1142	0.058188	0.035525	0.964475	0.035525	0.0226625
1143	0.058188	0.035525	0.964475	0.035525	0.0226625
1144	0.058188	0.035525	0.964475	0.035525	0.0226625
1145	0.058188	0.035525	0.964475	0.035525	0.0226625
1146	0.058188	0.035525	0.964475	0.035525	0.0226625
1147	0.058188	0.035525	0.964475	0.035525	0.0226625
1148	0.058188	0.035525	0.964475	0.035525	0.0226625
1149	0.058188	0.035525	0.964475	0.035525	0.0226625
1150	0.058188	0.035525	0.964475	0.035525	0.0226625
1151	0.058188	0.035525	0.964475	0.035525	0.0226625
1152	0.058188	0.035525	0.964475	0.035525	0.0226625
1153	0.058188	0.035525	0.964475	0.035525	0.0226625
1154	0.058188	0.035525	0.964475	0.035525	0.0226625
1155	0.058188	0.035525	0.964475	0.035525	0.0226625
1156	0.058188	0.035525	0.964475	0.035525	0.0226625
1157	0.058188	0.035525	0.964475	0.035525	0.0226625
1158	0.058188	0.035525	0.964475	0.035525	0.0226625
1159	0.058188	0.035525	0.964475	0.035525	0.0226625
1160	0.058188	0.035525	0.964475	0.035525	0.0226625
1161	0.058188	0.035525	0.964475	0.035525	0.0226625
1162	0.058188	0.035525	0.964475	0.035525	0.0226625
1163	0.058188	0.035525	0.964475	0.035525	0.0226625
1164	0.058188	0.035525	0.964475	0.035525	0.0226625
1165	0.058188	0.035525	0.964475	0.035525	0.0226625
1166	0.058188	0.035525	0.964475	0.035525	0.0226625
1167	0.058188	0.035525	0.964475	0.035525	0.0226625
1168	0.058188	0.035525	0.964475	0.035525	0.0226625
1169	0.058188	0.035525	0.964475	0.035525	0.0226625
1170	0.058188	0.035525	0.964475	0.035525	0.0226625
1171	0.058188	0.035525	0.964475	0.035525	0.0226625
1172	0.058188	0.035525	0.964475	0.035525	0.0226625
1173	0.058188	0.035525	0.964475	0.035525	0.0226625
1174	0.058188	0.035525	0.964475	0.035525	0.0226625
1175	0.058188	0.035525	0.964475	0.035525	0.0226625
1176	0.058188	0.035525	0.964475	0.035525	0.0226625
1177	0.058188	0.035525	0.964475	0.035525	0.0226625
1178	0.058188	0.035525	0.964475	0.035525	0.0226625
1179	0.058188	0.035525	0.964475	0.035525	0.0226625
1180	0.058188	0.035525	0.964475	0.035525	0.0226625
1181	0.058188	0.035525	0.964475	0.035525	0.0226625
1182	0.058188	0.035525	0.964475	0.035525	0.0226625
1183	0.058188	0.035525	0.964475	0.035525	0.0226625
1184	0.058188	0.035525	0.964475	0.035525	0.0226625
1185	0.058188	0.035525	0.964475	0.035525	0.0226625
1186	0.058188	0.035525	0.964475	0.035525	0.0226625
1187	0.058188	0.035525	0.964475	0.035525	0.0226625
1188	0.058188	0.035525	0.964475	0.035525	0.0226625
1189	0.058188	0.035525	0.964475	0.035525	0.0226625
1190	0.058188	0.035525	0.964475	0.035525	0.0226625
1191	0.058188	0.035525	0.964475	0.035525	0.0226625
1192	0.058188	0.035525	0.964475	0.035525	0.0226625
1193	0.058188	0.035525	0.964475	0.035525	0.0226625
1194	0.058188	0.035525	0.964475	0.035525	0.0226625
1195	0.058188	0.035525	0.964475	0.035525	0.0226625
1196	0.058188	0.035525	0.964475	0.035525	0.0226625
1197	0.058188	0.035525	0.964475	0.035525	0.0226625
1198	0.058188	0.035525	0.964475	0.035525	0.0226625
1199	0.058188	0.035525	0.964475	0.035525	0.0226625
1200	0.058188	0.035525	0.964475	0.035525	0.0226625
1201	0.058188	0.035525	0.964475	0.035525	0.0226625
1202	0.058188	0.035525	0.964475	0.035525	0.0226625
1203	0.058188	0.035525	0.964475	0.035525	0.0226625
1204	0.058188	0.035525	0.964475	0.035525	0.0226625
1205	0.058188	0.035525	0.964475	0.035525	0.0226625
1206	0.058188	0.035525	0.964475	0.035525	0.0226625
1207	0.058188	0.035525	0.964475	0.035525	0.0226625
1208	0.058188	0.035525	0.964475	0.035525	0.0226625
1209	0.058188	0.035525	0.964475	0.035525	0.0226625
1210	0.058188	0.035525	0.964475	0.035525	0.0226625
1211	0.058188	0.035525	0.964475	0.035525	0.0226625
1212	0.058188	0.035525	0.964475	0.035525	0.0226625
1213	0.058188	0.035525	0.964475	0.035525	0.0226625
1214	0.058188	0.035525	0.964475	0.035525	0.0226625
1215	0.058188	0.035525	0.964475	0.035525	0.0226625
1216	0.058188	0.035525	0.964475	0.035525	0.0226625
1217	0.058188	0.035525	0.964475	0.035525	0.0226625
1218	0.058188	0.035525	0.964475	0.035525	0.0226625
1219	0.058188	0.035525	0.964475	0.035525	0.0226625
1220	0.058188	0.035525	0.964475	0.035525	0.0226625
1221	0.058188	0.035525	0.964475	0.035525	0.0226625
1222	0.058188	0.035525	0.964475	0.035525	0.0226625
1223	0.058188	0.035525	0.964475	0.035525	0.0226625
1224	0.058188	0.035525	0.964475	0.035525	0.0226625
1225	0.058188	0.035525	0.964475	0.035525	0.0226625
1226	0.058188	0.035525	0.964475	0.035525	0.0226625
1227	0.058188	0.035525	0.964475	0.035525	0.0226625
1228	0.058188	0.035525	0.964475	0.035525	0.0226625
1229	0.058188	0.035525	0.964475	0.035525	0.0226625
1230	0.058188	0.035525	0.964475	0.035525	0.0226625
1231	0.058188	0.035525	0.964475	0.035525	0.0226625
1232	0.058188	0.035525	0.964475	0.035525	0.0226625
1233	0.058188	0.035525	0.964475	0.035525	0.0226625
1234	0.058188	0.035525	0.964475	0.035525	0.0226625
1235	0.058188	0.035525	0.964475	0.035525	0.0226625
1236	0.058188	0.035525	0.964475	0.035525	0.0226625
1237	0.058188	0.035525	0.964475	0.035525	0.0226625
1238	0.058188	0.035525	0.964475	0.035525	0.0226625
1239	0.058188	0.035525	0.964475	0.035525	0.0226625
1240	0.058188	0.035525	0.964475	0.035525	0.0226625
1241	0.058188	0.035525	0.964475	0.035525	0.0226625
1242	0.058188	0.035525	0.964475	0.035525	0.0226625
1243	0.058188	0.035525	0.964475	0.035525	0.0226625
1244	0.058188	0.035525	0.964475	0.035525	0.0226625
1245	0.058188	0.035525	0.964475	0.035525	0.0226625
1246	0.058188	0.035525	0.964475	0.035525	0.0226625
1247	0.058188	0.035525	0.964475	0.035525	0.0226625
1248	0.058188	0.035525	0.964475	0.035525	0.0226625
1249	0.058188	0.035525	0.964475	0.035525	0.0226625
1250	0.058188	0.035525	0.964475	0.035525	0.0226625
1251	0.058188	0.035525	0.964475	0.035525	0.0226625
1252	0.058188	0.035525	0.964475	0.035525	0.0226625
1253	0.058188	0.035525	0.964475	0.035525	0.0226625
1254	0.058188	0.035525	0.964475	0.035525	0.0226625
1255	0.058188	0.035525	0.964475	0.035525	0.0226625
1256	0.058188	0.035525	0.964475	0.035525	0.0226625
1257	0.058188	0.035525	0.964475	0.035525	0.0226625
1258	0.058188	0.035525	0.964475	0.035525	0.0226625
1259	0.058188	0.035525	0.964475	0.035525	0.0226625
1260	0.058188	0.035525	0.964475	0.035525	0.0226625
1261	0.058188	0.035525	0.964475	0.035525	0.0226625
1262	0.058188	0.035525	0.964475	0.035525	0.0226625
1263	0.058188	0.035525	0.964475	0.035525	0.0226625
1264	0.058188	0.035525	0.964475	0.035525	0.0226625
1265	0.058188	0.035525	0.964475	0.035525	0.0226625
1266	0.058188	0.035525	0.964475	0.035525	0.0226625
1267	0.058188	0.035525	0.964475	0.035525	0.0226625
1268	0.058188	0.035525	0.964475	0.035525	0.0226625
1269	0.058188	0.035525	0.964475	0.035525	0.0226625
1270	0.058188	0.035525	0.964475	0.035525	0.0226625
1271	0.058188	0.035525	0.964475	0.035525	0.0226625
1272	0.058188	0.035525	0.964475	0.035525	0.0226625
1273	0.058188	0.035525	0.964475	0.035525	0.0226625
1274	0.058188	0.035525	0.964475	0.035525	0.0226625
1275	0.058188	0.035525	0.964475	0.035525	0.0226625
1276	0.058188	0.035525	0.964475	0.035525	0.0226625
1277	0.058188	0.035525	0.964475	0.035525	0.0226625
1278	0.058188	0.035525	0.964475	0.035525	0.0226625
1279	0.058188	0.035525	0.964475	0.035525	0.0226625
1280	0.058188	0.035525	0.964475	0.035525	0.0226625
1281	0.058188	0.035525	0.964475	0.035525	0.0226625
1282	0.058188	0.035525	0.964475	0.035525	0.0226625
1283	0.058188	0.035525	0.964475	0.035525	0.0226625
1284	0.058188	0.035525	0.964475	0.035525	0.0226625
1285	0.058188	0.035525	0.964475	0.035525	0.0226625
1286	0.058188	0.035525	0.964475	0.035525	0.0226625
1287	0.058188	0.035525	0.964475	0.035525	0.0226625
1288	0.058188	0.035525	0.964475	0.035525	0.0226625
1289	0.058188	0.035525	0.964475	0.035525	0.0226625
1290	0.058188	0.035525	0.964475	0.035525	0.0226625
1291	0.058188	0.035525	0.964475	0.035525	0.0226625
1292	0.058188	0.035525	0.964475	0.035525	0.0226625
1293	0.058188	0.035525	0.964475	0.035525	0.0226625
1294	0.058188	0.035525	0.964475	0.035525	0.0226625
1295	0.058188	0.035525	0.964475	0.035525	0.0226625
1296	0.058188	0.035525	0.964475	0.035525	0.0226625
1297	0.058188	0.035525	0.964475	0.035525	0.0226625
1298	0.058188	0.035525	0.964475	0.035525	0.0226625
1299	0.058188	0.035525	0.964475	0.035525	0.0226625
1300	0.058188	0.035525	0.964475	0.035525	0.0226625
1301	0.058188	0.035525	0.964475	0.035525	0.0226625
1302	0.058188	0.035525	0.964475	0.035525	0.0226625
1303	0.058188	0.035525	0.964475	0.035525	0.0226625
1304	0.058188	0.035525	0.964475	0.035525	0.0226625
1305	0.058188	0.035525	0.964475	0.035525	0.0226625
1306	0.058188	0.035525	0.964475	0.035525	0.0226625
1307	0.058188	0.035525	0.964475	0.035525	0.0226625
1308	0.058188	0.035525	0.964475	0.035525	0.0226625
1309	0.058188	0.035525	0.964475	0.035525	0.0226625
1310	0.058188	0.035525	0.964475	0.035525	0.0226625
1311	0.058188	0.035525	0.964475	0.035525	0.0226625
1312	0.058188	0.035525	0.964475	0.035525	0.0226625
1313	0.058188	0.035525	0.964475	0.035525	0.0226625
1314	0.058188	0.035525	0.964475	0.035525	0.0226625
1315	0.058188	0.035525	0.964475	0.035525	0.0226625
1316	0.058188	0.035525	0.964475	0.035525	0.0226625
1317	0.058188	0.035525	0.964475	0.035525	0.0226625
1318	0.058188	0.035525	0.964475	0.035525	0.0226625
1319	0.058188	0.035525	0.964475	0.035525	0.0226625
1320	0.058188	0.035525	0.964475	0.035525	0.0226625
1321	0.058188	0.035525	0.964475	0.035525	0.0226625
1322	0.058188	0.035525	0.964475	0.035525	0.0226625
1323	0.058188	0.035525	0.964475	0.035525	0.0226625
1324	0.058188	0.035525	0.964475	0.035525	0.0226625
1325	0.058188	0.035525	0.964475	0.035525	0.0226625
1326	0.058188	0.035525	0.964475	0.035525	0.0226625
1327	0.058188	0.035525	0.964475	0.035525	0.0226625
1328	0.058188	0.035525	0.964475	0.035525	0.0226625
1329	0.058188	0.035525	0.964475	0.035525	0.0226625
1330	0.058188	0.035525	0.964475	0.035525	0.0226625
1331	0.058188	0.035525	0.964475	0.035525	0.0226625
1332	0.058188	0.035525	0.964475	0.035525	0.0226625
1333	0.058188	0.035525	0.964475	0.035525	0.0226625
1334	0.058188	0.035525	0.964475	0.035525	0.0226625
1335	0.058188	0.035525	0.964475	0.035525	0.0226625
1336	0.058188	0.035525	0.964475	0.035525	0.0226625
1337	0.058188	0.035525	0.964475	0.035525	0.0226625
1338	0.058188	0.035525	0.964475	0.035525	0.0226625
1339	0.058188	0.035525	0.964475	0.035525	0.0226625
1340	0.058188	0.035525	0.964475	0.035525	0.0226625
1341	0.058188	0.035525	0.964475	0.035525	0.0226625
1342	0.058188	0.035525	0.964475	0.035525	0.0226625
1343	0.058188	0.035525	0.964475	0.035525	0.0226625
1344	0.058188	0.035525	0.964475	0.035525	0.0226625
1345	0.058188	0.035525	0.964475	0.035525	0.0226625
1346	0.058188	0.035525	0.964475	0.035525	0.0226625
1347	0.058188	0.035525	0.964475	0.035525	0.0226625
1348	0.058188	0.035525	0.964475	0.035525	0.0226625
1349	0.058188	0.035525	0.964475	0.035525	0.0226625
1350	0.058188	0.035525	0.964475	0.035525	0.0226625
1351	0.058188	0.035525	0.964475	0.035525	0.0226625
1352	0.058188	0.035525	0.964475	0.035525	0.0226625
1353	0.058188	0.035525	0.964475	0.035525	0.0226625
1354	0.058188	0.035525	0.964475	0.035525	0.0226625
1355	0.058188	0.035525	0.964475	0.035525	0.0226625
1356	0.058188	0.035525	0.964475	0.035525	0.0226625
1357	0.058188	0.035525	0.964475	0.035525	0.0226625
1358	0.058188	0.035525	0.964475	0.035525	0.0226625
1359	0.058188	0.035525	0.964475	0.035525	0.0226625
1360	0.058188	0.035525	0.964475	0.035525	0.0226625
1361	0.058188	0.035525	0.964475	0.035525	0.0226625
1362	0.058188	0.035525	0.964475	0.035525	0.0226625
1363	0.058188	0.035525	0.964475	0.035525	0.0226625
1364	0.058188	0.035525	0.964475	0.035525	0.0226625
1365	0.058188	0.035525	0.964475	0.035525	0.0226625
1366	0.058188	0.035525	0.964475	0.035525	0.0226625
1367	0.058188	0.035525	0.964475	0.035525	0.0226625
1368	0.058188	0.035525	0.964475	0.035525	0.0226625
1369	0.058188	0.035525	0.964475	0.035525	0.0226625
1370	0.058188	0.035525	0.964475	0.035525	0.0226625
1371	0.058188	0.035525	0.964475	0.035525	0.0226625
1372	0.058188	0.035525	0.964475	0.035525	0.0226625
1373	0.058188	0.035525	0.964475	0.035525	0.0226625
1374	0.058188	0.035525	0.964475	0.035525	0.0226625
1375	0.058188	0.035525	0.964475	0.035525	0.0226625
1376	0.058188	0.035525	0.964475	0.035525	0.0226625
1377	0.058188	0.035525	0.964475	0.035525	0.0226625
1378	0.058188	0.035525	0.964475	0.035525	0.0226625
1379	0.058188	0.035525	0.964475	0.035525	0.0226625
1380	0.058188	0.035525	0.964475	0.035525	0.0226625
1381	0.058188	0.035525	0.964475	0.035525	0.0226625
1382	0.058188	0.035525	0.964475	0.035525	0.0226625
1383	0.058188	0.035525	0.964475	0.035525	0.0226625
1384	0.058188	0.035525	0.964475	0.035525	0.0226625
1385	0.058188	0.035525	0.964475	0.035525	0.0226625
1386	0.058188	0.035525	0.964475	0.035525	0.0226625
1387	0.058188	0.035525	0.964475	0.035525	0.0226625
1388	0.058188	0.035525	0.964475	0.035525	0.0226625
1389	0.058188	0.035525	0.964475	0.035525	0.0226625
1390	0.058188	0.035525	0.964475	0.035525	0.0226625
1391	0.058188	0.035525	0.964475	0.035525	0.0226625
1392	0.058188	0.035525	0.964475	0.035525	0.0226625
1393	0.058188	0.035525	0.964475	0.035525	0.0226625
1394	0.058188	0.035525	0.964475	0.035525	0.0226625
1395	0.058188	0.035525	0.964475	0.035525	0.0226625
1396	0.058188	0.035525	0.964475	0.035525	0.0226625
1397	0.058188	0.035525	0.964475	0.035525	0.0226625
1398	0.058188	0.035525	0.964475	0.035525	0.0226625
1399	0.058188	0.035525	0.964475	0.035525	0.0226625
1400	0.058188	0.035525	0.964475	0.035525	0.0226625
1401	0.058188	0.035525	0.964475	0.035525	0.0226625
1402	0.058188	0.035525	0.964475	0.035525	0.0226625
1403	0.058188	0.035525	0.964475	0.035525	0.0226625
1404	0.058188	0.035525	0.964475	0.035525	0.0226625
1405	0.058188	0.035525	0.964475	0.035525	0.0226625
1406	0.058188	0.035525	0.964475	0.035525	0.0226625
1407	0.058188	0.035525	0.964475	0.035525	0.0226625
1408	0.058188	0.035525	0.964475	0.035525	0.0226625
1409	0.058188	0.035525	0.964475	0.035525	0.0226625
1410	0.058188	0.035525	0.964475	0.035525	0.0226625
1411	0.058188	0.035525	0.964475	0.035525	0.0226625
1412	0.058188	0.035525	0.964475	0.035525	0.0226625
1413	0.058188	0.035525	0.964475	0.035525	0.0226625
1414	0.058188	0.035525	0.964475	0.035525	0.0226625
1415	0.058188	0.035525	0.964475	0.035525	0.0226625
1416	0.058188	0.035525	0.964475	0.035525	0.0226625
1417	0.058188	0.035525	0.964475	0.035525	0.0226625
1418	0.058188	0.035525	0.964475	0.035525	0.0226625
1419	0.058188	0.035525	0.964475	0.035525	0.0226625
1420	0.058188	0.035525	0.964475	0.035525	0.0226625
1421	0.058188	0.035525	0.964475	0.035525	0.0226625
1422	0.058188	0.035525	0.964475	0.035525	0.0226625
1423	0.058188	0.035525	0.964475	0.035525	0.0226625
1424	0.058188	0.035525	0.964475	0.035525	0.0226625
1425	0.058188	0.035525	0.964475	0.035525	0.0226625
1426	0.058188	0.035525	0.964475	0.035525	0.0226625
1427	0.058188	0.035525	0.964475	0.035525	0.0226625
1428	0.058188	0.035525	0.964475	0.035525	0.0226625
1429	0.058188	0.035525	0.964475	0.035525	0.0226625
1430	0.058188	0.035525	0.964475	0.035525	0.0226625
1431	0.058188	0.035525	0.964475	0.035525	0.0226625
1432	0.058188	0.035525	0.964475	0.035525	0.0226625
1433	0.058188	0.035525	0.964475	0.035525	0.0226625
1434	0.058188	0.035525	0.964475	0.035525	0.0226625
1435	0.058188	0.035525	0.964475	0.035525	0.0226625
1436	0.058188	0.035525	0.964475	0.035525	0.0226625
1437	0.058188	0.035525	0.964475	0.035525	0.0226625
1438	0.058188	0.035525	0.964475	0.035525	0.0226625
1439	0.058188	0.035525	0.964475	0.035525	0.0226625
1440	0.058188	0.035525	0.964475	0.035525	0.0226625
1441	0.058188	0.035525	0.964475	0.035525	0.0226625
1442	0.058188	0.035525	0.964475	0.035525	0.0226625
1443	0.058188	0.035525	0.964475	0.035525	0.0226625
1444	0.058188	0.035525	0.964475	0.035525	0.0226625
1445	0.058188	0.035525	0.964475	0.035525	0.0226625
1446	0.058188	0.035525	0.964475	0.035525	0.0226625
1447	0.058188	0.035525	0.964475	0.035525	0.0226625
1448	0.058188	0.035525	0.964475	0.035525	0.0226625
1449	0.058188	0.035525	0.964475	0.035525	0.0226625
1450	0.058188	0.035525	0.964475	0.035525	0.0226625
1451	0.058188	0.035525	0.964475	0.035525	0.0226625
1452	0.058188	0.035525	0.964475	0.035525	0.0226625
1453	0.058188	0.035525	0.964475	0.035525	0.0226625
1454	0.058188	0.035525	0.964475	0.035525	0.0226625
1455	0.058188	0.035525	0.964475	0.035525	0.0226625
1456	0.058188	0.035525	0.964475	0.035525	0.0226625
1457	0.058188	0.035525	0.964475	0.035525	0.0226625
1458	0.058188	0.035525	0.964475	0.035525	0.0226625
1459	0.058188	0.035525	0.964475	0.035525	0.0226625
1460	0.058188	0.035525	0.964475	0.035525	0.0226625
1461	0.058188	0.035525	0.964475	0.035525	0.0226625
1462	0.058188	0.035525	0.964475	0.035525	0.0226625
1463	0.058188	0.035525	0.964475	0.035525	0.0226625
1464	0.058188	0.035525	0.964475	0.035525	0.0226625
1465	0.058188	0.035525	0.964475	0.035525	0.0226625
1466	0.058188	0.035525	0.964475	0.035525	0.0226625
1467	0.058188	0.035525	0.964475	0.035525	0.0226625
1468	0.058188	0.035525	0.964475	0.035525	0.0226625
1469	0.058188	0.035525	0.964475	0.035525	0.0226625
1470	0.058188	0.035525	0.964475	0.035525	0.0226625
1471	0.058188	0.035525	0.964475	0.035525	0.0226625
1472	0.058188	0.035525	0.964475	0.035525	0.0226625
1473	0.058188	0.035525	0.964475	0.035525	0.0226625
1474	0.058188	0.035525	0.964475	0.035525	0.0226625
1475	0.058188	0.035525	0.964475	0.035525	0.0226625
1476	0.058188	0.035525	0.964475	0.035525	0.0226625
1477	0.058188	0.035525	0.964475	0.035525	0.0226625
1478	0.058188	0.035525	0.964475	0.035525	0.0226625
1479	0.058188	0.035525	0.964475	0.035525	0.0226625
1480	0.058188	0.035525	0.964475	0.035525	0.0226625
1481	0.058188	0.035525	0.964475	0.035525	0.0226625
1482	0.058188	0.035525	0.964475	0.035525	0.0226625
1483	0.058188	0.035525	0.964475	0.035525	0.0226625
1484	0.058188	0.035525	0.964475	0.035525	0.0226625
1485	0.058188	0.035525	0.964475	0.035525	0.0226625
1486	0.058188	0.035525	0.964475	0.035525	0.0226625
1487	0.058188	0.035525	0.964475	0.035525	0.0226625
1488	0.058188	0.035525	0.964475	0.035525	0.0226625
1489	0.058188	0.035525	0.964475	0.035525	0.0226625
1490	0.058188	0.035525	0.964475	0.035525	0.0226625
1491	0.058188	0.035525	0.964475	0.035525	0.0226625
1492	0.058188	0.035525	0.964475	0.035525	0.0226625
1493	0.058188	0.035525	0.964475	0.035525	0.0226625
1494	0.058188	0.035525	0.964475	0.035525	0.0226625
1495	0.058188	0.035525	0.964475	0.035525	0.0226625
1496	0.058188	0.035525	0.964475	0.035525	0.0226625
1497	0.058188	0.035525	0.964475	0.035525	0.0226625
1498	0.058188	0.035525	0.964475	0.035525	0.0226625
1499	0.058188	0.035525	0.964475	0.035525	0.0226625
1500	0.058188	0.035525	0.964475	0.035525	0.0226625
1501	0.058188	0.035525	0.964475	0.035525	0.0226625
1502	0.058188	0.035525	0.964475	0.035525	0.0226625
1503	0.058188	0.035525	0.964475	0.035525	0.0226625
1504	0.058188	0.035525	0.964475	0.035525	0.0226625
1505	0.058188	0.035525	0.964475	0.035525	0.0226625
1506	0.058188	0.035525	0.964475	0.035525	0.0226625
1507	0.058188	0.035525	0.964475	0.035525	0.0226625
1508	0.058188	0.035525	0.964475	0.035525	0.0226625
1509	0.058188	0.035525	0.964475	0.035525	0.0226625
1510	0.058188	0.035525	0.964475	0.035525	0.0226625
1511	0.058188	0.035525	0.964475	0.035525	0.0226625
1512	0.058188	0.035525	0.964475	0.035525	0.0226625
1513	0.058188	0.035525	0.964475	0.035525	0.0226625
1514	0.058188	0.035525	0.964475	0.035525	0.0226625
1515	0.058188	0.035525	0.964475	0.035525	0.0226625
1516	0.058188	0.035525	0.964475	0.035525	0.0226625
1517	0.058188	0.035525	0.964475	0.035525	0.0226625
1518	0.058188	0.035525	0.964475	0.035525	0.0226625
1519	0.058188	0.035525	0.964475	0.035525	0.0226625
1520	0.058188	0.035525	0.964475	0.035525	0.0226625
1521	0.058188	0.035525	0.964475	0.035525	0.0226625
1522	0.058188	0.035525	0.964475	0.035525	0.0226625
1523	0.058188	0.035525	0.964475	0.035525	0.0226625
1524	0.058188	0.035525	0.964475	0.035525	0.0226625
1525	0.058188	0.035525	0.964475	0.035525	0.0226625
1526	0.058188	0.035525	0.964475	0.035525	0.0226625
1527	0.058188	0.035525	0.964475	0.035525	0.0226625
1528	0.058188	0.035525	0.964475	0.035525	0.0226625
1529	0.058188	0.035525	0.964475	0.035525	0.0226625
1530	0.058188	0.035525	0.964475	0.035525	0.0226625
1531	0.058188	0.035525	0.964475	0.035525	0.0226625
1532	0.058188	0.035525	0.964475	0.035525	0.0226625
1533	0.058188	0.035525	0.964475	0.035525	0.0226625
1534	0.058188	0.035525	0.964475	0.035525	0.0226625
1535	0.058188	0.035525	0.964475	0.035525	0.0226625
1536	0.058188	0.035525	0.964475	0.035525	0.0226625
1537	0.058188	0.035525	0.964475	0.035525	0.0226625
1538	0.058188	0.035525	0.964475	0.035525	0.0226625
1539	0.058188	0.035525	0.964475	0.035525	0.0226625
1540	0.058188	0.035525	0.964475	0.035525	0.0226625
1541	0.058188	0.035525	0.964475	0.035525	0.0226625
1542	0.058188	0.035525	0.964475	0.035525	0.0226625
1543	0.058188	0.035525	0.964475	0.035525	0.0226625
1544	0.058188	0.035525	0.964475	0.035525	0.0226625
1545	0.058188	0.035525	0.964475	0.035525	0.0226625
1546	0.058188	0.035525	0.964475	0.035525	0.0226625
1547	0.058188	0.035525	0.964475	0.035525	0.0226625
1548	0.058188	0.035525	0.964475	0.035525	0.0226625
1549	0.058188	0.035525	0.964475	0.035525	0.0226625
1550	0.058188	0.035525	0.964475	0.035525	0.0226625
1551	0.058188	0.035525	0.964475	0.035525	0.0226625
1552	0.058188	0.035525	0.964475	0.035525	0.0226625
1553	0.058188	0.035525	0.964475	0.035525	0.0226625
1554	0.058188	0.035525	0.964475	0.035525	0.0226625
1555	0.058188	0.035525	0.964475	0.035525	0.0226625
1556	0.058188	0.035525	0.964475	0.035525	0.0226625
1557	0.058188	0.035525	0.964475	0.035525	0.0226625
1558	0.058188	0.035525	0.964475	0.035525	0.0226625
1559	0.058188	0.035525	0.964475	0.035525	0.0226625
1560	0.058188	0.035525	0.964475	0.035525	0.0226625
1561	0.058188	0.035525	0.964475	0.035525	0.0226625
1562	0.058188	0.035525	0.964475	0.035525	0.0226625
1563	0.058188	0.035525	0.964475	0.035525	0.0226625
1564	0.058188	0.035525	0.964475	0.035525	0.0226625
1565	0.058188	0.035525	0.964475	0.035525	0.0226625
1566	0.058188	0.035525	0.964475	0.035525	0.0226625
1567	0.058188	0.035525	0.964475	0.035525	0.0226625
1568	0.058188	0.035525	0.964475	0.035525	0.0226625
1569	0.058188	0.035525	0.964475	0.035525	0.0226625
1570	0.058188	0.035525	0.964475	0.035525	0.0226625
1571	0.058188	0.035525	0.964475	0.035525	0.0226625
1572	0.058188	0.035525	0.964475	0.035525	0.0226625
1573	0.058188	0.035525	0.964475	0.035525	0.0226625
1574	0.058188	0.035525	0.964475	0.035525	0.0226625
1575	0.058188	0.035525	0.964475	0.035525	0.0226625
1576	0.058188	0.035525	0.964475	0.035525	0.0226625
1577	0.058188	0.035525	0.964475	0.035525	0.0226625
1578	0.058188	0.035525	0.964475	0.035525	0.0226625
1579	0.058188	0.035525	0.964475	0.035525	0.0226625
1580	0.058188	0.035525	0.964475	0.035525	0.0226625
1581	0.058188	0.035525	0.964475	0.035525	0.0226625
1582	0.058188	0.035525	0.964475	0.035525	0.0226625
1583	0.058188	0.035525	0.964475	0.035525	0.0226625
1584	0.058188	0.035525	0.964475	0.035525	0.0226625
1585	0.058188	0.035525	0.964475	0.035525	0.0226625
1586	0.058188	0.035525	0.964475	0.035525	0.0226625
1587	0.058188	0.035525	0.964475	0.035525	0.0226625
1588	0.058188	0.035525	0.964475	0.035525	0.0226625
1589	0.058188	0.035525	0.964475	0.035525	0.0226625
1590	0.058188	0.035525	0.964475	0.035525	0.0226625
1591	0.058188	0.035525	0.964475	0.035525	0.0226625
1592	0.058188	0.035525	0.964475	0.035525	0.0226625
1593	0.058188	0.035525	0.964475	0.035525	0.0226625
1594	0.058188	0.035525	0.964475	0.035525	0.0226625
1595	0.058188	0.035525	0.964475	0.035525	0.0226625
1596	0.058188	0.035525	0.964475	0.035525	0.0226625
1597	0.058188	0.035525	0.964475	0.035525	0.0226625
1598	0.058188	0.035525	0.964475	0.035525	0.0226625
1599	0.058188	0.035525	0.964475	0.035525	0.0226625
1600	0.058188	0.035525	0.964475	0.035525	0.0226625
1601	0.058188	0.035525	0.964475	0.035525	0.0226625
1602	0.058188	0.035525	0.964475	0.035525	0.0226625
1603	0.058188	0.035525	0.964475	0.035525	0.0226625
1604	0.058188	0.035525	0.964475	0.035525	0.0226625
1605	0.058188	0.035525	0.964475	0.035525	0.0226625
1606	0.058188	0.035525	0.964475	0.035525	0.0226625
1607	0.058188	0.035525	0.964475	0.035525	0.0226625
1608	0.058188	0.035525	0.964475	0.035525	0.0226625
1609	0.058188	0.035525	0.964475	0.035525	0.0226625
1610	0.058188	0.035525	0.964475	0.035525	0.0226625
1611	0.058188	0.035525	0.964475	0.035525	0.0226625
1612	0.058188	0.035525	0.964475	0.035525	0.0226625
1613	0.058188	0.035525	0.964475	0.035525	0.0226625
1614	0.058188	0.035525	0.964475	0.035525	0.0226625
1615	0.058188	0.035525	0.964475	0.035525	0.0226625
1616	0.058188	0.035525	0.964475	0.035525	0.0226625
1617	0.058188	0.035525	0.964475	0.035525	0.0226625
1618	0.058188	0.035525	0.964475	0.035525	0.0226625
1619	0.058188	0.035525	0.964475	0.035525	0.0226625
1620	0.058188	0.035525	0.964475	0.035525	0.0226625
1621	0.058188	0.035525	0.964475	0.035525	0.0226625
1622	0.058188	0.035525	0.964475	0.035525	0.0226625
1623	0.058188	0.035525	0.964475	0.035525	0.0226625
1624	0.058188	0.035525	0.964475	0.035525	0.0226625
1625	0.058188	0.035525	0.964475	0.035525	0.0226625
1626	0.058188	0.035525	0.964475	0.035525	0.0226625
1627	0.058188	0.035525	0.964475	0.035525	0.0226625
1628	0.058188	0.035525	0.964475	0.035525	0.0226625
1629	0.058188	0.035525	0.964475	0.035525	0.0226625
1630	0.058188	0.035525	0.964475	0.035525	0.0226625
1631	0.058188	0.035525	0.964475	0.035525	0.0226625
1632	0.058188	0.035525	0.964475	0.035525	0.0226625
1633	0.058188	0.035525	0.964475	0.035525	0.0226625
1634	0.058188	0.035525	0.964475	0.035525	0.0226625
1635	0.058188	0.035525	0.964475	0.035525	0.0226625
1636	0.058188	0.035525	0.964475	0.035525	0.0226625
1637	0.058188	0.035525	0.964475	0.035525	0.0226625
1638	0.058188	0.035525	0.964475	0.035525	0.0226625
1639	0.058188	0.035525	0.964475	0.035525	0.0226625
1640	0.058188	0.035525	0.964475	0.035525	0.0226625
1641	0.058188	0.035525	0.964475	0.035525	0.0226625
1642	0.058188	0.035525	0.964475	0.035525	0.0226625
1643	0.058188	0.035525	0.964475	0.035525	0.0226625
1644	0.058188	0.035525	0.964475	0.035525	0.0226625
1645	0.058188	0.035525	0.964475	0.035525	0.0226625
1646	0.058188	0.035525	0.964475	0.035525	0.0226625
1647	0.058188	0.035525	0.964475	0.035525	0.0226625
1648	0.058188	0.035525	0.964475	0.035525	0.0226625
1649	0.058188	0.035525	0.964475	0.035525	0.0226625
1650	0.058188	0.035525	0.964475	0.035525	0.0226625
1651	0.058188	0.035525	0.964475	0.035525	0.0226625
1652	0.058188	0.035525	0.964475	0.035525	0.0226625
1653	0.058188	0.035525	0.964475	0.035525	0.0226625
1654	0.058188	0.035525	0.964475	0.035525	0.0226625
1655	0.058188	0.035525	0.964475	0.035525	0.0226625
1656	0.058188	0.035525	0.964475	0.035525	0.0226625
1657	0.058188	0.035525	0.964475	0.035525	0.0226625
1658	0.058188	0.035525	0.964475	0.035525	0.0226625
1659	0.058188	0.035525	0.964475	0.035525	0.0226625
1660	0.058188	0.035525	0.964475	0.035525	0.0226625
1661	0.058188	0.035525	0.964475	0.035525	0.0226625
1662	0.058188	0.035525	0.964475	0.035525	0.0226625
1663	0.058188	0.035525	0.964475	0.035525	0.0226625
1664	0.058188	0.035525	0.964475	0.035525	0.0226625
1665	0.058188	0.035525	0.964475	0.035525	0.0226625
1666	0.058188	0.035525	0.964475	0.035525	0.0226625
1667	0.058188	0.035525	0.964475	0.035525	0.0226625
1668	0.058188	0.035525	0.964475	0.035525	0.0226625
1669	0.058188	0.035525	0.964475	0.035525	0.0226625
1670	0.058188	0.035525	0.964475	0.035525	0.0226625
1671	0.058188	0.035525	0.964475	0.035525	0.0226625
1672	0.058188	0.035525	0.964475	0.035525	0.0226625
1673	0.058188	0.035525	0.964475	0.035525	0.0226625
1674	0.058188	0.035525	0.964475	0.035525	0.0226625
1675	0.058188	0.035525	0.964475	0.035525	0.0226625
1676	0.058188	0.035525	0.964475	0.035525	0.0226625
1677	0.058188	0.035525	0.964475	0.035525	0.0226625
1678	0.058188	0.035525	0.964475	0.035525	0.0226625
1679	0.058188	0.035525	0.964475	0.035525	0.0226625
1680	0.058188	0.035525	0.964475	0.035525	0.0226625
1681	0.058188	0.035525	0.964475	0.035525	0.0226625
1682	0.058188	0.035525	0.964475	0.035525	0.0226625
1683	0.058188	0.035525	0.964475	0.035525	0.0226625
1684	0.058188	0.035525	0.964475	0.035525	0.0226625
1685	0.058188	0.035525	0.964475	0.035525	0.0226625
1686	0.058188	0.035525	0.964475	0.035525	0.0226625
1687	0.058188	0.035525	0.964475	0.035525	0.0226625
1688	0.058188	0.035525	0.964475	0.035525	0.0226625
1689	0.058188	0.035525	0.964475	0.035525	0.0226625
1690	0.058188	0.035525	0.964475	0.035525	0.0226625
1691	0.058188	0.035525	0.964475	0.035525	0.0226625
1692	0.058188	0.035525	0.964475	0.035525	0.0226625
1693	0.058188	0.035525	0.964475	0.035525	0.0226625
1694	0.058188	0.035525	0.964475	0.035525	0.0226625
1695	0.058188	0.035525	0.964475	0.035525	0.0226625
1696	0.058188	0.035525	0.964475	0.035525	0.0226625
1697	0.058188	0.035525	0.964475	0.035525	0.0226625
1698	0.058188	0.035525	0.964475	0.035525	0.0226625
1699	0.058188	0.035525	0.964475	0.035525	0.0226625
1700	0.058188	0.035525	0.964475	0.035525	0.0226625
1701	0.058188	0.035525	0.964475	0.035525	0.0226625
1702	0.058188	0.035525	0.964475	0.035525	0.0226625
1703	0.058188	0.035525	0.964475	0.035525	0.0226625
1704	0.058188	0.035525	0.964475	0.035525	0.0226625
1705	0.058188	0.035525	0.964475	0.035525	0.0226625
1706	0.058188	0.035525	0.964475	0.035525	0.0226625
1707	0.058188	0.035525	0.964475	0.035525	0.0226625
1708	0.058188	0.035525	0.964475	0.035525	0.0226625
1709	0.058188	0.035525	0.964475	0.035525	0.0226625
1710	0.058188	0.035525	0.964475	0.035525	0.0226625
1711	0.058188	0.035525	0.964475	0.035525	0.0226625
1712	0.058188	0.035525	0.964475	0.035525	0.0226625
1713	0.058188	0.035525	0.964475	0.035525	0.0226625
1714	0.058188	0.035525	0.964475	0.035525	0.0226625
1715	0.058188	0.035525	0.964475	0.035525	0.0226625
1716	0.058188	0.035525	0.964475	0.035525	0.0226625
1717	0.058188	0.035525	0.964475	0.035525	0.0226625
1718	0.058188	0.035525	0.964475	0.035525	0.0226625
1719	0.058188	0.035525	0.964475	0.035525	0.0226625
1720	0.058188	0.035525	0.964475	0.035525	0.0226625
1721	0.058188	0.035525	0.964475	0.035525	0.0226625
1722	0.058188	0.035525	0.964475	0.035525	0.0226625
1723	0.058188	0.035525	0.964475	0.035525	0.0226625
1724	0.058188	0.035525	0.964475	0.035525	0.0226625
1725	0.058188	0.035525	0.964475	0.035525	0.0226625
1726	0.058188	0.035525	0.964475	0.035525	0.0226625
1727	0.058188	0.035525	0.964475	0.035525	0.0226625
1728	0.058188	0.035525	0.964475	0.035525	0.0226625
1729	0.058188	0.035525	0.964475	0.035525	0.0226625
1730	0.058188	0.035525	0.964475	0.035525	0.0226625
1731	0.058188	0.035525	0.964475	0.035525	0.0226625
1732	0.058188	0.035525	0.964475	0.035525	0.0226625
1733	0.058188	0.035525	0.964475	0.035525	0.0226625
1734	0.058188	0.035525	0.964475	0.035525	0.0226625
1735	0.058188	0.035525	0.964475	0.035525	0.0226625
1736	0.058188	0.035525	0.964475	0.035525	0.0226625
1737	0.058188	0.035525	0.964475	0.035525	0.0226625
1738	0.058188	0.035525	0.964475	0.035525	0.0226625
1739	0.058188	0.035525	0.964475	0.035525	0.0226625
1740	0.058188	0.035525	0.964475	0.035525	0.0226625
1741	0.058188	0.035525	0.964475	0.035525	0.0226625
1742	0.058188	0.035525	0.964475	0.035525	0.0226625
1743	0.058188	0.035525	0.964475	0.035525	0.0226625
1744	0.058188	0.035525	0.964475	0.035525	0.0226625
1745	0.058188	0.035525	0.964475	0.035525	0.0226625
1746	0.058188	0.035525	0.964475	0.035525	0.0226625
1747	0.058188	0.035525	0.964475	0.035525	0.0226625
1748	0.058188	0.035525	0.964475	0.035525	0.0226625
1749	0.058188	0.035525	0.964475	0.035525	0.0226625
1750	0.058188	0.035525	0.964475	0.035525	0.0226625
1751	0.058188	0.035525	0.964475	0.035525	0.0226625
1752	0.058188	0.035525	0.964475	0.035525	0.0226625
1753	0.058188	0.035525	0.964475	0.035525	0.0226625
1754	0.058188	0.035525	0.964475	0.035525	0.0226625
1755	0.058188	0.035525	0.964475	0.035525	0.0226625
1756	0.058188	0.035525	0.964475	0.035525	0.0226625
1757	0.058188	0.035525	0.964475	0.035525	0.0226625
1758	0.058188	0.035525	0.964475	0.035525	0.0226625
1759	0.058188	0.035525	0.964475	0.035525	0.0226625
1760	0.058188	0.035525	0.964475	0.035525	0.0226625
1761	0.058188	0.035525	0.964475	0.035525	0.0226625
1762	0.058188	0.035525	0.964475	0.035525	0.0226625
1763	0.058188	0.035525	0.964475	0.035525	0.0226625
1764	0.058188	0.035525	0.964475	0.035525	0.0226625
1765	0.058188	0.035525	0.964475	0.035525	0.0226625
1766	0.058188	0.035525	0.964475	0.035525	0.0226625
1767	0.058188	0.035525	0.964475	0.035525	0.0226625
1768	0.058188	0.035525	0.964475	0.035525	0.0226625
1769	0.058188	0.035525	0.964475	0.035525	0.0226625
1770	0.058188	0.035525	0.964475	0.035525	0.0226625
1771	0.058188	0.035525	0.964475	0.035525	0.0226625
1772	0.058188	0.035525	0.964475	0.035525	0.0226625
1773	0.058188	0.035525	0.964475	0.035525	0.0226625
1774	0.058188	0.035525	0.964475	0.035525	0.0226625
1775	0.058188	0.035525	0.964475	0.035525	0.0226625
1776	0.058188	0.035525	0.964475	0.035525	0.0226625
1777	0.058188	0.035525	0.964475	0.035525	0.0226625
1778	0.058188	0.035525	0.964475	0.035525	0.0226625
1779	0.058188	0.035525	0.964475	0.035525	0.0226625
1780	0.058188	0.035525	0.964475	0.035525	0.0226625
1781	0.058188	0.035525	0.964475	0.035525	0.0226625
1782	0.058188	0.035525	0.964475	0.035525	0.0226625
1783	0.058188	0.035525	0.964475	0.035525	0.0226625
1784	0.058188	0.035525	0.964475	0.035525	0.0226625
1785	0.058188	0.035525	0.964475	0.035525	0.0226625
1786	0.058188	0.035525	0.964475	0.035525	0.0226625
1787	0.058188	0.035525	0.964475	0.035525	0.0226625
1788	0.058188	0.035525	0.964475	0.035525	0.0226625
1789	0.058188	0.035525	0.964475	0.035525	0.0226625
1790	0.058188	0.035525	0.964475	0.035525	0.0226625
1791	0.058188	0.035525	0.964475	0.035525	0.0226625
1792	0.058188	0.035525	0.964475	0.035525	0.0226625
1793	0.058188	0.035525	0.964475	0.035525	0.0226625
1794	0.058188	0.035525	0.964475	0.035525	0.0226625
1795	0.058188	0.035525	0.964475	0.035525	0.0226625
1796	0.058188	0.035525	0.964475	0.035525	0.0226625
1797	0.058188	0.035525	0.964475	0.035525	0.0226625
1798	0.058188	0.035525	0.964475	0.035525	0.0226625
1799	0.058188	0.035525	0.964475	0.035525	0.0226625
1800	0.058188	0.035525	0.964475	0.035525	0.0226625
1801	0.058188	0.035525	0.964475	0.035525	0.0226625
1802	0.058188	0.035525	0.964475	0.035525	0.0226625
1803	0.058188	0.035525	0.964475	0.035525	0.0226625
1804	0.058188	0.035525	0.964475	0.035525	0.0226625
1805	0.058188	0.035525	0.964475	0.035525	0.0226625
1806	0.058188	0.035525	0.964475	0.035525	0.0226625
1807	0.058188	0.035525	0.964475	0.035525	0.0226625
1808	0.058188	0.035525	0.964475	0.035525	0.0226625
1809	0.058188	0.035525	0.964475	0.035525	0.0226625
1810	0.058188	0.035525	0.964475	0.035525	0.0226625
1811	0.058188	0.035525	0.964475	0.035525	0.0226625
1812	0.058188	0.035525	0.964475	0.035525	0.0226625
1813	0.058188	0.035525	0.964475	0.035525	0.0226625
1814	0.058188	0.035525	0.964475	0.035525	0.0226625
1815	0.058188	0.035525	0.964475	0.035525	0.0226625
1816	0.058188	0.035525	0.964475	0.035525	0.0226625
1817	0.058188	0.035525	0.964475	0.035525	0.0226625
1818	0.058188	0.035525	0.964475	0.035525	0.0226625
1819	0.058188	0.035525	0.964475	0.035525	0.0226625
1820	0.058188	0.035525	0.964475	0.035525	0.0226625
1821	0.058188	0.035525	0.964475	0.035525	0.0226625
1822	0.058188	0.035525	0.964475	0.035525	0.0226625
1823	0.058188	0.035525	0.964475	0.035525	0.0226625
1824	0.058188	0.035525	0.964475	0.035525	0.0226625
1825	0.058188	0.035525	0.964475	0.035525	0.0226625
1826	0.058188	0.035525	0.964475	0.035525	0.0226625
1827	0.058188	0.035525	0.964475	0.035525	0.0226625
1828	0.058188	0.035525	0.964475	0.035525	0.0226625
1829	0.058188	0.035525	0.964475	0.035525	0.0226625
1830	0.058188	0.035525	0.964475	0.035525	0.0226625
1831	0.058188	0.035525	0.964475	0.035525	0.0226625
1832	0.058188	0.035525	0.964475	0.035525	0.0226625
1833	0.058188	0.035525	0.964475	0.035525	0.0226625
1834	0.058188	0.035525	0.964475	0.035525	0.0226625
1835	0.058188	0.035525	0.964475	0.035525	0.0226625
1836	0.058188	0.035525	0.964475	0.035525	0.0226625
1837	0.058188	0.035525	0.964475	0.035525	0.0226625
1838	0.058188	0.035525	0.964475	0.035525	0.0226625
1839	0.058188	0.035525	0.964475	0.035525	0.0226625
1840	0.058188	0.035525	0.964475	0.035525	0.0226625
1841	0.058188	0.035525	0.964475	0.035525	0.0226625
1842	0.058188	0.035525	0.964475	0.035525	0.0226625
1843	0.058188	0.035525	0.964475	0.035525	0.0226625
1844	0.058188	0.035525	0.964475	0.035525	0.0226625
1845	0.058188	0.035525	0.964475	0.035525	0.0226625
1846	0.058188	0.035525	0.964475	0.035525	0.0226625
1847	0.058188	0.035525	0.964475	0.035525	0.0226625
1848	0.058188	0.035525	0.964475	0.035525	0.0226625
1849	0.058188	0.035525	0.964475	0.035525	0.0226625
1850	0.058188	0.035525	0.964475	0.035525	0.0226625
1851	0.058188	0.035525	0.964475	0.035525	0.0226625
1852	0.058188	0.035525	0.964475	0.035525	0.0226625
1853	0.058188	0.035525	0.964475	0.035525	0.0226625
1854	0.058188	0.035525	0.964475	0.035525	0.0226625
1855	0.058188	0.035525	0.964475	0.035525	0.0226625
1856	0.058188	0.035525	0.964475	0.035525	0.0226625
1857	0.058188	0.035525	0.964475	0.035525	0.0226625
1858	0.058188	0.035525	0.964475	0.035525	0.0226625
1859	0.058188	0.035525	0.964475	0.035525	0.0226625
1860	0.058188	0.035525	0.964475	0.035525	0.0226625
1861	0.058188	0.035525	0.964475	0.035525	0.0226625
1862	0.058188	0.035525	0.964475	0.035525	0.0226625
1863	0.058188	0.035525	0.964475	0.035525	0.0226625
1864	0.058188	0.035525	0.964475	0.035525	0.0226625
1865	0.058188	0.035525	0.964475	0.035525	0.0226625
1866	0.058188	0.035525	0.964475	0.035525	0.0226625
1867	0.058188	0.035525	0.964475	0.035525	0.0226625
1868	0.058188	0.035525	0.964475	0.035525	0.0226625
1869	0.058188	0.035525	0.964475	0.035525	0.0226625
1870	0.058188	0.035525	0.964475	0.035525	0.0226625
1871	0.058188	0.035525	0.964475	0.035525	0.0226625
1872	0.058188	0.035525	0.964475	0.035525	0.0226625
1873	0.058188	0.035525	0.964475	0.035525	0.0226625
1874	0.058188	0.035525	0.964475	0.035525	0.0226625
1875	0.058188	0.035525	0.964475	0.035525	0.0226625
1876	0.058188	0.035525	0.964475	0.035525	0.0226625
1877	0.058188	0.035525	0.964475	0.035525	0.0226625
1878	0.058188	0.035525	0.964475	0.035525	0.0226625
1879	0.058188	0.035525	0.964475	0.035525	0.0226625
1880	0.058188	0.035525	0.964475	0.035525	0.0226625
1881	0.058188	0.035525	0.964475	0.035525	0.0226625
1882	0.058188	0.035525	0.964475	0.035525	0.0226625
1883	0.058188	0.035525	0.964475	0.035525	0.0226625
1884	0.058188	0.035525	0.964475	0.035525	0.0226625
1885	0.058188	0.035525	0.964475	0.035525	0.0226625
1886	0.058188	0.035525	0.964475	0.035525	0.0226625
1887	0.058188	0.035525	0.964475	0.035525	0.0226625
1888	0.058188	0.035525	0.964475	0.035525	0.0226625
1889	0.058188	0.035525	0.964475	0.035525	0.0226625
1890	0.058188	0.035525	0.964475	0.035525	0.0226625
1891	0.058188	0.035525	0.964475	0.035525	0.0226625
1892	0.058188	0.035525	0.964475	0.035525	0.0226625
1893	0.058188	0.035525	0.964475	0.035525	0.0226625
1894	0.058188	0.035525	0.964475	0.035525	0.0226625
1895	0.058188	0.035525	0.964475	0.035525	0.0226625
1896	0.058188	0.035525	0.964475	0.035525	0.0226625
1897	0.058188	0.035525	0.964475	0.035525	0.0226625
1898	0.058188	0.035525	0.964475	0.035525	0.0226625
1899	0.058188	0.035525	0.964475	0.035525	0.0226625
1900	0.058188	0.035525	0.964475	0.035525	0.0226625
1901	0.058188	0.035525	0.964475	0.035525	0.0226625
1902	0.058188	0.035525	0.964475	0.035525	0.0226625
1903	0.058188	0.035525	0.964475	0.035525	0.0226625
1904	0.058188	0.035525	0.964475	0.035525	0.0226625
1905	0.058188	0.035525	0.964475	0.035525	0.0226625
1906	0.058188	0.035525	0.964475	0.035525	0.0226625
1907	0.058188	0.035525	0.964475	0.035525	0.0226625
1908	0.058188	0.035525	0.964475	0.035525	0.0226625
1909	0.058188	0.035525	0.964475	0.035525	0.0226625
1910	0.058188	0.035525	0.964475	0.035525	0.0226625
1911	0.058188	0.035525	0.964475	0.035525	0.0226625
1912	0.058188	0.035525	0.964475	0.035525	0.0226625
1913	0.058188	0.035525	0.964475	0.035525	0.0226625
1914	0.058188	0.035525	0.964475	0.035525	0.0226625
1915	0.058188	0.035525	0.964475	0.035525	0.0226625
1916	0.058188	0.035525	0.964475	0.035525	0.0226625
1917	0.058188	0.035525	0.964475	0.035525	0.0226625
1918	0.058188	0.035525	0.964475	0.035525	0.0226625
1919	0.058188	0.035525	0.964475	0.035525	0.0226625
1920	0.058188	0.035525	0.964475	0.035525	0.0226625
1921	0.058188	0.035525	0.964475	0.035525	0.0226625
1922	0.058188	0.035525	0.964475	0.035525	0.0226625
1923	0.058188	0.035525	0.964475	0.035525	0.0226625
1924	0.058188	0.035525	0.964475	0.035525	0.0226625
1925	0.058188	0.035525	0.964475	0.035525	0.0226625
1926	0.058188	0.035525	0.964475	0.035525	0.0226625
1927	0.058188	0.035525	0.964475	0.035525	0.0226625
1928	0.058188	0.035525	0.964475	0.035525	0.0226625
1929	0.058188	0.035525	0.964475	0.035525	0.0226625
1930	0.058188	0.035525	0.964475	0.035525	0.0226625
1931	0.058188	0.035525	0.964475	0.035525	0.0226625
1932	0.058188	0.035525	0.964475	0.035525	0.0226625
1933	0.058188	0.035525	0.964475	0.035525	0.0226625
1934	0.058188	0.035525	0.964475	0.035525	0.0226625
1935	0.058188	0.035525	0.964475	0.035525	0.0226625
1936	0.058188	0.035525	0.964475	0.035525	0.0226625
1937	0.058188	0.035525	0.964475	0.035525	0.0226625
1938	0.058188	0.035525	0.964475	0.035525	0.0226625
1939	0.058188	0.035525	0.964475	0.035525	0.0226625
1940	0.058188	0.035525	0.964475	0.035525	0.0226625
1941	0.058188	0.035525	0.964475	0.035525	0.0226625
1942	0.058188	0.035525	0.964475	0.035525	0.0226625
1943	0.058188	0.035525	0.964475	0.035525	0.0226625
1944	0.058188	0.035525	0.964475	0.035525	0.0226625
1945	0.058188	0.035525	0.964475	0.035525	0.0226625
1946	0.058188	0.035525	0.964475	0.035525	0.0226625
1947	0.058188	0.035525	0.964475	0.035525	0.0226625
1948	0.058188	0.035525	0.964475	0.035525	0.0226625
1949	0.058188	0.035525	0.964475	0.035525	0.0226625
1950	0.058188	0.035525	0.964475	0.035525	0.0226625
1951	0.058188	0.035525	0.964475	0.035525	0.0226625
1952	0.058188	0.035525	0.964475	0.035525	0.0226625
1953	0.058188	0.035525	0.964475	0.035525	0.0226625
1954	0.058188	0.035525	0.964475	0.035525	0.0226625
1955	0.058188	0.035525	0.964475	0.035525	0.0226625
1956	0.058188	0.035525	0.964475	0.035525	0.0226625
1957	0.058188	0.035525	0.964475	0.035525	0.0226625
1958	0.058188	0.035525	0.964475	0.035525	0.0226625
1959	0.058188	0.035525	0.964475	0.035525	0.0226625
1960	0.058188	0.035525	0.964475	0.035525	0.0226625
1961	0.058188	0.035525	0.964475	0.035525	0.0226625
1962	0.058188	0.035525	0.964475	0.035525	0.0226625
1963	0.058188	0.035525	0.964475	0.035525	0.0226625
1964	0.058188	0.035525	0.964475	0.035525	0.0226625
1965	0.058188	0.035525	0.964475	0.035525	0.0226625
1966	0.058188	0.035525	0.964475	0.035525	0.0226625
1967	0.058188	0.035525	0.964475	0.035525	0.0226625
1968	0.058188	0.035525	0.964475	0.035525	0.0226625
1969	0.058188	0.035525	0.964475	0.035525	0.0226625
1970	0.058188	0.035525	0.964475	0.035525	0.0226625
1971	0.058188	0.035525	0.964475	0.035525	0.0226625
1972	0.058188	0.035525	0.964475	0.035525	0.0226625
1973	0.058188	0.035525	0.964475	0.035525	0.0226625
1974	0.058188	0.035525	0.964475	0.035525	0.0226625
1975	0.058188	0.035525	0.964475	0.035525	0.0226625
1976	0.058188	0.035525	0.964475	0.035525	0.0226625
1977	0.058188	0.035525	0.964475	0.035525	0.0226625
1978	0.058188	0.035525	0.964475	0.035525	0.0226625
1979	0.058188	0.035525	0.964475	0.035525	0.0226625
1980	0.058188	0.035525	0.964475	0.035525	0.0226625
1981	0.058188	0.035525	0.964475	0.035525	0.0226625
1982	0.058188	0.035525	0.964475	0.035525	0.0226625
1983	0.058188	0.035525	0.964475	0.035525	0.0226625
1984	0.058188	0.035525	0.964475	0.035525	0.0226625
1985	0.058188	0.035525	0.964475	0.035525	0.0226625
1986	0.058188	0.035525	0.964475	0.035525	0.0226625
1987	0.058188	0.035525	0.964475	0.035525	0.0226625
1988	0.058188	0.035525	0.964475	0.035525	0.0226625
1989	0.058188	0.035525	0.964475	0.035525	0.0226625
1990	0.058188	0.035525	0.964475	0.035525	0.0226625
1991	0.058188	0.035525	0.964475	0.035525	0.0226625
1992	0.058188	0.035525	0.964475	0.035525	0.0226625
1993	0.058188	0.035525	0.964475	0.035525	0.0226625
1994	0.058188	0.035525	0.964475	0.035525	0.0226625
1995	0.058188	0.035525	0.964475	0.035525	0.0226625
1996	0.058188	0.035525	0.964475	0.035525	0.0226625
1997	0.058188	0.035525	0.964475	0.035525	0.0226625
1998	0.058188	0.035525	0.964475	0.035525	0.0226625
1999	0.058188	0.035525	0.964475	0.035525	0.0226625
2000	0.058188	0.035525	0.964475	0.035525	0.0226625
[truncated: 3,001 more rows]
