# Supplementary material for: Aspiration-driven co-evolution of cooperation with individual behavioral diversity
Source: PLoS One. 2023 Sep 15;18(9):e0291134. doi: 10.1371/journal.pone.0291134 (PMC10503719; doi:10.1371/journal.pone.0291134)
Supplement: S1 Data — (ZIP) [file pone.0291134.s001.zip › M1/v2-L=200/data/tolerate=1_b=1.45_frequency.txt]

1	0.500825	1	0	0.500825	0
2	0.337150	0.912625	0.087375	0.336875	0.000275
3	0.232962	0.769475	0.230525	0.231	0.0019625
4	0.163419	0.5976	0.4024	0.158225	0.00519375
5	0.119156	0.4399	0.5601	0.1114	0.00775625
6	0.090044	0.3188	0.6812	0.0808	0.00924375
7	0.072794	0.231725	0.768275	0.061225	0.0115687
8	0.063650	0.172425	0.827575	0.050975	0.012675
9	0.057300	0.134125	0.865875	0.04455	0.01275
10	0.054400	0.111925	0.888075	0.04095	0.01345
11	0.052344	0.09535	0.90465	0.03845	0.0138938
12	0.051669	0.08365	0.91635	0.037	0.0146687
13	0.051200	0.076	0.924	0.0362	0.015
14	0.051269	0.071575	0.928425	0.036025	0.0152438
15	0.051281	0.068275	0.931725	0.035575	0.0157063
16	0.051094	0.0643	0.9357	0.03485	0.0162438
17	0.051319	0.06145	0.93855	0.03475	0.0165688
18	0.051025	0.059375	0.940625	0.034775	0.01625
19	0.051919	0.057925	0.942075	0.034775	0.0171437
20	0.052300	0.0571	0.9429	0.0352	0.0171
21	0.051981	0.055475	0.944525	0.034325	0.0176562
22	0.052319	0.054325	0.945675	0.034175	0.0181438
23	0.052325	0.053675	0.946325	0.034375	0.01795
24	0.052294	0.052175	0.947825	0.033825	0.0184687
25	0.052656	0.051125	0.948875	0.034125	0.0185312
26	0.053163	0.0505	0.9495	0.034325	0.0188375
27	0.052994	0.050425	0.949575	0.034475	0.0185188
28	0.053694	0.05055	0.94945	0.0348	0.0188938
29	0.053294	0.05055	0.94945	0.0344	0.0188938
30	0.053531	0.04865	0.95135	0.034125	0.0194063
31	0.053606	0.049	0.951	0.034125	0.0194812
32	0.053506	0.047925	0.952075	0.0339	0.0196062
33	0.053581	0.0467	0.9533	0.033675	0.0199063
34	0.053463	0.0463	0.9537	0.033625	0.0198375
35	0.053631	0.04625	0.95375	0.033875	0.0197563
36	0.053881	0.0458	0.9542	0.03395	0.0199313
37	0.053581	0.044875	0.955125	0.0335	0.0200812
38	0.053762	0.044475	0.955525	0.0335	0.0202625
39	0.053731	0.04425	0.95575	0.033625	0.0201062
40	0.053925	0.04405	0.95595	0.033875	0.02005
41	0.054119	0.0441	0.9559	0.03435	0.0197688
42	0.054556	0.043975	0.956025	0.0343	0.0202563
43	0.054125	0.043275	0.956725	0.03355	0.020575
44	0.053969	0.04295	0.95705	0.033425	0.0205438
45	0.053788	0.04265	0.95735	0.0333	0.0204875
46	0.053531	0.041375	0.958625	0.032725	0.0208062
47	0.053437	0.040475	0.959525	0.032575	0.0208625
48	0.053538	0.0396	0.9604	0.03255	0.0209875
49	0.053444	0.0388	0.9612	0.0322	0.0212437
50	0.053394	0.038075	0.961925	0.032125	0.0212687
51	0.053500	0.038325	0.961675	0.0323	0.0212
52	0.053556	0.038275	0.961725	0.032425	0.0211313
53	0.053631	0.0377	0.9623	0.032325	0.0213062
54	0.054069	0.0383	0.9617	0.03295	0.0211187
55	0.054131	0.03835	0.96165	0.032675	0.0214563
56	0.054262	0.038775	0.961225	0.032975	0.0212875
57	0.053819	0.038225	0.961775	0.032575	0.0212437
58	0.054238	0.0379	0.9621	0.03265	0.0215875
59	0.054175	0.0378	0.9622	0.032775	0.0214
60	0.054181	0.037925	0.962075	0.03295	0.0212313
61	0.054156	0.037375	0.962625	0.032775	0.0213813
62	0.054163	0.037675	0.962325	0.0328	0.0213625
63	0.054256	0.0375	0.9625	0.033	0.0212563
64	0.054175	0.0372	0.9628	0.033	0.021175
65	0.054094	0.037025	0.962975	0.0329	0.0211938
66	0.054044	0.0366	0.9634	0.03255	0.0214937
67	0.054206	0.036575	0.963425	0.032725	0.0214813
68	0.054275	0.036075	0.963925	0.0328	0.021475
69	0.054044	0.0358	0.9642	0.0325	0.0215438
70	0.053906	0.035675	0.964325	0.0325	0.0214063
71	0.053937	0.035525	0.964475	0.032525	0.0214125
72	0.054106	0.03545	0.96455	0.032775	0.0213313
73	0.054238	0.035275	0.964725	0.032725	0.0215125
74	0.054150	0.0355	0.9645	0.032775	0.021375
75	0.054475	0.03535	0.96465	0.032875	0.0216
76	0.054500	0.03575	0.96425	0.033075	0.021425
77	0.054563	0.03585	0.96415	0.0331	0.0214625
78	0.054663	0.035825	0.964175	0.03305	0.0216125
79	0.054675	0.035975	0.964025	0.033175	0.0215
80	0.054844	0.036	0.964	0.033275	0.0215688
81	0.054725	0.035825	0.964175	0.033125	0.0216
82	0.054863	0.035825	0.964175	0.033275	0.0215875
83	0.054681	0.035775	0.964225	0.03315	0.0215312
84	0.054644	0.03535	0.96465	0.03295	0.0216938
85	0.054725	0.035475	0.964525	0.0331	0.021625
86	0.054962	0.035725	0.964275	0.03345	0.0215125
87	0.055081	0.0358	0.9642	0.033525	0.0215562
88	0.055019	0.03615	0.96385	0.033425	0.0215937
89	0.054988	0.036125	0.963875	0.033275	0.0217125
90	0.054931	0.035925	0.964075	0.03305	0.0218813
91	0.054875	0.035775	0.964225	0.032975	0.0219
92	0.054962	0.0356	0.9644	0.033075	0.0218875
93	0.054981	0.03555	0.96445	0.03315	0.0218313
94	0.055063	0.035175	0.964825	0.033075	0.0219875
95	0.054975	0.035	0.965	0.033125	0.02185
96	0.054756	0.03475	0.96525	0.032825	0.0219312
97	0.054712	0.03445	0.96555	0.032775	0.0219375
98	0.054706	0.03435	0.96565	0.03275	0.0219563
99	0.054869	0.03435	0.96565	0.032925	0.0219438
100	0.054712	0.034425	0.965575	0.03295	0.0217625
101	0.054725	0.0342	0.9658	0.03285	0.021875
102	0.054625	0.034075	0.965925	0.03275	0.021875
103	0.054681	0.033975	0.966025	0.032775	0.0219062
104	0.054725	0.03395	0.96605	0.032875	0.02185
105	0.054900	0.034075	0.965925	0.032975	0.021925
106	0.054881	0.03425	0.96575	0.033025	0.0218563
107	0.055087	0.034475	0.965525	0.033225	0.0218625
108	0.055200	0.0347	0.9653	0.0334	0.0218
109	0.055175	0.034775	0.965225	0.033325	0.02185
110	0.055344	0.0348	0.9652	0.0334	0.0219438
111	0.055337	0.03495	0.96505	0.03335	0.0219875
112	0.055269	0.035	0.965	0.0333	0.0219687
113	0.055212	0.0349	0.9651	0.03325	0.0219625
114	0.055319	0.034575	0.965425	0.033325	0.0219937
115	0.055188	0.03465	0.96535	0.03325	0.0219375
116	0.055169	0.034625	0.965375	0.033225	0.0219438
117	0.054925	0.034525	0.965475	0.033125	0.0218
118	0.055025	0.034125	0.965875	0.03305	0.021975
119	0.055056	0.033975	0.966025	0.032925	0.0221313
120	0.055056	0.034025	0.965975	0.032925	0.0221313
121	0.054994	0.034125	0.965875	0.0329	0.0220937
122	0.054875	0.033975	0.966025	0.0328	0.022075
123	0.054913	0.03375	0.96625	0.032775	0.0221375
124	0.055094	0.033875	0.966125	0.033	0.0220937
125	0.055106	0.0339	0.9661	0.03295	0.0221562
126	0.055119	0.033925	0.966075	0.033075	0.0220438
127	0.054981	0.03375	0.96625	0.032975	0.0220063
128	0.054981	0.03375	0.96625	0.032925	0.0220562
129	0.055019	0.0337	0.9663	0.03295	0.0220688
130	0.054988	0.03365	0.96635	0.032925	0.0220625
131	0.054913	0.033525	0.966475	0.03285	0.0220625
132	0.054919	0.03335	0.96665	0.03285	0.0220688
133	0.054956	0.033325	0.966675	0.03285	0.0221063
134	0.054956	0.033425	0.966575	0.03285	0.0221063
135	0.055025	0.0335	0.9665	0.03295	0.022075
136	0.055025	0.033475	0.966525	0.03295	0.022075
137	0.055106	0.033475	0.966525	0.033025	0.0220813
138	0.055081	0.033525	0.966475	0.033	0.0220813
139	0.055169	0.033725	0.966275	0.0331	0.0220688
140	0.055188	0.03385	0.96615	0.0331	0.0220875
141	0.055175	0.0338	0.9662	0.032975	0.0222
142	0.055150	0.03365	0.96635	0.032925	0.022225
143	0.055081	0.03355	0.96645	0.03285	0.0222313
144	0.055188	0.033475	0.966525	0.03295	0.0222375
145	0.055169	0.0336	0.9664	0.033	0.0221688
146	0.055106	0.033575	0.966425	0.03295	0.0221562
147	0.055006	0.033475	0.966525	0.03285	0.0221562
148	0.055006	0.033325	0.966675	0.03285	0.0221562
149	0.054956	0.033125	0.966875	0.032775	0.0221813
150	0.055050	0.033125	0.966875	0.032825	0.022225
151	0.055019	0.033125	0.966875	0.03285	0.0221688
152	0.055025	0.03315	0.96685	0.032875	0.02215
153	0.055075	0.03325	0.96675	0.0329	0.022175
154	0.055156	0.033375	0.966625	0.032975	0.0221813
155	0.055075	0.03355	0.96645	0.032925	0.02215
156	0.055119	0.033525	0.966475	0.03295	0.0221688
157	0.055144	0.0336	0.9664	0.032975	0.0221688
158	0.055262	0.03365	0.96635	0.03315	0.0221125
159	0.055306	0.033825	0.966175	0.033125	0.0221813
160	0.055313	0.033875	0.966125	0.033125	0.0221875
161	0.055344	0.033875	0.966125	0.03315	0.0221938
162	0.055387	0.0339	0.9661	0.033225	0.0221625
163	0.055281	0.033925	0.966075	0.03315	0.0221313
164	0.055175	0.033675	0.966325	0.03295	0.022225
165	0.055106	0.03335	0.96665	0.0329	0.0222063
166	0.055150	0.03345	0.96655	0.032975	0.022175
167	0.055188	0.033425	0.966575	0.032975	0.0222125
168	0.055219	0.033475	0.966525	0.03305	0.0221688
169	0.055244	0.0335	0.9665	0.033075	0.0221688
170	0.055244	0.0335	0.9665	0.0331	0.0221438
171	0.055231	0.03355	0.96645	0.033075	0.0221562
172	0.055231	0.033475	0.966525	0.033025	0.0222063
173	0.055337	0.0335	0.9665	0.033075	0.0222625
174	0.055350	0.03355	0.96645	0.033075	0.022275
175	0.055356	0.033575	0.966425	0.033125	0.0222313
176	0.055300	0.03375	0.96625	0.033125	0.022175
177	0.055300	0.033625	0.966375	0.033075	0.022225
178	0.055288	0.0337	0.9663	0.0331	0.0221875
179	0.055313	0.03365	0.96635	0.0331	0.0222125
180	0.055225	0.033475	0.966525	0.032975	0.02225
181	0.055231	0.033475	0.966525	0.033	0.0222313
182	0.055281	0.033275	0.966725	0.033	0.0222812
183	0.055269	0.03345	0.96655	0.033025	0.0222438
184	0.055188	0.033325	0.966675	0.033	0.0221875
185	0.055238	0.033225	0.966775	0.033025	0.0222125
186	0.055256	0.03315	0.96685	0.032975	0.0222812
187	0.055212	0.03315	0.96685	0.032975	0.0222375
188	0.055238	0.033125	0.966875	0.033	0.0222375
189	0.055275	0.0332	0.9668	0.03305	0.022225
190	0.055275	0.033225	0.966775	0.033075	0.0222
191	0.055313	0.0333	0.9667	0.0331	0.0222125
192	0.055238	0.03325	0.96675	0.033025	0.0222125
193	0.055244	0.033225	0.966775	0.033025	0.0222187
194	0.055219	0.033225	0.966775	0.033025	0.0221938
195	0.055262	0.033225	0.966775	0.033075	0.0221875
196	0.055269	0.033225	0.966775	0.033075	0.0221938
197	0.055300	0.033225	0.966775	0.0331	0.0222
198	0.055344	0.03335	0.96665	0.033175	0.0221688
199	0.055344	0.03335	0.96665	0.03315	0.0221938
200	0.055319	0.033325	0.966675	0.0331	0.0222187
201	0.055337	0.033325	0.966675	0.0331	0.0222375
202	0.055331	0.033275	0.966725	0.0331	0.0222313
203	0.055331	0.033225	0.966775	0.03305	0.0222812
204	0.055288	0.0332	0.9668	0.03305	0.0222375
205	0.055356	0.03335	0.96665	0.033175	0.0221813
206	0.055356	0.033425	0.966575	0.033175	0.0221813
207	0.055350	0.033375	0.966625	0.033175	0.022175
208	0.055306	0.033375	0.966625	0.0331	0.0222063
209	0.055375	0.0334	0.9666	0.0332	0.022175
210	0.055413	0.033475	0.966525	0.03325	0.0221625
211	0.055394	0.0335	0.9665	0.03325	0.0221438
212	0.055300	0.0334	0.9666	0.03315	0.02215
213	0.055369	0.033375	0.966625	0.033175	0.0221938
214	0.055319	0.03345	0.96655	0.03315	0.0221688
215	0.055375	0.0334	0.9666	0.03315	0.022225
216	0.055363	0.0335	0.9665	0.03315	0.0222125
217	0.055344	0.0334	0.9666	0.033125	0.0222187
218	0.055375	0.0334	0.9666	0.033175	0.0222
219	0.055375	0.0334	0.9666	0.033175	0.0222
220	0.055375	0.033475	0.966525	0.033175	0.0222
221	0.055325	0.03335	0.96665	0.033125	0.0222
222	0.055475	0.03345	0.96655	0.033275	0.0222
223	0.055419	0.03355	0.96645	0.033225	0.0221938
224	0.055337	0.033525	0.966475	0.033175	0.0221625
225	0.055350	0.0334	0.9666	0.03315	0.0222
226	0.055369	0.033425	0.966575	0.033175	0.0221938
227	0.055344	0.0333	0.9667	0.0331	0.0222438
228	0.055363	0.03325	0.96675	0.03315	0.0222125
229	0.055363	0.03325	0.96675	0.033175	0.0221875
230	0.055375	0.033375	0.966625	0.0332	0.022175
231	0.055381	0.0333	0.9667	0.033175	0.0222063
232	0.055375	0.033375	0.966625	0.03315	0.022225
233	0.055331	0.033275	0.966725	0.033125	0.0222063
234	0.055331	0.03325	0.96675	0.033125	0.0222063
235	0.055356	0.03325	0.96675	0.03315	0.0222063
236	0.055356	0.033275	0.966725	0.03315	0.0222063
237	0.055413	0.03335	0.96665	0.033225	0.0221875
238	0.055344	0.0334	0.9666	0.033175	0.0221688
239	0.055294	0.03325	0.96675	0.03305	0.0222438
240	0.055275	0.033225	0.966775	0.03305	0.022225
241	0.055275	0.0332	0.9668	0.03305	0.022225
242	0.055300	0.03315	0.96685	0.03305	0.02225
243	0.055281	0.033175	0.966825	0.033075	0.0222063
244	0.055306	0.033125	0.966875	0.033075	0.0222313
245	0.055306	0.033125	0.966875	0.033075	0.0222313
246	0.055306	0.033175	0.966825	0.0331	0.0222063
247	0.055288	0.03315	0.96685	0.033075	0.0222125
248	0.055294	0.033075	0.966925	0.03305	0.0222438
249	0.055294	0.0331	0.9669	0.033075	0.0222187
250	0.055319	0.033075	0.966925	0.033075	0.0222438
251	0.055300	0.0331	0.9669	0.0331	0.0222
252	0.055300	0.0331	0.9669	0.0331	0.0222
253	0.055300	0.0331	0.9669	0.0331	0.0222
254	0.055300	0.0331	0.9669	0.0331	0.0222
255	0.055300	0.0331	0.9669	0.0331	0.0222
256	0.055300	0.0331	0.9669	0.0331	0.0222
257	0.055300	0.0331	0.9669	0.0331	0.0222
258	0.055300	0.0331	0.9669	0.0331	0.0222
259	0.055300	0.0331	0.9669	0.0331	0.0222
260	0.055300	0.0331	0.9669	0.0331	0.0222
261	0.055300	0.0331	0.9669	0.0331	0.0222
262	0.055300	0.0331	0.9669	0.0331	0.0222
263	0.055300	0.0331	0.9669	0.0331	0.0222
264	0.055300	0.0331	0.9669	0.0331	0.0222
265	0.055300	0.0331	0.9669	0.0331	0.0222
266	0.055300	0.0331	0.9669	0.0331	0.0222
267	0.055300	0.0331	0.9669	0.0331	0.0222
268	0.055300	0.0331	0.9669	0.0331	0.0222
269	0.055300	0.0331	0.9669	0.0331	0.0222
270	0.055300	0.0331	0.9669	0.0331	0.0222
271	0.055300	0.0331	0.9669	0.0331	0.0222
272	0.055300	0.0331	0.9669	0.0331	0.0222
273	0.055300	0.0331	0.9669	0.0331	0.0222
274	0.055300	0.0331	0.9669	0.0331	0.0222
275	0.055300	0.0331	0.9669	0.0331	0.0222
276	0.055300	0.0331	0.9669	0.0331	0.0222
277	0.055300	0.0331	0.9669	0.0331	0.0222
278	0.055300	0.0331	0.9669	0.0331	0.0222
279	0.055300	0.0331	0.9669	0.0331	0.0222
280	0.055300	0.0331	0.9669	0.0331	0.0222
281	0.055300	0.0331	0.9669	0.0331	0.0222
282	0.055300	0.0331	0.9669	0.0331	0.0222
283	0.055300	0.0331	0.9669	0.0331	0.0222
284	0.055300	0.0331	0.9669	0.0331	0.0222
285	0.055300	0.0331	0.9669	0.0331	0.0222
286	0.055300	0.0331	0.9669	0.0331	0.0222
287	0.055300	0.0331	0.9669	0.0331	0.0222
288	0.055300	0.0331	0.9669	0.0331	0.0222
289	0.055300	0.0331	0.9669	0.0331	0.0222
290	0.055300	0.0331	0.9669	0.0331	0.0222
291	0.055300	0.0331	0.9669	0.0331	0.0222
292	0.055300	0.0331	0.9669	0.0331	0.0222
293	0.055300	0.0331	0.9669	0.0331	0.0222
294	0.055300	0.0331	0.9669	0.0331	0.0222
295	0.055300	0.0331	0.9669	0.0331	0.0222
296	0.055300	0.0331	0.9669	0.0331	0.0222
297	0.055300	0.0331	0.9669	0.0331	0.0222
298	0.055300	0.0331	0.9669	0.0331	0.0222
299	0.055300	0.0331	0.9669	0.0331	0.0222
300	0.055300	0.0331	0.9669	0.0331	0.0222
301	0.055300	0.0331	0.9669	0.0331	0.0222
302	0.055300	0.0331	0.9669	0.0331	0.0222
303	0.055300	0.0331	0.9669	0.0331	0.0222
304	0.055300	0.0331	0.9669	0.0331	0.0222
305	0.055300	0.0331	0.9669	0.0331	0.0222
306	0.055300	0.0331	0.9669	0.0331	0.0222
307	0.055300	0.0331	0.9669	0.0331	0.0222
308	0.055300	0.0331	0.9669	0.0331	0.0222
309	0.055300	0.0331	0.9669	0.0331	0.0222
310	0.055300	0.0331	0.9669	0.0331	0.0222
311	0.055300	0.0331	0.9669	0.0331	0.0222
312	0.055300	0.0331	0.9669	0.0331	0.0222
313	0.055300	0.0331	0.9669	0.0331	0.0222
314	0.055300	0.0331	0.9669	0.0331	0.0222
315	0.055300	0.0331	0.9669	0.0331	0.0222
316	0.055300	0.0331	0.9669	0.0331	0.0222
317	0.055300	0.0331	0.9669	0.0331	0.0222
318	0.055300	0.0331	0.9669	0.0331	0.0222
319	0.055300	0.0331	0.9669	0.0331	0.0222
320	0.055300	0.0331	0.9669	0.0331	0.0222
321	0.055300	0.0331	0.9669	0.0331	0.0222
322	0.055300	0.0331	0.9669	0.0331	0.0222
323	0.055300	0.0331	0.9669	0.0331	0.0222
324	0.055300	0.0331	0.9669	0.0331	0.0222
325	0.055300	0.0331	0.9669	0.0331	0.0222
326	0.055300	0.0331	0.9669	0.0331	0.0222
327	0.055300	0.0331	0.9669	0.0331	0.0222
328	0.055300	0.0331	0.9669	0.0331	0.0222
329	0.055300	0.0331	0.9669	0.0331	0.0222
330	0.055300	0.0331	0.9669	0.0331	0.0222
331	0.055300	0.0331	0.9669	0.0331	0.0222
332	0.055300	0.0331	0.9669	0.0331	0.0222
333	0.055300	0.0331	0.9669	0.0331	0.0222
334	0.055300	0.0331	0.9669	0.0331	0.0222
335	0.055300	0.0331	0.9669	0.0331	0.0222
336	0.055300	0.0331	0.9669	0.0331	0.0222
337	0.055300	0.0331	0.9669	0.0331	0.0222
338	0.055300	0.0331	0.9669	0.0331	0.0222
339	0.055300	0.0331	0.9669	0.0331	0.0222
340	0.055300	0.0331	0.9669	0.0331	0.0222
341	0.055300	0.0331	0.9669	0.0331	0.0222
342	0.055300	0.0331	0.9669	0.0331	0.0222
343	0.055300	0.0331	0.9669	0.0331	0.0222
344	0.055300	0.0331	0.9669	0.0331	0.0222
345	0.055300	0.0331	0.9669	0.0331	0.0222
346	0.055300	0.0331	0.9669	0.0331	0.0222
347	0.055300	0.0331	0.9669	0.0331	0.0222
348	0.055300	0.0331	0.9669	0.0331	0.0222
349	0.055300	0.0331	0.9669	0.0331	0.0222
350	0.055300	0.0331	0.9669	0.0331	0.0222
351	0.055300	0.0331	0.9669	0.0331	0.0222
352	0.055300	0.0331	0.9669	0.0331	0.0222
353	0.055300	0.0331	0.9669	0.0331	0.0222
354	0.055300	0.0331	0.9669	0.0331	0.0222
355	0.055300	0.0331	0.9669	0.0331	0.0222
356	0.055300	0.0331	0.9669	0.0331	0.0222
357	0.055300	0.0331	0.9669	0.0331	0.0222
358	0.055300	0.0331	0.9669	0.0331	0.0222
359	0.055300	0.0331	0.9669	0.0331	0.0222
360	0.055300	0.0331	0.9669	0.0331	0.0222
361	0.055300	0.0331	0.9669	0.0331	0.0222
362	0.055300	0.0331	0.9669	0.0331	0.0222
363	0.055300	0.0331	0.9669	0.0331	0.0222
364	0.055300	0.0331	0.9669	0.0331	0.0222
365	0.055300	0.0331	0.9669	0.0331	0.0222
366	0.055300	0.0331	0.9669	0.0331	0.0222
367	0.055300	0.0331	0.9669	0.0331	0.0222
368	0.055300	0.0331	0.9669	0.0331	0.0222
369	0.055300	0.0331	0.9669	0.0331	0.0222
370	0.055300	0.0331	0.9669	0.0331	0.0222
371	0.055300	0.0331	0.9669	0.0331	0.0222
372	0.055300	0.0331	0.9669	0.0331	0.0222
373	0.055300	0.0331	0.9669	0.0331	0.0222
374	0.055300	0.0331	0.9669	0.0331	0.0222
375	0.055300	0.0331	0.9669	0.0331	0.0222
376	0.055300	0.0331	0.9669	0.0331	0.0222
377	0.055300	0.0331	0.9669	0.0331	0.0222
378	0.055300	0.0331	0.9669	0.0331	0.0222
379	0.055300	0.0331	0.9669	0.0331	0.0222
380	0.055300	0.0331	0.9669	0.0331	0.0222
381	0.055300	0.0331	0.9669	0.0331	0.0222
382	0.055300	0.0331	0.9669	0.0331	0.0222
383	0.055300	0.0331	0.9669	0.0331	0.0222
384	0.055300	0.0331	0.9669	0.0331	0.0222
385	0.055300	0.0331	0.9669	0.0331	0.0222
386	0.055300	0.0331	0.9669	0.0331	0.0222
387	0.055300	0.0331	0.9669	0.0331	0.0222
388	0.055300	0.0331	0.9669	0.0331	0.0222
389	0.055300	0.0331	0.9669	0.0331	0.0222
390	0.055300	0.0331	0.9669	0.0331	0.0222
391	0.055300	0.0331	0.9669	0.0331	0.0222
392	0.055300	0.0331	0.9669	0.0331	0.0222
393	0.055300	0.0331	0.9669	0.0331	0.0222
394	0.055300	0.0331	0.9669	0.0331	0.0222
395	0.055300	0.0331	0.9669	0.0331	0.0222
396	0.055300	0.0331	0.9669	0.0331	0.0222
397	0.055300	0.0331	0.9669	0.0331	0.0222
398	0.055300	0.0331	0.9669	0.0331	0.0222
399	0.055300	0.0331	0.9669	0.0331	0.0222
400	0.055300	0.0331	0.9669	0.0331	0.0222
401	0.055300	0.0331	0.9669	0.0331	0.0222
402	0.055300	0.0331	0.9669	0.0331	0.0222
403	0.055300	0.0331	0.9669	0.0331	0.0222
404	0.055300	0.0331	0.9669	0.0331	0.0222
405	0.055300	0.0331	0.9669	0.0331	0.0222
406	0.055300	0.0331	0.9669	0.0331	0.0222
407	0.055300	0.0331	0.9669	0.0331	0.0222
408	0.055300	0.0331	0.9669	0.0331	0.0222
409	0.055300	0.0331	0.9669	0.0331	0.0222
410	0.055300	0.0331	0.9669	0.0331	0.0222
411	0.055300	0.0331	0.9669	0.0331	0.0222
412	0.055300	0.0331	0.9669	0.0331	0.0222
413	0.055300	0.0331	0.9669	0.0331	0.0222
414	0.055300	0.0331	0.9669	0.0331	0.0222
415	0.055300	0.0331	0.9669	0.0331	0.0222
416	0.055300	0.0331	0.9669	0.0331	0.0222
417	0.055300	0.0331	0.9669	0.0331	0.0222
418	0.055300	0.0331	0.9669	0.0331	0.0222
419	0.055300	0.0331	0.9669	0.0331	0.0222
420	0.055300	0.0331	0.9669	0.0331	0.0222
421	0.055300	0.0331	0.9669	0.0331	0.0222
422	0.055300	0.0331	0.9669	0.0331	0.0222
423	0.055300	0.0331	0.9669	0.0331	0.0222
424	0.055300	0.0331	0.9669	0.0331	0.0222
425	0.055300	0.0331	0.9669	0.0331	0.0222
426	0.055300	0.0331	0.9669	0.0331	0.0222
427	0.055300	0.0331	0.9669	0.0331	0.0222
428	0.055300	0.0331	0.9669	0.0331	0.0222
429	0.055300	0.0331	0.9669	0.0331	0.0222
430	0.055300	0.0331	0.9669	0.0331	0.0222
431	0.055300	0.0331	0.9669	0.0331	0.0222
432	0.055300	0.0331	0.9669	0.0331	0.0222
433	0.055300	0.0331	0.9669	0.0331	0.0222
434	0.055300	0.0331	0.9669	0.0331	0.0222
435	0.055300	0.0331	0.9669	0.0331	0.0222
436	0.055300	0.0331	0.9669	0.0331	0.0222
437	0.055300	0.0331	0.9669	0.0331	0.0222
438	0.055300	0.0331	0.9669	0.0331	0.0222
439	0.055300	0.0331	0.9669	0.0331	0.0222
440	0.055300	0.0331	0.9669	0.0331	0.0222
441	0.055300	0.0331	0.9669	0.0331	0.0222
442	0.055300	0.0331	0.9669	0.0331	0.0222
443	0.055300	0.0331	0.9669	0.0331	0.0222
444	0.055300	0.0331	0.9669	0.0331	0.0222
445	0.055300	0.0331	0.9669	0.0331	0.0222
446	0.055300	0.0331	0.9669	0.0331	0.0222
447	0.055300	0.0331	0.9669	0.0331	0.0222
448	0.055300	0.0331	0.9669	0.0331	0.0222
449	0.055300	0.0331	0.9669	0.0331	0.0222
450	0.055300	0.0331	0.9669	0.0331	0.0222
451	0.055300	0.0331	0.9669	0.0331	0.0222
452	0.055300	0.0331	0.9669	0.0331	0.0222
453	0.055300	0.0331	0.9669	0.0331	0.0222
454	0.055300	0.0331	0.9669	0.0331	0.0222
455	0.055300	0.0331	0.9669	0.0331	0.0222
456	0.055300	0.0331	0.9669	0.0331	0.0222
457	0.055300	0.0331	0.9669	0.0331	0.0222
458	0.055300	0.0331	0.9669	0.0331	0.0222
459	0.055300	0.0331	0.9669	0.0331	0.0222
460	0.055300	0.0331	0.9669	0.0331	0.0222
461	0.055300	0.0331	0.9669	0.0331	0.0222
462	0.055300	0.0331	0.9669	0.0331	0.0222
463	0.055300	0.0331	0.9669	0.0331	0.0222
464	0.055300	0.0331	0.9669	0.0331	0.0222
465	0.055300	0.0331	0.9669	0.0331	0.0222
466	0.055300	0.0331	0.9669	0.0331	0.0222
467	0.055300	0.0331	0.9669	0.0331	0.0222
468	0.055300	0.0331	0.9669	0.0331	0.0222
469	0.055300	0.0331	0.9669	0.0331	0.0222
470	0.055300	0.0331	0.9669	0.0331	0.0222
471	0.055300	0.0331	0.9669	0.0331	0.0222
472	0.055300	0.0331	0.9669	0.0331	0.0222
473	0.055300	0.0331	0.9669	0.0331	0.0222
474	0.055300	0.0331	0.9669	0.0331	0.0222
475	0.055300	0.0331	0.9669	0.0331	0.0222
476	0.055300	0.0331	0.9669	0.0331	0.0222
477	0.055300	0.0331	0.9669	0.0331	0.0222
478	0.055300	0.0331	0.9669	0.0331	0.0222
479	0.055300	0.0331	0.9669	0.0331	0.0222
480	0.055300	0.0331	0.9669	0.0331	0.0222
481	0.055300	0.0331	0.9669	0.0331	0.0222
482	0.055300	0.0331	0.9669	0.0331	0.0222
483	0.055300	0.0331	0.9669	0.0331	0.0222
484	0.055300	0.0331	0.9669	0.0331	0.0222
485	0.055300	0.0331	0.9669	0.0331	0.0222
486	0.055300	0.0331	0.9669	0.0331	0.0222
487	0.055300	0.0331	0.9669	0.0331	0.0222
488	0.055300	0.0331	0.9669	0.0331	0.0222
489	0.055300	0.0331	0.9669	0.0331	0.0222
490	0.055300	0.0331	0.9669	0.0331	0.0222
491	0.055300	0.0331	0.9669	0.0331	0.0222
492	0.055300	0.0331	0.9669	0.0331	0.0222
493	0.055300	0.0331	0.9669	0.0331	0.0222
494	0.055300	0.0331	0.9669	0.0331	0.0222
495	0.055300	0.0331	0.9669	0.0331	0.0222
496	0.055300	0.0331	0.9669	0.0331	0.0222
497	0.055300	0.0331	0.9669	0.0331	0.0222
498	0.055300	0.0331	0.9669	0.0331	0.0222
499	0.055300	0.0331	0.9669	0.0331	0.0222
500	0.055300	0.0331	0.9669	0.0331	0.0222
501	0.055300	0.0331	0.9669	0.0331	0.0222
502	0.055300	0.0331	0.9669	0.0331	0.0222
503	0.055300	0.0331	0.9669	0.0331	0.0222
504	0.055300	0.0331	0.9669	0.0331	0.0222
505	0.055300	0.0331	0.9669	0.0331	0.0222
506	0.055300	0.0331	0.9669	0.0331	0.0222
507	0.055300	0.0331	0.9669	0.0331	0.0222
508	0.055300	0.0331	0.9669	0.0331	0.0222
509	0.055300	0.0331	0.9669	0.0331	0.0222
510	0.055300	0.0331	0.9669	0.0331	0.0222
511	0.055300	0.0331	0.9669	0.0331	0.0222
512	0.055300	0.0331	0.9669	0.0331	0.0222
513	0.055300	0.0331	0.9669	0.0331	0.0222
514	0.055300	0.0331	0.9669	0.0331	0.0222
515	0.055300	0.0331	0.9669	0.0331	0.0222
516	0.055300	0.0331	0.9669	0.0331	0.0222
517	0.055300	0.0331	0.9669	0.0331	0.0222
518	0.055300	0.0331	0.9669	0.0331	0.0222
519	0.055300	0.0331	0.9669	0.0331	0.0222
520	0.055300	0.0331	0.9669	0.0331	0.0222
521	0.055300	0.0331	0.9669	0.0331	0.0222
522	0.055300	0.0331	0.9669	0.0331	0.0222
523	0.055300	0.0331	0.9669	0.0331	0.0222
524	0.055300	0.0331	0.9669	0.0331	0.0222
525	0.055300	0.0331	0.9669	0.0331	0.0222
526	0.055300	0.0331	0.9669	0.0331	0.0222
527	0.055300	0.0331	0.9669	0.0331	0.0222
528	0.055300	0.0331	0.9669	0.0331	0.0222
529	0.055300	0.0331	0.9669	0.0331	0.0222
530	0.055300	0.0331	0.9669	0.0331	0.0222
531	0.055300	0.0331	0.9669	0.0331	0.0222
532	0.055300	0.0331	0.9669	0.0331	0.0222
533	0.055300	0.0331	0.9669	0.0331	0.0222
534	0.055300	0.0331	0.9669	0.0331	0.0222
535	0.055300	0.0331	0.9669	0.0331	0.0222
536	0.055300	0.0331	0.9669	0.0331	0.0222
537	0.055300	0.0331	0.9669	0.0331	0.0222
538	0.055300	0.0331	0.9669	0.0331	0.0222
539	0.055300	0.0331	0.9669	0.0331	0.0222
540	0.055300	0.0331	0.9669	0.0331	0.0222
541	0.055300	0.0331	0.9669	0.0331	0.0222
542	0.055300	0.0331	0.9669	0.0331	0.0222
543	0.055300	0.0331	0.9669	0.0331	0.0222
544	0.055300	0.0331	0.9669	0.0331	0.0222
545	0.055300	0.0331	0.9669	0.0331	0.0222
546	0.055300	0.0331	0.9669	0.0331	0.0222
547	0.055300	0.0331	0.9669	0.0331	0.0222
548	0.055300	0.0331	0.9669	0.0331	0.0222
549	0.055300	0.0331	0.9669	0.0331	0.0222
550	0.055300	0.0331	0.9669	0.0331	0.0222
551	0.055300	0.0331	0.9669	0.0331	0.0222
552	0.055300	0.0331	0.9669	0.0331	0.0222
553	0.055300	0.0331	0.9669	0.0331	0.0222
554	0.055300	0.0331	0.9669	0.0331	0.0222
555	0.055300	0.0331	0.9669	0.0331	0.0222
556	0.055300	0.0331	0.9669	0.0331	0.0222
557	0.055300	0.0331	0.9669	0.0331	0.0222
558	0.055300	0.0331	0.9669	0.0331	0.0222
559	0.055300	0.0331	0.9669	0.0331	0.0222
560	0.055300	0.0331	0.9669	0.0331	0.0222
561	0.055300	0.0331	0.9669	0.0331	0.0222
562	0.055300	0.0331	0.9669	0.0331	0.0222
563	0.055300	0.0331	0.9669	0.0331	0.0222
564	0.055300	0.0331	0.9669	0.0331	0.0222
565	0.055300	0.0331	0.9669	0.0331	0.0222
566	0.055300	0.0331	0.9669	0.0331	0.0222
567	0.055300	0.0331	0.9669	0.0331	0.0222
568	0.055300	0.0331	0.9669	0.0331	0.0222
569	0.055300	0.0331	0.9669	0.0331	0.0222
570	0.055300	0.0331	0.9669	0.0331	0.0222
571	0.055300	0.0331	0.9669	0.0331	0.0222
572	0.055300	0.0331	0.9669	0.0331	0.0222
573	0.055300	0.0331	0.9669	0.0331	0.0222
574	0.055300	0.0331	0.9669	0.0331	0.0222
575	0.055300	0.0331	0.9669	0.0331	0.0222
576	0.055300	0.0331	0.9669	0.0331	0.0222
577	0.055300	0.0331	0.9669	0.0331	0.0222
578	0.055300	0.0331	0.9669	0.0331	0.0222
579	0.055300	0.0331	0.9669	0.0331	0.0222
580	0.055300	0.0331	0.9669	0.0331	0.0222
581	0.055300	0.0331	0.9669	0.0331	0.0222
582	0.055300	0.0331	0.9669	0.0331	0.0222
583	0.055300	0.0331	0.9669	0.0331	0.0222
584	0.055300	0.0331	0.9669	0.0331	0.0222
585	0.055300	0.0331	0.9669	0.0331	0.0222
586	0.055300	0.0331	0.9669	0.0331	0.0222
587	0.055300	0.0331	0.9669	0.0331	0.0222
588	0.055300	0.0331	0.9669	0.0331	0.0222
589	0.055300	0.0331	0.9669	0.0331	0.0222
590	0.055300	0.0331	0.9669	0.0331	0.0222
591	0.055300	0.0331	0.9669	0.0331	0.0222
592	0.055300	0.0331	0.9669	0.0331	0.0222
593	0.055300	0.0331	0.9669	0.0331	0.0222
594	0.055300	0.0331	0.9669	0.0331	0.0222
595	0.055300	0.0331	0.9669	0.0331	0.0222
596	0.055300	0.0331	0.9669	0.0331	0.0222
597	0.055300	0.0331	0.9669	0.0331	0.0222
598	0.055300	0.0331	0.9669	0.0331	0.0222
599	0.055300	0.0331	0.9669	0.0331	0.0222
600	0.055300	0.0331	0.9669	0.0331	0.0222
601	0.055300	0.0331	0.9669	0.0331	0.0222
602	0.055300	0.0331	0.9669	0.0331	0.0222
603	0.055300	0.0331	0.9669	0.0331	0.0222
604	0.055300	0.0331	0.9669	0.0331	0.0222
605	0.055300	0.0331	0.9669	0.0331	0.0222
606	0.055300	0.0331	0.9669	0.0331	0.0222
607	0.055300	0.0331	0.9669	0.0331	0.0222
608	0.055300	0.0331	0.9669	0.0331	0.0222
609	0.055300	0.0331	0.9669	0.0331	0.0222
610	0.055300	0.0331	0.9669	0.0331	0.0222
611	0.055300	0.0331	0.9669	0.0331	0.0222
612	0.055300	0.0331	0.9669	0.0331	0.0222
613	0.055300	0.0331	0.9669	0.0331	0.0222
614	0.055300	0.0331	0.9669	0.0331	0.0222
615	0.055300	0.0331	0.9669	0.0331	0.0222
616	0.055300	0.0331	0.9669	0.0331	0.0222
617	0.055300	0.0331	0.9669	0.0331	0.0222
618	0.055300	0.0331	0.9669	0.0331	0.0222
619	0.055300	0.0331	0.9669	0.0331	0.0222
620	0.055300	0.0331	0.9669	0.0331	0.0222
621	0.055300	0.0331	0.9669	0.0331	0.0222
622	0.055300	0.0331	0.9669	0.0331	0.0222
623	0.055300	0.0331	0.9669	0.0331	0.0222
624	0.055300	0.0331	0.9669	0.0331	0.0222
625	0.055300	0.0331	0.9669	0.0331	0.0222
626	0.055300	0.0331	0.9669	0.0331	0.0222
627	0.055300	0.0331	0.9669	0.0331	0.0222
628	0.055300	0.0331	0.9669	0.0331	0.0222
629	0.055300	0.0331	0.9669	0.0331	0.0222
630	0.055300	0.0331	0.9669	0.0331	0.0222
631	0.055300	0.0331	0.9669	0.0331	0.0222
632	0.055300	0.0331	0.9669	0.0331	0.0222
633	0.055300	0.0331	0.9669	0.0331	0.0222
634	0.055300	0.0331	0.9669	0.0331	0.0222
635	0.055300	0.0331	0.9669	0.0331	0.0222
636	0.055300	0.0331	0.9669	0.0331	0.0222
637	0.055300	0.0331	0.9669	0.0331	0.0222
638	0.055300	0.0331	0.9669	0.0331	0.0222
639	0.055300	0.0331	0.9669	0.0331	0.0222
640	0.055300	0.0331	0.9669	0.0331	0.0222
641	0.055300	0.0331	0.9669	0.0331	0.0222
642	0.055300	0.0331	0.9669	0.0331	0.0222
643	0.055300	0.0331	0.9669	0.0331	0.0222
644	0.055300	0.0331	0.9669	0.0331	0.0222
645	0.055300	0.0331	0.9669	0.0331	0.0222
646	0.055300	0.0331	0.9669	0.0331	0.0222
647	0.055300	0.0331	0.9669	0.0331	0.0222
648	0.055300	0.0331	0.9669	0.0331	0.0222
649	0.055300	0.0331	0.9669	0.0331	0.0222
650	0.055300	0.0331	0.9669	0.0331	0.0222
651	0.055300	0.0331	0.9669	0.0331	0.0222
652	0.055300	0.0331	0.9669	0.0331	0.0222
653	0.055300	0.0331	0.9669	0.0331	0.0222
654	0.055300	0.0331	0.9669	0.0331	0.0222
655	0.055300	0.0331	0.9669	0.0331	0.0222
656	0.055300	0.0331	0.9669	0.0331	0.0222
657	0.055300	0.0331	0.9669	0.0331	0.0222
658	0.055300	0.0331	0.9669	0.0331	0.0222
659	0.055300	0.0331	0.9669	0.0331	0.0222
660	0.055300	0.0331	0.9669	0.0331	0.0222
661	0.055300	0.0331	0.9669	0.0331	0.0222
662	0.055300	0.0331	0.9669	0.0331	0.0222
663	0.055300	0.0331	0.9669	0.0331	0.0222
664	0.055300	0.0331	0.9669	0.0331	0.0222
665	0.055300	0.0331	0.9669	0.0331	0.0222
666	0.055300	0.0331	0.9669	0.0331	0.0222
667	0.055300	0.0331	0.9669	0.0331	0.0222
668	0.055300	0.0331	0.9669	0.0331	0.0222
669	0.055300	0.0331	0.9669	0.0331	0.0222
670	0.055300	0.0331	0.9669	0.0331	0.0222
671	0.055300	0.0331	0.9669	0.0331	0.0222
672	0.055300	0.0331	0.9669	0.0331	0.0222
673	0.055300	0.0331	0.9669	0.0331	0.0222
674	0.055300	0.0331	0.9669	0.0331	0.0222
675	0.055300	0.0331	0.9669	0.0331	0.0222
676	0.055300	0.0331	0.9669	0.0331	0.0222
677	0.055300	0.0331	0.9669	0.0331	0.0222
678	0.055300	0.0331	0.9669	0.0331	0.0222
679	0.055300	0.0331	0.9669	0.0331	0.0222
680	0.055300	0.0331	0.9669	0.0331	0.0222
681	0.055300	0.0331	0.9669	0.0331	0.0222
682	0.055300	0.0331	0.9669	0.0331	0.0222
683	0.055300	0.0331	0.9669	0.0331	0.0222
684	0.055300	0.0331	0.9669	0.0331	0.0222
685	0.055300	0.0331	0.9669	0.0331	0.0222
686	0.055300	0.0331	0.9669	0.0331	0.0222
687	0.055300	0.0331	0.9669	0.0331	0.0222
688	0.055300	0.0331	0.9669	0.0331	0.0222
689	0.055300	0.0331	0.9669	0.0331	0.0222
690	0.055300	0.0331	0.9669	0.0331	0.0222
691	0.055300	0.0331	0.9669	0.0331	0.0222
692	0.055300	0.0331	0.9669	0.0331	0.0222
693	0.055300	0.0331	0.9669	0.0331	0.0222
694	0.055300	0.0331	0.9669	0.0331	0.0222
695	0.055300	0.0331	0.9669	0.0331	0.0222
696	0.055300	0.0331	0.9669	0.0331	0.0222
697	0.055300	0.0331	0.9669	0.0331	0.0222
698	0.055300	0.0331	0.9669	0.0331	0.0222
699	0.055300	0.0331	0.9669	0.0331	0.0222
700	0.055300	0.0331	0.9669	0.0331	0.0222
701	0.055300	0.0331	0.9669	0.0331	0.0222
702	0.055300	0.0331	0.9669	0.0331	0.0222
703	0.055300	0.0331	0.9669	0.0331	0.0222
704	0.055300	0.0331	0.9669	0.0331	0.0222
705	0.055300	0.0331	0.9669	0.0331	0.0222
706	0.055300	0.0331	0.9669	0.0331	0.0222
707	0.055300	0.0331	0.9669	0.0331	0.0222
708	0.055300	0.0331	0.9669	0.0331	0.0222
709	0.055300	0.0331	0.9669	0.0331	0.0222
710	0.055300	0.0331	0.9669	0.0331	0.0222
711	0.055300	0.0331	0.9669	0.0331	0.0222
712	0.055300	0.0331	0.9669	0.0331	0.0222
713	0.055300	0.0331	0.9669	0.0331	0.0222
714	0.055300	0.0331	0.9669	0.0331	0.0222
715	0.055300	0.0331	0.9669	0.0331	0.0222
716	0.055300	0.0331	0.9669	0.0331	0.0222
717	0.055300	0.0331	0.9669	0.0331	0.0222
718	0.055300	0.0331	0.9669	0.0331	0.0222
719	0.055300	0.0331	0.9669	0.0331	0.0222
720	0.055300	0.0331	0.9669	0.0331	0.0222
721	0.055300	0.0331	0.9669	0.0331	0.0222
722	0.055300	0.0331	0.9669	0.0331	0.0222
723	0.055300	0.0331	0.9669	0.0331	0.0222
724	0.055300	0.0331	0.9669	0.0331	0.0222
725	0.055300	0.0331	0.9669	0.0331	0.0222
726	0.055300	0.0331	0.9669	0.0331	0.0222
727	0.055300	0.0331	0.9669	0.0331	0.0222
728	0.055300	0.0331	0.9669	0.0331	0.0222
729	0.055300	0.0331	0.9669	0.0331	0.0222
730	0.055300	0.0331	0.9669	0.0331	0.0222
731	0.055300	0.0331	0.9669	0.0331	0.0222
732	0.055300	0.0331	0.9669	0.0331	0.0222
733	0.055300	0.0331	0.9669	0.0331	0.0222
734	0.055300	0.0331	0.9669	0.0331	0.0222
735	0.055300	0.0331	0.9669	0.0331	0.0222
736	0.055300	0.0331	0.9669	0.0331	0.0222
737	0.055300	0.0331	0.9669	0.0331	0.0222
738	0.055300	0.0331	0.9669	0.0331	0.0222
739	0.055300	0.0331	0.9669	0.0331	0.0222
740	0.055300	0.0331	0.9669	0.0331	0.0222
741	0.055300	0.0331	0.9669	0.0331	0.0222
742	0.055300	0.0331	0.9669	0.0331	0.0222
743	0.055300	0.0331	0.9669	0.0331	0.0222
744	0.055300	0.0331	0.9669	0.0331	0.0222
745	0.055300	0.0331	0.9669	0.0331	0.0222
746	0.055300	0.0331	0.9669	0.0331	0.0222
747	0.055300	0.0331	0.9669	0.0331	0.0222
748	0.055300	0.0331	0.9669	0.0331	0.0222
749	0.055300	0.0331	0.9669	0.0331	0.0222
750	0.055300	0.0331	0.9669	0.0331	0.0222
751	0.055300	0.0331	0.9669	0.0331	0.0222
752	0.055300	0.0331	0.9669	0.0331	0.0222
753	0.055300	0.0331	0.9669	0.0331	0.0222
754	0.055300	0.0331	0.9669	0.0331	0.0222
755	0.055300	0.0331	0.9669	0.0331	0.0222
756	0.055300	0.0331	0.9669	0.0331	0.0222
757	0.055300	0.0331	0.9669	0.0331	0.0222
758	0.055300	0.0331	0.9669	0.0331	0.0222
759	0.055300	0.0331	0.9669	0.0331	0.0222
760	0.055300	0.0331	0.9669	0.0331	0.0222
761	0.055300	0.0331	0.9669	0.0331	0.0222
762	0.055300	0.0331	0.9669	0.0331	0.0222
763	0.055300	0.0331	0.9669	0.0331	0.0222
764	0.055300	0.0331	0.9669	0.0331	0.0222
765	0.055300	0.0331	0.9669	0.0331	0.0222
766	0.055300	0.0331	0.9669	0.0331	0.0222
767	0.055300	0.0331	0.9669	0.0331	0.0222
768	0.055300	0.0331	0.9669	0.0331	0.0222
769	0.055300	0.0331	0.9669	0.0331	0.0222
770	0.055300	0.0331	0.9669	0.0331	0.0222
771	0.055300	0.0331	0.9669	0.0331	0.0222
772	0.055300	0.0331	0.9669	0.0331	0.0222
773	0.055300	0.0331	0.9669	0.0331	0.0222
774	0.055300	0.0331	0.9669	0.0331	0.0222
775	0.055300	0.0331	0.9669	0.0331	0.0222
776	0.055300	0.0331	0.9669	0.0331	0.0222
777	0.055300	0.0331	0.9669	0.0331	0.0222
778	0.055300	0.0331	0.9669	0.0331	0.0222
779	0.055300	0.0331	0.9669	0.0331	0.0222
780	0.055300	0.0331	0.9669	0.0331	0.0222
781	0.055300	0.0331	0.9669	0.0331	0.0222
782	0.055300	0.0331	0.9669	0.0331	0.0222
783	0.055300	0.0331	0.9669	0.0331	0.0222
784	0.055300	0.0331	0.9669	0.0331	0.0222
785	0.055300	0.0331	0.9669	0.0331	0.0222
786	0.055300	0.0331	0.9669	0.0331	0.0222
787	0.055300	0.0331	0.9669	0.0331	0.0222
788	0.055300	0.0331	0.9669	0.0331	0.0222
789	0.055300	0.0331	0.9669	0.0331	0.0222
790	0.055300	0.0331	0.9669	0.0331	0.0222
791	0.055300	0.0331	0.9669	0.0331	0.0222
792	0.055300	0.0331	0.9669	0.0331	0.0222
793	0.055300	0.0331	0.9669	0.0331	0.0222
794	0.055300	0.0331	0.9669	0.0331	0.0222
795	0.055300	0.0331	0.9669	0.0331	0.0222
796	0.055300	0.0331	0.9669	0.0331	0.0222
797	0.055300	0.0331	0.9669	0.0331	0.0222
798	0.055300	0.0331	0.9669	0.0331	0.0222
799	0.055300	0.0331	0.9669	0.0331	0.0222
800	0.055300	0.0331	0.9669	0.0331	0.0222
801	0.055300	0.0331	0.9669	0.0331	0.0222
802	0.055300	0.0331	0.9669	0.0331	0.0222
803	0.055300	0.0331	0.9669	0.0331	0.0222
804	0.055300	0.0331	0.9669	0.0331	0.0222
805	0.055300	0.0331	0.9669	0.0331	0.0222
806	0.055300	0.0331	0.9669	0.0331	0.0222
807	0.055300	0.0331	0.9669	0.0331	0.0222
808	0.055300	0.0331	0.9669	0.0331	0.0222
809	0.055300	0.0331	0.9669	0.0331	0.0222
810	0.055300	0.0331	0.9669	0.0331	0.0222
811	0.055300	0.0331	0.9669	0.0331	0.0222
812	0.055300	0.0331	0.9669	0.0331	0.0222
813	0.055300	0.0331	0.9669	0.0331	0.0222
814	0.055300	0.0331	0.9669	0.0331	0.0222
815	0.055300	0.0331	0.9669	0.0331	0.0222
816	0.055300	0.0331	0.9669	0.0331	0.0222
817	0.055300	0.0331	0.9669	0.0331	0.0222
818	0.055300	0.0331	0.9669	0.0331	0.0222
819	0.055300	0.0331	0.9669	0.0331	0.0222
820	0.055300	0.0331	0.9669	0.0331	0.0222
821	0.055300	0.0331	0.9669	0.0331	0.0222
822	0.055300	0.0331	0.9669	0.0331	0.0222
823	0.055300	0.0331	0.9669	0.0331	0.0222
824	0.055300	0.0331	0.9669	0.0331	0.0222
825	0.055300	0.0331	0.9669	0.0331	0.0222
826	0.055300	0.0331	0.9669	0.0331	0.0222
827	0.055300	0.0331	0.9669	0.0331	0.0222
828	0.055300	0.0331	0.9669	0.0331	0.0222
829	0.055300	0.0331	0.9669	0.0331	0.0222
830	0.055300	0.0331	0.9669	0.0331	0.0222
831	0.055300	0.0331	0.9669	0.0331	0.0222
832	0.055300	0.0331	0.9669	0.0331	0.0222
833	0.055300	0.0331	0.9669	0.0331	0.0222
834	0.055300	0.0331	0.9669	0.0331	0.0222
835	0.055300	0.0331	0.9669	0.0331	0.0222
836	0.055300	0.0331	0.9669	0.0331	0.0222
837	0.055300	0.0331	0.9669	0.0331	0.0222
838	0.055300	0.0331	0.9669	0.0331	0.0222
839	0.055300	0.0331	0.9669	0.0331	0.0222
840	0.055300	0.0331	0.9669	0.0331	0.0222
841	0.055300	0.0331	0.9669	0.0331	0.0222
842	0.055300	0.0331	0.9669	0.0331	0.0222
843	0.055300	0.0331	0.9669	0.0331	0.0222
844	0.055300	0.0331	0.9669	0.0331	0.0222
845	0.055300	0.0331	0.9669	0.0331	0.0222
846	0.055300	0.0331	0.9669	0.0331	0.0222
847	0.055300	0.0331	0.9669	0.0331	0.0222
848	0.055300	0.0331	0.9669	0.0331	0.0222
849	0.055300	0.0331	0.9669	0.0331	0.0222
850	0.055300	0.0331	0.9669	0.0331	0.0222
851	0.055300	0.0331	0.9669	0.0331	0.0222
852	0.055300	0.0331	0.9669	0.0331	0.0222
853	0.055300	0.0331	0.9669	0.0331	0.0222
854	0.055300	0.0331	0.9669	0.0331	0.0222
855	0.055300	0.0331	0.9669	0.0331	0.0222
856	0.055300	0.0331	0.9669	0.0331	0.0222
857	0.055300	0.0331	0.9669	0.0331	0.0222
858	0.055300	0.0331	0.9669	0.0331	0.0222
859	0.055300	0.0331	0.9669	0.0331	0.0222
860	0.055300	0.0331	0.9669	0.0331	0.0222
861	0.055300	0.0331	0.9669	0.0331	0.0222
862	0.055300	0.0331	0.9669	0.0331	0.0222
863	0.055300	0.0331	0.9669	0.0331	0.0222
864	0.055300	0.0331	0.9669	0.0331	0.0222
865	0.055300	0.0331	0.9669	0.0331	0.0222
866	0.055300	0.0331	0.9669	0.0331	0.0222
867	0.055300	0.0331	0.9669	0.0331	0.0222
868	0.055300	0.0331	0.9669	0.0331	0.0222
869	0.055300	0.0331	0.9669	0.0331	0.0222
870	0.055300	0.0331	0.9669	0.0331	0.0222
871	0.055300	0.0331	0.9669	0.0331	0.0222
872	0.055300	0.0331	0.9669	0.0331	0.0222
873	0.055300	0.0331	0.9669	0.0331	0.0222
874	0.055300	0.0331	0.9669	0.0331	0.0222
875	0.055300	0.0331	0.9669	0.0331	0.0222
876	0.055300	0.0331	0.9669	0.0331	0.0222
877	0.055300	0.0331	0.9669	0.0331	0.0222
878	0.055300	0.0331	0.9669	0.0331	0.0222
879	0.055300	0.0331	0.9669	0.0331	0.0222
880	0.055300	0.0331	0.9669	0.0331	0.0222
881	0.055300	0.0331	0.9669	0.0331	0.0222
882	0.055300	0.0331	0.9669	0.0331	0.0222
883	0.055300	0.0331	0.9669	0.0331	0.0222
884	0.055300	0.0331	0.9669	0.0331	0.0222
885	0.055300	0.0331	0.9669	0.0331	0.0222
886	0.055300	0.0331	0.9669	0.0331	0.0222
887	0.055300	0.0331	0.9669	0.0331	0.0222
888	0.055300	0.0331	0.9669	0.0331	0.0222
889	0.055300	0.0331	0.9669	0.0331	0.0222
890	0.055300	0.0331	0.9669	0.0331	0.0222
891	0.055300	0.0331	0.9669	0.0331	0.0222
892	0.055300	0.0331	0.9669	0.0331	0.0222
893	0.055300	0.0331	0.9669	0.0331	0.0222
894	0.055300	0.0331	0.9669	0.0331	0.0222
895	0.055300	0.0331	0.9669	0.0331	0.0222
896	0.055300	0.0331	0.9669	0.0331	0.0222
897	0.055300	0.0331	0.9669	0.0331	0.0222
898	0.055300	0.0331	0.9669	0.0331	0.0222
899	0.055300	0.0331	0.9669	0.0331	0.0222
900	0.055300	0.0331	0.9669	0.0331	0.0222
901	0.055300	0.0331	0.9669	0.0331	0.0222
902	0.055300	0.0331	0.9669	0.0331	0.0222
903	0.055300	0.0331	0.9669	0.0331	0.0222
904	0.055300	0.0331	0.9669	0.0331	0.0222
905	0.055300	0.0331	0.9669	0.0331	0.0222
906	0.055300	0.0331	0.9669	0.0331	0.0222
907	0.055300	0.0331	0.9669	0.0331	0.0222
908	0.055300	0.0331	0.9669	0.0331	0.0222
909	0.055300	0.0331	0.9669	0.0331	0.0222
910	0.055300	0.0331	0.9669	0.0331	0.0222
911	0.055300	0.0331	0.9669	0.0331	0.0222
912	0.055300	0.0331	0.9669	0.0331	0.0222
913	0.055300	0.0331	0.9669	0.0331	0.0222
914	0.055300	0.0331	0.9669	0.0331	0.0222
915	0.055300	0.0331	0.9669	0.0331	0.0222
916	0.055300	0.0331	0.9669	0.0331	0.0222
917	0.055300	0.0331	0.9669	0.0331	0.0222
918	0.055300	0.0331	0.9669	0.0331	0.0222
919	0.055300	0.0331	0.9669	0.0331	0.0222
920	0.055300	0.0331	0.9669	0.0331	0.0222
921	0.055300	0.0331	0.9669	0.0331	0.0222
922	0.055300	0.0331	0.9669	0.0331	0.0222
923	0.055300	0.0331	0.9669	0.0331	0.0222
924	0.055300	0.0331	0.9669	0.0331	0.0222
925	0.055300	0.0331	0.9669	0.0331	0.0222
926	0.055300	0.0331	0.9669	0.0331	0.0222
927	0.055300	0.0331	0.9669	0.0331	0.0222
928	0.055300	0.0331	0.9669	0.0331	0.0222
929	0.055300	0.0331	0.9669	0.0331	0.0222
930	0.055300	0.0331	0.9669	0.0331	0.0222
931	0.055300	0.0331	0.9669	0.0331	0.0222
932	0.055300	0.0331	0.9669	0.0331	0.0222
933	0.055300	0.0331	0.9669	0.0331	0.0222
934	0.055300	0.0331	0.9669	0.0331	0.0222
935	0.055300	0.0331	0.9669	0.0331	0.0222
936	0.055300	0.0331	0.9669	0.0331	0.0222
937	0.055300	0.0331	0.9669	0.0331	0.0222
938	0.055300	0.0331	0.9669	0.0331	0.0222
939	0.055300	0.0331	0.9669	0.0331	0.0222
940	0.055300	0.0331	0.9669	0.0331	0.0222
941	0.055300	0.0331	0.9669	0.0331	0.0222
942	0.055300	0.0331	0.9669	0.0331	0.0222
943	0.055300	0.0331	0.9669	0.0331	0.0222
944	0.055300	0.0331	0.9669	0.0331	0.0222
945	0.055300	0.0331	0.9669	0.0331	0.0222
946	0.055300	0.0331	0.9669	0.0331	0.0222
947	0.055300	0.0331	0.9669	0.0331	0.0222
948	0.055300	0.0331	0.9669	0.0331	0.0222
949	0.055300	0.0331	0.9669	0.0331	0.0222
950	0.055300	0.0331	0.9669	0.0331	0.0222
951	0.055300	0.0331	0.9669	0.0331	0.0222
952	0.055300	0.0331	0.9669	0.0331	0.0222
953	0.055300	0.0331	0.9669	0.0331	0.0222
954	0.055300	0.0331	0.9669	0.0331	0.0222
955	0.055300	0.0331	0.9669	0.0331	0.0222
956	0.055300	0.0331	0.9669	0.0331	0.0222
957	0.055300	0.0331	0.9669	0.0331	0.0222
958	0.055300	0.0331	0.9669	0.0331	0.0222
959	0.055300	0.0331	0.9669	0.0331	0.0222
960	0.055300	0.0331	0.9669	0.0331	0.0222
961	0.055300	0.0331	0.9669	0.0331	0.0222
962	0.055300	0.0331	0.9669	0.0331	0.0222
963	0.055300	0.0331	0.9669	0.0331	0.0222
964	0.055300	0.0331	0.9669	0.0331	0.0222
965	0.055300	0.0331	0.9669	0.0331	0.0222
966	0.055300	0.0331	0.9669	0.0331	0.0222
967	0.055300	0.0331	0.9669	0.0331	0.0222
968	0.055300	0.0331	0.9669	0.0331	0.0222
969	0.055300	0.0331	0.9669	0.0331	0.0222
970	0.055300	0.0331	0.9669	0.0331	0.0222
971	0.055300	0.0331	0.9669	0.0331	0.0222
972	0.055300	0.0331	0.9669	0.0331	0.0222
973	0.055300	0.0331	0.9669	0.0331	0.0222
974	0.055300	0.0331	0.9669	0.0331	0.0222
975	0.055300	0.0331	0.9669	0.0331	0.0222
976	0.055300	0.0331	0.9669	0.0331	0.0222
977	0.055300	0.0331	0.9669	0.0331	0.0222
978	0.055300	0.0331	0.9669	0.0331	0.0222
979	0.055300	0.0331	0.9669	0.0331	0.0222
980	0.055300	0.0331	0.9669	0.0331	0.0222
981	0.055300	0.0331	0.9669	0.0331	0.0222
982	0.055300	0.0331	0.9669	0.0331	0.0222
983	0.055300	0.0331	0.9669	0.0331	0.0222
984	0.055300	0.0331	0.9669	0.0331	0.0222
985	0.055300	0.0331	0.9669	0.0331	0.0222
986	0.055300	0.0331	0.9669	0.0331	0.0222
987	0.055300	0.0331	0.9669	0.0331	0.0222
988	0.055300	0.0331	0.9669	0.0331	0.0222
989	0.055300	0.0331	0.9669	0.0331	0.0222
990	0.055300	0.0331	0.9669	0.0331	0.0222
991	0.055300	0.0331	0.9669	0.0331	0.0222
992	0.055300	0.0331	0.9669	0.0331	0.0222
993	0.055300	0.0331	0.9669	0.0331	0.0222
994	0.055300	0.0331	0.9669	0.0331	0.0222
995	0.055300	0.0331	0.9669	0.0331	0.0222
996	0.055300	0.0331	0.9669	0.0331	0.0222
997	0.055300	0.0331	0.9669	0.0331	0.0222
998	0.055300	0.0331	0.9669	0.0331	0.0222
999	0.055300	0.0331	0.9669	0.0331	0.0222
1000	0.055300	0.0331	0.9669	0.0331	0.0222
1001	0.055300	0.0331	0.9669	0.0331	0.0222
1002	0.055300	0.0331	0.9669	0.0331	0.0222
1003	0.055300	0.0331	0.9669	0.0331	0.0222
1004	0.055300	0.0331	0.9669	0.0331	0.0222
1005	0.055300	0.0331	0.9669	0.0331	0.0222
1006	0.055300	0.0331	0.9669	0.0331	0.0222
1007	0.055300	0.0331	0.9669	0.0331	0.0222
1008	0.055300	0.0331	0.9669	0.0331	0.0222
1009	0.055300	0.0331	0.9669	0.0331	0.0222
1010	0.055300	0.0331	0.9669	0.0331	0.0222
1011	0.055300	0.0331	0.9669	0.0331	0.0222
1012	0.055300	0.0331	0.9669	0.0331	0.0222
1013	0.055300	0.0331	0.9669	0.0331	0.0222
1014	0.055300	0.0331	0.9669	0.0331	0.0222
1015	0.055300	0.0331	0.9669	0.0331	0.0222
1016	0.055300	0.0331	0.9669	0.0331	0.0222
1017	0.055300	0.0331	0.9669	0.0331	0.0222
1018	0.055300	0.0331	0.9669	0.0331	0.0222
1019	0.055300	0.0331	0.9669	0.0331	0.0222
1020	0.055300	0.0331	0.9669	0.0331	0.0222
1021	0.055300	0.0331	0.9669	0.0331	0.0222
1022	0.055300	0.0331	0.9669	0.0331	0.0222
1023	0.055300	0.0331	0.9669	0.0331	0.0222
1024	0.055300	0.0331	0.9669	0.0331	0.0222
1025	0.055300	0.0331	0.9669	0.0331	0.0222
1026	0.055300	0.0331	0.9669	0.0331	0.0222
1027	0.055300	0.0331	0.9669	0.0331	0.0222
1028	0.055300	0.0331	0.9669	0.0331	0.0222
1029	0.055300	0.0331	0.9669	0.0331	0.0222
1030	0.055300	0.0331	0.9669	0.0331	0.0222
1031	0.055300	0.0331	0.9669	0.0331	0.0222
1032	0.055300	0.0331	0.9669	0.0331	0.0222
1033	0.055300	0.0331	0.9669	0.0331	0.0222
1034	0.055300	0.0331	0.9669	0.0331	0.0222
1035	0.055300	0.0331	0.9669	0.0331	0.0222
1036	0.055300	0.0331	0.9669	0.0331	0.0222
1037	0.055300	0.0331	0.9669	0.0331	0.0222
1038	0.055300	0.0331	0.9669	0.0331	0.0222
1039	0.055300	0.0331	0.9669	0.0331	0.0222
1040	0.055300	0.0331	0.9669	0.0331	0.0222
1041	0.055300	0.0331	0.9669	0.0331	0.0222
1042	0.055300	0.0331	0.9669	0.0331	0.0222
1043	0.055300	0.0331	0.9669	0.0331	0.0222
1044	0.055300	0.0331	0.9669	0.0331	0.0222
1045	0.055300	0.0331	0.9669	0.0331	0.0222
1046	0.055300	0.0331	0.9669	0.0331	0.0222
1047	0.055300	0.0331	0.9669	0.0331	0.0222
1048	0.055300	0.0331	0.9669	0.0331	0.0222
1049	0.055300	0.0331	0.9669	0.0331	0.0222
1050	0.055300	0.0331	0.9669	0.0331	0.0222
1051	0.055300	0.0331	0.9669	0.0331	0.0222
1052	0.055300	0.0331	0.9669	0.0331	0.0222
1053	0.055300	0.0331	0.9669	0.0331	0.0222
1054	0.055300	0.0331	0.9669	0.0331	0.0222
1055	0.055300	0.0331	0.9669	0.0331	0.0222
1056	0.055300	0.0331	0.9669	0.0331	0.0222
1057	0.055300	0.0331	0.9669	0.0331	0.0222
1058	0.055300	0.0331	0.9669	0.0331	0.0222
1059	0.055300	0.0331	0.9669	0.0331	0.0222
1060	0.055300	0.0331	0.9669	0.0331	0.0222
1061	0.055300	0.0331	0.9669	0.0331	0.0222
1062	0.055300	0.0331	0.9669	0.0331	0.0222
1063	0.055300	0.0331	0.9669	0.0331	0.0222
1064	0.055300	0.0331	0.9669	0.0331	0.0222
1065	0.055300	0.0331	0.9669	0.0331	0.0222
1066	0.055300	0.0331	0.9669	0.0331	0.0222
1067	0.055300	0.0331	0.9669	0.0331	0.0222
1068	0.055300	0.0331	0.9669	0.0331	0.0222
1069	0.055300	0.0331	0.9669	0.0331	0.0222
1070	0.055300	0.0331	0.9669	0.0331	0.0222
1071	0.055300	0.0331	0.9669	0.0331	0.0222
1072	0.055300	0.0331	0.9669	0.0331	0.0222
1073	0.055300	0.0331	0.9669	0.0331	0.0222
1074	0.055300	0.0331	0.9669	0.0331	0.0222
1075	0.055300	0.0331	0.9669	0.0331	0.0222
1076	0.055300	0.0331	0.9669	0.0331	0.0222
1077	0.055300	0.0331	0.9669	0.0331	0.0222
1078	0.055300	0.0331	0.9669	0.0331	0.0222
1079	0.055300	0.0331	0.9669	0.0331	0.0222
1080	0.055300	0.0331	0.9669	0.0331	0.0222
1081	0.055300	0.0331	0.9669	0.0331	0.0222
1082	0.055300	0.0331	0.9669	0.0331	0.0222
1083	0.055300	0.0331	0.9669	0.0331	0.0222
1084	0.055300	0.0331	0.9669	0.0331	0.0222
1085	0.055300	0.0331	0.9669	0.0331	0.0222
1086	0.055300	0.0331	0.9669	0.0331	0.0222
1087	0.055300	0.0331	0.9669	0.0331	0.0222
1088	0.055300	0.0331	0.9669	0.0331	0.0222
1089	0.055300	0.0331	0.9669	0.0331	0.0222
1090	0.055300	0.0331	0.9669	0.0331	0.0222
1091	0.055300	0.0331	0.9669	0.0331	0.0222
1092	0.055300	0.0331	0.9669	0.0331	0.0222
1093	0.055300	0.0331	0.9669	0.0331	0.0222
1094	0.055300	0.0331	0.9669	0.0331	0.0222
1095	0.055300	0.0331	0.9669	0.0331	0.0222
1096	0.055300	0.0331	0.9669	0.0331	0.0222
1097	0.055300	0.0331	0.9669	0.0331	0.0222
1098	0.055300	0.0331	0.9669	0.0331	0.0222
1099	0.055300	0.0331	0.9669	0.0331	0.0222
1100	0.055300	0.0331	0.9669	0.0331	0.0222
1101	0.055300	0.0331	0.9669	0.0331	0.0222
1102	0.055300	0.0331	0.9669	0.0331	0.0222
1103	0.055300	0.0331	0.9669	0.0331	0.0222
1104	0.055300	0.0331	0.9669	0.0331	0.0222
1105	0.055300	0.0331	0.9669	0.0331	0.0222
1106	0.055300	0.0331	0.9669	0.0331	0.0222
1107	0.055300	0.0331	0.9669	0.0331	0.0222
1108	0.055300	0.0331	0.9669	0.0331	0.0222
1109	0.055300	0.0331	0.9669	0.0331	0.0222
1110	0.055300	0.0331	0.9669	0.0331	0.0222
1111	0.055300	0.0331	0.9669	0.0331	0.0222
1112	0.055300	0.0331	0.9669	0.0331	0.0222
1113	0.055300	0.0331	0.9669	0.0331	0.0222
1114	0.055300	0.0331	0.9669	0.0331	0.0222
1115	0.055300	0.0331	0.9669	0.0331	0.0222
1116	0.055300	0.0331	0.9669	0.0331	0.0222
1117	0.055300	0.0331	0.9669	0.0331	0.0222
1118	0.055300	0.0331	0.9669	0.0331	0.0222
1119	0.055300	0.0331	0.9669	0.0331	0.0222
1120	0.055300	0.0331	0.9669	0.0331	0.0222
1121	0.055300	0.0331	0.9669	0.0331	0.0222
1122	0.055300	0.0331	0.9669	0.0331	0.0222
1123	0.055300	0.0331	0.9669	0.0331	0.0222
1124	0.055300	0.0331	0.9669	0.0331	0.0222
1125	0.055300	0.0331	0.9669	0.0331	0.0222
1126	0.055300	0.0331	0.9669	0.0331	0.0222
1127	0.055300	0.0331	0.9669	0.0331	0.0222
1128	0.055300	0.0331	0.9669	0.0331	0.0222
1129	0.055300	0.0331	0.9669	0.0331	0.0222
1130	0.055300	0.0331	0.9669	0.0331	0.0222
1131	0.055300	0.0331	0.9669	0.0331	0.0222
1132	0.055300	0.0331	0.9669	0.0331	0.0222
1133	0.055300	0.0331	0.9669	0.0331	0.0222
1134	0.055300	0.0331	0.9669	0.0331	0.0222
1135	0.055300	0.0331	0.9669	0.0331	0.0222
1136	0.055300	0.0331	0.9669	0.0331	0.0222
1137	0.055300	0.0331	0.9669	0.0331	0.0222
1138	0.055300	0.0331	0.9669	0.0331	0.0222
1139	0.055300	0.0331	0.9669	0.0331	0.0222
1140	0.055300	0.0331	0.9669	0.0331	0.0222
1141	0.055300	0.0331	0.9669	0.0331	0.0222
1142	0.055300	0.0331	0.9669	0.0331	0.0222
1143	0.055300	0.0331	0.9669	0.0331	0.0222
1144	0.055300	0.0331	0.9669	0.0331	0.0222
1145	0.055300	0.0331	0.9669	0.0331	0.0222
1146	0.055300	0.0331	0.9669	0.0331	0.0222
1147	0.055300	0.0331	0.9669	0.0331	0.0222
1148	0.055300	0.0331	0.9669	0.0331	0.0222
1149	0.055300	0.0331	0.9669	0.0331	0.0222
1150	0.055300	0.0331	0.9669	0.0331	0.0222
1151	0.055300	0.0331	0.9669	0.0331	0.0222
1152	0.055300	0.0331	0.9669	0.0331	0.0222
1153	0.055300	0.0331	0.9669	0.0331	0.0222
1154	0.055300	0.0331	0.9669	0.0331	0.0222
1155	0.055300	0.0331	0.9669	0.0331	0.0222
1156	0.055300	0.0331	0.9669	0.0331	0.0222
1157	0.055300	0.0331	0.9669	0.0331	0.0222
1158	0.055300	0.0331	0.9669	0.0331	0.0222
1159	0.055300	0.0331	0.9669	0.0331	0.0222
1160	0.055300	0.0331	0.9669	0.0331	0.0222
1161	0.055300	0.0331	0.9669	0.0331	0.0222
1162	0.055300	0.0331	0.9669	0.0331	0.0222
1163	0.055300	0.0331	0.9669	0.0331	0.0222
1164	0.055300	0.0331	0.9669	0.0331	0.0222
1165	0.055300	0.0331	0.9669	0.0331	0.0222
1166	0.055300	0.0331	0.9669	0.0331	0.0222
1167	0.055300	0.0331	0.9669	0.0331	0.0222
1168	0.055300	0.0331	0.9669	0.0331	0.0222
1169	0.055300	0.0331	0.9669	0.0331	0.0222
1170	0.055300	0.0331	0.9669	0.0331	0.0222
1171	0.055300	0.0331	0.9669	0.0331	0.0222
1172	0.055300	0.0331	0.9669	0.0331	0.0222
1173	0.055300	0.0331	0.9669	0.0331	0.0222
1174	0.055300	0.0331	0.9669	0.0331	0.0222
1175	0.055300	0.0331	0.9669	0.0331	0.0222
1176	0.055300	0.0331	0.9669	0.0331	0.0222
1177	0.055300	0.0331	0.9669	0.0331	0.0222
1178	0.055300	0.0331	0.9669	0.0331	0.0222
1179	0.055300	0.0331	0.9669	0.0331	0.0222
1180	0.055300	0.0331	0.9669	0.0331	0.0222
1181	0.055300	0.0331	0.9669	0.0331	0.0222
1182	0.055300	0.0331	0.9669	0.0331	0.0222
1183	0.055300	0.0331	0.9669	0.0331	0.0222
1184	0.055300	0.0331	0.9669	0.0331	0.0222
1185	0.055300	0.0331	0.9669	0.0331	0.0222
1186	0.055300	0.0331	0.9669	0.0331	0.0222
1187	0.055300	0.0331	0.9669	0.0331	0.0222
1188	0.055300	0.0331	0.9669	0.0331	0.0222
1189	0.055300	0.0331	0.9669	0.0331	0.0222
1190	0.055300	0.0331	0.9669	0.0331	0.0222
1191	0.055300	0.0331	0.9669	0.0331	0.0222
1192	0.055300	0.0331	0.9669	0.0331	0.0222
1193	0.055300	0.0331	0.9669	0.0331	0.0222
1194	0.055300	0.0331	0.9669	0.0331	0.0222
1195	0.055300	0.0331	0.9669	0.0331	0.0222
1196	0.055300	0.0331	0.9669	0.0331	0.0222
1197	0.055300	0.0331	0.9669	0.0331	0.0222
1198	0.055300	0.0331	0.9669	0.0331	0.0222
1199	0.055300	0.0331	0.9669	0.0331	0.0222
1200	0.055300	0.0331	0.9669	0.0331	0.0222
1201	0.055300	0.0331	0.9669	0.0331	0.0222
1202	0.055300	0.0331	0.9669	0.0331	0.0222
1203	0.055300	0.0331	0.9669	0.0331	0.0222
1204	0.055300	0.0331	0.9669	0.0331	0.0222
1205	0.055300	0.0331	0.9669	0.0331	0.0222
1206	0.055300	0.0331	0.9669	0.0331	0.0222
1207	0.055300	0.0331	0.9669	0.0331	0.0222
1208	0.055300	0.0331	0.9669	0.0331	0.0222
1209	0.055300	0.0331	0.9669	0.0331	0.0222
1210	0.055300	0.0331	0.9669	0.0331	0.0222
1211	0.055300	0.0331	0.9669	0.0331	0.0222
1212	0.055300	0.0331	0.9669	0.0331	0.0222
1213	0.055300	0.0331	0.9669	0.0331	0.0222
1214	0.055300	0.0331	0.9669	0.0331	0.0222
1215	0.055300	0.0331	0.9669	0.0331	0.0222
1216	0.055300	0.0331	0.9669	0.0331	0.0222
1217	0.055300	0.0331	0.9669	0.0331	0.0222
1218	0.055300	0.0331	0.9669	0.0331	0.0222
1219	0.055300	0.0331	0.9669	0.0331	0.0222
1220	0.055300	0.0331	0.9669	0.0331	0.0222
1221	0.055300	0.0331	0.9669	0.0331	0.0222
1222	0.055300	0.0331	0.9669	0.0331	0.0222
1223	0.055300	0.0331	0.9669	0.0331	0.0222
1224	0.055300	0.0331	0.9669	0.0331	0.0222
1225	0.055300	0.0331	0.9669	0.0331	0.0222
1226	0.055300	0.0331	0.9669	0.0331	0.0222
1227	0.055300	0.0331	0.9669	0.0331	0.0222
1228	0.055300	0.0331	0.9669	0.0331	0.0222
1229	0.055300	0.0331	0.9669	0.0331	0.0222
1230	0.055300	0.0331	0.9669	0.0331	0.0222
1231	0.055300	0.0331	0.9669	0.0331	0.0222
1232	0.055300	0.0331	0.9669	0.0331	0.0222
1233	0.055300	0.0331	0.9669	0.0331	0.0222
1234	0.055300	0.0331	0.9669	0.0331	0.0222
1235	0.055300	0.0331	0.9669	0.0331	0.0222
1236	0.055300	0.0331	0.9669	0.0331	0.0222
1237	0.055300	0.0331	0.9669	0.0331	0.0222
1238	0.055300	0.0331	0.9669	0.0331	0.0222
1239	0.055300	0.0331	0.9669	0.0331	0.0222
1240	0.055300	0.0331	0.9669	0.0331	0.0222
1241	0.055300	0.0331	0.9669	0.0331	0.0222
1242	0.055300	0.0331	0.9669	0.0331	0.0222
1243	0.055300	0.0331	0.9669	0.0331	0.0222
1244	0.055300	0.0331	0.9669	0.0331	0.0222
1245	0.055300	0.0331	0.9669	0.0331	0.0222
1246	0.055300	0.0331	0.9669	0.0331	0.0222
1247	0.055300	0.0331	0.9669	0.0331	0.0222
1248	0.055300	0.0331	0.9669	0.0331	0.0222
1249	0.055300	0.0331	0.9669	0.0331	0.0222
1250	0.055300	0.0331	0.9669	0.0331	0.0222
1251	0.055300	0.0331	0.9669	0.0331	0.0222
1252	0.055300	0.0331	0.9669	0.0331	0.0222
1253	0.055300	0.0331	0.9669	0.0331	0.0222
1254	0.055300	0.0331	0.9669	0.0331	0.0222
1255	0.055300	0.0331	0.9669	0.0331	0.0222
1256	0.055300	0.0331	0.9669	0.0331	0.0222
1257	0.055300	0.0331	0.9669	0.0331	0.0222
1258	0.055300	0.0331	0.9669	0.0331	0.0222
1259	0.055300	0.0331	0.9669	0.0331	0.0222
1260	0.055300	0.0331	0.9669	0.0331	0.0222
1261	0.055300	0.0331	0.9669	0.0331	0.0222
1262	0.055300	0.0331	0.9669	0.0331	0.0222
1263	0.055300	0.0331	0.9669	0.0331	0.0222
1264	0.055300	0.0331	0.9669	0.0331	0.0222
1265	0.055300	0.0331	0.9669	0.0331	0.0222
1266	0.055300	0.0331	0.9669	0.0331	0.0222
1267	0.055300	0.0331	0.9669	0.0331	0.0222
1268	0.055300	0.0331	0.9669	0.0331	0.0222
1269	0.055300	0.0331	0.9669	0.0331	0.0222
1270	0.055300	0.0331	0.9669	0.0331	0.0222
1271	0.055300	0.0331	0.9669	0.0331	0.0222
1272	0.055300	0.0331	0.9669	0.0331	0.0222
1273	0.055300	0.0331	0.9669	0.0331	0.0222
1274	0.055300	0.0331	0.9669	0.0331	0.0222
1275	0.055300	0.0331	0.9669	0.0331	0.0222
1276	0.055300	0.0331	0.9669	0.0331	0.0222
1277	0.055300	0.0331	0.9669	0.0331	0.0222
1278	0.055300	0.0331	0.9669	0.0331	0.0222
1279	0.055300	0.0331	0.9669	0.0331	0.0222
1280	0.055300	0.0331	0.9669	0.0331	0.0222
1281	0.055300	0.0331	0.9669	0.0331	0.0222
1282	0.055300	0.0331	0.9669	0.0331	0.0222
1283	0.055300	0.0331	0.9669	0.0331	0.0222
1284	0.055300	0.0331	0.9669	0.0331	0.0222
1285	0.055300	0.0331	0.9669	0.0331	0.0222
1286	0.055300	0.0331	0.9669	0.0331	0.0222
1287	0.055300	0.0331	0.9669	0.0331	0.0222
1288	0.055300	0.0331	0.9669	0.0331	0.0222
1289	0.055300	0.0331	0.9669	0.0331	0.0222
1290	0.055300	0.0331	0.9669	0.0331	0.0222
1291	0.055300	0.0331	0.9669	0.0331	0.0222
1292	0.055300	0.0331	0.9669	0.0331	0.0222
1293	0.055300	0.0331	0.9669	0.0331	0.0222
1294	0.055300	0.0331	0.9669	0.0331	0.0222
1295	0.055300	0.0331	0.9669	0.0331	0.0222
1296	0.055300	0.0331	0.9669	0.0331	0.0222
1297	0.055300	0.0331	0.9669	0.0331	0.0222
1298	0.055300	0.0331	0.9669	0.0331	0.0222
1299	0.055300	0.0331	0.9669	0.0331	0.0222
1300	0.055300	0.0331	0.9669	0.0331	0.0222
1301	0.055300	0.0331	0.9669	0.0331	0.0222
1302	0.055300	0.0331	0.9669	0.0331	0.0222
1303	0.055300	0.0331	0.9669	0.0331	0.0222
1304	0.055300	0.0331	0.9669	0.0331	0.0222
1305	0.055300	0.0331	0.9669	0.0331	0.0222
1306	0.055300	0.0331	0.9669	0.0331	0.0222
1307	0.055300	0.0331	0.9669	0.0331	0.0222
1308	0.055300	0.0331	0.9669	0.0331	0.0222
1309	0.055300	0.0331	0.9669	0.0331	0.0222
1310	0.055300	0.0331	0.9669	0.0331	0.0222
1311	0.055300	0.0331	0.9669	0.0331	0.0222
1312	0.055300	0.0331	0.9669	0.0331	0.0222
1313	0.055300	0.0331	0.9669	0.0331	0.0222
1314	0.055300	0.0331	0.9669	0.0331	0.0222
1315	0.055300	0.0331	0.9669	0.0331	0.0222
1316	0.055300	0.0331	0.9669	0.0331	0.0222
1317	0.055300	0.0331	0.9669	0.0331	0.0222
1318	0.055300	0.0331	0.9669	0.0331	0.0222
1319	0.055300	0.0331	0.9669	0.0331	0.0222
1320	0.055300	0.0331	0.9669	0.0331	0.0222
1321	0.055300	0.0331	0.9669	0.0331	0.0222
1322	0.055300	0.0331	0.9669	0.0331	0.0222
1323	0.055300	0.0331	0.9669	0.0331	0.0222
1324	0.055300	0.0331	0.9669	0.0331	0.0222
1325	0.055300	0.0331	0.9669	0.0331	0.0222
1326	0.055300	0.0331	0.9669	0.0331	0.0222
1327	0.055300	0.0331	0.9669	0.0331	0.0222
1328	0.055300	0.0331	0.9669	0.0331	0.0222
1329	0.055300	0.0331	0.9669	0.0331	0.0222
1330	0.055300	0.0331	0.9669	0.0331	0.0222
1331	0.055300	0.0331	0.9669	0.0331	0.0222
1332	0.055300	0.0331	0.9669	0.0331	0.0222
1333	0.055300	0.0331	0.9669	0.0331	0.0222
1334	0.055300	0.0331	0.9669	0.0331	0.0222
1335	0.055300	0.0331	0.9669	0.0331	0.0222
1336	0.055300	0.0331	0.9669	0.0331	0.0222
1337	0.055300	0.0331	0.9669	0.0331	0.0222
1338	0.055300	0.0331	0.9669	0.0331	0.0222
1339	0.055300	0.0331	0.9669	0.0331	0.0222
1340	0.055300	0.0331	0.9669	0.0331	0.0222
1341	0.055300	0.0331	0.9669	0.0331	0.0222
1342	0.055300	0.0331	0.9669	0.0331	0.0222
1343	0.055300	0.0331	0.9669	0.0331	0.0222
1344	0.055300	0.0331	0.9669	0.0331	0.0222
1345	0.055300	0.0331	0.9669	0.0331	0.0222
1346	0.055300	0.0331	0.9669	0.0331	0.0222
1347	0.055300	0.0331	0.9669	0.0331	0.0222
1348	0.055300	0.0331	0.9669	0.0331	0.0222
1349	0.055300	0.0331	0.9669	0.0331	0.0222
1350	0.055300	0.0331	0.9669	0.0331	0.0222
1351	0.055300	0.0331	0.9669	0.0331	0.0222
1352	0.055300	0.0331	0.9669	0.0331	0.0222
1353	0.055300	0.0331	0.9669	0.0331	0.0222
1354	0.055300	0.0331	0.9669	0.0331	0.0222
1355	0.055300	0.0331	0.9669	0.0331	0.0222
1356	0.055300	0.0331	0.9669	0.0331	0.0222
1357	0.055300	0.0331	0.9669	0.0331	0.0222
1358	0.055300	0.0331	0.9669	0.0331	0.0222
1359	0.055300	0.0331	0.9669	0.0331	0.0222
1360	0.055300	0.0331	0.9669	0.0331	0.0222
1361	0.055300	0.0331	0.9669	0.0331	0.0222
1362	0.055300	0.0331	0.9669	0.0331	0.0222
1363	0.055300	0.0331	0.9669	0.0331	0.0222
1364	0.055300	0.0331	0.9669	0.0331	0.0222
1365	0.055300	0.0331	0.9669	0.0331	0.0222
1366	0.055300	0.0331	0.9669	0.0331	0.0222
1367	0.055300	0.0331	0.9669	0.0331	0.0222
1368	0.055300	0.0331	0.9669	0.0331	0.0222
1369	0.055300	0.0331	0.9669	0.0331	0.0222
1370	0.055300	0.0331	0.9669	0.0331	0.0222
1371	0.055300	0.0331	0.9669	0.0331	0.0222
1372	0.055300	0.0331	0.9669	0.0331	0.0222
1373	0.055300	0.0331	0.9669	0.0331	0.0222
1374	0.055300	0.0331	0.9669	0.0331	0.0222
1375	0.055300	0.0331	0.9669	0.0331	0.0222
1376	0.055300	0.0331	0.9669	0.0331	0.0222
1377	0.055300	0.0331	0.9669	0.0331	0.0222
1378	0.055300	0.0331	0.9669	0.0331	0.0222
1379	0.055300	0.0331	0.9669	0.0331	0.0222
1380	0.055300	0.0331	0.9669	0.0331	0.0222
1381	0.055300	0.0331	0.9669	0.0331	0.0222
1382	0.055300	0.0331	0.9669	0.0331	0.0222
1383	0.055300	0.0331	0.9669	0.0331	0.0222
1384	0.055300	0.0331	0.9669	0.0331	0.0222
1385	0.055300	0.0331	0.9669	0.0331	0.0222
1386	0.055300	0.0331	0.9669	0.0331	0.0222
1387	0.055300	0.0331	0.9669	0.0331	0.0222
1388	0.055300	0.0331	0.9669	0.0331	0.0222
1389	0.055300	0.0331	0.9669	0.0331	0.0222
1390	0.055300	0.0331	0.9669	0.0331	0.0222
1391	0.055300	0.0331	0.9669	0.0331	0.0222
1392	0.055300	0.0331	0.9669	0.0331	0.0222
1393	0.055300	0.0331	0.9669	0.0331	0.0222
1394	0.055300	0.0331	0.9669	0.0331	0.0222
1395	0.055300	0.0331	0.9669	0.0331	0.0222
1396	0.055300	0.0331	0.9669	0.0331	0.0222
1397	0.055300	0.0331	0.9669	0.0331	0.0222
1398	0.055300	0.0331	0.9669	0.0331	0.0222
1399	0.055300	0.0331	0.9669	0.0331	0.0222
1400	0.055300	0.0331	0.9669	0.0331	0.0222
1401	0.055300	0.0331	0.9669	0.0331	0.0222
1402	0.055300	0.0331	0.9669	0.0331	0.0222
1403	0.055300	0.0331	0.9669	0.0331	0.0222
1404	0.055300	0.0331	0.9669	0.0331	0.0222
1405	0.055300	0.0331	0.9669	0.0331	0.0222
1406	0.055300	0.0331	0.9669	0.0331	0.0222
1407	0.055300	0.0331	0.9669	0.0331	0.0222
1408	0.055300	0.0331	0.9669	0.0331	0.0222
1409	0.055300	0.0331	0.9669	0.0331	0.0222
1410	0.055300	0.0331	0.9669	0.0331	0.0222
1411	0.055300	0.0331	0.9669	0.0331	0.0222
1412	0.055300	0.0331	0.9669	0.0331	0.0222
1413	0.055300	0.0331	0.9669	0.0331	0.0222
1414	0.055300	0.0331	0.9669	0.0331	0.0222
1415	0.055300	0.0331	0.9669	0.0331	0.0222
1416	0.055300	0.0331	0.9669	0.0331	0.0222
1417	0.055300	0.0331	0.9669	0.0331	0.0222
1418	0.055300	0.0331	0.9669	0.0331	0.0222
1419	0.055300	0.0331	0.9669	0.0331	0.0222
1420	0.055300	0.0331	0.9669	0.0331	0.0222
1421	0.055300	0.0331	0.9669	0.0331	0.0222
1422	0.055300	0.0331	0.9669	0.0331	0.0222
1423	0.055300	0.0331	0.9669	0.0331	0.0222
1424	0.055300	0.0331	0.9669	0.0331	0.0222
1425	0.055300	0.0331	0.9669	0.0331	0.0222
1426	0.055300	0.0331	0.9669	0.0331	0.0222
1427	0.055300	0.0331	0.9669	0.0331	0.0222
1428	0.055300	0.0331	0.9669	0.0331	0.0222
1429	0.055300	0.0331	0.9669	0.0331	0.0222
1430	0.055300	0.0331	0.9669	0.0331	0.0222
1431	0.055300	0.0331	0.9669	0.0331	0.0222
1432	0.055300	0.0331	0.9669	0.0331	0.0222
1433	0.055300	0.0331	0.9669	0.0331	0.0222
1434	0.055300	0.0331	0.9669	0.0331	0.0222
1435	0.055300	0.0331	0.9669	0.0331	0.0222
1436	0.055300	0.0331	0.9669	0.0331	0.0222
1437	0.055300	0.0331	0.9669	0.0331	0.0222
1438	0.055300	0.0331	0.9669	0.0331	0.0222
1439	0.055300	0.0331	0.9669	0.0331	0.0222
1440	0.055300	0.0331	0.9669	0.0331	0.0222
1441	0.055300	0.0331	0.9669	0.0331	0.0222
1442	0.055300	0.0331	0.9669	0.0331	0.0222
1443	0.055300	0.0331	0.9669	0.0331	0.0222
1444	0.055300	0.0331	0.9669	0.0331	0.0222
1445	0.055300	0.0331	0.9669	0.0331	0.0222
1446	0.055300	0.0331	0.9669	0.0331	0.0222
1447	0.055300	0.0331	0.9669	0.0331	0.0222
1448	0.055300	0.0331	0.9669	0.0331	0.0222
1449	0.055300	0.0331	0.9669	0.0331	0.0222
1450	0.055300	0.0331	0.9669	0.0331	0.0222
1451	0.055300	0.0331	0.9669	0.0331	0.0222
1452	0.055300	0.0331	0.9669	0.0331	0.0222
1453	0.055300	0.0331	0.9669	0.0331	0.0222
1454	0.055300	0.0331	0.9669	0.0331	0.0222
1455	0.055300	0.0331	0.9669	0.0331	0.0222
1456	0.055300	0.0331	0.9669	0.0331	0.0222
1457	0.055300	0.0331	0.9669	0.0331	0.0222
1458	0.055300	0.0331	0.9669	0.0331	0.0222
1459	0.055300	0.0331	0.9669	0.0331	0.0222
1460	0.055300	0.0331	0.9669	0.0331	0.0222
1461	0.055300	0.0331	0.9669	0.0331	0.0222
1462	0.055300	0.0331	0.9669	0.0331	0.0222
1463	0.055300	0.0331	0.9669	0.0331	0.0222
1464	0.055300	0.0331	0.9669	0.0331	0.0222
1465	0.055300	0.0331	0.9669	0.0331	0.0222
1466	0.055300	0.0331	0.9669	0.0331	0.0222
1467	0.055300	0.0331	0.9669	0.0331	0.0222
1468	0.055300	0.0331	0.9669	0.0331	0.0222
1469	0.055300	0.0331	0.9669	0.0331	0.0222
1470	0.055300	0.0331	0.9669	0.0331	0.0222
1471	0.055300	0.0331	0.9669	0.0331	0.0222
1472	0.055300	0.0331	0.9669	0.0331	0.0222
1473	0.055300	0.0331	0.9669	0.0331	0.0222
1474	0.055300	0.0331	0.9669	0.0331	0.0222
1475	0.055300	0.0331	0.9669	0.0331	0.0222
1476	0.055300	0.0331	0.9669	0.0331	0.0222
1477	0.055300	0.0331	0.9669	0.0331	0.0222
1478	0.055300	0.0331	0.9669	0.0331	0.0222
1479	0.055300	0.0331	0.9669	0.0331	0.0222
1480	0.055300	0.0331	0.9669	0.0331	0.0222
1481	0.055300	0.0331	0.9669	0.0331	0.0222
1482	0.055300	0.0331	0.9669	0.0331	0.0222
1483	0.055300	0.0331	0.9669	0.0331	0.0222
1484	0.055300	0.0331	0.9669	0.0331	0.0222
1485	0.055300	0.0331	0.9669	0.0331	0.0222
1486	0.055300	0.0331	0.9669	0.0331	0.0222
1487	0.055300	0.0331	0.9669	0.0331	0.0222
1488	0.055300	0.0331	0.9669	0.0331	0.0222
1489	0.055300	0.0331	0.9669	0.0331	0.0222
1490	0.055300	0.0331	0.9669	0.0331	0.0222
1491	0.055300	0.0331	0.9669	0.0331	0.0222
1492	0.055300	0.0331	0.9669	0.0331	0.0222
1493	0.055300	0.0331	0.9669	0.0331	0.0222
1494	0.055300	0.0331	0.9669	0.0331	0.0222
1495	0.055300	0.0331	0.9669	0.0331	0.0222
1496	0.055300	0.0331	0.9669	0.0331	0.0222
1497	0.055300	0.0331	0.9669	0.0331	0.0222
1498	0.055300	0.0331	0.9669	0.0331	0.0222
1499	0.055300	0.0331	0.9669	0.0331	0.0222
1500	0.055300	0.0331	0.9669	0.0331	0.0222
1501	0.055300	0.0331	0.9669	0.0331	0.0222
1502	0.055300	0.0331	0.9669	0.0331	0.0222
1503	0.055300	0.0331	0.9669	0.0331	0.0222
1504	0.055300	0.0331	0.9669	0.0331	0.0222
1505	0.055300	0.0331	0.9669	0.0331	0.0222
1506	0.055300	0.0331	0.9669	0.0331	0.0222
1507	0.055300	0.0331	0.9669	0.0331	0.0222
1508	0.055300	0.0331	0.9669	0.0331	0.0222
1509	0.055300	0.0331	0.9669	0.0331	0.0222
1510	0.055300	0.0331	0.9669	0.0331	0.0222
1511	0.055300	0.0331	0.9669	0.0331	0.0222
1512	0.055300	0.0331	0.9669	0.0331	0.0222
1513	0.055300	0.0331	0.9669	0.0331	0.0222
1514	0.055300	0.0331	0.9669	0.0331	0.0222
1515	0.055300	0.0331	0.9669	0.0331	0.0222
1516	0.055300	0.0331	0.9669	0.0331	0.0222
1517	0.055300	0.0331	0.9669	0.0331	0.0222
1518	0.055300	0.0331	0.9669	0.0331	0.0222
1519	0.055300	0.0331	0.9669	0.0331	0.0222
1520	0.055300	0.0331	0.9669	0.0331	0.0222
1521	0.055300	0.0331	0.9669	0.0331	0.0222
1522	0.055300	0.0331	0.9669	0.0331	0.0222
1523	0.055300	0.0331	0.9669	0.0331	0.0222
1524	0.055300	0.0331	0.9669	0.0331	0.0222
1525	0.055300	0.0331	0.9669	0.0331	0.0222
1526	0.055300	0.0331	0.9669	0.0331	0.0222
1527	0.055300	0.0331	0.9669	0.0331	0.0222
1528	0.055300	0.0331	0.9669	0.0331	0.0222
1529	0.055300	0.0331	0.9669	0.0331	0.0222
1530	0.055300	0.0331	0.9669	0.0331	0.0222
1531	0.055300	0.0331	0.9669	0.0331	0.0222
1532	0.055300	0.0331	0.9669	0.0331	0.0222
1533	0.055300	0.0331	0.9669	0.0331	0.0222
1534	0.055300	0.0331	0.9669	0.0331	0.0222
1535	0.055300	0.0331	0.9669	0.0331	0.0222
1536	0.055300	0.0331	0.9669	0.0331	0.0222
1537	0.055300	0.0331	0.9669	0.0331	0.0222
1538	0.055300	0.0331	0.9669	0.0331	0.0222
1539	0.055300	0.0331	0.9669	0.0331	0.0222
1540	0.055300	0.0331	0.9669	0.0331	0.0222
1541	0.055300	0.0331	0.9669	0.0331	0.0222
1542	0.055300	0.0331	0.9669	0.0331	0.0222
1543	0.055300	0.0331	0.9669	0.0331	0.0222
1544	0.055300	0.0331	0.9669	0.0331	0.0222
1545	0.055300	0.0331	0.9669	0.0331	0.0222
1546	0.055300	0.0331	0.9669	0.0331	0.0222
1547	0.055300	0.0331	0.9669	0.0331	0.0222
1548	0.055300	0.0331	0.9669	0.0331	0.0222
1549	0.055300	0.0331	0.9669	0.0331	0.0222
1550	0.055300	0.0331	0.9669	0.0331	0.0222
1551	0.055300	0.0331	0.9669	0.0331	0.0222
1552	0.055300	0.0331	0.9669	0.0331	0.0222
1553	0.055300	0.0331	0.9669	0.0331	0.0222
1554	0.055300	0.0331	0.9669	0.0331	0.0222
1555	0.055300	0.0331	0.9669	0.0331	0.0222
1556	0.055300	0.0331	0.9669	0.0331	0.0222
1557	0.055300	0.0331	0.9669	0.0331	0.0222
1558	0.055300	0.0331	0.9669	0.0331	0.0222
1559	0.055300	0.0331	0.9669	0.0331	0.0222
1560	0.055300	0.0331	0.9669	0.0331	0.0222
1561	0.055300	0.0331	0.9669	0.0331	0.0222
1562	0.055300	0.0331	0.9669	0.0331	0.0222
1563	0.055300	0.0331	0.9669	0.0331	0.0222
1564	0.055300	0.0331	0.9669	0.0331	0.0222
1565	0.055300	0.0331	0.9669	0.0331	0.0222
1566	0.055300	0.0331	0.9669	0.0331	0.0222
1567	0.055300	0.0331	0.9669	0.0331	0.0222
1568	0.055300	0.0331	0.9669	0.0331	0.0222
1569	0.055300	0.0331	0.9669	0.0331	0.0222
1570	0.055300	0.0331	0.9669	0.0331	0.0222
1571	0.055300	0.0331	0.9669	0.0331	0.0222
1572	0.055300	0.0331	0.9669	0.0331	0.0222
1573	0.055300	0.0331	0.9669	0.0331	0.0222
1574	0.055300	0.0331	0.9669	0.0331	0.0222
1575	0.055300	0.0331	0.9669	0.0331	0.0222
1576	0.055300	0.0331	0.9669	0.0331	0.0222
1577	0.055300	0.0331	0.9669	0.0331	0.0222
1578	0.055300	0.0331	0.9669	0.0331	0.0222
1579	0.055300	0.0331	0.9669	0.0331	0.0222
1580	0.055300	0.0331	0.9669	0.0331	0.0222
1581	0.055300	0.0331	0.9669	0.0331	0.0222
1582	0.055300	0.0331	0.9669	0.0331	0.0222
1583	0.055300	0.0331	0.9669	0.0331	0.0222
1584	0.055300	0.0331	0.9669	0.0331	0.0222
1585	0.055300	0.0331	0.9669	0.0331	0.0222
1586	0.055300	0.0331	0.9669	0.0331	0.0222
1587	0.055300	0.0331	0.9669	0.0331	0.0222
1588	0.055300	0.0331	0.9669	0.0331	0.0222
1589	0.055300	0.0331	0.9669	0.0331	0.0222
1590	0.055300	0.0331	0.9669	0.0331	0.0222
1591	0.055300	0.0331	0.9669	0.0331	0.0222
1592	0.055300	0.0331	0.9669	0.0331	0.0222
1593	0.055300	0.0331	0.9669	0.0331	0.0222
1594	0.055300	0.0331	0.9669	0.0331	0.0222
1595	0.055300	0.0331	0.9669	0.0331	0.0222
1596	0.055300	0.0331	0.9669	0.0331	0.0222
1597	0.055300	0.0331	0.9669	0.0331	0.0222
1598	0.055300	0.0331	0.9669	0.0331	0.0222
1599	0.055300	0.0331	0.9669	0.0331	0.0222
1600	0.055300	0.0331	0.9669	0.0331	0.0222
1601	0.055300	0.0331	0.9669	0.0331	0.0222
1602	0.055300	0.0331	0.9669	0.0331	0.0222
1603	0.055300	0.0331	0.9669	0.0331	0.0222
1604	0.055300	0.0331	0.9669	0.0331	0.0222
1605	0.055300	0.0331	0.9669	0.0331	0.0222
1606	0.055300	0.0331	0.9669	0.0331	0.0222
1607	0.055300	0.0331	0.9669	0.0331	0.0222
1608	0.055300	0.0331	0.9669	0.0331	0.0222
1609	0.055300	0.0331	0.9669	0.0331	0.0222
1610	0.055300	0.0331	0.9669	0.0331	0.0222
1611	0.055300	0.0331	0.9669	0.0331	0.0222
1612	0.055300	0.0331	0.9669	0.0331	0.0222
1613	0.055300	0.0331	0.9669	0.0331	0.0222
1614	0.055300	0.0331	0.9669	0.0331	0.0222
1615	0.055300	0.0331	0.9669	0.0331	0.0222
1616	0.055300	0.0331	0.9669	0.0331	0.0222
1617	0.055300	0.0331	0.9669	0.0331	0.0222
1618	0.055300	0.0331	0.9669	0.0331	0.0222
1619	0.055300	0.0331	0.9669	0.0331	0.0222
1620	0.055300	0.0331	0.9669	0.0331	0.0222
1621	0.055300	0.0331	0.9669	0.0331	0.0222
1622	0.055300	0.0331	0.9669	0.0331	0.0222
1623	0.055300	0.0331	0.9669	0.0331	0.0222
1624	0.055300	0.0331	0.9669	0.0331	0.0222
1625	0.055300	0.0331	0.9669	0.0331	0.0222
1626	0.055300	0.0331	0.9669	0.0331	0.0222
1627	0.055300	0.0331	0.9669	0.0331	0.0222
1628	0.055300	0.0331	0.9669	0.0331	0.0222
1629	0.055300	0.0331	0.9669	0.0331	0.0222
1630	0.055300	0.0331	0.9669	0.0331	0.0222
1631	0.055300	0.0331	0.9669	0.0331	0.0222
1632	0.055300	0.0331	0.9669	0.0331	0.0222
1633	0.055300	0.0331	0.9669	0.0331	0.0222
1634	0.055300	0.0331	0.9669	0.0331	0.0222
1635	0.055300	0.0331	0.9669	0.0331	0.0222
1636	0.055300	0.0331	0.9669	0.0331	0.0222
1637	0.055300	0.0331	0.9669	0.0331	0.0222
1638	0.055300	0.0331	0.9669	0.0331	0.0222
1639	0.055300	0.0331	0.9669	0.0331	0.0222
1640	0.055300	0.0331	0.9669	0.0331	0.0222
1641	0.055300	0.0331	0.9669	0.0331	0.0222
1642	0.055300	0.0331	0.9669	0.0331	0.0222
1643	0.055300	0.0331	0.9669	0.0331	0.0222
1644	0.055300	0.0331	0.9669	0.0331	0.0222
1645	0.055300	0.0331	0.9669	0.0331	0.0222
1646	0.055300	0.0331	0.9669	0.0331	0.0222
1647	0.055300	0.0331	0.9669	0.0331	0.0222
1648	0.055300	0.0331	0.9669	0.0331	0.0222
1649	0.055300	0.0331	0.9669	0.0331	0.0222
1650	0.055300	0.0331	0.9669	0.0331	0.0222
1651	0.055300	0.0331	0.9669	0.0331	0.0222
1652	0.055300	0.0331	0.9669	0.0331	0.0222
1653	0.055300	0.0331	0.9669	0.0331	0.0222
1654	0.055300	0.0331	0.9669	0.0331	0.0222
1655	0.055300	0.0331	0.9669	0.0331	0.0222
1656	0.055300	0.0331	0.9669	0.0331	0.0222
1657	0.055300	0.0331	0.9669	0.0331	0.0222
1658	0.055300	0.0331	0.9669	0.0331	0.0222
1659	0.055300	0.0331	0.9669	0.0331	0.0222
1660	0.055300	0.0331	0.9669	0.0331	0.0222
1661	0.055300	0.0331	0.9669	0.0331	0.0222
1662	0.055300	0.0331	0.9669	0.0331	0.0222
1663	0.055300	0.0331	0.9669	0.0331	0.0222
1664	0.055300	0.0331	0.9669	0.0331	0.0222
1665	0.055300	0.0331	0.9669	0.0331	0.0222
1666	0.055300	0.0331	0.9669	0.0331	0.0222
1667	0.055300	0.0331	0.9669	0.0331	0.0222
1668	0.055300	0.0331	0.9669	0.0331	0.0222
1669	0.055300	0.0331	0.9669	0.0331	0.0222
1670	0.055300	0.0331	0.9669	0.0331	0.0222
1671	0.055300	0.0331	0.9669	0.0331	0.0222
1672	0.055300	0.0331	0.9669	0.0331	0.0222
1673	0.055300	0.0331	0.9669	0.0331	0.0222
1674	0.055300	0.0331	0.9669	0.0331	0.0222
1675	0.055300	0.0331	0.9669	0.0331	0.0222
1676	0.055300	0.0331	0.9669	0.0331	0.0222
1677	0.055300	0.0331	0.9669	0.0331	0.0222
1678	0.055300	0.0331	0.9669	0.0331	0.0222
1679	0.055300	0.0331	0.9669	0.0331	0.0222
1680	0.055300	0.0331	0.9669	0.0331	0.0222
1681	0.055300	0.0331	0.9669	0.0331	0.0222
1682	0.055300	0.0331	0.9669	0.0331	0.0222
1683	0.055300	0.0331	0.9669	0.0331	0.0222
1684	0.055300	0.0331	0.9669	0.0331	0.0222
1685	0.055300	0.0331	0.9669	0.0331	0.0222
1686	0.055300	0.0331	0.9669	0.0331	0.0222
1687	0.055300	0.0331	0.9669	0.0331	0.0222
1688	0.055300	0.0331	0.9669	0.0331	0.0222
1689	0.055300	0.0331	0.9669	0.0331	0.0222
1690	0.055300	0.0331	0.9669	0.0331	0.0222
1691	0.055300	0.0331	0.9669	0.0331	0.0222
1692	0.055300	0.0331	0.9669	0.0331	0.0222
1693	0.055300	0.0331	0.9669	0.0331	0.0222
1694	0.055300	0.0331	0.9669	0.0331	0.0222
1695	0.055300	0.0331	0.9669	0.0331	0.0222
1696	0.055300	0.0331	0.9669	0.0331	0.0222
1697	0.055300	0.0331	0.9669	0.0331	0.0222
1698	0.055300	0.0331	0.9669	0.0331	0.0222
1699	0.055300	0.0331	0.9669	0.0331	0.0222
1700	0.055300	0.0331	0.9669	0.0331	0.0222
1701	0.055300	0.0331	0.9669	0.0331	0.0222
1702	0.055300	0.0331	0.9669	0.0331	0.0222
1703	0.055300	0.0331	0.9669	0.0331	0.0222
1704	0.055300	0.0331	0.9669	0.0331	0.0222
1705	0.055300	0.0331	0.9669	0.0331	0.0222
1706	0.055300	0.0331	0.9669	0.0331	0.0222
1707	0.055300	0.0331	0.9669	0.0331	0.0222
1708	0.055300	0.0331	0.9669	0.0331	0.0222
1709	0.055300	0.0331	0.9669	0.0331	0.0222
1710	0.055300	0.0331	0.9669	0.0331	0.0222
1711	0.055300	0.0331	0.9669	0.0331	0.0222
1712	0.055300	0.0331	0.9669	0.0331	0.0222
1713	0.055300	0.0331	0.9669	0.0331	0.0222
1714	0.055300	0.0331	0.9669	0.0331	0.0222
1715	0.055300	0.0331	0.9669	0.0331	0.0222
1716	0.055300	0.0331	0.9669	0.0331	0.0222
1717	0.055300	0.0331	0.9669	0.0331	0.0222
1718	0.055300	0.0331	0.9669	0.0331	0.0222
1719	0.055300	0.0331	0.9669	0.0331	0.0222
1720	0.055300	0.0331	0.9669	0.0331	0.0222
1721	0.055300	0.0331	0.9669	0.0331	0.0222
1722	0.055300	0.0331	0.9669	0.0331	0.0222
1723	0.055300	0.0331	0.9669	0.0331	0.0222
1724	0.055300	0.0331	0.9669	0.0331	0.0222
1725	0.055300	0.0331	0.9669	0.0331	0.0222
1726	0.055300	0.0331	0.9669	0.0331	0.0222
1727	0.055300	0.0331	0.9669	0.0331	0.0222
1728	0.055300	0.0331	0.9669	0.0331	0.0222
1729	0.055300	0.0331	0.9669	0.0331	0.0222
1730	0.055300	0.0331	0.9669	0.0331	0.0222
1731	0.055300	0.0331	0.9669	0.0331	0.0222
1732	0.055300	0.0331	0.9669	0.0331	0.0222
1733	0.055300	0.0331	0.9669	0.0331	0.0222
1734	0.055300	0.0331	0.9669	0.0331	0.0222
1735	0.055300	0.0331	0.9669	0.0331	0.0222
1736	0.055300	0.0331	0.9669	0.0331	0.0222
1737	0.055300	0.0331	0.9669	0.0331	0.0222
1738	0.055300	0.0331	0.9669	0.0331	0.0222
1739	0.055300	0.0331	0.9669	0.0331	0.0222
1740	0.055300	0.0331	0.9669	0.0331	0.0222
1741	0.055300	0.0331	0.9669	0.0331	0.0222
1742	0.055300	0.0331	0.9669	0.0331	0.0222
1743	0.055300	0.0331	0.9669	0.0331	0.0222
1744	0.055300	0.0331	0.9669	0.0331	0.0222
1745	0.055300	0.0331	0.9669	0.0331	0.0222
1746	0.055300	0.0331	0.9669	0.0331	0.0222
1747	0.055300	0.0331	0.9669	0.0331	0.0222
1748	0.055300	0.0331	0.9669	0.0331	0.0222
1749	0.055300	0.0331	0.9669	0.0331	0.0222
1750	0.055300	0.0331	0.9669	0.0331	0.0222
1751	0.055300	0.0331	0.9669	0.0331	0.0222
1752	0.055300	0.0331	0.9669	0.0331	0.0222
1753	0.055300	0.0331	0.9669	0.0331	0.0222
1754	0.055300	0.0331	0.9669	0.0331	0.0222
1755	0.055300	0.0331	0.9669	0.0331	0.0222
1756	0.055300	0.0331	0.9669	0.0331	0.0222
1757	0.055300	0.0331	0.9669	0.0331	0.0222
1758	0.055300	0.0331	0.9669	0.0331	0.0222
1759	0.055300	0.0331	0.9669	0.0331	0.0222
1760	0.055300	0.0331	0.9669	0.0331	0.0222
1761	0.055300	0.0331	0.9669	0.0331	0.0222
1762	0.055300	0.0331	0.9669	0.0331	0.0222
1763	0.055300	0.0331	0.9669	0.0331	0.0222
1764	0.055300	0.0331	0.9669	0.0331	0.0222
1765	0.055300	0.0331	0.9669	0.0331	0.0222
1766	0.055300	0.0331	0.9669	0.0331	0.0222
1767	0.055300	0.0331	0.9669	0.0331	0.0222
1768	0.055300	0.0331	0.9669	0.0331	0.0222
1769	0.055300	0.0331	0.9669	0.0331	0.0222
1770	0.055300	0.0331	0.9669	0.0331	0.0222
1771	0.055300	0.0331	0.9669	0.0331	0.0222
1772	0.055300	0.0331	0.9669	0.0331	0.0222
1773	0.055300	0.0331	0.9669	0.0331	0.0222
1774	0.055300	0.0331	0.9669	0.0331	0.0222
1775	0.055300	0.0331	0.9669	0.0331	0.0222
1776	0.055300	0.0331	0.9669	0.0331	0.0222
1777	0.055300	0.0331	0.9669	0.0331	0.0222
1778	0.055300	0.0331	0.9669	0.0331	0.0222
1779	0.055300	0.0331	0.9669	0.0331	0.0222
1780	0.055300	0.0331	0.9669	0.0331	0.0222
1781	0.055300	0.0331	0.9669	0.0331	0.0222
1782	0.055300	0.0331	0.9669	0.0331	0.0222
1783	0.055300	0.0331	0.9669	0.0331	0.0222
1784	0.055300	0.0331	0.9669	0.0331	0.0222
1785	0.055300	0.0331	0.9669	0.0331	0.0222
1786	0.055300	0.0331	0.9669	0.0331	0.0222
1787	0.055300	0.0331	0.9669	0.0331	0.0222
1788	0.055300	0.0331	0.9669	0.0331	0.0222
1789	0.055300	0.0331	0.9669	0.0331	0.0222
1790	0.055300	0.0331	0.9669	0.0331	0.0222
1791	0.055300	0.0331	0.9669	0.0331	0.0222
1792	0.055300	0.0331	0.9669	0.0331	0.0222
1793	0.055300	0.0331	0.9669	0.0331	0.0222
1794	0.055300	0.0331	0.9669	0.0331	0.0222
1795	0.055300	0.0331	0.9669	0.0331	0.0222
1796	0.055300	0.0331	0.9669	0.0331	0.0222
1797	0.055300	0.0331	0.9669	0.0331	0.0222
1798	0.055300	0.0331	0.9669	0.0331	0.0222
1799	0.055300	0.0331	0.9669	0.0331	0.0222
1800	0.055300	0.0331	0.9669	0.0331	0.0222
1801	0.055300	0.0331	0.9669	0.0331	0.0222
1802	0.055300	0.0331	0.9669	0.0331	0.0222
1803	0.055300	0.0331	0.9669	0.0331	0.0222
1804	0.055300	0.0331	0.9669	0.0331	0.0222
1805	0.055300	0.0331	0.9669	0.0331	0.0222
1806	0.055300	0.0331	0.9669	0.0331	0.0222
1807	0.055300	0.0331	0.9669	0.0331	0.0222
1808	0.055300	0.0331	0.9669	0.0331	0.0222
1809	0.055300	0.0331	0.9669	0.0331	0.0222
1810	0.055300	0.0331	0.9669	0.0331	0.0222
1811	0.055300	0.0331	0.9669	0.0331	0.0222
1812	0.055300	0.0331	0.9669	0.0331	0.0222
1813	0.055300	0.0331	0.9669	0.0331	0.0222
1814	0.055300	0.0331	0.9669	0.0331	0.0222
1815	0.055300	0.0331	0.9669	0.0331	0.0222
1816	0.055300	0.0331	0.9669	0.0331	0.0222
1817	0.055300	0.0331	0.9669	0.0331	0.0222
1818	0.055300	0.0331	0.9669	0.0331	0.0222
1819	0.055300	0.0331	0.9669	0.0331	0.0222
1820	0.055300	0.0331	0.9669	0.0331	0.0222
1821	0.055300	0.0331	0.9669	0.0331	0.0222
1822	0.055300	0.0331	0.9669	0.0331	0.0222
1823	0.055300	0.0331	0.9669	0.0331	0.0222
1824	0.055300	0.0331	0.9669	0.0331	0.0222
1825	0.055300	0.0331	0.9669	0.0331	0.0222
1826	0.055300	0.0331	0.9669	0.0331	0.0222
1827	0.055300	0.0331	0.9669	0.0331	0.0222
1828	0.055300	0.0331	0.9669	0.0331	0.0222
1829	0.055300	0.0331	0.9669	0.0331	0.0222
1830	0.055300	0.0331	0.9669	0.0331	0.0222
1831	0.055300	0.0331	0.9669	0.0331	0.0222
1832	0.055300	0.0331	0.9669	0.0331	0.0222
1833	0.055300	0.0331	0.9669	0.0331	0.0222
1834	0.055300	0.0331	0.9669	0.0331	0.0222
1835	0.055300	0.0331	0.9669	0.0331	0.0222
1836	0.055300	0.0331	0.9669	0.0331	0.0222
1837	0.055300	0.0331	0.9669	0.0331	0.0222
1838	0.055300	0.0331	0.9669	0.0331	0.0222
1839	0.055300	0.0331	0.9669	0.0331	0.0222
1840	0.055300	0.0331	0.9669	0.0331	0.0222
1841	0.055300	0.0331	0.9669	0.0331	0.0222
1842	0.055300	0.0331	0.9669	0.0331	0.0222
1843	0.055300	0.0331	0.9669	0.0331	0.0222
1844	0.055300	0.0331	0.9669	0.0331	0.0222
1845	0.055300	0.0331	0.9669	0.0331	0.0222
1846	0.055300	0.0331	0.9669	0.0331	0.0222
1847	0.055300	0.0331	0.9669	0.0331	0.0222
1848	0.055300	0.0331	0.9669	0.0331	0.0222
1849	0.055300	0.0331	0.9669	0.0331	0.0222
1850	0.055300	0.0331	0.9669	0.0331	0.0222
1851	0.055300	0.0331	0.9669	0.0331	0.0222
1852	0.055300	0.0331	0.9669	0.0331	0.0222
1853	0.055300	0.0331	0.9669	0.0331	0.0222
1854	0.055300	0.0331	0.9669	0.0331	0.0222
1855	0.055300	0.0331	0.9669	0.0331	0.0222
1856	0.055300	0.0331	0.9669	0.0331	0.0222
1857	0.055300	0.0331	0.9669	0.0331	0.0222
1858	0.055300	0.0331	0.9669	0.0331	0.0222
1859	0.055300	0.0331	0.9669	0.0331	0.0222
1860	0.055300	0.0331	0.9669	0.0331	0.0222
1861	0.055300	0.0331	0.9669	0.0331	0.0222
1862	0.055300	0.0331	0.9669	0.0331	0.0222
1863	0.055300	0.0331	0.9669	0.0331	0.0222
1864	0.055300	0.0331	0.9669	0.0331	0.0222
1865	0.055300	0.0331	0.9669	0.0331	0.0222
1866	0.055300	0.0331	0.9669	0.0331	0.0222
1867	0.055300	0.0331	0.9669	0.0331	0.0222
1868	0.055300	0.0331	0.9669	0.0331	0.0222
1869	0.055300	0.0331	0.9669	0.0331	0.0222
1870	0.055300	0.0331	0.9669	0.0331	0.0222
1871	0.055300	0.0331	0.9669	0.0331	0.0222
1872	0.055300	0.0331	0.9669	0.0331	0.0222
1873	0.055300	0.0331	0.9669	0.0331	0.0222
1874	0.055300	0.0331	0.9669	0.0331	0.0222
1875	0.055300	0.0331	0.9669	0.0331	0.0222
1876	0.055300	0.0331	0.9669	0.0331	0.0222
1877	0.055300	0.0331	0.9669	0.0331	0.0222
1878	0.055300	0.0331	0.9669	0.0331	0.0222
1879	0.055300	0.0331	0.9669	0.0331	0.0222
1880	0.055300	0.0331	0.9669	0.0331	0.0222
1881	0.055300	0.0331	0.9669	0.0331	0.0222
1882	0.055300	0.0331	0.9669	0.0331	0.0222
1883	0.055300	0.0331	0.9669	0.0331	0.0222
1884	0.055300	0.0331	0.9669	0.0331	0.0222
1885	0.055300	0.0331	0.9669	0.0331	0.0222
1886	0.055300	0.0331	0.9669	0.0331	0.0222
1887	0.055300	0.0331	0.9669	0.0331	0.0222
1888	0.055300	0.0331	0.9669	0.0331	0.0222
1889	0.055300	0.0331	0.9669	0.0331	0.0222
1890	0.055300	0.0331	0.9669	0.0331	0.0222
1891	0.055300	0.0331	0.9669	0.0331	0.0222
1892	0.055300	0.0331	0.9669	0.0331	0.0222
1893	0.055300	0.0331	0.9669	0.0331	0.0222
1894	0.055300	0.0331	0.9669	0.0331	0.0222
1895	0.055300	0.0331	0.9669	0.0331	0.0222
1896	0.055300	0.0331	0.9669	0.0331	0.0222
1897	0.055300	0.0331	0.9669	0.0331	0.0222
1898	0.055300	0.0331	0.9669	0.0331	0.0222
1899	0.055300	0.0331	0.9669	0.0331	0.0222
1900	0.055300	0.0331	0.9669	0.0331	0.0222
1901	0.055300	0.0331	0.9669	0.0331	0.0222
1902	0.055300	0.0331	0.9669	0.0331	0.0222
1903	0.055300	0.0331	0.9669	0.0331	0.0222
1904	0.055300	0.0331	0.9669	0.0331	0.0222
1905	0.055300	0.0331	0.9669	0.0331	0.0222
1906	0.055300	0.0331	0.9669	0.0331	0.0222
1907	0.055300	0.0331	0.9669	0.0331	0.0222
1908	0.055300	0.0331	0.9669	0.0331	0.0222
1909	0.055300	0.0331	0.9669	0.0331	0.0222
1910	0.055300	0.0331	0.9669	0.0331	0.0222
1911	0.055300	0.0331	0.9669	0.0331	0.0222
1912	0.055300	0.0331	0.9669	0.0331	0.0222
1913	0.055300	0.0331	0.9669	0.0331	0.0222
1914	0.055300	0.0331	0.9669	0.0331	0.0222
1915	0.055300	0.0331	0.9669	0.0331	0.0222
1916	0.055300	0.0331	0.9669	0.0331	0.0222
1917	0.055300	0.0331	0.9669	0.0331	0.0222
1918	0.055300	0.0331	0.9669	0.0331	0.0222
1919	0.055300	0.0331	0.9669	0.0331	0.0222
1920	0.055300	0.0331	0.9669	0.0331	0.0222
1921	0.055300	0.0331	0.9669	0.0331	0.0222
1922	0.055300	0.0331	0.9669	0.0331	0.0222
1923	0.055300	0.0331	0.9669	0.0331	0.0222
1924	0.055300	0.0331	0.9669	0.0331	0.0222
1925	0.055300	0.0331	0.9669	0.0331	0.0222
1926	0.055300	0.0331	0.9669	0.0331	0.0222
1927	0.055300	0.0331	0.9669	0.0331	0.0222
1928	0.055300	0.0331	0.9669	0.0331	0.0222
1929	0.055300	0.0331	0.9669	0.0331	0.0222
1930	0.055300	0.0331	0.9669	0.0331	0.0222
1931	0.055300	0.0331	0.9669	0.0331	0.0222
1932	0.055300	0.0331	0.9669	0.0331	0.0222
1933	0.055300	0.0331	0.9669	0.0331	0.0222
1934	0.055300	0.0331	0.9669	0.0331	0.0222
1935	0.055300	0.0331	0.9669	0.0331	0.0222
1936	0.055300	0.0331	0.9669	0.0331	0.0222
1937	0.055300	0.0331	0.9669	0.0331	0.0222
1938	0.055300	0.0331	0.9669	0.0331	0.0222
1939	0.055300	0.0331	0.9669	0.0331	0.0222
1940	0.055300	0.0331	0.9669	0.0331	0.0222
1941	0.055300	0.0331	0.9669	0.0331	0.0222
1942	0.055300	0.0331	0.9669	0.0331	0.0222
1943	0.055300	0.0331	0.9669	0.0331	0.0222
1944	0.055300	0.0331	0.9669	0.0331	0.0222
1945	0.055300	0.0331	0.9669	0.0331	0.0222
1946	0.055300	0.0331	0.9669	0.0331	0.0222
1947	0.055300	0.0331	0.9669	0.0331	0.0222
1948	0.055300	0.0331	0.9669	0.0331	0.0222
1949	0.055300	0.0331	0.9669	0.0331	0.0222
1950	0.055300	0.0331	0.9669	0.0331	0.0222
1951	0.055300	0.0331	0.9669	0.0331	0.0222
1952	0.055300	0.0331	0.9669	0.0331	0.0222
1953	0.055300	0.0331	0.9669	0.0331	0.0222
1954	0.055300	0.0331	0.9669	0.0331	0.0222
1955	0.055300	0.0331	0.9669	0.0331	0.0222
1956	0.055300	0.0331	0.9669	0.0331	0.0222
1957	0.055300	0.0331	0.9669	0.0331	0.0222
1958	0.055300	0.0331	0.9669	0.0331	0.0222
1959	0.055300	0.0331	0.9669	0.0331	0.0222
1960	0.055300	0.0331	0.9669	0.0331	0.0222
1961	0.055300	0.0331	0.9669	0.0331	0.0222
1962	0.055300	0.0331	0.9669	0.0331	0.0222
1963	0.055300	0.0331	0.9669	0.0331	0.0222
1964	0.055300	0.0331	0.9669	0.0331	0.0222
1965	0.055300	0.0331	0.9669	0.0331	0.0222
1966	0.055300	0.0331	0.9669	0.0331	0.0222
1967	0.055300	0.0331	0.9669	0.0331	0.0222
1968	0.055300	0.0331	0.9669	0.0331	0.0222
1969	0.055300	0.0331	0.9669	0.0331	0.0222
1970	0.055300	0.0331	0.9669	0.0331	0.0222
1971	0.055300	0.0331	0.9669	0.0331	0.0222
1972	0.055300	0.0331	0.9669	0.0331	0.0222
1973	0.055300	0.0331	0.9669	0.0331	0.0222
1974	0.055300	0.0331	0.9669	0.0331	0.0222
1975	0.055300	0.0331	0.9669	0.0331	0.0222
1976	0.055300	0.0331	0.9669	0.0331	0.0222
1977	0.055300	0.0331	0.9669	0.0331	0.0222
1978	0.055300	0.0331	0.9669	0.0331	0.0222
1979	0.055300	0.0331	0.9669	0.0331	0.0222
1980	0.055300	0.0331	0.9669	0.0331	0.0222
1981	0.055300	0.0331	0.9669	0.0331	0.0222
1982	0.055300	0.0331	0.9669	0.0331	0.0222
1983	0.055300	0.0331	0.9669	0.0331	0.0222
1984	0.055300	0.0331	0.9669	0.0331	0.0222
1985	0.055300	0.0331	0.9669	0.0331	0.0222
1986	0.055300	0.0331	0.9669	0.0331	0.0222
1987	0.055300	0.0331	0.9669	0.0331	0.0222
1988	0.055300	0.0331	0.9669	0.0331	0.0222
1989	0.055300	0.0331	0.9669	0.0331	0.0222
1990	0.055300	0.0331	0.9669	0.0331	0.0222
1991	0.055300	0.0331	0.9669	0.0331	0.0222
1992	0.055300	0.0331	0.9669	0.0331	0.0222
1993	0.055300	0.0331	0.9669	0.0331	0.0222
1994	0.055300	0.0331	0.9669	0.0331	0.0222
1995	0.055300	0.0331	0.9669	0.0331	0.0222
1996	0.055300	0.0331	0.9669	0.0331	0.0222
1997	0.055300	0.0331	0.9669	0.0331	0.0222
1998	0.055300	0.0331	0.9669	0.0331	0.0222
1999	0.055300	0.0331	0.9669	0.0331	0.0222
2000	0.055300	0.0331	0.9669	0.0331	0.0222
[truncated: 3,001 more rows]
