# Supplementary material for: Aspiration-driven co-evolution of cooperation with individual behavioral diversity
Source: PLoS One. 2023 Sep 15;18(9):e0291134. doi: 10.1371/journal.pone.0291134 (PMC10503719; doi:10.1371/journal.pone.0291134)
Supplement: S1 Data — (ZIP) [file pone.0291134.s001.zip › M1/v2-L=200/data/tolerate=1_b=1.46_frequency.txt]

1	0.499850	1	0	0.49985	0
2	0.337569	0.91185	0.08815	0.337375	0.00019375
3	0.231700	0.7673	0.2327	0.2298	0.0019
4	0.162806	0.601325	0.398675	0.15745	0.00535625
5	0.115306	0.440725	0.559275	0.1072	0.00810625
6	0.088300	0.31755	0.68245	0.078525	0.009775
7	0.070513	0.227725	0.772275	0.059525	0.0109875
8	0.060231	0.167825	0.832175	0.048525	0.0117063
9	0.055087	0.129025	0.870975	0.0421	0.0129875
10	0.051963	0.103125	0.896875	0.0384	0.0135625
11	0.049619	0.08625	0.91375	0.03555	0.0140688
12	0.049031	0.0763	0.9237	0.0344	0.0146313
13	0.047956	0.069025	0.930975	0.033175	0.0147812
14	0.047800	0.063075	0.936925	0.03245	0.01535
15	0.047869	0.060025	0.939975	0.033	0.0148688
16	0.048169	0.0568	0.9432	0.032525	0.0156438
17	0.048075	0.05495	0.94505	0.03265	0.015425
18	0.048781	0.053875	0.946125	0.03285	0.0159313
19	0.048837	0.053	0.947	0.03305	0.0157875
20	0.048831	0.052475	0.947525	0.032575	0.0162563
21	0.049019	0.05135	0.94865	0.032475	0.0165437
22	0.049025	0.049725	0.950275	0.031975	0.01705
23	0.048544	0.049	0.951	0.0315	0.0170438
24	0.048337	0.047	0.953	0.030875	0.0174625
25	0.048287	0.045625	0.954375	0.0305	0.0177875
26	0.048388	0.044175	0.955825	0.030275	0.0181125
27	0.048256	0.0428	0.9572	0.029675	0.0185813
28	0.048100	0.04175	0.95825	0.029675	0.018425
29	0.048250	0.04095	0.95905	0.029725	0.018525
30	0.047719	0.03895	0.96105	0.0292	0.0185188
31	0.047800	0.03865	0.96135	0.029325	0.018475
32	0.048162	0.037925	0.962075	0.029325	0.0188375
33	0.047694	0.037925	0.962075	0.02885	0.0188437
34	0.047975	0.037425	0.962575	0.0289	0.019075
35	0.047975	0.03705	0.96295	0.0288	0.019175
36	0.048056	0.03655	0.96345	0.028875	0.0191813
37	0.047850	0.036325	0.963675	0.02885	0.019
38	0.048106	0.03535	0.96465	0.028925	0.0191813
39	0.048056	0.03575	0.96425	0.028825	0.0192312
40	0.048150	0.03545	0.96455	0.029025	0.019125
41	0.047825	0.035075	0.964925	0.0289	0.018925
42	0.047869	0.034925	0.965075	0.02895	0.0189188
43	0.047950	0.035	0.965	0.0289	0.01905
44	0.047962	0.0345	0.9655	0.0289	0.0190625
45	0.048156	0.03425	0.96575	0.029025	0.0191312
46	0.048131	0.0342	0.9658	0.029175	0.0189563
47	0.048044	0.03365	0.96635	0.028975	0.0190687
48	0.048019	0.0334	0.9666	0.0288	0.0192188
49	0.048162	0.033275	0.966725	0.028925	0.0192375
50	0.048206	0.033125	0.966875	0.028975	0.0192312
51	0.048269	0.033	0.967	0.02895	0.0193187
52	0.048344	0.03265	0.96735	0.0288	0.0195437
53	0.048544	0.03305	0.96695	0.029175	0.0193688
54	0.048412	0.032625	0.967375	0.029	0.0194125
55	0.048500	0.032375	0.967625	0.028975	0.019525
56	0.048606	0.03265	0.96735	0.0291	0.0195062
57	0.048688	0.03275	0.96725	0.029075	0.0196125
58	0.048675	0.0324	0.9676	0.029025	0.01965
59	0.048481	0.03195	0.96805	0.0288	0.0196813
60	0.048587	0.03185	0.96815	0.029025	0.0195625
61	0.048575	0.03165	0.96835	0.029	0.019575
62	0.048631	0.031775	0.968225	0.029	0.0196312
63	0.048506	0.031875	0.968125	0.029	0.0195062
64	0.048569	0.031425	0.968575	0.0288	0.0197688
65	0.048406	0.031125	0.968875	0.028625	0.0197813
66	0.048263	0.03085	0.96915	0.02845	0.0198125
67	0.048425	0.030625	0.969375	0.028525	0.0199
68	0.048388	0.030675	0.969325	0.0285	0.0198875
69	0.048256	0.030425	0.969575	0.0284	0.0198562
70	0.048256	0.03005	0.96995	0.028325	0.0199313
71	0.048225	0.030175	0.969825	0.0283	0.019925
72	0.048281	0.030125	0.969875	0.0284	0.0198813
73	0.048356	0.030075	0.969925	0.0284	0.0199562
74	0.048431	0.030475	0.969525	0.028575	0.0198562
75	0.048550	0.030525	0.969475	0.028775	0.019775
76	0.048575	0.03045	0.96955	0.028775	0.0198
77	0.048756	0.030675	0.969325	0.029	0.0197563
78	0.048606	0.030825	0.969175	0.0288	0.0198063
79	0.048700	0.0309	0.9691	0.02885	0.01985
80	0.048712	0.03095	0.96905	0.02885	0.0198625
81	0.048575	0.0308	0.9692	0.02875	0.019825
82	0.048469	0.030625	0.969375	0.028625	0.0198438
83	0.048725	0.03045	0.96955	0.02875	0.019975
84	0.048719	0.03055	0.96945	0.028875	0.0198438
85	0.048819	0.0305	0.9695	0.0289	0.0199187
86	0.048769	0.030675	0.969325	0.0289	0.0198688
87	0.048706	0.030625	0.969375	0.028825	0.0198813
88	0.048488	0.0303	0.9697	0.02865	0.0198375
89	0.048488	0.029975	0.970025	0.02855	0.0199375
90	0.048450	0.029575	0.970425	0.02845	0.02
91	0.048550	0.029775	0.970225	0.028625	0.019925
92	0.048587	0.029775	0.970225	0.0287	0.0198875
93	0.048531	0.029725	0.970275	0.0286	0.0199313
94	0.048363	0.02935	0.97065	0.028325	0.0200375
95	0.048462	0.02925	0.97075	0.028425	0.0200375
96	0.048506	0.029325	0.970675	0.028525	0.0199812
97	0.048650	0.02945	0.97055	0.028725	0.019925
98	0.048606	0.029425	0.970575	0.028675	0.0199313
99	0.048594	0.02945	0.97055	0.028675	0.0199187
100	0.048581	0.02965	0.97035	0.02875	0.0198313
101	0.048544	0.0295	0.9705	0.02865	0.0198938
102	0.048613	0.029475	0.970525	0.028675	0.0199375
103	0.048613	0.029575	0.970425	0.02875	0.0198625
104	0.048531	0.02925	0.97075	0.0285	0.0200313
105	0.048500	0.02915	0.97085	0.02855	0.01995
106	0.048494	0.0292	0.9708	0.028525	0.0199688
107	0.048456	0.029	0.971	0.02845	0.0200063
108	0.048431	0.028925	0.971075	0.028475	0.0199562
109	0.048462	0.028775	0.971225	0.0284	0.0200625
110	0.048481	0.02895	0.97105	0.0285	0.0199812
111	0.048475	0.0289	0.9711	0.02855	0.019925
112	0.048594	0.02905	0.97095	0.028675	0.0199187
113	0.048613	0.02925	0.97075	0.0287	0.0199125
114	0.048631	0.029225	0.970775	0.028625	0.0200063
115	0.048531	0.029075	0.970925	0.0284	0.0201313
116	0.048513	0.028975	0.971025	0.02845	0.0200625
117	0.048475	0.028975	0.971025	0.028425	0.02005
118	0.048513	0.028875	0.971125	0.0284	0.0201125
119	0.048475	0.028825	0.971175	0.028425	0.02005
120	0.048425	0.028725	0.971275	0.028375	0.02005
121	0.048431	0.028675	0.971325	0.028375	0.0200563
122	0.048394	0.028575	0.971425	0.028325	0.0200688
123	0.048375	0.0285	0.9715	0.0283	0.020075
124	0.048412	0.028475	0.971525	0.0284	0.0200125
125	0.048488	0.02855	0.97145	0.028475	0.0200125
126	0.048563	0.028775	0.971225	0.0286	0.0199625
127	0.048619	0.028925	0.971075	0.028675	0.0199438
128	0.048619	0.029	0.971	0.028675	0.0199438
129	0.048569	0.028825	0.971175	0.0286	0.0199688
130	0.048494	0.028825	0.971175	0.0285	0.0199938
131	0.048425	0.02875	0.97125	0.028425	0.02
132	0.048388	0.02875	0.97125	0.0284	0.0199875
133	0.048431	0.02865	0.97135	0.028375	0.0200563
134	0.048394	0.028625	0.971375	0.028325	0.0200688
135	0.048425	0.028475	0.971525	0.0283	0.020125
136	0.048431	0.0285	0.9715	0.02835	0.0200812
137	0.048369	0.0284	0.9716	0.0283	0.0200688
138	0.048369	0.028425	0.971575	0.028325	0.0200437
139	0.048369	0.028425	0.971575	0.028325	0.0200437
140	0.048394	0.0284	0.9716	0.028325	0.0200688
141	0.048375	0.0284	0.9716	0.028325	0.02005
142	0.048375	0.0284	0.9716	0.028325	0.02005
143	0.048375	0.0284	0.9716	0.028325	0.02005
144	0.048375	0.0284	0.9716	0.028325	0.02005
145	0.048375	0.028375	0.971625	0.028325	0.02005
146	0.048375	0.028375	0.971625	0.028325	0.02005
147	0.048375	0.028375	0.971625	0.028325	0.02005
148	0.048375	0.028375	0.971625	0.028325	0.02005
149	0.048375	0.028375	0.971625	0.028325	0.02005
150	0.048375	0.028375	0.971625	0.028325	0.02005
151	0.048394	0.028425	0.971575	0.02835	0.0200437
152	0.048394	0.028425	0.971575	0.028325	0.0200688
153	0.048388	0.028425	0.971575	0.028325	0.0200625
154	0.048388	0.028375	0.971625	0.0283	0.0200875
155	0.048369	0.0284	0.9716	0.028325	0.0200437
156	0.048369	0.02835	0.97165	0.028325	0.0200437
157	0.048369	0.02835	0.97165	0.028325	0.0200437
158	0.048369	0.02835	0.97165	0.028325	0.0200437
159	0.048369	0.02835	0.97165	0.028325	0.0200437
160	0.048369	0.02835	0.97165	0.028325	0.0200437
161	0.048369	0.02835	0.97165	0.028325	0.0200437
162	0.048394	0.028375	0.971625	0.02835	0.0200437
163	0.048375	0.028375	0.971625	0.02835	0.020025
164	0.048375	0.028375	0.971625	0.02835	0.020025
165	0.048375	0.02835	0.97165	0.02835	0.020025
166	0.048375	0.02835	0.97165	0.02835	0.020025
167	0.048375	0.02835	0.97165	0.02835	0.020025
168	0.048375	0.02835	0.97165	0.02835	0.020025
169	0.048375	0.02835	0.97165	0.02835	0.020025
170	0.048375	0.02835	0.97165	0.02835	0.020025
171	0.048375	0.02835	0.97165	0.02835	0.020025
172	0.048375	0.02835	0.97165	0.02835	0.020025
173	0.048375	0.02835	0.97165	0.02835	0.020025
174	0.048375	0.02835	0.97165	0.02835	0.020025
175	0.048375	0.02835	0.97165	0.02835	0.020025
176	0.048375	0.02835	0.97165	0.02835	0.020025
177	0.048375	0.02835	0.97165	0.02835	0.020025
178	0.048375	0.02835	0.97165	0.02835	0.020025
179	0.048375	0.02835	0.97165	0.02835	0.020025
180	0.048375	0.02835	0.97165	0.02835	0.020025
181	0.048375	0.02835	0.97165	0.02835	0.020025
182	0.048375	0.02835	0.97165	0.02835	0.020025
183	0.048375	0.02835	0.97165	0.02835	0.020025
184	0.048375	0.02835	0.97165	0.02835	0.020025
185	0.048375	0.02835	0.97165	0.02835	0.020025
186	0.048375	0.02835	0.97165	0.02835	0.020025
187	0.048375	0.02835	0.97165	0.02835	0.020025
188	0.048375	0.02835	0.97165	0.02835	0.020025
189	0.048375	0.02835	0.97165	0.02835	0.020025
190	0.048375	0.02835	0.97165	0.02835	0.020025
191	0.048375	0.02835	0.97165	0.02835	0.020025
192	0.048375	0.02835	0.97165	0.02835	0.020025
193	0.048375	0.02835	0.97165	0.02835	0.020025
194	0.048375	0.02835	0.97165	0.02835	0.020025
195	0.048375	0.02835	0.97165	0.02835	0.020025
196	0.048375	0.02835	0.97165	0.02835	0.020025
197	0.048375	0.02835	0.97165	0.02835	0.020025
198	0.048375	0.02835	0.97165	0.02835	0.020025
199	0.048375	0.02835	0.97165	0.02835	0.020025
200	0.048375	0.02835	0.97165	0.02835	0.020025
201	0.048375	0.02835	0.97165	0.02835	0.020025
202	0.048375	0.02835	0.97165	0.02835	0.020025
203	0.048375	0.02835	0.97165	0.02835	0.020025
204	0.048375	0.02835	0.97165	0.02835	0.020025
205	0.048375	0.02835	0.97165	0.02835	0.020025
206	0.048375	0.02835	0.97165	0.02835	0.020025
207	0.048375	0.02835	0.97165	0.02835	0.020025
208	0.048375	0.02835	0.97165	0.02835	0.020025
209	0.048375	0.02835	0.97165	0.02835	0.020025
210	0.048375	0.02835	0.97165	0.02835	0.020025
211	0.048375	0.02835	0.97165	0.02835	0.020025
212	0.048375	0.02835	0.97165	0.02835	0.020025
213	0.048375	0.02835	0.97165	0.02835	0.020025
214	0.048375	0.02835	0.97165	0.02835	0.020025
215	0.048375	0.02835	0.97165	0.02835	0.020025
216	0.048375	0.02835	0.97165	0.02835	0.020025
217	0.048375	0.02835	0.97165	0.02835	0.020025
218	0.048375	0.02835	0.97165	0.02835	0.020025
219	0.048375	0.02835	0.97165	0.02835	0.020025
220	0.048375	0.02835	0.97165	0.02835	0.020025
221	0.048375	0.02835	0.97165	0.02835	0.020025
222	0.048375	0.02835	0.97165	0.02835	0.020025
223	0.048375	0.02835	0.97165	0.02835	0.020025
224	0.048375	0.02835	0.97165	0.02835	0.020025
225	0.048375	0.02835	0.97165	0.02835	0.020025
226	0.048375	0.02835	0.97165	0.02835	0.020025
227	0.048375	0.02835	0.97165	0.02835	0.020025
228	0.048375	0.02835	0.97165	0.02835	0.020025
229	0.048375	0.02835	0.97165	0.02835	0.020025
230	0.048375	0.02835	0.97165	0.02835	0.020025
231	0.048375	0.02835	0.97165	0.02835	0.020025
232	0.048375	0.02835	0.97165	0.02835	0.020025
233	0.048375	0.02835	0.97165	0.02835	0.020025
234	0.048375	0.02835	0.97165	0.02835	0.020025
235	0.048375	0.02835	0.97165	0.02835	0.020025
236	0.048375	0.02835	0.97165	0.02835	0.020025
237	0.048375	0.02835	0.97165	0.02835	0.020025
238	0.048375	0.02835	0.97165	0.02835	0.020025
239	0.048375	0.02835	0.97165	0.02835	0.020025
240	0.048375	0.02835	0.97165	0.02835	0.020025
241	0.048375	0.02835	0.97165	0.02835	0.020025
242	0.048375	0.02835	0.97165	0.02835	0.020025
243	0.048375	0.02835	0.97165	0.02835	0.020025
244	0.048375	0.02835	0.97165	0.02835	0.020025
245	0.048375	0.02835	0.97165	0.02835	0.020025
246	0.048375	0.02835	0.97165	0.02835	0.020025
247	0.048375	0.02835	0.97165	0.02835	0.020025
248	0.048375	0.02835	0.97165	0.02835	0.020025
249	0.048375	0.02835	0.97165	0.02835	0.020025
250	0.048375	0.02835	0.97165	0.02835	0.020025
251	0.048375	0.02835	0.97165	0.02835	0.020025
252	0.048375	0.02835	0.97165	0.02835	0.020025
253	0.048375	0.02835	0.97165	0.02835	0.020025
254	0.048375	0.02835	0.97165	0.02835	0.020025
255	0.048375	0.02835	0.97165	0.02835	0.020025
256	0.048375	0.02835	0.97165	0.02835	0.020025
257	0.048375	0.02835	0.97165	0.02835	0.020025
258	0.048375	0.02835	0.97165	0.02835	0.020025
259	0.048375	0.02835	0.97165	0.02835	0.020025
260	0.048375	0.02835	0.97165	0.02835	0.020025
261	0.048375	0.02835	0.97165	0.02835	0.020025
262	0.048375	0.02835	0.97165	0.02835	0.020025
263	0.048375	0.02835	0.97165	0.02835	0.020025
264	0.048375	0.02835	0.97165	0.02835	0.020025
265	0.048375	0.02835	0.97165	0.02835	0.020025
266	0.048375	0.02835	0.97165	0.02835	0.020025
267	0.048375	0.02835	0.97165	0.02835	0.020025
268	0.048375	0.02835	0.97165	0.02835	0.020025
269	0.048375	0.02835	0.97165	0.02835	0.020025
270	0.048375	0.02835	0.97165	0.02835	0.020025
271	0.048375	0.02835	0.97165	0.02835	0.020025
272	0.048375	0.02835	0.97165	0.02835	0.020025
273	0.048375	0.02835	0.97165	0.02835	0.020025
274	0.048375	0.02835	0.97165	0.02835	0.020025
275	0.048375	0.02835	0.97165	0.02835	0.020025
276	0.048375	0.02835	0.97165	0.02835	0.020025
277	0.048375	0.02835	0.97165	0.02835	0.020025
278	0.048375	0.02835	0.97165	0.02835	0.020025
279	0.048375	0.02835	0.97165	0.02835	0.020025
280	0.048375	0.02835	0.97165	0.02835	0.020025
281	0.048375	0.02835	0.97165	0.02835	0.020025
282	0.048375	0.02835	0.97165	0.02835	0.020025
283	0.048375	0.02835	0.97165	0.02835	0.020025
284	0.048375	0.02835	0.97165	0.02835	0.020025
285	0.048375	0.02835	0.97165	0.02835	0.020025
286	0.048375	0.02835	0.97165	0.02835	0.020025
287	0.048375	0.02835	0.97165	0.02835	0.020025
288	0.048375	0.02835	0.97165	0.02835	0.020025
289	0.048375	0.02835	0.97165	0.02835	0.020025
290	0.048375	0.02835	0.97165	0.02835	0.020025
291	0.048375	0.02835	0.97165	0.02835	0.020025
292	0.048375	0.02835	0.97165	0.02835	0.020025
293	0.048375	0.02835	0.97165	0.02835	0.020025
294	0.048375	0.02835	0.97165	0.02835	0.020025
295	0.048375	0.02835	0.97165	0.02835	0.020025
296	0.048375	0.02835	0.97165	0.02835	0.020025
297	0.048375	0.02835	0.97165	0.02835	0.020025
298	0.048375	0.02835	0.97165	0.02835	0.020025
299	0.048375	0.02835	0.97165	0.02835	0.020025
300	0.048375	0.02835	0.97165	0.02835	0.020025
301	0.048375	0.02835	0.97165	0.02835	0.020025
302	0.048375	0.02835	0.97165	0.02835	0.020025
303	0.048375	0.02835	0.97165	0.02835	0.020025
304	0.048375	0.02835	0.97165	0.02835	0.020025
305	0.048375	0.02835	0.97165	0.02835	0.020025
306	0.048375	0.02835	0.97165	0.02835	0.020025
307	0.048375	0.02835	0.97165	0.02835	0.020025
308	0.048375	0.02835	0.97165	0.02835	0.020025
309	0.048375	0.02835	0.97165	0.02835	0.020025
310	0.048375	0.02835	0.97165	0.02835	0.020025
311	0.048375	0.02835	0.97165	0.02835	0.020025
312	0.048375	0.02835	0.97165	0.02835	0.020025
313	0.048375	0.02835	0.97165	0.02835	0.020025
314	0.048375	0.02835	0.97165	0.02835	0.020025
315	0.048375	0.02835	0.97165	0.02835	0.020025
316	0.048375	0.02835	0.97165	0.02835	0.020025
317	0.048375	0.02835	0.97165	0.02835	0.020025
318	0.048375	0.02835	0.97165	0.02835	0.020025
319	0.048375	0.02835	0.97165	0.02835	0.020025
320	0.048375	0.02835	0.97165	0.02835	0.020025
321	0.048375	0.02835	0.97165	0.02835	0.020025
322	0.048375	0.02835	0.97165	0.02835	0.020025
323	0.048375	0.02835	0.97165	0.02835	0.020025
324	0.048375	0.02835	0.97165	0.02835	0.020025
325	0.048375	0.02835	0.97165	0.02835	0.020025
326	0.048375	0.02835	0.97165	0.02835	0.020025
327	0.048375	0.02835	0.97165	0.02835	0.020025
328	0.048375	0.02835	0.97165	0.02835	0.020025
329	0.048375	0.02835	0.97165	0.02835	0.020025
330	0.048375	0.02835	0.97165	0.02835	0.020025
331	0.048375	0.02835	0.97165	0.02835	0.020025
332	0.048375	0.02835	0.97165	0.02835	0.020025
333	0.048375	0.02835	0.97165	0.02835	0.020025
334	0.048375	0.02835	0.97165	0.02835	0.020025
335	0.048375	0.02835	0.97165	0.02835	0.020025
336	0.048375	0.02835	0.97165	0.02835	0.020025
337	0.048375	0.02835	0.97165	0.02835	0.020025
338	0.048375	0.02835	0.97165	0.02835	0.020025
339	0.048375	0.02835	0.97165	0.02835	0.020025
340	0.048375	0.02835	0.97165	0.02835	0.020025
341	0.048375	0.02835	0.97165	0.02835	0.020025
342	0.048375	0.02835	0.97165	0.02835	0.020025
343	0.048375	0.02835	0.97165	0.02835	0.020025
344	0.048375	0.02835	0.97165	0.02835	0.020025
345	0.048375	0.02835	0.97165	0.02835	0.020025
346	0.048375	0.02835	0.97165	0.02835	0.020025
347	0.048375	0.02835	0.97165	0.02835	0.020025
348	0.048375	0.02835	0.97165	0.02835	0.020025
349	0.048375	0.02835	0.97165	0.02835	0.020025
350	0.048375	0.02835	0.97165	0.02835	0.020025
351	0.048375	0.02835	0.97165	0.02835	0.020025
352	0.048375	0.02835	0.97165	0.02835	0.020025
353	0.048375	0.02835	0.97165	0.02835	0.020025
354	0.048375	0.02835	0.97165	0.02835	0.020025
355	0.048375	0.02835	0.97165	0.02835	0.020025
356	0.048375	0.02835	0.97165	0.02835	0.020025
357	0.048375	0.02835	0.97165	0.02835	0.020025
358	0.048375	0.02835	0.97165	0.02835	0.020025
359	0.048375	0.02835	0.97165	0.02835	0.020025
360	0.048375	0.02835	0.97165	0.02835	0.020025
361	0.048375	0.02835	0.97165	0.02835	0.020025
362	0.048375	0.02835	0.97165	0.02835	0.020025
363	0.048375	0.02835	0.97165	0.02835	0.020025
364	0.048375	0.02835	0.97165	0.02835	0.020025
365	0.048375	0.02835	0.97165	0.02835	0.020025
366	0.048375	0.02835	0.97165	0.02835	0.020025
367	0.048375	0.02835	0.97165	0.02835	0.020025
368	0.048375	0.02835	0.97165	0.02835	0.020025
369	0.048375	0.02835	0.97165	0.02835	0.020025
370	0.048375	0.02835	0.97165	0.02835	0.020025
371	0.048375	0.02835	0.97165	0.02835	0.020025
372	0.048375	0.02835	0.97165	0.02835	0.020025
373	0.048375	0.02835	0.97165	0.02835	0.020025
374	0.048375	0.02835	0.97165	0.02835	0.020025
375	0.048375	0.02835	0.97165	0.02835	0.020025
376	0.048375	0.02835	0.97165	0.02835	0.020025
377	0.048375	0.02835	0.97165	0.02835	0.020025
378	0.048375	0.02835	0.97165	0.02835	0.020025
379	0.048375	0.02835	0.97165	0.02835	0.020025
380	0.048375	0.02835	0.97165	0.02835	0.020025
381	0.048375	0.02835	0.97165	0.02835	0.020025
382	0.048375	0.02835	0.97165	0.02835	0.020025
383	0.048375	0.02835	0.97165	0.02835	0.020025
384	0.048375	0.02835	0.97165	0.02835	0.020025
385	0.048375	0.02835	0.97165	0.02835	0.020025
386	0.048375	0.02835	0.97165	0.02835	0.020025
387	0.048375	0.02835	0.97165	0.02835	0.020025
388	0.048375	0.02835	0.97165	0.02835	0.020025
389	0.048375	0.02835	0.97165	0.02835	0.020025
390	0.048375	0.02835	0.97165	0.02835	0.020025
391	0.048375	0.02835	0.97165	0.02835	0.020025
392	0.048375	0.02835	0.97165	0.02835	0.020025
393	0.048375	0.02835	0.97165	0.02835	0.020025
394	0.048375	0.02835	0.97165	0.02835	0.020025
395	0.048375	0.02835	0.97165	0.02835	0.020025
396	0.048375	0.02835	0.97165	0.02835	0.020025
397	0.048375	0.02835	0.97165	0.02835	0.020025
398	0.048375	0.02835	0.97165	0.02835	0.020025
399	0.048375	0.02835	0.97165	0.02835	0.020025
400	0.048375	0.02835	0.97165	0.02835	0.020025
401	0.048375	0.02835	0.97165	0.02835	0.020025
402	0.048375	0.02835	0.97165	0.02835	0.020025
403	0.048375	0.02835	0.97165	0.02835	0.020025
404	0.048375	0.02835	0.97165	0.02835	0.020025
405	0.048375	0.02835	0.97165	0.02835	0.020025
406	0.048375	0.02835	0.97165	0.02835	0.020025
407	0.048375	0.02835	0.97165	0.02835	0.020025
408	0.048375	0.02835	0.97165	0.02835	0.020025
409	0.048375	0.02835	0.97165	0.02835	0.020025
410	0.048375	0.02835	0.97165	0.02835	0.020025
411	0.048375	0.02835	0.97165	0.02835	0.020025
412	0.048375	0.02835	0.97165	0.02835	0.020025
413	0.048375	0.02835	0.97165	0.02835	0.020025
414	0.048375	0.02835	0.97165	0.02835	0.020025
415	0.048375	0.02835	0.97165	0.02835	0.020025
416	0.048375	0.02835	0.97165	0.02835	0.020025
417	0.048375	0.02835	0.97165	0.02835	0.020025
418	0.048375	0.02835	0.97165	0.02835	0.020025
419	0.048375	0.02835	0.97165	0.02835	0.020025
420	0.048375	0.02835	0.97165	0.02835	0.020025
421	0.048375	0.02835	0.97165	0.02835	0.020025
422	0.048375	0.02835	0.97165	0.02835	0.020025
423	0.048375	0.02835	0.97165	0.02835	0.020025
424	0.048375	0.02835	0.97165	0.02835	0.020025
425	0.048375	0.02835	0.97165	0.02835	0.020025
426	0.048375	0.02835	0.97165	0.02835	0.020025
427	0.048375	0.02835	0.97165	0.02835	0.020025
428	0.048375	0.02835	0.97165	0.02835	0.020025
429	0.048375	0.02835	0.97165	0.02835	0.020025
430	0.048375	0.02835	0.97165	0.02835	0.020025
431	0.048375	0.02835	0.97165	0.02835	0.020025
432	0.048375	0.02835	0.97165	0.02835	0.020025
433	0.048375	0.02835	0.97165	0.02835	0.020025
434	0.048375	0.02835	0.97165	0.02835	0.020025
435	0.048375	0.02835	0.97165	0.02835	0.020025
436	0.048375	0.02835	0.97165	0.02835	0.020025
437	0.048375	0.02835	0.97165	0.02835	0.020025
438	0.048375	0.02835	0.97165	0.02835	0.020025
439	0.048375	0.02835	0.97165	0.02835	0.020025
440	0.048375	0.02835	0.97165	0.02835	0.020025
441	0.048375	0.02835	0.97165	0.02835	0.020025
442	0.048375	0.02835	0.97165	0.02835	0.020025
443	0.048375	0.02835	0.97165	0.02835	0.020025
444	0.048375	0.02835	0.97165	0.02835	0.020025
445	0.048375	0.02835	0.97165	0.02835	0.020025
446	0.048375	0.02835	0.97165	0.02835	0.020025
447	0.048375	0.02835	0.97165	0.02835	0.020025
448	0.048375	0.02835	0.97165	0.02835	0.020025
449	0.048375	0.02835	0.97165	0.02835	0.020025
450	0.048375	0.02835	0.97165	0.02835	0.020025
451	0.048375	0.02835	0.97165	0.02835	0.020025
452	0.048375	0.02835	0.97165	0.02835	0.020025
453	0.048375	0.02835	0.97165	0.02835	0.020025
454	0.048375	0.02835	0.97165	0.02835	0.020025
455	0.048375	0.02835	0.97165	0.02835	0.020025
456	0.048375	0.02835	0.97165	0.02835	0.020025
457	0.048375	0.02835	0.97165	0.02835	0.020025
458	0.048375	0.02835	0.97165	0.02835	0.020025
459	0.048375	0.02835	0.97165	0.02835	0.020025
460	0.048375	0.02835	0.97165	0.02835	0.020025
461	0.048375	0.02835	0.97165	0.02835	0.020025
462	0.048375	0.02835	0.97165	0.02835	0.020025
463	0.048375	0.02835	0.97165	0.02835	0.020025
464	0.048375	0.02835	0.97165	0.02835	0.020025
465	0.048375	0.02835	0.97165	0.02835	0.020025
466	0.048375	0.02835	0.97165	0.02835	0.020025
467	0.048375	0.02835	0.97165	0.02835	0.020025
468	0.048375	0.02835	0.97165	0.02835	0.020025
469	0.048375	0.02835	0.97165	0.02835	0.020025
470	0.048375	0.02835	0.97165	0.02835	0.020025
471	0.048375	0.02835	0.97165	0.02835	0.020025
472	0.048375	0.02835	0.97165	0.02835	0.020025
473	0.048375	0.02835	0.97165	0.02835	0.020025
474	0.048375	0.02835	0.97165	0.02835	0.020025
475	0.048375	0.02835	0.97165	0.02835	0.020025
476	0.048375	0.02835	0.97165	0.02835	0.020025
477	0.048375	0.02835	0.97165	0.02835	0.020025
478	0.048375	0.02835	0.97165	0.02835	0.020025
479	0.048375	0.02835	0.97165	0.02835	0.020025
480	0.048375	0.02835	0.97165	0.02835	0.020025
481	0.048375	0.02835	0.97165	0.02835	0.020025
482	0.048375	0.02835	0.97165	0.02835	0.020025
483	0.048375	0.02835	0.97165	0.02835	0.020025
484	0.048375	0.02835	0.97165	0.02835	0.020025
485	0.048375	0.02835	0.97165	0.02835	0.020025
486	0.048375	0.02835	0.97165	0.02835	0.020025
487	0.048375	0.02835	0.97165	0.02835	0.020025
488	0.048375	0.02835	0.97165	0.02835	0.020025
489	0.048375	0.02835	0.97165	0.02835	0.020025
490	0.048375	0.02835	0.97165	0.02835	0.020025
491	0.048375	0.02835	0.97165	0.02835	0.020025
492	0.048375	0.02835	0.97165	0.02835	0.020025
493	0.048375	0.02835	0.97165	0.02835	0.020025
494	0.048375	0.02835	0.97165	0.02835	0.020025
495	0.048375	0.02835	0.97165	0.02835	0.020025
496	0.048375	0.02835	0.97165	0.02835	0.020025
497	0.048375	0.02835	0.97165	0.02835	0.020025
498	0.048375	0.02835	0.97165	0.02835	0.020025
499	0.048375	0.02835	0.97165	0.02835	0.020025
500	0.048375	0.02835	0.97165	0.02835	0.020025
501	0.048375	0.02835	0.97165	0.02835	0.020025
502	0.048375	0.02835	0.97165	0.02835	0.020025
503	0.048375	0.02835	0.97165	0.02835	0.020025
504	0.048375	0.02835	0.97165	0.02835	0.020025
505	0.048375	0.02835	0.97165	0.02835	0.020025
506	0.048375	0.02835	0.97165	0.02835	0.020025
507	0.048375	0.02835	0.97165	0.02835	0.020025
508	0.048375	0.02835	0.97165	0.02835	0.020025
509	0.048375	0.02835	0.97165	0.02835	0.020025
510	0.048375	0.02835	0.97165	0.02835	0.020025
511	0.048375	0.02835	0.97165	0.02835	0.020025
512	0.048375	0.02835	0.97165	0.02835	0.020025
513	0.048375	0.02835	0.97165	0.02835	0.020025
514	0.048375	0.02835	0.97165	0.02835	0.020025
515	0.048375	0.02835	0.97165	0.02835	0.020025
516	0.048375	0.02835	0.97165	0.02835	0.020025
517	0.048375	0.02835	0.97165	0.02835	0.020025
518	0.048375	0.02835	0.97165	0.02835	0.020025
519	0.048375	0.02835	0.97165	0.02835	0.020025
520	0.048375	0.02835	0.97165	0.02835	0.020025
521	0.048375	0.02835	0.97165	0.02835	0.020025
522	0.048375	0.02835	0.97165	0.02835	0.020025
523	0.048375	0.02835	0.97165	0.02835	0.020025
524	0.048375	0.02835	0.97165	0.02835	0.020025
525	0.048375	0.02835	0.97165	0.02835	0.020025
526	0.048375	0.02835	0.97165	0.02835	0.020025
527	0.048375	0.02835	0.97165	0.02835	0.020025
528	0.048375	0.02835	0.97165	0.02835	0.020025
529	0.048375	0.02835	0.97165	0.02835	0.020025
530	0.048375	0.02835	0.97165	0.02835	0.020025
531	0.048375	0.02835	0.97165	0.02835	0.020025
532	0.048375	0.02835	0.97165	0.02835	0.020025
533	0.048375	0.02835	0.97165	0.02835	0.020025
534	0.048375	0.02835	0.97165	0.02835	0.020025
535	0.048375	0.02835	0.97165	0.02835	0.020025
536	0.048375	0.02835	0.97165	0.02835	0.020025
537	0.048375	0.02835	0.97165	0.02835	0.020025
538	0.048375	0.02835	0.97165	0.02835	0.020025
539	0.048375	0.02835	0.97165	0.02835	0.020025
540	0.048375	0.02835	0.97165	0.02835	0.020025
541	0.048375	0.02835	0.97165	0.02835	0.020025
542	0.048375	0.02835	0.97165	0.02835	0.020025
543	0.048375	0.02835	0.97165	0.02835	0.020025
544	0.048375	0.02835	0.97165	0.02835	0.020025
545	0.048375	0.02835	0.97165	0.02835	0.020025
546	0.048375	0.02835	0.97165	0.02835	0.020025
547	0.048375	0.02835	0.97165	0.02835	0.020025
548	0.048375	0.02835	0.97165	0.02835	0.020025
549	0.048375	0.02835	0.97165	0.02835	0.020025
550	0.048375	0.02835	0.97165	0.02835	0.020025
551	0.048375	0.02835	0.97165	0.02835	0.020025
552	0.048375	0.02835	0.97165	0.02835	0.020025
553	0.048375	0.02835	0.97165	0.02835	0.020025
554	0.048375	0.02835	0.97165	0.02835	0.020025
555	0.048375	0.02835	0.97165	0.02835	0.020025
556	0.048375	0.02835	0.97165	0.02835	0.020025
557	0.048375	0.02835	0.97165	0.02835	0.020025
558	0.048375	0.02835	0.97165	0.02835	0.020025
559	0.048375	0.02835	0.97165	0.02835	0.020025
560	0.048375	0.02835	0.97165	0.02835	0.020025
561	0.048375	0.02835	0.97165	0.02835	0.020025
562	0.048375	0.02835	0.97165	0.02835	0.020025
563	0.048375	0.02835	0.97165	0.02835	0.020025
564	0.048375	0.02835	0.97165	0.02835	0.020025
565	0.048375	0.02835	0.97165	0.02835	0.020025
566	0.048375	0.02835	0.97165	0.02835	0.020025
567	0.048375	0.02835	0.97165	0.02835	0.020025
568	0.048375	0.02835	0.97165	0.02835	0.020025
569	0.048375	0.02835	0.97165	0.02835	0.020025
570	0.048375	0.02835	0.97165	0.02835	0.020025
571	0.048375	0.02835	0.97165	0.02835	0.020025
572	0.048375	0.02835	0.97165	0.02835	0.020025
573	0.048375	0.02835	0.97165	0.02835	0.020025
574	0.048375	0.02835	0.97165	0.02835	0.020025
575	0.048375	0.02835	0.97165	0.02835	0.020025
576	0.048375	0.02835	0.97165	0.02835	0.020025
577	0.048375	0.02835	0.97165	0.02835	0.020025
578	0.048375	0.02835	0.97165	0.02835	0.020025
579	0.048375	0.02835	0.97165	0.02835	0.020025
580	0.048375	0.02835	0.97165	0.02835	0.020025
581	0.048375	0.02835	0.97165	0.02835	0.020025
582	0.048375	0.02835	0.97165	0.02835	0.020025
583	0.048375	0.02835	0.97165	0.02835	0.020025
584	0.048375	0.02835	0.97165	0.02835	0.020025
585	0.048375	0.02835	0.97165	0.02835	0.020025
586	0.048375	0.02835	0.97165	0.02835	0.020025
587	0.048375	0.02835	0.97165	0.02835	0.020025
588	0.048375	0.02835	0.97165	0.02835	0.020025
589	0.048375	0.02835	0.97165	0.02835	0.020025
590	0.048375	0.02835	0.97165	0.02835	0.020025
591	0.048375	0.02835	0.97165	0.02835	0.020025
592	0.048375	0.02835	0.97165	0.02835	0.020025
593	0.048375	0.02835	0.97165	0.02835	0.020025
594	0.048375	0.02835	0.97165	0.02835	0.020025
595	0.048375	0.02835	0.97165	0.02835	0.020025
596	0.048375	0.02835	0.97165	0.02835	0.020025
597	0.048375	0.02835	0.97165	0.02835	0.020025
598	0.048375	0.02835	0.97165	0.02835	0.020025
599	0.048375	0.02835	0.97165	0.02835	0.020025
600	0.048375	0.02835	0.97165	0.02835	0.020025
601	0.048375	0.02835	0.97165	0.02835	0.020025
602	0.048375	0.02835	0.97165	0.02835	0.020025
603	0.048375	0.02835	0.97165	0.02835	0.020025
604	0.048375	0.02835	0.97165	0.02835	0.020025
605	0.048375	0.02835	0.97165	0.02835	0.020025
606	0.048375	0.02835	0.97165	0.02835	0.020025
607	0.048375	0.02835	0.97165	0.02835	0.020025
608	0.048375	0.02835	0.97165	0.02835	0.020025
609	0.048375	0.02835	0.97165	0.02835	0.020025
610	0.048375	0.02835	0.97165	0.02835	0.020025
611	0.048375	0.02835	0.97165	0.02835	0.020025
612	0.048375	0.02835	0.97165	0.02835	0.020025
613	0.048375	0.02835	0.97165	0.02835	0.020025
614	0.048375	0.02835	0.97165	0.02835	0.020025
615	0.048375	0.02835	0.97165	0.02835	0.020025
616	0.048375	0.02835	0.97165	0.02835	0.020025
617	0.048375	0.02835	0.97165	0.02835	0.020025
618	0.048375	0.02835	0.97165	0.02835	0.020025
619	0.048375	0.02835	0.97165	0.02835	0.020025
620	0.048375	0.02835	0.97165	0.02835	0.020025
621	0.048375	0.02835	0.97165	0.02835	0.020025
622	0.048375	0.02835	0.97165	0.02835	0.020025
623	0.048375	0.02835	0.97165	0.02835	0.020025
624	0.048375	0.02835	0.97165	0.02835	0.020025
625	0.048375	0.02835	0.97165	0.02835	0.020025
626	0.048375	0.02835	0.97165	0.02835	0.020025
627	0.048375	0.02835	0.97165	0.02835	0.020025
628	0.048375	0.02835	0.97165	0.02835	0.020025
629	0.048375	0.02835	0.97165	0.02835	0.020025
630	0.048375	0.02835	0.97165	0.02835	0.020025
631	0.048375	0.02835	0.97165	0.02835	0.020025
632	0.048375	0.02835	0.97165	0.02835	0.020025
633	0.048375	0.02835	0.97165	0.02835	0.020025
634	0.048375	0.02835	0.97165	0.02835	0.020025
635	0.048375	0.02835	0.97165	0.02835	0.020025
636	0.048375	0.02835	0.97165	0.02835	0.020025
637	0.048375	0.02835	0.97165	0.02835	0.020025
638	0.048375	0.02835	0.97165	0.02835	0.020025
639	0.048375	0.02835	0.97165	0.02835	0.020025
640	0.048375	0.02835	0.97165	0.02835	0.020025
641	0.048375	0.02835	0.97165	0.02835	0.020025
642	0.048375	0.02835	0.97165	0.02835	0.020025
643	0.048375	0.02835	0.97165	0.02835	0.020025
644	0.048375	0.02835	0.97165	0.02835	0.020025
645	0.048375	0.02835	0.97165	0.02835	0.020025
646	0.048375	0.02835	0.97165	0.02835	0.020025
647	0.048375	0.02835	0.97165	0.02835	0.020025
648	0.048375	0.02835	0.97165	0.02835	0.020025
649	0.048375	0.02835	0.97165	0.02835	0.020025
650	0.048375	0.02835	0.97165	0.02835	0.020025
651	0.048375	0.02835	0.97165	0.02835	0.020025
652	0.048375	0.02835	0.97165	0.02835	0.020025
653	0.048375	0.02835	0.97165	0.02835	0.020025
654	0.048375	0.02835	0.97165	0.02835	0.020025
655	0.048375	0.02835	0.97165	0.02835	0.020025
656	0.048375	0.02835	0.97165	0.02835	0.020025
657	0.048375	0.02835	0.97165	0.02835	0.020025
658	0.048375	0.02835	0.97165	0.02835	0.020025
659	0.048375	0.02835	0.97165	0.02835	0.020025
660	0.048375	0.02835	0.97165	0.02835	0.020025
661	0.048375	0.02835	0.97165	0.02835	0.020025
662	0.048375	0.02835	0.97165	0.02835	0.020025
663	0.048375	0.02835	0.97165	0.02835	0.020025
664	0.048375	0.02835	0.97165	0.02835	0.020025
665	0.048375	0.02835	0.97165	0.02835	0.020025
666	0.048375	0.02835	0.97165	0.02835	0.020025
667	0.048375	0.02835	0.97165	0.02835	0.020025
668	0.048375	0.02835	0.97165	0.02835	0.020025
669	0.048375	0.02835	0.97165	0.02835	0.020025
670	0.048375	0.02835	0.97165	0.02835	0.020025
671	0.048375	0.02835	0.97165	0.02835	0.020025
672	0.048375	0.02835	0.97165	0.02835	0.020025
673	0.048375	0.02835	0.97165	0.02835	0.020025
674	0.048375	0.02835	0.97165	0.02835	0.020025
675	0.048375	0.02835	0.97165	0.02835	0.020025
676	0.048375	0.02835	0.97165	0.02835	0.020025
677	0.048375	0.02835	0.97165	0.02835	0.020025
678	0.048375	0.02835	0.97165	0.02835	0.020025
679	0.048375	0.02835	0.97165	0.02835	0.020025
680	0.048375	0.02835	0.97165	0.02835	0.020025
681	0.048375	0.02835	0.97165	0.02835	0.020025
682	0.048375	0.02835	0.97165	0.02835	0.020025
683	0.048375	0.02835	0.97165	0.02835	0.020025
684	0.048375	0.02835	0.97165	0.02835	0.020025
685	0.048375	0.02835	0.97165	0.02835	0.020025
686	0.048375	0.02835	0.97165	0.02835	0.020025
687	0.048375	0.02835	0.97165	0.02835	0.020025
688	0.048375	0.02835	0.97165	0.02835	0.020025
689	0.048375	0.02835	0.97165	0.02835	0.020025
690	0.048375	0.02835	0.97165	0.02835	0.020025
691	0.048375	0.02835	0.97165	0.02835	0.020025
692	0.048375	0.02835	0.97165	0.02835	0.020025
693	0.048375	0.02835	0.97165	0.02835	0.020025
694	0.048375	0.02835	0.97165	0.02835	0.020025
695	0.048375	0.02835	0.97165	0.02835	0.020025
696	0.048375	0.02835	0.97165	0.02835	0.020025
697	0.048375	0.02835	0.97165	0.02835	0.020025
698	0.048375	0.02835	0.97165	0.02835	0.020025
699	0.048375	0.02835	0.97165	0.02835	0.020025
700	0.048375	0.02835	0.97165	0.02835	0.020025
701	0.048375	0.02835	0.97165	0.02835	0.020025
702	0.048375	0.02835	0.97165	0.02835	0.020025
703	0.048375	0.02835	0.97165	0.02835	0.020025
704	0.048375	0.02835	0.97165	0.02835	0.020025
705	0.048375	0.02835	0.97165	0.02835	0.020025
706	0.048375	0.02835	0.97165	0.02835	0.020025
707	0.048375	0.02835	0.97165	0.02835	0.020025
708	0.048375	0.02835	0.97165	0.02835	0.020025
709	0.048375	0.02835	0.97165	0.02835	0.020025
710	0.048375	0.02835	0.97165	0.02835	0.020025
711	0.048375	0.02835	0.97165	0.02835	0.020025
712	0.048375	0.02835	0.97165	0.02835	0.020025
713	0.048375	0.02835	0.97165	0.02835	0.020025
714	0.048375	0.02835	0.97165	0.02835	0.020025
715	0.048375	0.02835	0.97165	0.02835	0.020025
716	0.048375	0.02835	0.97165	0.02835	0.020025
717	0.048375	0.02835	0.97165	0.02835	0.020025
718	0.048375	0.02835	0.97165	0.02835	0.020025
719	0.048375	0.02835	0.97165	0.02835	0.020025
720	0.048375	0.02835	0.97165	0.02835	0.020025
721	0.048375	0.02835	0.97165	0.02835	0.020025
722	0.048375	0.02835	0.97165	0.02835	0.020025
723	0.048375	0.02835	0.97165	0.02835	0.020025
724	0.048375	0.02835	0.97165	0.02835	0.020025
725	0.048375	0.02835	0.97165	0.02835	0.020025
726	0.048375	0.02835	0.97165	0.02835	0.020025
727	0.048375	0.02835	0.97165	0.02835	0.020025
728	0.048375	0.02835	0.97165	0.02835	0.020025
729	0.048375	0.02835	0.97165	0.02835	0.020025
730	0.048375	0.02835	0.97165	0.02835	0.020025
731	0.048375	0.02835	0.97165	0.02835	0.020025
732	0.048375	0.02835	0.97165	0.02835	0.020025
733	0.048375	0.02835	0.97165	0.02835	0.020025
734	0.048375	0.02835	0.97165	0.02835	0.020025
735	0.048375	0.02835	0.97165	0.02835	0.020025
736	0.048375	0.02835	0.97165	0.02835	0.020025
737	0.048375	0.02835	0.97165	0.02835	0.020025
738	0.048375	0.02835	0.97165	0.02835	0.020025
739	0.048375	0.02835	0.97165	0.02835	0.020025
740	0.048375	0.02835	0.97165	0.02835	0.020025
741	0.048375	0.02835	0.97165	0.02835	0.020025
742	0.048375	0.02835	0.97165	0.02835	0.020025
743	0.048375	0.02835	0.97165	0.02835	0.020025
744	0.048375	0.02835	0.97165	0.02835	0.020025
745	0.048375	0.02835	0.97165	0.02835	0.020025
746	0.048375	0.02835	0.97165	0.02835	0.020025
747	0.048375	0.02835	0.97165	0.02835	0.020025
748	0.048375	0.02835	0.97165	0.02835	0.020025
749	0.048375	0.02835	0.97165	0.02835	0.020025
750	0.048375	0.02835	0.97165	0.02835	0.020025
751	0.048375	0.02835	0.97165	0.02835	0.020025
752	0.048375	0.02835	0.97165	0.02835	0.020025
753	0.048375	0.02835	0.97165	0.02835	0.020025
754	0.048375	0.02835	0.97165	0.02835	0.020025
755	0.048375	0.02835	0.97165	0.02835	0.020025
756	0.048375	0.02835	0.97165	0.02835	0.020025
757	0.048375	0.02835	0.97165	0.02835	0.020025
758	0.048375	0.02835	0.97165	0.02835	0.020025
759	0.048375	0.02835	0.97165	0.02835	0.020025
760	0.048375	0.02835	0.97165	0.02835	0.020025
761	0.048375	0.02835	0.97165	0.02835	0.020025
762	0.048375	0.02835	0.97165	0.02835	0.020025
763	0.048375	0.02835	0.97165	0.02835	0.020025
764	0.048375	0.02835	0.97165	0.02835	0.020025
765	0.048375	0.02835	0.97165	0.02835	0.020025
766	0.048375	0.02835	0.97165	0.02835	0.020025
767	0.048375	0.02835	0.97165	0.02835	0.020025
768	0.048375	0.02835	0.97165	0.02835	0.020025
769	0.048375	0.02835	0.97165	0.02835	0.020025
770	0.048375	0.02835	0.97165	0.02835	0.020025
771	0.048375	0.02835	0.97165	0.02835	0.020025
772	0.048375	0.02835	0.97165	0.02835	0.020025
773	0.048375	0.02835	0.97165	0.02835	0.020025
774	0.048375	0.02835	0.97165	0.02835	0.020025
775	0.048375	0.02835	0.97165	0.02835	0.020025
776	0.048375	0.02835	0.97165	0.02835	0.020025
777	0.048375	0.02835	0.97165	0.02835	0.020025
778	0.048375	0.02835	0.97165	0.02835	0.020025
779	0.048375	0.02835	0.97165	0.02835	0.020025
780	0.048375	0.02835	0.97165	0.02835	0.020025
781	0.048375	0.02835	0.97165	0.02835	0.020025
782	0.048375	0.02835	0.97165	0.02835	0.020025
783	0.048375	0.02835	0.97165	0.02835	0.020025
784	0.048375	0.02835	0.97165	0.02835	0.020025
785	0.048375	0.02835	0.97165	0.02835	0.020025
786	0.048375	0.02835	0.97165	0.02835	0.020025
787	0.048375	0.02835	0.97165	0.02835	0.020025
788	0.048375	0.02835	0.97165	0.02835	0.020025
789	0.048375	0.02835	0.97165	0.02835	0.020025
790	0.048375	0.02835	0.97165	0.02835	0.020025
791	0.048375	0.02835	0.97165	0.02835	0.020025
792	0.048375	0.02835	0.97165	0.02835	0.020025
793	0.048375	0.02835	0.97165	0.02835	0.020025
794	0.048375	0.02835	0.97165	0.02835	0.020025
795	0.048375	0.02835	0.97165	0.02835	0.020025
796	0.048375	0.02835	0.97165	0.02835	0.020025
797	0.048375	0.02835	0.97165	0.02835	0.020025
798	0.048375	0.02835	0.97165	0.02835	0.020025
799	0.048375	0.02835	0.97165	0.02835	0.020025
800	0.048375	0.02835	0.97165	0.02835	0.020025
801	0.048375	0.02835	0.97165	0.02835	0.020025
802	0.048375	0.02835	0.97165	0.02835	0.020025
803	0.048375	0.02835	0.97165	0.02835	0.020025
804	0.048375	0.02835	0.97165	0.02835	0.020025
805	0.048375	0.02835	0.97165	0.02835	0.020025
806	0.048375	0.02835	0.97165	0.02835	0.020025
807	0.048375	0.02835	0.97165	0.02835	0.020025
808	0.048375	0.02835	0.97165	0.02835	0.020025
809	0.048375	0.02835	0.97165	0.02835	0.020025
810	0.048375	0.02835	0.97165	0.02835	0.020025
811	0.048375	0.02835	0.97165	0.02835	0.020025
812	0.048375	0.02835	0.97165	0.02835	0.020025
813	0.048375	0.02835	0.97165	0.02835	0.020025
814	0.048375	0.02835	0.97165	0.02835	0.020025
815	0.048375	0.02835	0.97165	0.02835	0.020025
816	0.048375	0.02835	0.97165	0.02835	0.020025
817	0.048375	0.02835	0.97165	0.02835	0.020025
818	0.048375	0.02835	0.97165	0.02835	0.020025
819	0.048375	0.02835	0.97165	0.02835	0.020025
820	0.048375	0.02835	0.97165	0.02835	0.020025
821	0.048375	0.02835	0.97165	0.02835	0.020025
822	0.048375	0.02835	0.97165	0.02835	0.020025
823	0.048375	0.02835	0.97165	0.02835	0.020025
824	0.048375	0.02835	0.97165	0.02835	0.020025
825	0.048375	0.02835	0.97165	0.02835	0.020025
826	0.048375	0.02835	0.97165	0.02835	0.020025
827	0.048375	0.02835	0.97165	0.02835	0.020025
828	0.048375	0.02835	0.97165	0.02835	0.020025
829	0.048375	0.02835	0.97165	0.02835	0.020025
830	0.048375	0.02835	0.97165	0.02835	0.020025
831	0.048375	0.02835	0.97165	0.02835	0.020025
832	0.048375	0.02835	0.97165	0.02835	0.020025
833	0.048375	0.02835	0.97165	0.02835	0.020025
834	0.048375	0.02835	0.97165	0.02835	0.020025
835	0.048375	0.02835	0.97165	0.02835	0.020025
836	0.048375	0.02835	0.97165	0.02835	0.020025
837	0.048375	0.02835	0.97165	0.02835	0.020025
838	0.048375	0.02835	0.97165	0.02835	0.020025
839	0.048375	0.02835	0.97165	0.02835	0.020025
840	0.048375	0.02835	0.97165	0.02835	0.020025
841	0.048375	0.02835	0.97165	0.02835	0.020025
842	0.048375	0.02835	0.97165	0.02835	0.020025
843	0.048375	0.02835	0.97165	0.02835	0.020025
844	0.048375	0.02835	0.97165	0.02835	0.020025
845	0.048375	0.02835	0.97165	0.02835	0.020025
846	0.048375	0.02835	0.97165	0.02835	0.020025
847	0.048375	0.02835	0.97165	0.02835	0.020025
848	0.048375	0.02835	0.97165	0.02835	0.020025
849	0.048375	0.02835	0.97165	0.02835	0.020025
850	0.048375	0.02835	0.97165	0.02835	0.020025
851	0.048375	0.02835	0.97165	0.02835	0.020025
852	0.048375	0.02835	0.97165	0.02835	0.020025
853	0.048375	0.02835	0.97165	0.02835	0.020025
854	0.048375	0.02835	0.97165	0.02835	0.020025
855	0.048375	0.02835	0.97165	0.02835	0.020025
856	0.048375	0.02835	0.97165	0.02835	0.020025
857	0.048375	0.02835	0.97165	0.02835	0.020025
858	0.048375	0.02835	0.97165	0.02835	0.020025
859	0.048375	0.02835	0.97165	0.02835	0.020025
860	0.048375	0.02835	0.97165	0.02835	0.020025
861	0.048375	0.02835	0.97165	0.02835	0.020025
862	0.048375	0.02835	0.97165	0.02835	0.020025
863	0.048375	0.02835	0.97165	0.02835	0.020025
864	0.048375	0.02835	0.97165	0.02835	0.020025
865	0.048375	0.02835	0.97165	0.02835	0.020025
866	0.048375	0.02835	0.97165	0.02835	0.020025
867	0.048375	0.02835	0.97165	0.02835	0.020025
868	0.048375	0.02835	0.97165	0.02835	0.020025
869	0.048375	0.02835	0.97165	0.02835	0.020025
870	0.048375	0.02835	0.97165	0.02835	0.020025
871	0.048375	0.02835	0.97165	0.02835	0.020025
872	0.048375	0.02835	0.97165	0.02835	0.020025
873	0.048375	0.02835	0.97165	0.02835	0.020025
874	0.048375	0.02835	0.97165	0.02835	0.020025
875	0.048375	0.02835	0.97165	0.02835	0.020025
876	0.048375	0.02835	0.97165	0.02835	0.020025
877	0.048375	0.02835	0.97165	0.02835	0.020025
878	0.048375	0.02835	0.97165	0.02835	0.020025
879	0.048375	0.02835	0.97165	0.02835	0.020025
880	0.048375	0.02835	0.97165	0.02835	0.020025
881	0.048375	0.02835	0.97165	0.02835	0.020025
882	0.048375	0.02835	0.97165	0.02835	0.020025
883	0.048375	0.02835	0.97165	0.02835	0.020025
884	0.048375	0.02835	0.97165	0.02835	0.020025
885	0.048375	0.02835	0.97165	0.02835	0.020025
886	0.048375	0.02835	0.97165	0.02835	0.020025
887	0.048375	0.02835	0.97165	0.02835	0.020025
888	0.048375	0.02835	0.97165	0.02835	0.020025
889	0.048375	0.02835	0.97165	0.02835	0.020025
890	0.048375	0.02835	0.97165	0.02835	0.020025
891	0.048375	0.02835	0.97165	0.02835	0.020025
892	0.048375	0.02835	0.97165	0.02835	0.020025
893	0.048375	0.02835	0.97165	0.02835	0.020025
894	0.048375	0.02835	0.97165	0.02835	0.020025
895	0.048375	0.02835	0.97165	0.02835	0.020025
896	0.048375	0.02835	0.97165	0.02835	0.020025
897	0.048375	0.02835	0.97165	0.02835	0.020025
898	0.048375	0.02835	0.97165	0.02835	0.020025
899	0.048375	0.02835	0.97165	0.02835	0.020025
900	0.048375	0.02835	0.97165	0.02835	0.020025
901	0.048375	0.02835	0.97165	0.02835	0.020025
902	0.048375	0.02835	0.97165	0.02835	0.020025
903	0.048375	0.02835	0.97165	0.02835	0.020025
904	0.048375	0.02835	0.97165	0.02835	0.020025
905	0.048375	0.02835	0.97165	0.02835	0.020025
906	0.048375	0.02835	0.97165	0.02835	0.020025
907	0.048375	0.02835	0.97165	0.02835	0.020025
908	0.048375	0.02835	0.97165	0.02835	0.020025
909	0.048375	0.02835	0.97165	0.02835	0.020025
910	0.048375	0.02835	0.97165	0.02835	0.020025
911	0.048375	0.02835	0.97165	0.02835	0.020025
912	0.048375	0.02835	0.97165	0.02835	0.020025
913	0.048375	0.02835	0.97165	0.02835	0.020025
914	0.048375	0.02835	0.97165	0.02835	0.020025
915	0.048375	0.02835	0.97165	0.02835	0.020025
916	0.048375	0.02835	0.97165	0.02835	0.020025
917	0.048375	0.02835	0.97165	0.02835	0.020025
918	0.048375	0.02835	0.97165	0.02835	0.020025
919	0.048375	0.02835	0.97165	0.02835	0.020025
920	0.048375	0.02835	0.97165	0.02835	0.020025
921	0.048375	0.02835	0.97165	0.02835	0.020025
922	0.048375	0.02835	0.97165	0.02835	0.020025
923	0.048375	0.02835	0.97165	0.02835	0.020025
924	0.048375	0.02835	0.97165	0.02835	0.020025
925	0.048375	0.02835	0.97165	0.02835	0.020025
926	0.048375	0.02835	0.97165	0.02835	0.020025
927	0.048375	0.02835	0.97165	0.02835	0.020025
928	0.048375	0.02835	0.97165	0.02835	0.020025
929	0.048375	0.02835	0.97165	0.02835	0.020025
930	0.048375	0.02835	0.97165	0.02835	0.020025
931	0.048375	0.02835	0.97165	0.02835	0.020025
932	0.048375	0.02835	0.97165	0.02835	0.020025
933	0.048375	0.02835	0.97165	0.02835	0.020025
934	0.048375	0.02835	0.97165	0.02835	0.020025
935	0.048375	0.02835	0.97165	0.02835	0.020025
936	0.048375	0.02835	0.97165	0.02835	0.020025
937	0.048375	0.02835	0.97165	0.02835	0.020025
938	0.048375	0.02835	0.97165	0.02835	0.020025
939	0.048375	0.02835	0.97165	0.02835	0.020025
940	0.048375	0.02835	0.97165	0.02835	0.020025
941	0.048375	0.02835	0.97165	0.02835	0.020025
942	0.048375	0.02835	0.97165	0.02835	0.020025
943	0.048375	0.02835	0.97165	0.02835	0.020025
944	0.048375	0.02835	0.97165	0.02835	0.020025
945	0.048375	0.02835	0.97165	0.02835	0.020025
946	0.048375	0.02835	0.97165	0.02835	0.020025
947	0.048375	0.02835	0.97165	0.02835	0.020025
948	0.048375	0.02835	0.97165	0.02835	0.020025
949	0.048375	0.02835	0.97165	0.02835	0.020025
950	0.048375	0.02835	0.97165	0.02835	0.020025
951	0.048375	0.02835	0.97165	0.02835	0.020025
952	0.048375	0.02835	0.97165	0.02835	0.020025
953	0.048375	0.02835	0.97165	0.02835	0.020025
954	0.048375	0.02835	0.97165	0.02835	0.020025
955	0.048375	0.02835	0.97165	0.02835	0.020025
956	0.048375	0.02835	0.97165	0.02835	0.020025
957	0.048375	0.02835	0.97165	0.02835	0.020025
958	0.048375	0.02835	0.97165	0.02835	0.020025
959	0.048375	0.02835	0.97165	0.02835	0.020025
960	0.048375	0.02835	0.97165	0.02835	0.020025
961	0.048375	0.02835	0.97165	0.02835	0.020025
962	0.048375	0.02835	0.97165	0.02835	0.020025
963	0.048375	0.02835	0.97165	0.02835	0.020025
964	0.048375	0.02835	0.97165	0.02835	0.020025
965	0.048375	0.02835	0.97165	0.02835	0.020025
966	0.048375	0.02835	0.97165	0.02835	0.020025
967	0.048375	0.02835	0.97165	0.02835	0.020025
968	0.048375	0.02835	0.97165	0.02835	0.020025
969	0.048375	0.02835	0.97165	0.02835	0.020025
970	0.048375	0.02835	0.97165	0.02835	0.020025
971	0.048375	0.02835	0.97165	0.02835	0.020025
972	0.048375	0.02835	0.97165	0.02835	0.020025
973	0.048375	0.02835	0.97165	0.02835	0.020025
974	0.048375	0.02835	0.97165	0.02835	0.020025
975	0.048375	0.02835	0.97165	0.02835	0.020025
976	0.048375	0.02835	0.97165	0.02835	0.020025
977	0.048375	0.02835	0.97165	0.02835	0.020025
978	0.048375	0.02835	0.97165	0.02835	0.020025
979	0.048375	0.02835	0.97165	0.02835	0.020025
980	0.048375	0.02835	0.97165	0.02835	0.020025
981	0.048375	0.02835	0.97165	0.02835	0.020025
982	0.048375	0.02835	0.97165	0.02835	0.020025
983	0.048375	0.02835	0.97165	0.02835	0.020025
984	0.048375	0.02835	0.97165	0.02835	0.020025
985	0.048375	0.02835	0.97165	0.02835	0.020025
986	0.048375	0.02835	0.97165	0.02835	0.020025
987	0.048375	0.02835	0.97165	0.02835	0.020025
988	0.048375	0.02835	0.97165	0.02835	0.020025
989	0.048375	0.02835	0.97165	0.02835	0.020025
990	0.048375	0.02835	0.97165	0.02835	0.020025
991	0.048375	0.02835	0.97165	0.02835	0.020025
992	0.048375	0.02835	0.97165	0.02835	0.020025
993	0.048375	0.02835	0.97165	0.02835	0.020025
994	0.048375	0.02835	0.97165	0.02835	0.020025
995	0.048375	0.02835	0.97165	0.02835	0.020025
996	0.048375	0.02835	0.97165	0.02835	0.020025
997	0.048375	0.02835	0.97165	0.02835	0.020025
998	0.048375	0.02835	0.97165	0.02835	0.020025
999	0.048375	0.02835	0.97165	0.02835	0.020025
1000	0.048375	0.02835	0.97165	0.02835	0.020025
1001	0.048375	0.02835	0.97165	0.02835	0.020025
1002	0.048375	0.02835	0.97165	0.02835	0.020025
1003	0.048375	0.02835	0.97165	0.02835	0.020025
1004	0.048375	0.02835	0.97165	0.02835	0.020025
1005	0.048375	0.02835	0.97165	0.02835	0.020025
1006	0.048375	0.02835	0.97165	0.02835	0.020025
1007	0.048375	0.02835	0.97165	0.02835	0.020025
1008	0.048375	0.02835	0.97165	0.02835	0.020025
1009	0.048375	0.02835	0.97165	0.02835	0.020025
1010	0.048375	0.02835	0.97165	0.02835	0.020025
1011	0.048375	0.02835	0.97165	0.02835	0.020025
1012	0.048375	0.02835	0.97165	0.02835	0.020025
1013	0.048375	0.02835	0.97165	0.02835	0.020025
1014	0.048375	0.02835	0.97165	0.02835	0.020025
1015	0.048375	0.02835	0.97165	0.02835	0.020025
1016	0.048375	0.02835	0.97165	0.02835	0.020025
1017	0.048375	0.02835	0.97165	0.02835	0.020025
1018	0.048375	0.02835	0.97165	0.02835	0.020025
1019	0.048375	0.02835	0.97165	0.02835	0.020025
1020	0.048375	0.02835	0.97165	0.02835	0.020025
1021	0.048375	0.02835	0.97165	0.02835	0.020025
1022	0.048375	0.02835	0.97165	0.02835	0.020025
1023	0.048375	0.02835	0.97165	0.02835	0.020025
1024	0.048375	0.02835	0.97165	0.02835	0.020025
1025	0.048375	0.02835	0.97165	0.02835	0.020025
1026	0.048375	0.02835	0.97165	0.02835	0.020025
1027	0.048375	0.02835	0.97165	0.02835	0.020025
1028	0.048375	0.02835	0.97165	0.02835	0.020025
1029	0.048375	0.02835	0.97165	0.02835	0.020025
1030	0.048375	0.02835	0.97165	0.02835	0.020025
1031	0.048375	0.02835	0.97165	0.02835	0.020025
1032	0.048375	0.02835	0.97165	0.02835	0.020025
1033	0.048375	0.02835	0.97165	0.02835	0.020025
1034	0.048375	0.02835	0.97165	0.02835	0.020025
1035	0.048375	0.02835	0.97165	0.02835	0.020025
1036	0.048375	0.02835	0.97165	0.02835	0.020025
1037	0.048375	0.02835	0.97165	0.02835	0.020025
1038	0.048375	0.02835	0.97165	0.02835	0.020025
1039	0.048375	0.02835	0.97165	0.02835	0.020025
1040	0.048375	0.02835	0.97165	0.02835	0.020025
1041	0.048375	0.02835	0.97165	0.02835	0.020025
1042	0.048375	0.02835	0.97165	0.02835	0.020025
1043	0.048375	0.02835	0.97165	0.02835	0.020025
1044	0.048375	0.02835	0.97165	0.02835	0.020025
1045	0.048375	0.02835	0.97165	0.02835	0.020025
1046	0.048375	0.02835	0.97165	0.02835	0.020025
1047	0.048375	0.02835	0.97165	0.02835	0.020025
1048	0.048375	0.02835	0.97165	0.02835	0.020025
1049	0.048375	0.02835	0.97165	0.02835	0.020025
1050	0.048375	0.02835	0.97165	0.02835	0.020025
1051	0.048375	0.02835	0.97165	0.02835	0.020025
1052	0.048375	0.02835	0.97165	0.02835	0.020025
1053	0.048375	0.02835	0.97165	0.02835	0.020025
1054	0.048375	0.02835	0.97165	0.02835	0.020025
1055	0.048375	0.02835	0.97165	0.02835	0.020025
1056	0.048375	0.02835	0.97165	0.02835	0.020025
1057	0.048375	0.02835	0.97165	0.02835	0.020025
1058	0.048375	0.02835	0.97165	0.02835	0.020025
1059	0.048375	0.02835	0.97165	0.02835	0.020025
1060	0.048375	0.02835	0.97165	0.02835	0.020025
1061	0.048375	0.02835	0.97165	0.02835	0.020025
1062	0.048375	0.02835	0.97165	0.02835	0.020025
1063	0.048375	0.02835	0.97165	0.02835	0.020025
1064	0.048375	0.02835	0.97165	0.02835	0.020025
1065	0.048375	0.02835	0.97165	0.02835	0.020025
1066	0.048375	0.02835	0.97165	0.02835	0.020025
1067	0.048375	0.02835	0.97165	0.02835	0.020025
1068	0.048375	0.02835	0.97165	0.02835	0.020025
1069	0.048375	0.02835	0.97165	0.02835	0.020025
1070	0.048375	0.02835	0.97165	0.02835	0.020025
1071	0.048375	0.02835	0.97165	0.02835	0.020025
1072	0.048375	0.02835	0.97165	0.02835	0.020025
1073	0.048375	0.02835	0.97165	0.02835	0.020025
1074	0.048375	0.02835	0.97165	0.02835	0.020025
1075	0.048375	0.02835	0.97165	0.02835	0.020025
1076	0.048375	0.02835	0.97165	0.02835	0.020025
1077	0.048375	0.02835	0.97165	0.02835	0.020025
1078	0.048375	0.02835	0.97165	0.02835	0.020025
1079	0.048375	0.02835	0.97165	0.02835	0.020025
1080	0.048375	0.02835	0.97165	0.02835	0.020025
1081	0.048375	0.02835	0.97165	0.02835	0.020025
1082	0.048375	0.02835	0.97165	0.02835	0.020025
1083	0.048375	0.02835	0.97165	0.02835	0.020025
1084	0.048375	0.02835	0.97165	0.02835	0.020025
1085	0.048375	0.02835	0.97165	0.02835	0.020025
1086	0.048375	0.02835	0.97165	0.02835	0.020025
1087	0.048375	0.02835	0.97165	0.02835	0.020025
1088	0.048375	0.02835	0.97165	0.02835	0.020025
1089	0.048375	0.02835	0.97165	0.02835	0.020025
1090	0.048375	0.02835	0.97165	0.02835	0.020025
1091	0.048375	0.02835	0.97165	0.02835	0.020025
1092	0.048375	0.02835	0.97165	0.02835	0.020025
1093	0.048375	0.02835	0.97165	0.02835	0.020025
1094	0.048375	0.02835	0.97165	0.02835	0.020025
1095	0.048375	0.02835	0.97165	0.02835	0.020025
1096	0.048375	0.02835	0.97165	0.02835	0.020025
1097	0.048375	0.02835	0.97165	0.02835	0.020025
1098	0.048375	0.02835	0.97165	0.02835	0.020025
1099	0.048375	0.02835	0.97165	0.02835	0.020025
1100	0.048375	0.02835	0.97165	0.02835	0.020025
1101	0.048375	0.02835	0.97165	0.02835	0.020025
1102	0.048375	0.02835	0.97165	0.02835	0.020025
1103	0.048375	0.02835	0.97165	0.02835	0.020025
1104	0.048375	0.02835	0.97165	0.02835	0.020025
1105	0.048375	0.02835	0.97165	0.02835	0.020025
1106	0.048375	0.02835	0.97165	0.02835	0.020025
1107	0.048375	0.02835	0.97165	0.02835	0.020025
1108	0.048375	0.02835	0.97165	0.02835	0.020025
1109	0.048375	0.02835	0.97165	0.02835	0.020025
1110	0.048375	0.02835	0.97165	0.02835	0.020025
1111	0.048375	0.02835	0.97165	0.02835	0.020025
1112	0.048375	0.02835	0.97165	0.02835	0.020025
1113	0.048375	0.02835	0.97165	0.02835	0.020025
1114	0.048375	0.02835	0.97165	0.02835	0.020025
1115	0.048375	0.02835	0.97165	0.02835	0.020025
1116	0.048375	0.02835	0.97165	0.02835	0.020025
1117	0.048375	0.02835	0.97165	0.02835	0.020025
1118	0.048375	0.02835	0.97165	0.02835	0.020025
1119	0.048375	0.02835	0.97165	0.02835	0.020025
1120	0.048375	0.02835	0.97165	0.02835	0.020025
1121	0.048375	0.02835	0.97165	0.02835	0.020025
1122	0.048375	0.02835	0.97165	0.02835	0.020025
1123	0.048375	0.02835	0.97165	0.02835	0.020025
1124	0.048375	0.02835	0.97165	0.02835	0.020025
1125	0.048375	0.02835	0.97165	0.02835	0.020025
1126	0.048375	0.02835	0.97165	0.02835	0.020025
1127	0.048375	0.02835	0.97165	0.02835	0.020025
1128	0.048375	0.02835	0.97165	0.02835	0.020025
1129	0.048375	0.02835	0.97165	0.02835	0.020025
1130	0.048375	0.02835	0.97165	0.02835	0.020025
1131	0.048375	0.02835	0.97165	0.02835	0.020025
1132	0.048375	0.02835	0.97165	0.02835	0.020025
1133	0.048375	0.02835	0.97165	0.02835	0.020025
1134	0.048375	0.02835	0.97165	0.02835	0.020025
1135	0.048375	0.02835	0.97165	0.02835	0.020025
1136	0.048375	0.02835	0.97165	0.02835	0.020025
1137	0.048375	0.02835	0.97165	0.02835	0.020025
1138	0.048375	0.02835	0.97165	0.02835	0.020025
1139	0.048375	0.02835	0.97165	0.02835	0.020025
1140	0.048375	0.02835	0.97165	0.02835	0.020025
1141	0.048375	0.02835	0.97165	0.02835	0.020025
1142	0.048375	0.02835	0.97165	0.02835	0.020025
1143	0.048375	0.02835	0.97165	0.02835	0.020025
1144	0.048375	0.02835	0.97165	0.02835	0.020025
1145	0.048375	0.02835	0.97165	0.02835	0.020025
1146	0.048375	0.02835	0.97165	0.02835	0.020025
1147	0.048375	0.02835	0.97165	0.02835	0.020025
1148	0.048375	0.02835	0.97165	0.02835	0.020025
1149	0.048375	0.02835	0.97165	0.02835	0.020025
1150	0.048375	0.02835	0.97165	0.02835	0.020025
1151	0.048375	0.02835	0.97165	0.02835	0.020025
1152	0.048375	0.02835	0.97165	0.02835	0.020025
1153	0.048375	0.02835	0.97165	0.02835	0.020025
1154	0.048375	0.02835	0.97165	0.02835	0.020025
1155	0.048375	0.02835	0.97165	0.02835	0.020025
1156	0.048375	0.02835	0.97165	0.02835	0.020025
1157	0.048375	0.02835	0.97165	0.02835	0.020025
1158	0.048375	0.02835	0.97165	0.02835	0.020025
1159	0.048375	0.02835	0.97165	0.02835	0.020025
1160	0.048375	0.02835	0.97165	0.02835	0.020025
1161	0.048375	0.02835	0.97165	0.02835	0.020025
1162	0.048375	0.02835	0.97165	0.02835	0.020025
1163	0.048375	0.02835	0.97165	0.02835	0.020025
1164	0.048375	0.02835	0.97165	0.02835	0.020025
1165	0.048375	0.02835	0.97165	0.02835	0.020025
1166	0.048375	0.02835	0.97165	0.02835	0.020025
1167	0.048375	0.02835	0.97165	0.02835	0.020025
1168	0.048375	0.02835	0.97165	0.02835	0.020025
1169	0.048375	0.02835	0.97165	0.02835	0.020025
1170	0.048375	0.02835	0.97165	0.02835	0.020025
1171	0.048375	0.02835	0.97165	0.02835	0.020025
1172	0.048375	0.02835	0.97165	0.02835	0.020025
1173	0.048375	0.02835	0.97165	0.02835	0.020025
1174	0.048375	0.02835	0.97165	0.02835	0.020025
1175	0.048375	0.02835	0.97165	0.02835	0.020025
1176	0.048375	0.02835	0.97165	0.02835	0.020025
1177	0.048375	0.02835	0.97165	0.02835	0.020025
1178	0.048375	0.02835	0.97165	0.02835	0.020025
1179	0.048375	0.02835	0.97165	0.02835	0.020025
1180	0.048375	0.02835	0.97165	0.02835	0.020025
1181	0.048375	0.02835	0.97165	0.02835	0.020025
1182	0.048375	0.02835	0.97165	0.02835	0.020025
1183	0.048375	0.02835	0.97165	0.02835	0.020025
1184	0.048375	0.02835	0.97165	0.02835	0.020025
1185	0.048375	0.02835	0.97165	0.02835	0.020025
1186	0.048375	0.02835	0.97165	0.02835	0.020025
1187	0.048375	0.02835	0.97165	0.02835	0.020025
1188	0.048375	0.02835	0.97165	0.02835	0.020025
1189	0.048375	0.02835	0.97165	0.02835	0.020025
1190	0.048375	0.02835	0.97165	0.02835	0.020025
1191	0.048375	0.02835	0.97165	0.02835	0.020025
1192	0.048375	0.02835	0.97165	0.02835	0.020025
1193	0.048375	0.02835	0.97165	0.02835	0.020025
1194	0.048375	0.02835	0.97165	0.02835	0.020025
1195	0.048375	0.02835	0.97165	0.02835	0.020025
1196	0.048375	0.02835	0.97165	0.02835	0.020025
1197	0.048375	0.02835	0.97165	0.02835	0.020025
1198	0.048375	0.02835	0.97165	0.02835	0.020025
1199	0.048375	0.02835	0.97165	0.02835	0.020025
1200	0.048375	0.02835	0.97165	0.02835	0.020025
1201	0.048375	0.02835	0.97165	0.02835	0.020025
1202	0.048375	0.02835	0.97165	0.02835	0.020025
1203	0.048375	0.02835	0.97165	0.02835	0.020025
1204	0.048375	0.02835	0.97165	0.02835	0.020025
1205	0.048375	0.02835	0.97165	0.02835	0.020025
1206	0.048375	0.02835	0.97165	0.02835	0.020025
1207	0.048375	0.02835	0.97165	0.02835	0.020025
1208	0.048375	0.02835	0.97165	0.02835	0.020025
1209	0.048375	0.02835	0.97165	0.02835	0.020025
1210	0.048375	0.02835	0.97165	0.02835	0.020025
1211	0.048375	0.02835	0.97165	0.02835	0.020025
1212	0.048375	0.02835	0.97165	0.02835	0.020025
1213	0.048375	0.02835	0.97165	0.02835	0.020025
1214	0.048375	0.02835	0.97165	0.02835	0.020025
1215	0.048375	0.02835	0.97165	0.02835	0.020025
1216	0.048375	0.02835	0.97165	0.02835	0.020025
1217	0.048375	0.02835	0.97165	0.02835	0.020025
1218	0.048375	0.02835	0.97165	0.02835	0.020025
1219	0.048375	0.02835	0.97165	0.02835	0.020025
1220	0.048375	0.02835	0.97165	0.02835	0.020025
1221	0.048375	0.02835	0.97165	0.02835	0.020025
1222	0.048375	0.02835	0.97165	0.02835	0.020025
1223	0.048375	0.02835	0.97165	0.02835	0.020025
1224	0.048375	0.02835	0.97165	0.02835	0.020025
1225	0.048375	0.02835	0.97165	0.02835	0.020025
1226	0.048375	0.02835	0.97165	0.02835	0.020025
1227	0.048375	0.02835	0.97165	0.02835	0.020025
1228	0.048375	0.02835	0.97165	0.02835	0.020025
1229	0.048375	0.02835	0.97165	0.02835	0.020025
1230	0.048375	0.02835	0.97165	0.02835	0.020025
1231	0.048375	0.02835	0.97165	0.02835	0.020025
1232	0.048375	0.02835	0.97165	0.02835	0.020025
1233	0.048375	0.02835	0.97165	0.02835	0.020025
1234	0.048375	0.02835	0.97165	0.02835	0.020025
1235	0.048375	0.02835	0.97165	0.02835	0.020025
1236	0.048375	0.02835	0.97165	0.02835	0.020025
1237	0.048375	0.02835	0.97165	0.02835	0.020025
1238	0.048375	0.02835	0.97165	0.02835	0.020025
1239	0.048375	0.02835	0.97165	0.02835	0.020025
1240	0.048375	0.02835	0.97165	0.02835	0.020025
1241	0.048375	0.02835	0.97165	0.02835	0.020025
1242	0.048375	0.02835	0.97165	0.02835	0.020025
1243	0.048375	0.02835	0.97165	0.02835	0.020025
1244	0.048375	0.02835	0.97165	0.02835	0.020025
1245	0.048375	0.02835	0.97165	0.02835	0.020025
1246	0.048375	0.02835	0.97165	0.02835	0.020025
1247	0.048375	0.02835	0.97165	0.02835	0.020025
1248	0.048375	0.02835	0.97165	0.02835	0.020025
1249	0.048375	0.02835	0.97165	0.02835	0.020025
1250	0.048375	0.02835	0.97165	0.02835	0.020025
1251	0.048375	0.02835	0.97165	0.02835	0.020025
1252	0.048375	0.02835	0.97165	0.02835	0.020025
1253	0.048375	0.02835	0.97165	0.02835	0.020025
1254	0.048375	0.02835	0.97165	0.02835	0.020025
1255	0.048375	0.02835	0.97165	0.02835	0.020025
1256	0.048375	0.02835	0.97165	0.02835	0.020025
1257	0.048375	0.02835	0.97165	0.02835	0.020025
1258	0.048375	0.02835	0.97165	0.02835	0.020025
1259	0.048375	0.02835	0.97165	0.02835	0.020025
1260	0.048375	0.02835	0.97165	0.02835	0.020025
1261	0.048375	0.02835	0.97165	0.02835	0.020025
1262	0.048375	0.02835	0.97165	0.02835	0.020025
1263	0.048375	0.02835	0.97165	0.02835	0.020025
1264	0.048375	0.02835	0.97165	0.02835	0.020025
1265	0.048375	0.02835	0.97165	0.02835	0.020025
1266	0.048375	0.02835	0.97165	0.02835	0.020025
1267	0.048375	0.02835	0.97165	0.02835	0.020025
1268	0.048375	0.02835	0.97165	0.02835	0.020025
1269	0.048375	0.02835	0.97165	0.02835	0.020025
1270	0.048375	0.02835	0.97165	0.02835	0.020025
1271	0.048375	0.02835	0.97165	0.02835	0.020025
1272	0.048375	0.02835	0.97165	0.02835	0.020025
1273	0.048375	0.02835	0.97165	0.02835	0.020025
1274	0.048375	0.02835	0.97165	0.02835	0.020025
1275	0.048375	0.02835	0.97165	0.02835	0.020025
1276	0.048375	0.02835	0.97165	0.02835	0.020025
1277	0.048375	0.02835	0.97165	0.02835	0.020025
1278	0.048375	0.02835	0.97165	0.02835	0.020025
1279	0.048375	0.02835	0.97165	0.02835	0.020025
1280	0.048375	0.02835	0.97165	0.02835	0.020025
1281	0.048375	0.02835	0.97165	0.02835	0.020025
1282	0.048375	0.02835	0.97165	0.02835	0.020025
1283	0.048375	0.02835	0.97165	0.02835	0.020025
1284	0.048375	0.02835	0.97165	0.02835	0.020025
1285	0.048375	0.02835	0.97165	0.02835	0.020025
1286	0.048375	0.02835	0.97165	0.02835	0.020025
1287	0.048375	0.02835	0.97165	0.02835	0.020025
1288	0.048375	0.02835	0.97165	0.02835	0.020025
1289	0.048375	0.02835	0.97165	0.02835	0.020025
1290	0.048375	0.02835	0.97165	0.02835	0.020025
1291	0.048375	0.02835	0.97165	0.02835	0.020025
1292	0.048375	0.02835	0.97165	0.02835	0.020025
1293	0.048375	0.02835	0.97165	0.02835	0.020025
1294	0.048375	0.02835	0.97165	0.02835	0.020025
1295	0.048375	0.02835	0.97165	0.02835	0.020025
1296	0.048375	0.02835	0.97165	0.02835	0.020025
1297	0.048375	0.02835	0.97165	0.02835	0.020025
1298	0.048375	0.02835	0.97165	0.02835	0.020025
1299	0.048375	0.02835	0.97165	0.02835	0.020025
1300	0.048375	0.02835	0.97165	0.02835	0.020025
1301	0.048375	0.02835	0.97165	0.02835	0.020025
1302	0.048375	0.02835	0.97165	0.02835	0.020025
1303	0.048375	0.02835	0.97165	0.02835	0.020025
1304	0.048375	0.02835	0.97165	0.02835	0.020025
1305	0.048375	0.02835	0.97165	0.02835	0.020025
1306	0.048375	0.02835	0.97165	0.02835	0.020025
1307	0.048375	0.02835	0.97165	0.02835	0.020025
1308	0.048375	0.02835	0.97165	0.02835	0.020025
1309	0.048375	0.02835	0.97165	0.02835	0.020025
1310	0.048375	0.02835	0.97165	0.02835	0.020025
1311	0.048375	0.02835	0.97165	0.02835	0.020025
1312	0.048375	0.02835	0.97165	0.02835	0.020025
1313	0.048375	0.02835	0.97165	0.02835	0.020025
1314	0.048375	0.02835	0.97165	0.02835	0.020025
1315	0.048375	0.02835	0.97165	0.02835	0.020025
1316	0.048375	0.02835	0.97165	0.02835	0.020025
1317	0.048375	0.02835	0.97165	0.02835	0.020025
1318	0.048375	0.02835	0.97165	0.02835	0.020025
1319	0.048375	0.02835	0.97165	0.02835	0.020025
1320	0.048375	0.02835	0.97165	0.02835	0.020025
1321	0.048375	0.02835	0.97165	0.02835	0.020025
1322	0.048375	0.02835	0.97165	0.02835	0.020025
1323	0.048375	0.02835	0.97165	0.02835	0.020025
1324	0.048375	0.02835	0.97165	0.02835	0.020025
1325	0.048375	0.02835	0.97165	0.02835	0.020025
1326	0.048375	0.02835	0.97165	0.02835	0.020025
1327	0.048375	0.02835	0.97165	0.02835	0.020025
1328	0.048375	0.02835	0.97165	0.02835	0.020025
1329	0.048375	0.02835	0.97165	0.02835	0.020025
1330	0.048375	0.02835	0.97165	0.02835	0.020025
1331	0.048375	0.02835	0.97165	0.02835	0.020025
1332	0.048375	0.02835	0.97165	0.02835	0.020025
1333	0.048375	0.02835	0.97165	0.02835	0.020025
1334	0.048375	0.02835	0.97165	0.02835	0.020025
1335	0.048375	0.02835	0.97165	0.02835	0.020025
1336	0.048375	0.02835	0.97165	0.02835	0.020025
1337	0.048375	0.02835	0.97165	0.02835	0.020025
1338	0.048375	0.02835	0.97165	0.02835	0.020025
1339	0.048375	0.02835	0.97165	0.02835	0.020025
1340	0.048375	0.02835	0.97165	0.02835	0.020025
1341	0.048375	0.02835	0.97165	0.02835	0.020025
1342	0.048375	0.02835	0.97165	0.02835	0.020025
1343	0.048375	0.02835	0.97165	0.02835	0.020025
1344	0.048375	0.02835	0.97165	0.02835	0.020025
1345	0.048375	0.02835	0.97165	0.02835	0.020025
1346	0.048375	0.02835	0.97165	0.02835	0.020025
1347	0.048375	0.02835	0.97165	0.02835	0.020025
1348	0.048375	0.02835	0.97165	0.02835	0.020025
1349	0.048375	0.02835	0.97165	0.02835	0.020025
1350	0.048375	0.02835	0.97165	0.02835	0.020025
1351	0.048375	0.02835	0.97165	0.02835	0.020025
1352	0.048375	0.02835	0.97165	0.02835	0.020025
1353	0.048375	0.02835	0.97165	0.02835	0.020025
1354	0.048375	0.02835	0.97165	0.02835	0.020025
1355	0.048375	0.02835	0.97165	0.02835	0.020025
1356	0.048375	0.02835	0.97165	0.02835	0.020025
1357	0.048375	0.02835	0.97165	0.02835	0.020025
1358	0.048375	0.02835	0.97165	0.02835	0.020025
1359	0.048375	0.02835	0.97165	0.02835	0.020025
1360	0.048375	0.02835	0.97165	0.02835	0.020025
1361	0.048375	0.02835	0.97165	0.02835	0.020025
1362	0.048375	0.02835	0.97165	0.02835	0.020025
1363	0.048375	0.02835	0.97165	0.02835	0.020025
1364	0.048375	0.02835	0.97165	0.02835	0.020025
1365	0.048375	0.02835	0.97165	0.02835	0.020025
1366	0.048375	0.02835	0.97165	0.02835	0.020025
1367	0.048375	0.02835	0.97165	0.02835	0.020025
1368	0.048375	0.02835	0.97165	0.02835	0.020025
1369	0.048375	0.02835	0.97165	0.02835	0.020025
1370	0.048375	0.02835	0.97165	0.02835	0.020025
1371	0.048375	0.02835	0.97165	0.02835	0.020025
1372	0.048375	0.02835	0.97165	0.02835	0.020025
1373	0.048375	0.02835	0.97165	0.02835	0.020025
1374	0.048375	0.02835	0.97165	0.02835	0.020025
1375	0.048375	0.02835	0.97165	0.02835	0.020025
1376	0.048375	0.02835	0.97165	0.02835	0.020025
1377	0.048375	0.02835	0.97165	0.02835	0.020025
1378	0.048375	0.02835	0.97165	0.02835	0.020025
1379	0.048375	0.02835	0.97165	0.02835	0.020025
1380	0.048375	0.02835	0.97165	0.02835	0.020025
1381	0.048375	0.02835	0.97165	0.02835	0.020025
1382	0.048375	0.02835	0.97165	0.02835	0.020025
1383	0.048375	0.02835	0.97165	0.02835	0.020025
1384	0.048375	0.02835	0.97165	0.02835	0.020025
1385	0.048375	0.02835	0.97165	0.02835	0.020025
1386	0.048375	0.02835	0.97165	0.02835	0.020025
1387	0.048375	0.02835	0.97165	0.02835	0.020025
1388	0.048375	0.02835	0.97165	0.02835	0.020025
1389	0.048375	0.02835	0.97165	0.02835	0.020025
1390	0.048375	0.02835	0.97165	0.02835	0.020025
1391	0.048375	0.02835	0.97165	0.02835	0.020025
1392	0.048375	0.02835	0.97165	0.02835	0.020025
1393	0.048375	0.02835	0.97165	0.02835	0.020025
1394	0.048375	0.02835	0.97165	0.02835	0.020025
1395	0.048375	0.02835	0.97165	0.02835	0.020025
1396	0.048375	0.02835	0.97165	0.02835	0.020025
1397	0.048375	0.02835	0.97165	0.02835	0.020025
1398	0.048375	0.02835	0.97165	0.02835	0.020025
1399	0.048375	0.02835	0.97165	0.02835	0.020025
1400	0.048375	0.02835	0.97165	0.02835	0.020025
1401	0.048375	0.02835	0.97165	0.02835	0.020025
1402	0.048375	0.02835	0.97165	0.02835	0.020025
1403	0.048375	0.02835	0.97165	0.02835	0.020025
1404	0.048375	0.02835	0.97165	0.02835	0.020025
1405	0.048375	0.02835	0.97165	0.02835	0.020025
1406	0.048375	0.02835	0.97165	0.02835	0.020025
1407	0.048375	0.02835	0.97165	0.02835	0.020025
1408	0.048375	0.02835	0.97165	0.02835	0.020025
1409	0.048375	0.02835	0.97165	0.02835	0.020025
1410	0.048375	0.02835	0.97165	0.02835	0.020025
1411	0.048375	0.02835	0.97165	0.02835	0.020025
1412	0.048375	0.02835	0.97165	0.02835	0.020025
1413	0.048375	0.02835	0.97165	0.02835	0.020025
1414	0.048375	0.02835	0.97165	0.02835	0.020025
1415	0.048375	0.02835	0.97165	0.02835	0.020025
1416	0.048375	0.02835	0.97165	0.02835	0.020025
1417	0.048375	0.02835	0.97165	0.02835	0.020025
1418	0.048375	0.02835	0.97165	0.02835	0.020025
1419	0.048375	0.02835	0.97165	0.02835	0.020025
1420	0.048375	0.02835	0.97165	0.02835	0.020025
1421	0.048375	0.02835	0.97165	0.02835	0.020025
1422	0.048375	0.02835	0.97165	0.02835	0.020025
1423	0.048375	0.02835	0.97165	0.02835	0.020025
1424	0.048375	0.02835	0.97165	0.02835	0.020025
1425	0.048375	0.02835	0.97165	0.02835	0.020025
1426	0.048375	0.02835	0.97165	0.02835	0.020025
1427	0.048375	0.02835	0.97165	0.02835	0.020025
1428	0.048375	0.02835	0.97165	0.02835	0.020025
1429	0.048375	0.02835	0.97165	0.02835	0.020025
1430	0.048375	0.02835	0.97165	0.02835	0.020025
1431	0.048375	0.02835	0.97165	0.02835	0.020025
1432	0.048375	0.02835	0.97165	0.02835	0.020025
1433	0.048375	0.02835	0.97165	0.02835	0.020025
1434	0.048375	0.02835	0.97165	0.02835	0.020025
1435	0.048375	0.02835	0.97165	0.02835	0.020025
1436	0.048375	0.02835	0.97165	0.02835	0.020025
1437	0.048375	0.02835	0.97165	0.02835	0.020025
1438	0.048375	0.02835	0.97165	0.02835	0.020025
1439	0.048375	0.02835	0.97165	0.02835	0.020025
1440	0.048375	0.02835	0.97165	0.02835	0.020025
1441	0.048375	0.02835	0.97165	0.02835	0.020025
1442	0.048375	0.02835	0.97165	0.02835	0.020025
1443	0.048375	0.02835	0.97165	0.02835	0.020025
1444	0.048375	0.02835	0.97165	0.02835	0.020025
1445	0.048375	0.02835	0.97165	0.02835	0.020025
1446	0.048375	0.02835	0.97165	0.02835	0.020025
1447	0.048375	0.02835	0.97165	0.02835	0.020025
1448	0.048375	0.02835	0.97165	0.02835	0.020025
1449	0.048375	0.02835	0.97165	0.02835	0.020025
1450	0.048375	0.02835	0.97165	0.02835	0.020025
1451	0.048375	0.02835	0.97165	0.02835	0.020025
1452	0.048375	0.02835	0.97165	0.02835	0.020025
1453	0.048375	0.02835	0.97165	0.02835	0.020025
1454	0.048375	0.02835	0.97165	0.02835	0.020025
1455	0.048375	0.02835	0.97165	0.02835	0.020025
1456	0.048375	0.02835	0.97165	0.02835	0.020025
1457	0.048375	0.02835	0.97165	0.02835	0.020025
1458	0.048375	0.02835	0.97165	0.02835	0.020025
1459	0.048375	0.02835	0.97165	0.02835	0.020025
1460	0.048375	0.02835	0.97165	0.02835	0.020025
1461	0.048375	0.02835	0.97165	0.02835	0.020025
1462	0.048375	0.02835	0.97165	0.02835	0.020025
1463	0.048375	0.02835	0.97165	0.02835	0.020025
1464	0.048375	0.02835	0.97165	0.02835	0.020025
1465	0.048375	0.02835	0.97165	0.02835	0.020025
1466	0.048375	0.02835	0.97165	0.02835	0.020025
1467	0.048375	0.02835	0.97165	0.02835	0.020025
1468	0.048375	0.02835	0.97165	0.02835	0.020025
1469	0.048375	0.02835	0.97165	0.02835	0.020025
1470	0.048375	0.02835	0.97165	0.02835	0.020025
1471	0.048375	0.02835	0.97165	0.02835	0.020025
1472	0.048375	0.02835	0.97165	0.02835	0.020025
1473	0.048375	0.02835	0.97165	0.02835	0.020025
1474	0.048375	0.02835	0.97165	0.02835	0.020025
1475	0.048375	0.02835	0.97165	0.02835	0.020025
1476	0.048375	0.02835	0.97165	0.02835	0.020025
1477	0.048375	0.02835	0.97165	0.02835	0.020025
1478	0.048375	0.02835	0.97165	0.02835	0.020025
1479	0.048375	0.02835	0.97165	0.02835	0.020025
1480	0.048375	0.02835	0.97165	0.02835	0.020025
1481	0.048375	0.02835	0.97165	0.02835	0.020025
1482	0.048375	0.02835	0.97165	0.02835	0.020025
1483	0.048375	0.02835	0.97165	0.02835	0.020025
1484	0.048375	0.02835	0.97165	0.02835	0.020025
1485	0.048375	0.02835	0.97165	0.02835	0.020025
1486	0.048375	0.02835	0.97165	0.02835	0.020025
1487	0.048375	0.02835	0.97165	0.02835	0.020025
1488	0.048375	0.02835	0.97165	0.02835	0.020025
1489	0.048375	0.02835	0.97165	0.02835	0.020025
1490	0.048375	0.02835	0.97165	0.02835	0.020025
1491	0.048375	0.02835	0.97165	0.02835	0.020025
1492	0.048375	0.02835	0.97165	0.02835	0.020025
1493	0.048375	0.02835	0.97165	0.02835	0.020025
1494	0.048375	0.02835	0.97165	0.02835	0.020025
1495	0.048375	0.02835	0.97165	0.02835	0.020025
1496	0.048375	0.02835	0.97165	0.02835	0.020025
1497	0.048375	0.02835	0.97165	0.02835	0.020025
1498	0.048375	0.02835	0.97165	0.02835	0.020025
1499	0.048375	0.02835	0.97165	0.02835	0.020025
1500	0.048375	0.02835	0.97165	0.02835	0.020025
1501	0.048375	0.02835	0.97165	0.02835	0.020025
1502	0.048375	0.02835	0.97165	0.02835	0.020025
1503	0.048375	0.02835	0.97165	0.02835	0.020025
1504	0.048375	0.02835	0.97165	0.02835	0.020025
1505	0.048375	0.02835	0.97165	0.02835	0.020025
1506	0.048375	0.02835	0.97165	0.02835	0.020025
1507	0.048375	0.02835	0.97165	0.02835	0.020025
1508	0.048375	0.02835	0.97165	0.02835	0.020025
1509	0.048375	0.02835	0.97165	0.02835	0.020025
1510	0.048375	0.02835	0.97165	0.02835	0.020025
1511	0.048375	0.02835	0.97165	0.02835	0.020025
1512	0.048375	0.02835	0.97165	0.02835	0.020025
1513	0.048375	0.02835	0.97165	0.02835	0.020025
1514	0.048375	0.02835	0.97165	0.02835	0.020025
1515	0.048375	0.02835	0.97165	0.02835	0.020025
1516	0.048375	0.02835	0.97165	0.02835	0.020025
1517	0.048375	0.02835	0.97165	0.02835	0.020025
1518	0.048375	0.02835	0.97165	0.02835	0.020025
1519	0.048375	0.02835	0.97165	0.02835	0.020025
1520	0.048375	0.02835	0.97165	0.02835	0.020025
1521	0.048375	0.02835	0.97165	0.02835	0.020025
1522	0.048375	0.02835	0.97165	0.02835	0.020025
1523	0.048375	0.02835	0.97165	0.02835	0.020025
1524	0.048375	0.02835	0.97165	0.02835	0.020025
1525	0.048375	0.02835	0.97165	0.02835	0.020025
1526	0.048375	0.02835	0.97165	0.02835	0.020025
1527	0.048375	0.02835	0.97165	0.02835	0.020025
1528	0.048375	0.02835	0.97165	0.02835	0.020025
1529	0.048375	0.02835	0.97165	0.02835	0.020025
1530	0.048375	0.02835	0.97165	0.02835	0.020025
1531	0.048375	0.02835	0.97165	0.02835	0.020025
1532	0.048375	0.02835	0.97165	0.02835	0.020025
1533	0.048375	0.02835	0.97165	0.02835	0.020025
1534	0.048375	0.02835	0.97165	0.02835	0.020025
1535	0.048375	0.02835	0.97165	0.02835	0.020025
1536	0.048375	0.02835	0.97165	0.02835	0.020025
1537	0.048375	0.02835	0.97165	0.02835	0.020025
1538	0.048375	0.02835	0.97165	0.02835	0.020025
1539	0.048375	0.02835	0.97165	0.02835	0.020025
1540	0.048375	0.02835	0.97165	0.02835	0.020025
1541	0.048375	0.02835	0.97165	0.02835	0.020025
1542	0.048375	0.02835	0.97165	0.02835	0.020025
1543	0.048375	0.02835	0.97165	0.02835	0.020025
1544	0.048375	0.02835	0.97165	0.02835	0.020025
1545	0.048375	0.02835	0.97165	0.02835	0.020025
1546	0.048375	0.02835	0.97165	0.02835	0.020025
1547	0.048375	0.02835	0.97165	0.02835	0.020025
1548	0.048375	0.02835	0.97165	0.02835	0.020025
1549	0.048375	0.02835	0.97165	0.02835	0.020025
1550	0.048375	0.02835	0.97165	0.02835	0.020025
1551	0.048375	0.02835	0.97165	0.02835	0.020025
1552	0.048375	0.02835	0.97165	0.02835	0.020025
1553	0.048375	0.02835	0.97165	0.02835	0.020025
1554	0.048375	0.02835	0.97165	0.02835	0.020025
1555	0.048375	0.02835	0.97165	0.02835	0.020025
1556	0.048375	0.02835	0.97165	0.02835	0.020025
1557	0.048375	0.02835	0.97165	0.02835	0.020025
1558	0.048375	0.02835	0.97165	0.02835	0.020025
1559	0.048375	0.02835	0.97165	0.02835	0.020025
1560	0.048375	0.02835	0.97165	0.02835	0.020025
1561	0.048375	0.02835	0.97165	0.02835	0.020025
1562	0.048375	0.02835	0.97165	0.02835	0.020025
1563	0.048375	0.02835	0.97165	0.02835	0.020025
1564	0.048375	0.02835	0.97165	0.02835	0.020025
1565	0.048375	0.02835	0.97165	0.02835	0.020025
1566	0.048375	0.02835	0.97165	0.02835	0.020025
1567	0.048375	0.02835	0.97165	0.02835	0.020025
1568	0.048375	0.02835	0.97165	0.02835	0.020025
1569	0.048375	0.02835	0.97165	0.02835	0.020025
1570	0.048375	0.02835	0.97165	0.02835	0.020025
1571	0.048375	0.02835	0.97165	0.02835	0.020025
1572	0.048375	0.02835	0.97165	0.02835	0.020025
1573	0.048375	0.02835	0.97165	0.02835	0.020025
1574	0.048375	0.02835	0.97165	0.02835	0.020025
1575	0.048375	0.02835	0.97165	0.02835	0.020025
1576	0.048375	0.02835	0.97165	0.02835	0.020025
1577	0.048375	0.02835	0.97165	0.02835	0.020025
1578	0.048375	0.02835	0.97165	0.02835	0.020025
1579	0.048375	0.02835	0.97165	0.02835	0.020025
1580	0.048375	0.02835	0.97165	0.02835	0.020025
1581	0.048375	0.02835	0.97165	0.02835	0.020025
1582	0.048375	0.02835	0.97165	0.02835	0.020025
1583	0.048375	0.02835	0.97165	0.02835	0.020025
1584	0.048375	0.02835	0.97165	0.02835	0.020025
1585	0.048375	0.02835	0.97165	0.02835	0.020025
1586	0.048375	0.02835	0.97165	0.02835	0.020025
1587	0.048375	0.02835	0.97165	0.02835	0.020025
1588	0.048375	0.02835	0.97165	0.02835	0.020025
1589	0.048375	0.02835	0.97165	0.02835	0.020025
1590	0.048375	0.02835	0.97165	0.02835	0.020025
1591	0.048375	0.02835	0.97165	0.02835	0.020025
1592	0.048375	0.02835	0.97165	0.02835	0.020025
1593	0.048375	0.02835	0.97165	0.02835	0.020025
1594	0.048375	0.02835	0.97165	0.02835	0.020025
1595	0.048375	0.02835	0.97165	0.02835	0.020025
1596	0.048375	0.02835	0.97165	0.02835	0.020025
1597	0.048375	0.02835	0.97165	0.02835	0.020025
1598	0.048375	0.02835	0.97165	0.02835	0.020025
1599	0.048375	0.02835	0.97165	0.02835	0.020025
1600	0.048375	0.02835	0.97165	0.02835	0.020025
1601	0.048375	0.02835	0.97165	0.02835	0.020025
1602	0.048375	0.02835	0.97165	0.02835	0.020025
1603	0.048375	0.02835	0.97165	0.02835	0.020025
1604	0.048375	0.02835	0.97165	0.02835	0.020025
1605	0.048375	0.02835	0.97165	0.02835	0.020025
1606	0.048375	0.02835	0.97165	0.02835	0.020025
1607	0.048375	0.02835	0.97165	0.02835	0.020025
1608	0.048375	0.02835	0.97165	0.02835	0.020025
1609	0.048375	0.02835	0.97165	0.02835	0.020025
1610	0.048375	0.02835	0.97165	0.02835	0.020025
1611	0.048375	0.02835	0.97165	0.02835	0.020025
1612	0.048375	0.02835	0.97165	0.02835	0.020025
1613	0.048375	0.02835	0.97165	0.02835	0.020025
1614	0.048375	0.02835	0.97165	0.02835	0.020025
1615	0.048375	0.02835	0.97165	0.02835	0.020025
1616	0.048375	0.02835	0.97165	0.02835	0.020025
1617	0.048375	0.02835	0.97165	0.02835	0.020025
1618	0.048375	0.02835	0.97165	0.02835	0.020025
1619	0.048375	0.02835	0.97165	0.02835	0.020025
1620	0.048375	0.02835	0.97165	0.02835	0.020025
1621	0.048375	0.02835	0.97165	0.02835	0.020025
1622	0.048375	0.02835	0.97165	0.02835	0.020025
1623	0.048375	0.02835	0.97165	0.02835	0.020025
1624	0.048375	0.02835	0.97165	0.02835	0.020025
1625	0.048375	0.02835	0.97165	0.02835	0.020025
1626	0.048375	0.02835	0.97165	0.02835	0.020025
1627	0.048375	0.02835	0.97165	0.02835	0.020025
1628	0.048375	0.02835	0.97165	0.02835	0.020025
1629	0.048375	0.02835	0.97165	0.02835	0.020025
1630	0.048375	0.02835	0.97165	0.02835	0.020025
1631	0.048375	0.02835	0.97165	0.02835	0.020025
1632	0.048375	0.02835	0.97165	0.02835	0.020025
1633	0.048375	0.02835	0.97165	0.02835	0.020025
1634	0.048375	0.02835	0.97165	0.02835	0.020025
1635	0.048375	0.02835	0.97165	0.02835	0.020025
1636	0.048375	0.02835	0.97165	0.02835	0.020025
1637	0.048375	0.02835	0.97165	0.02835	0.020025
1638	0.048375	0.02835	0.97165	0.02835	0.020025
1639	0.048375	0.02835	0.97165	0.02835	0.020025
1640	0.048375	0.02835	0.97165	0.02835	0.020025
1641	0.048375	0.02835	0.97165	0.02835	0.020025
1642	0.048375	0.02835	0.97165	0.02835	0.020025
1643	0.048375	0.02835	0.97165	0.02835	0.020025
1644	0.048375	0.02835	0.97165	0.02835	0.020025
1645	0.048375	0.02835	0.97165	0.02835	0.020025
1646	0.048375	0.02835	0.97165	0.02835	0.020025
1647	0.048375	0.02835	0.97165	0.02835	0.020025
1648	0.048375	0.02835	0.97165	0.02835	0.020025
1649	0.048375	0.02835	0.97165	0.02835	0.020025
1650	0.048375	0.02835	0.97165	0.02835	0.020025
1651	0.048375	0.02835	0.97165	0.02835	0.020025
1652	0.048375	0.02835	0.97165	0.02835	0.020025
1653	0.048375	0.02835	0.97165	0.02835	0.020025
1654	0.048375	0.02835	0.97165	0.02835	0.020025
1655	0.048375	0.02835	0.97165	0.02835	0.020025
1656	0.048375	0.02835	0.97165	0.02835	0.020025
1657	0.048375	0.02835	0.97165	0.02835	0.020025
1658	0.048375	0.02835	0.97165	0.02835	0.020025
1659	0.048375	0.02835	0.97165	0.02835	0.020025
1660	0.048375	0.02835	0.97165	0.02835	0.020025
1661	0.048375	0.02835	0.97165	0.02835	0.020025
1662	0.048375	0.02835	0.97165	0.02835	0.020025
1663	0.048375	0.02835	0.97165	0.02835	0.020025
1664	0.048375	0.02835	0.97165	0.02835	0.020025
1665	0.048375	0.02835	0.97165	0.02835	0.020025
1666	0.048375	0.02835	0.97165	0.02835	0.020025
1667	0.048375	0.02835	0.97165	0.02835	0.020025
1668	0.048375	0.02835	0.97165	0.02835	0.020025
1669	0.048375	0.02835	0.97165	0.02835	0.020025
1670	0.048375	0.02835	0.97165	0.02835	0.020025
1671	0.048375	0.02835	0.97165	0.02835	0.020025
1672	0.048375	0.02835	0.97165	0.02835	0.020025
1673	0.048375	0.02835	0.97165	0.02835	0.020025
1674	0.048375	0.02835	0.97165	0.02835	0.020025
1675	0.048375	0.02835	0.97165	0.02835	0.020025
1676	0.048375	0.02835	0.97165	0.02835	0.020025
1677	0.048375	0.02835	0.97165	0.02835	0.020025
1678	0.048375	0.02835	0.97165	0.02835	0.020025
1679	0.048375	0.02835	0.97165	0.02835	0.020025
1680	0.048375	0.02835	0.97165	0.02835	0.020025
1681	0.048375	0.02835	0.97165	0.02835	0.020025
1682	0.048375	0.02835	0.97165	0.02835	0.020025
1683	0.048375	0.02835	0.97165	0.02835	0.020025
1684	0.048375	0.02835	0.97165	0.02835	0.020025
1685	0.048375	0.02835	0.97165	0.02835	0.020025
1686	0.048375	0.02835	0.97165	0.02835	0.020025
1687	0.048375	0.02835	0.97165	0.02835	0.020025
1688	0.048375	0.02835	0.97165	0.02835	0.020025
1689	0.048375	0.02835	0.97165	0.02835	0.020025
1690	0.048375	0.02835	0.97165	0.02835	0.020025
1691	0.048375	0.02835	0.97165	0.02835	0.020025
1692	0.048375	0.02835	0.97165	0.02835	0.020025
1693	0.048375	0.02835	0.97165	0.02835	0.020025
1694	0.048375	0.02835	0.97165	0.02835	0.020025
1695	0.048375	0.02835	0.97165	0.02835	0.020025
1696	0.048375	0.02835	0.97165	0.02835	0.020025
1697	0.048375	0.02835	0.97165	0.02835	0.020025
1698	0.048375	0.02835	0.97165	0.02835	0.020025
1699	0.048375	0.02835	0.97165	0.02835	0.020025
1700	0.048375	0.02835	0.97165	0.02835	0.020025
1701	0.048375	0.02835	0.97165	0.02835	0.020025
1702	0.048375	0.02835	0.97165	0.02835	0.020025
1703	0.048375	0.02835	0.97165	0.02835	0.020025
1704	0.048375	0.02835	0.97165	0.02835	0.020025
1705	0.048375	0.02835	0.97165	0.02835	0.020025
1706	0.048375	0.02835	0.97165	0.02835	0.020025
1707	0.048375	0.02835	0.97165	0.02835	0.020025
1708	0.048375	0.02835	0.97165	0.02835	0.020025
1709	0.048375	0.02835	0.97165	0.02835	0.020025
1710	0.048375	0.02835	0.97165	0.02835	0.020025
1711	0.048375	0.02835	0.97165	0.02835	0.020025
1712	0.048375	0.02835	0.97165	0.02835	0.020025
1713	0.048375	0.02835	0.97165	0.02835	0.020025
1714	0.048375	0.02835	0.97165	0.02835	0.020025
1715	0.048375	0.02835	0.97165	0.02835	0.020025
1716	0.048375	0.02835	0.97165	0.02835	0.020025
1717	0.048375	0.02835	0.97165	0.02835	0.020025
1718	0.048375	0.02835	0.97165	0.02835	0.020025
1719	0.048375	0.02835	0.97165	0.02835	0.020025
1720	0.048375	0.02835	0.97165	0.02835	0.020025
1721	0.048375	0.02835	0.97165	0.02835	0.020025
1722	0.048375	0.02835	0.97165	0.02835	0.020025
1723	0.048375	0.02835	0.97165	0.02835	0.020025
1724	0.048375	0.02835	0.97165	0.02835	0.020025
1725	0.048375	0.02835	0.97165	0.02835	0.020025
1726	0.048375	0.02835	0.97165	0.02835	0.020025
1727	0.048375	0.02835	0.97165	0.02835	0.020025
1728	0.048375	0.02835	0.97165	0.02835	0.020025
1729	0.048375	0.02835	0.97165	0.02835	0.020025
1730	0.048375	0.02835	0.97165	0.02835	0.020025
1731	0.048375	0.02835	0.97165	0.02835	0.020025
1732	0.048375	0.02835	0.97165	0.02835	0.020025
1733	0.048375	0.02835	0.97165	0.02835	0.020025
1734	0.048375	0.02835	0.97165	0.02835	0.020025
1735	0.048375	0.02835	0.97165	0.02835	0.020025
1736	0.048375	0.02835	0.97165	0.02835	0.020025
1737	0.048375	0.02835	0.97165	0.02835	0.020025
1738	0.048375	0.02835	0.97165	0.02835	0.020025
1739	0.048375	0.02835	0.97165	0.02835	0.020025
1740	0.048375	0.02835	0.97165	0.02835	0.020025
1741	0.048375	0.02835	0.97165	0.02835	0.020025
1742	0.048375	0.02835	0.97165	0.02835	0.020025
1743	0.048375	0.02835	0.97165	0.02835	0.020025
1744	0.048375	0.02835	0.97165	0.02835	0.020025
1745	0.048375	0.02835	0.97165	0.02835	0.020025
1746	0.048375	0.02835	0.97165	0.02835	0.020025
1747	0.048375	0.02835	0.97165	0.02835	0.020025
1748	0.048375	0.02835	0.97165	0.02835	0.020025
1749	0.048375	0.02835	0.97165	0.02835	0.020025
1750	0.048375	0.02835	0.97165	0.02835	0.020025
1751	0.048375	0.02835	0.97165	0.02835	0.020025
1752	0.048375	0.02835	0.97165	0.02835	0.020025
1753	0.048375	0.02835	0.97165	0.02835	0.020025
1754	0.048375	0.02835	0.97165	0.02835	0.020025
1755	0.048375	0.02835	0.97165	0.02835	0.020025
1756	0.048375	0.02835	0.97165	0.02835	0.020025
1757	0.048375	0.02835	0.97165	0.02835	0.020025
1758	0.048375	0.02835	0.97165	0.02835	0.020025
1759	0.048375	0.02835	0.97165	0.02835	0.020025
1760	0.048375	0.02835	0.97165	0.02835	0.020025
1761	0.048375	0.02835	0.97165	0.02835	0.020025
1762	0.048375	0.02835	0.97165	0.02835	0.020025
1763	0.048375	0.02835	0.97165	0.02835	0.020025
1764	0.048375	0.02835	0.97165	0.02835	0.020025
1765	0.048375	0.02835	0.97165	0.02835	0.020025
1766	0.048375	0.02835	0.97165	0.02835	0.020025
1767	0.048375	0.02835	0.97165	0.02835	0.020025
1768	0.048375	0.02835	0.97165	0.02835	0.020025
1769	0.048375	0.02835	0.97165	0.02835	0.020025
1770	0.048375	0.02835	0.97165	0.02835	0.020025
1771	0.048375	0.02835	0.97165	0.02835	0.020025
1772	0.048375	0.02835	0.97165	0.02835	0.020025
1773	0.048375	0.02835	0.97165	0.02835	0.020025
1774	0.048375	0.02835	0.97165	0.02835	0.020025
1775	0.048375	0.02835	0.97165	0.02835	0.020025
1776	0.048375	0.02835	0.97165	0.02835	0.020025
1777	0.048375	0.02835	0.97165	0.02835	0.020025
1778	0.048375	0.02835	0.97165	0.02835	0.020025
1779	0.048375	0.02835	0.97165	0.02835	0.020025
1780	0.048375	0.02835	0.97165	0.02835	0.020025
1781	0.048375	0.02835	0.97165	0.02835	0.020025
1782	0.048375	0.02835	0.97165	0.02835	0.020025
1783	0.048375	0.02835	0.97165	0.02835	0.020025
1784	0.048375	0.02835	0.97165	0.02835	0.020025
1785	0.048375	0.02835	0.97165	0.02835	0.020025
1786	0.048375	0.02835	0.97165	0.02835	0.020025
1787	0.048375	0.02835	0.97165	0.02835	0.020025
1788	0.048375	0.02835	0.97165	0.02835	0.020025
1789	0.048375	0.02835	0.97165	0.02835	0.020025
1790	0.048375	0.02835	0.97165	0.02835	0.020025
1791	0.048375	0.02835	0.97165	0.02835	0.020025
1792	0.048375	0.02835	0.97165	0.02835	0.020025
1793	0.048375	0.02835	0.97165	0.02835	0.020025
1794	0.048375	0.02835	0.97165	0.02835	0.020025
1795	0.048375	0.02835	0.97165	0.02835	0.020025
1796	0.048375	0.02835	0.97165	0.02835	0.020025
1797	0.048375	0.02835	0.97165	0.02835	0.020025
1798	0.048375	0.02835	0.97165	0.02835	0.020025
1799	0.048375	0.02835	0.97165	0.02835	0.020025
1800	0.048375	0.02835	0.97165	0.02835	0.020025
1801	0.048375	0.02835	0.97165	0.02835	0.020025
1802	0.048375	0.02835	0.97165	0.02835	0.020025
1803	0.048375	0.02835	0.97165	0.02835	0.020025
1804	0.048375	0.02835	0.97165	0.02835	0.020025
1805	0.048375	0.02835	0.97165	0.02835	0.020025
1806	0.048375	0.02835	0.97165	0.02835	0.020025
1807	0.048375	0.02835	0.97165	0.02835	0.020025
1808	0.048375	0.02835	0.97165	0.02835	0.020025
1809	0.048375	0.02835	0.97165	0.02835	0.020025
1810	0.048375	0.02835	0.97165	0.02835	0.020025
1811	0.048375	0.02835	0.97165	0.02835	0.020025
1812	0.048375	0.02835	0.97165	0.02835	0.020025
1813	0.048375	0.02835	0.97165	0.02835	0.020025
1814	0.048375	0.02835	0.97165	0.02835	0.020025
1815	0.048375	0.02835	0.97165	0.02835	0.020025
1816	0.048375	0.02835	0.97165	0.02835	0.020025
1817	0.048375	0.02835	0.97165	0.02835	0.020025
1818	0.048375	0.02835	0.97165	0.02835	0.020025
1819	0.048375	0.02835	0.97165	0.02835	0.020025
1820	0.048375	0.02835	0.97165	0.02835	0.020025
1821	0.048375	0.02835	0.97165	0.02835	0.020025
1822	0.048375	0.02835	0.97165	0.02835	0.020025
1823	0.048375	0.02835	0.97165	0.02835	0.020025
1824	0.048375	0.02835	0.97165	0.02835	0.020025
1825	0.048375	0.02835	0.97165	0.02835	0.020025
1826	0.048375	0.02835	0.97165	0.02835	0.020025
1827	0.048375	0.02835	0.97165	0.02835	0.020025
1828	0.048375	0.02835	0.97165	0.02835	0.020025
1829	0.048375	0.02835	0.97165	0.02835	0.020025
1830	0.048375	0.02835	0.97165	0.02835	0.020025
1831	0.048375	0.02835	0.97165	0.02835	0.020025
1832	0.048375	0.02835	0.97165	0.02835	0.020025
1833	0.048375	0.02835	0.97165	0.02835	0.020025
1834	0.048375	0.02835	0.97165	0.02835	0.020025
1835	0.048375	0.02835	0.97165	0.02835	0.020025
1836	0.048375	0.02835	0.97165	0.02835	0.020025
1837	0.048375	0.02835	0.97165	0.02835	0.020025
1838	0.048375	0.02835	0.97165	0.02835	0.020025
1839	0.048375	0.02835	0.97165	0.02835	0.020025
1840	0.048375	0.02835	0.97165	0.02835	0.020025
1841	0.048375	0.02835	0.97165	0.02835	0.020025
1842	0.048375	0.02835	0.97165	0.02835	0.020025
1843	0.048375	0.02835	0.97165	0.02835	0.020025
1844	0.048375	0.02835	0.97165	0.02835	0.020025
1845	0.048375	0.02835	0.97165	0.02835	0.020025
1846	0.048375	0.02835	0.97165	0.02835	0.020025
1847	0.048375	0.02835	0.97165	0.02835	0.020025
1848	0.048375	0.02835	0.97165	0.02835	0.020025
1849	0.048375	0.02835	0.97165	0.02835	0.020025
1850	0.048375	0.02835	0.97165	0.02835	0.020025
1851	0.048375	0.02835	0.97165	0.02835	0.020025
1852	0.048375	0.02835	0.97165	0.02835	0.020025
1853	0.048375	0.02835	0.97165	0.02835	0.020025
1854	0.048375	0.02835	0.97165	0.02835	0.020025
1855	0.048375	0.02835	0.97165	0.02835	0.020025
1856	0.048375	0.02835	0.97165	0.02835	0.020025
1857	0.048375	0.02835	0.97165	0.02835	0.020025
1858	0.048375	0.02835	0.97165	0.02835	0.020025
1859	0.048375	0.02835	0.97165	0.02835	0.020025
1860	0.048375	0.02835	0.97165	0.02835	0.020025
1861	0.048375	0.02835	0.97165	0.02835	0.020025
1862	0.048375	0.02835	0.97165	0.02835	0.020025
1863	0.048375	0.02835	0.97165	0.02835	0.020025
1864	0.048375	0.02835	0.97165	0.02835	0.020025
1865	0.048375	0.02835	0.97165	0.02835	0.020025
1866	0.048375	0.02835	0.97165	0.02835	0.020025
1867	0.048375	0.02835	0.97165	0.02835	0.020025
1868	0.048375	0.02835	0.97165	0.02835	0.020025
1869	0.048375	0.02835	0.97165	0.02835	0.020025
1870	0.048375	0.02835	0.97165	0.02835	0.020025
1871	0.048375	0.02835	0.97165	0.02835	0.020025
1872	0.048375	0.02835	0.97165	0.02835	0.020025
1873	0.048375	0.02835	0.97165	0.02835	0.020025
1874	0.048375	0.02835	0.97165	0.02835	0.020025
1875	0.048375	0.02835	0.97165	0.02835	0.020025
1876	0.048375	0.02835	0.97165	0.02835	0.020025
1877	0.048375	0.02835	0.97165	0.02835	0.020025
1878	0.048375	0.02835	0.97165	0.02835	0.020025
1879	0.048375	0.02835	0.97165	0.02835	0.020025
1880	0.048375	0.02835	0.97165	0.02835	0.020025
1881	0.048375	0.02835	0.97165	0.02835	0.020025
1882	0.048375	0.02835	0.97165	0.02835	0.020025
1883	0.048375	0.02835	0.97165	0.02835	0.020025
1884	0.048375	0.02835	0.97165	0.02835	0.020025
1885	0.048375	0.02835	0.97165	0.02835	0.020025
1886	0.048375	0.02835	0.97165	0.02835	0.020025
1887	0.048375	0.02835	0.97165	0.02835	0.020025
1888	0.048375	0.02835	0.97165	0.02835	0.020025
1889	0.048375	0.02835	0.97165	0.02835	0.020025
1890	0.048375	0.02835	0.97165	0.02835	0.020025
1891	0.048375	0.02835	0.97165	0.02835	0.020025
1892	0.048375	0.02835	0.97165	0.02835	0.020025
1893	0.048375	0.02835	0.97165	0.02835	0.020025
1894	0.048375	0.02835	0.97165	0.02835	0.020025
1895	0.048375	0.02835	0.97165	0.02835	0.020025
1896	0.048375	0.02835	0.97165	0.02835	0.020025
1897	0.048375	0.02835	0.97165	0.02835	0.020025
1898	0.048375	0.02835	0.97165	0.02835	0.020025
1899	0.048375	0.02835	0.97165	0.02835	0.020025
1900	0.048375	0.02835	0.97165	0.02835	0.020025
1901	0.048375	0.02835	0.97165	0.02835	0.020025
1902	0.048375	0.02835	0.97165	0.02835	0.020025
1903	0.048375	0.02835	0.97165	0.02835	0.020025
1904	0.048375	0.02835	0.97165	0.02835	0.020025
1905	0.048375	0.02835	0.97165	0.02835	0.020025
1906	0.048375	0.02835	0.97165	0.02835	0.020025
1907	0.048375	0.02835	0.97165	0.02835	0.020025
1908	0.048375	0.02835	0.97165	0.02835	0.020025
1909	0.048375	0.02835	0.97165	0.02835	0.020025
1910	0.048375	0.02835	0.97165	0.02835	0.020025
1911	0.048375	0.02835	0.97165	0.02835	0.020025
1912	0.048375	0.02835	0.97165	0.02835	0.020025
1913	0.048375	0.02835	0.97165	0.02835	0.020025
1914	0.048375	0.02835	0.97165	0.02835	0.020025
1915	0.048375	0.02835	0.97165	0.02835	0.020025
1916	0.048375	0.02835	0.97165	0.02835	0.020025
1917	0.048375	0.02835	0.97165	0.02835	0.020025
1918	0.048375	0.02835	0.97165	0.02835	0.020025
1919	0.048375	0.02835	0.97165	0.02835	0.020025
1920	0.048375	0.02835	0.97165	0.02835	0.020025
1921	0.048375	0.02835	0.97165	0.02835	0.020025
1922	0.048375	0.02835	0.97165	0.02835	0.020025
1923	0.048375	0.02835	0.97165	0.02835	0.020025
1924	0.048375	0.02835	0.97165	0.02835	0.020025
1925	0.048375	0.02835	0.97165	0.02835	0.020025
1926	0.048375	0.02835	0.97165	0.02835	0.020025
1927	0.048375	0.02835	0.97165	0.02835	0.020025
1928	0.048375	0.02835	0.97165	0.02835	0.020025
1929	0.048375	0.02835	0.97165	0.02835	0.020025
1930	0.048375	0.02835	0.97165	0.02835	0.020025
1931	0.048375	0.02835	0.97165	0.02835	0.020025
1932	0.048375	0.02835	0.97165	0.02835	0.020025
1933	0.048375	0.02835	0.97165	0.02835	0.020025
1934	0.048375	0.02835	0.97165	0.02835	0.020025
1935	0.048375	0.02835	0.97165	0.02835	0.020025
1936	0.048375	0.02835	0.97165	0.02835	0.020025
1937	0.048375	0.02835	0.97165	0.02835	0.020025
1938	0.048375	0.02835	0.97165	0.02835	0.020025
1939	0.048375	0.02835	0.97165	0.02835	0.020025
1940	0.048375	0.02835	0.97165	0.02835	0.020025
1941	0.048375	0.02835	0.97165	0.02835	0.020025
1942	0.048375	0.02835	0.97165	0.02835	0.020025
1943	0.048375	0.02835	0.97165	0.02835	0.020025
1944	0.048375	0.02835	0.97165	0.02835	0.020025
1945	0.048375	0.02835	0.97165	0.02835	0.020025
1946	0.048375	0.02835	0.97165	0.02835	0.020025
1947	0.048375	0.02835	0.97165	0.02835	0.020025
1948	0.048375	0.02835	0.97165	0.02835	0.020025
1949	0.048375	0.02835	0.97165	0.02835	0.020025
1950	0.048375	0.02835	0.97165	0.02835	0.020025
1951	0.048375	0.02835	0.97165	0.02835	0.020025
1952	0.048375	0.02835	0.97165	0.02835	0.020025
1953	0.048375	0.02835	0.97165	0.02835	0.020025
1954	0.048375	0.02835	0.97165	0.02835	0.020025
1955	0.048375	0.02835	0.97165	0.02835	0.020025
1956	0.048375	0.02835	0.97165	0.02835	0.020025
1957	0.048375	0.02835	0.97165	0.02835	0.020025
1958	0.048375	0.02835	0.97165	0.02835	0.020025
1959	0.048375	0.02835	0.97165	0.02835	0.020025
1960	0.048375	0.02835	0.97165	0.02835	0.020025
1961	0.048375	0.02835	0.97165	0.02835	0.020025
1962	0.048375	0.02835	0.97165	0.02835	0.020025
1963	0.048375	0.02835	0.97165	0.02835	0.020025
1964	0.048375	0.02835	0.97165	0.02835	0.020025
1965	0.048375	0.02835	0.97165	0.02835	0.020025
1966	0.048375	0.02835	0.97165	0.02835	0.020025
1967	0.048375	0.02835	0.97165	0.02835	0.020025
1968	0.048375	0.02835	0.97165	0.02835	0.020025
1969	0.048375	0.02835	0.97165	0.02835	0.020025
1970	0.048375	0.02835	0.97165	0.02835	0.020025
1971	0.048375	0.02835	0.97165	0.02835	0.020025
1972	0.048375	0.02835	0.97165	0.02835	0.020025
1973	0.048375	0.02835	0.97165	0.02835	0.020025
1974	0.048375	0.02835	0.97165	0.02835	0.020025
1975	0.048375	0.02835	0.97165	0.02835	0.020025
1976	0.048375	0.02835	0.97165	0.02835	0.020025
1977	0.048375	0.02835	0.97165	0.02835	0.020025
1978	0.048375	0.02835	0.97165	0.02835	0.020025
1979	0.048375	0.02835	0.97165	0.02835	0.020025
1980	0.048375	0.02835	0.97165	0.02835	0.020025
1981	0.048375	0.02835	0.97165	0.02835	0.020025
1982	0.048375	0.02835	0.97165	0.02835	0.020025
1983	0.048375	0.02835	0.97165	0.02835	0.020025
1984	0.048375	0.02835	0.97165	0.02835	0.020025
1985	0.048375	0.02835	0.97165	0.02835	0.020025
1986	0.048375	0.02835	0.97165	0.02835	0.020025
1987	0.048375	0.02835	0.97165	0.02835	0.020025
1988	0.048375	0.02835	0.97165	0.02835	0.020025
1989	0.048375	0.02835	0.97165	0.02835	0.020025
1990	0.048375	0.02835	0.97165	0.02835	0.020025
1991	0.048375	0.02835	0.97165	0.02835	0.020025
1992	0.048375	0.02835	0.97165	0.02835	0.020025
1993	0.048375	0.02835	0.97165	0.02835	0.020025
1994	0.048375	0.02835	0.97165	0.02835	0.020025
1995	0.048375	0.02835	0.97165	0.02835	0.020025
1996	0.048375	0.02835	0.97165	0.02835	0.020025
1997	0.048375	0.02835	0.97165	0.02835	0.020025
1998	0.048375	0.02835	0.97165	0.02835	0.020025
1999	0.048375	0.02835	0.97165	0.02835	0.020025
2000	0.048375	0.02835	0.97165	0.02835	0.020025
[truncated: 3,001 more rows]
