# Supplementary material for: Aspiration-driven co-evolution of cooperation with individual behavioral diversity
Source: PLoS One. 2023 Sep 15;18(9):e0291134. doi: 10.1371/journal.pone.0291134 (PMC10503719; doi:10.1371/journal.pone.0291134)
Supplement: S1 Data — (ZIP) [file pone.0291134.s001.zip › M1/v2-L=200/data/tolerate=1_b=1.47_frequency.txt]

1	0.501175	1	0	0.501175	0
2	0.336463	0.9129	0.0871	0.3361	0.0003625
3	0.230050	0.7662	0.2338	0.2272	0.00285
4	0.159856	0.594275	0.405725	0.15435	0.00550625
5	0.111419	0.431725	0.568275	0.1031	0.00831875
6	0.084025	0.30605	0.69395	0.074225	0.0098
7	0.067638	0.2155	0.7845	0.0569	0.0107375
8	0.057381	0.159825	0.840175	0.04605	0.0113312
9	0.051456	0.1219	0.8781	0.03985	0.0116063
10	0.048169	0.0979	0.9021	0.035725	0.0124438
11	0.047306	0.0825	0.9175	0.03385	0.0134562
12	0.046150	0.0727	0.9273	0.032425	0.013725
13	0.045456	0.066575	0.933425	0.031725	0.0137313
14	0.045175	0.061075	0.938925	0.031075	0.0141
15	0.045500	0.056775	0.943225	0.031075	0.014425
16	0.045262	0.05465	0.94535	0.030875	0.0143875
17	0.045325	0.05345	0.94655	0.0305	0.014825
18	0.045187	0.051025	0.948975	0.0305	0.0146875
19	0.044612	0.04875	0.95125	0.029475	0.0151375
20	0.044362	0.04645	0.95355	0.028875	0.0154875
21	0.044244	0.045175	0.954825	0.0286	0.0156438
22	0.043888	0.043275	0.956725	0.0282	0.0156875
23	0.044700	0.041975	0.958025	0.028525	0.016175
24	0.044362	0.0405	0.9595	0.02795	0.0164125
25	0.044325	0.03965	0.96035	0.027575	0.01675
26	0.044944	0.0394	0.9606	0.028125	0.0168188
27	0.044594	0.039175	0.960825	0.027875	0.0167188
28	0.044206	0.03795	0.96205	0.0276	0.0166062
29	0.044225	0.03645	0.96355	0.027475	0.01675
30	0.044463	0.03605	0.96395	0.02755	0.0169125
31	0.044481	0.035675	0.964325	0.027425	0.0170562
32	0.044538	0.035325	0.964675	0.027425	0.0171125
33	0.044494	0.034625	0.965375	0.027175	0.0173188
34	0.044500	0.034275	0.965725	0.0271	0.0174
35	0.044306	0.034	0.966	0.0271	0.0172062
36	0.043925	0.0334	0.9666	0.026775	0.01715
37	0.043713	0.032125	0.967875	0.02635	0.0173625
38	0.043531	0.031075	0.968925	0.02615	0.0173813
39	0.043600	0.03075	0.96925	0.02605	0.01755
40	0.043775	0.030675	0.969325	0.02635	0.017425
41	0.043675	0.030775	0.969225	0.026275	0.0174
42	0.043506	0.030125	0.969875	0.026175	0.0173312
43	0.043431	0.029625	0.970375	0.026075	0.0173563
44	0.043687	0.0295	0.9705	0.026275	0.0174125
45	0.043556	0.029175	0.970825	0.025825	0.0177313
46	0.043663	0.028875	0.971125	0.025975	0.0176875
47	0.043781	0.028675	0.971325	0.026125	0.0176562
48	0.043769	0.028775	0.971225	0.0261	0.0176688
49	0.043806	0.028875	0.971125	0.0262	0.0176063
50	0.043719	0.02855	0.97145	0.025925	0.0177938
51	0.043963	0.029025	0.970975	0.026275	0.0176875
52	0.043944	0.02925	0.97075	0.026425	0.0175188
53	0.043981	0.029125	0.970875	0.02645	0.0175313
54	0.043706	0.0288	0.9712	0.026	0.0177063
55	0.043906	0.028725	0.971275	0.02615	0.0177563
56	0.043775	0.028475	0.971525	0.025975	0.0178
57	0.043538	0.02795	0.97205	0.0256	0.0179375
58	0.043612	0.0275	0.9725	0.025575	0.0180375
59	0.043675	0.027625	0.972375	0.025775	0.0179
60	0.043713	0.027525	0.972475	0.025775	0.0179375
61	0.043663	0.0275	0.9725	0.025875	0.0177875
62	0.043687	0.027375	0.972625	0.02595	0.0177375
63	0.043737	0.027375	0.972625	0.025975	0.0177625
64	0.043869	0.0274	0.9726	0.02605	0.0178188
65	0.043763	0.027725	0.972275	0.02605	0.0177125
66	0.043806	0.0277	0.9723	0.026075	0.0177313
67	0.043831	0.027475	0.972525	0.026025	0.0178062
68	0.043869	0.0274	0.9726	0.026	0.0178687
69	0.043788	0.027275	0.972725	0.02595	0.0178375
70	0.043650	0.02695	0.97305	0.025825	0.017825
71	0.043588	0.0267	0.9733	0.025625	0.0179625
72	0.043644	0.026475	0.973525	0.02565	0.0179937
73	0.043719	0.02655	0.97345	0.02575	0.0179687
74	0.043831	0.02675	0.97325	0.0259	0.0179312
75	0.043825	0.0267	0.9733	0.025875	0.01795
76	0.043950	0.026775	0.973225	0.026	0.01795
77	0.043950	0.026925	0.973075	0.0261	0.01785
78	0.044000	0.027075	0.972925	0.026225	0.017775
79	0.043981	0.027	0.973	0.026125	0.0178563
80	0.043850	0.0269	0.9731	0.026025	0.017825
81	0.043838	0.0268	0.9732	0.02605	0.0177875
82	0.043881	0.0266	0.9734	0.02605	0.0178313
83	0.043925	0.026775	0.973225	0.02605	0.017875
84	0.043944	0.0267	0.9733	0.026125	0.0178188
85	0.044013	0.0268	0.9732	0.0262	0.0178125
86	0.044031	0.0268	0.9732	0.026175	0.0178563
87	0.044081	0.026925	0.973075	0.026225	0.0178563
88	0.043994	0.02695	0.97305	0.0261	0.0178938
89	0.044000	0.0269	0.9731	0.026075	0.017925
90	0.043956	0.026925	0.973075	0.026	0.0179563
91	0.043956	0.026775	0.973225	0.0259	0.0180562
92	0.044025	0.0266	0.9734	0.0259	0.018125
93	0.043963	0.026575	0.973425	0.0259	0.0180625
94	0.043994	0.0265	0.9735	0.02595	0.0180438
95	0.043969	0.02645	0.97355	0.025925	0.0180438
96	0.043944	0.02645	0.97355	0.0259	0.0180438
97	0.043944	0.02645	0.97355	0.025975	0.0179687
98	0.043881	0.02625	0.97375	0.0259	0.0179813
99	0.043925	0.026275	0.973725	0.025925	0.018
100	0.043950	0.026375	0.973625	0.026	0.01795
101	0.043931	0.0264	0.9736	0.026	0.0179312
102	0.043925	0.026325	0.973675	0.025975	0.01795
103	0.043875	0.02635	0.97365	0.02595	0.017925
104	0.043881	0.02625	0.97375	0.02595	0.0179312
105	0.043944	0.026225	0.973775	0.026	0.0179438
106	0.043937	0.0263	0.9737	0.026025	0.0179125
107	0.043931	0.026325	0.973675	0.026025	0.0179062
108	0.043881	0.026275	0.973725	0.025975	0.0179062
109	0.043906	0.02625	0.97375	0.025925	0.0179813
110	0.043913	0.026225	0.973775	0.0259	0.0180125
111	0.043894	0.02615	0.97385	0.025875	0.0180188
112	0.043900	0.026025	0.973975	0.02585	0.01805
113	0.043888	0.026025	0.973975	0.0259	0.0179875
114	0.043906	0.026	0.974	0.0259	0.0180063
115	0.043888	0.026025	0.973975	0.0259	0.0179875
116	0.043888	0.026075	0.973925	0.02595	0.0179375
117	0.043913	0.026025	0.973975	0.02595	0.0179625
118	0.043894	0.025975	0.974025	0.02595	0.0179438
119	0.043894	0.025975	0.974025	0.02595	0.0179438
120	0.043894	0.025975	0.974025	0.02595	0.0179438
121	0.043900	0.02595	0.97405	0.02595	0.01795
122	0.043900	0.02595	0.97405	0.02595	0.01795
123	0.043900	0.02595	0.97405	0.02595	0.01795
124	0.043900	0.02595	0.97405	0.02595	0.01795
125	0.043900	0.02595	0.97405	0.02595	0.01795
126	0.043900	0.02595	0.97405	0.02595	0.01795
127	0.043900	0.02595	0.97405	0.02595	0.01795
128	0.043900	0.02595	0.97405	0.02595	0.01795
129	0.043900	0.02595	0.97405	0.02595	0.01795
130	0.043900	0.02595	0.97405	0.02595	0.01795
131	0.043900	0.02595	0.97405	0.02595	0.01795
132	0.043900	0.02595	0.97405	0.02595	0.01795
133	0.043900	0.02595	0.97405	0.02595	0.01795
134	0.043900	0.02595	0.97405	0.02595	0.01795
135	0.043900	0.02595	0.97405	0.02595	0.01795
136	0.043900	0.02595	0.97405	0.02595	0.01795
137	0.043900	0.02595	0.97405	0.02595	0.01795
138	0.043900	0.02595	0.97405	0.02595	0.01795
139	0.043900	0.02595	0.97405	0.02595	0.01795
140	0.043900	0.02595	0.97405	0.02595	0.01795
141	0.043900	0.02595	0.97405	0.02595	0.01795
142	0.043900	0.02595	0.97405	0.02595	0.01795
143	0.043900	0.02595	0.97405	0.02595	0.01795
144	0.043900	0.02595	0.97405	0.02595	0.01795
145	0.043900	0.02595	0.97405	0.02595	0.01795
146	0.043900	0.02595	0.97405	0.02595	0.01795
147	0.043900	0.02595	0.97405	0.02595	0.01795
148	0.043900	0.02595	0.97405	0.02595	0.01795
149	0.043900	0.02595	0.97405	0.02595	0.01795
150	0.043900	0.02595	0.97405	0.02595	0.01795
151	0.043900	0.02595	0.97405	0.02595	0.01795
152	0.043900	0.02595	0.97405	0.02595	0.01795
153	0.043900	0.02595	0.97405	0.02595	0.01795
154	0.043900	0.02595	0.97405	0.02595	0.01795
155	0.043900	0.02595	0.97405	0.02595	0.01795
156	0.043900	0.02595	0.97405	0.02595	0.01795
157	0.043900	0.02595	0.97405	0.02595	0.01795
158	0.043900	0.02595	0.97405	0.02595	0.01795
159	0.043900	0.02595	0.97405	0.02595	0.01795
160	0.043900	0.02595	0.97405	0.02595	0.01795
161	0.043900	0.02595	0.97405	0.02595	0.01795
162	0.043900	0.02595	0.97405	0.02595	0.01795
163	0.043900	0.02595	0.97405	0.02595	0.01795
164	0.043900	0.02595	0.97405	0.02595	0.01795
165	0.043900	0.02595	0.97405	0.02595	0.01795
166	0.043900	0.02595	0.97405	0.02595	0.01795
167	0.043900	0.02595	0.97405	0.02595	0.01795
168	0.043900	0.02595	0.97405	0.02595	0.01795
169	0.043900	0.02595	0.97405	0.02595	0.01795
170	0.043900	0.02595	0.97405	0.02595	0.01795
171	0.043900	0.02595	0.97405	0.02595	0.01795
172	0.043900	0.02595	0.97405	0.02595	0.01795
173	0.043900	0.02595	0.97405	0.02595	0.01795
174	0.043900	0.02595	0.97405	0.02595	0.01795
175	0.043900	0.02595	0.97405	0.02595	0.01795
176	0.043900	0.02595	0.97405	0.02595	0.01795
177	0.043900	0.02595	0.97405	0.02595	0.01795
178	0.043900	0.02595	0.97405	0.02595	0.01795
179	0.043900	0.02595	0.97405	0.02595	0.01795
180	0.043900	0.02595	0.97405	0.02595	0.01795
181	0.043900	0.02595	0.97405	0.02595	0.01795
182	0.043900	0.02595	0.97405	0.02595	0.01795
183	0.043900	0.02595	0.97405	0.02595	0.01795
184	0.043900	0.02595	0.97405	0.02595	0.01795
185	0.043900	0.02595	0.97405	0.02595	0.01795
186	0.043900	0.02595	0.97405	0.02595	0.01795
187	0.043900	0.02595	0.97405	0.02595	0.01795
188	0.043900	0.02595	0.97405	0.02595	0.01795
189	0.043900	0.02595	0.97405	0.02595	0.01795
190	0.043900	0.02595	0.97405	0.02595	0.01795
191	0.043900	0.02595	0.97405	0.02595	0.01795
192	0.043900	0.02595	0.97405	0.02595	0.01795
193	0.043900	0.02595	0.97405	0.02595	0.01795
194	0.043900	0.02595	0.97405	0.02595	0.01795
195	0.043900	0.02595	0.97405	0.02595	0.01795
196	0.043900	0.02595	0.97405	0.02595	0.01795
197	0.043900	0.02595	0.97405	0.02595	0.01795
198	0.043900	0.02595	0.97405	0.02595	0.01795
199	0.043900	0.02595	0.97405	0.02595	0.01795
200	0.043900	0.02595	0.97405	0.02595	0.01795
201	0.043900	0.02595	0.97405	0.02595	0.01795
202	0.043900	0.02595	0.97405	0.02595	0.01795
203	0.043900	0.02595	0.97405	0.02595	0.01795
204	0.043900	0.02595	0.97405	0.02595	0.01795
205	0.043900	0.02595	0.97405	0.02595	0.01795
206	0.043900	0.02595	0.97405	0.02595	0.01795
207	0.043900	0.02595	0.97405	0.02595	0.01795
208	0.043900	0.02595	0.97405	0.02595	0.01795
209	0.043900	0.02595	0.97405	0.02595	0.01795
210	0.043900	0.02595	0.97405	0.02595	0.01795
211	0.043900	0.02595	0.97405	0.02595	0.01795
212	0.043900	0.02595	0.97405	0.02595	0.01795
213	0.043900	0.02595	0.97405	0.02595	0.01795
214	0.043900	0.02595	0.97405	0.02595	0.01795
215	0.043900	0.02595	0.97405	0.02595	0.01795
216	0.043900	0.02595	0.97405	0.02595	0.01795
217	0.043900	0.02595	0.97405	0.02595	0.01795
218	0.043900	0.02595	0.97405	0.02595	0.01795
219	0.043900	0.02595	0.97405	0.02595	0.01795
220	0.043900	0.02595	0.97405	0.02595	0.01795
221	0.043900	0.02595	0.97405	0.02595	0.01795
222	0.043900	0.02595	0.97405	0.02595	0.01795
223	0.043900	0.02595	0.97405	0.02595	0.01795
224	0.043900	0.02595	0.97405	0.02595	0.01795
225	0.043900	0.02595	0.97405	0.02595	0.01795
226	0.043900	0.02595	0.97405	0.02595	0.01795
227	0.043900	0.02595	0.97405	0.02595	0.01795
228	0.043900	0.02595	0.97405	0.02595	0.01795
229	0.043900	0.02595	0.97405	0.02595	0.01795
230	0.043900	0.02595	0.97405	0.02595	0.01795
231	0.043900	0.02595	0.97405	0.02595	0.01795
232	0.043900	0.02595	0.97405	0.02595	0.01795
233	0.043900	0.02595	0.97405	0.02595	0.01795
234	0.043900	0.02595	0.97405	0.02595	0.01795
235	0.043900	0.02595	0.97405	0.02595	0.01795
236	0.043900	0.02595	0.97405	0.02595	0.01795
237	0.043900	0.02595	0.97405	0.02595	0.01795
238	0.043900	0.02595	0.97405	0.02595	0.01795
239	0.043900	0.02595	0.97405	0.02595	0.01795
240	0.043900	0.02595	0.97405	0.02595	0.01795
241	0.043900	0.02595	0.97405	0.02595	0.01795
242	0.043900	0.02595	0.97405	0.02595	0.01795
243	0.043900	0.02595	0.97405	0.02595	0.01795
244	0.043900	0.02595	0.97405	0.02595	0.01795
245	0.043900	0.02595	0.97405	0.02595	0.01795
246	0.043900	0.02595	0.97405	0.02595	0.01795
247	0.043900	0.02595	0.97405	0.02595	0.01795
248	0.043900	0.02595	0.97405	0.02595	0.01795
249	0.043900	0.02595	0.97405	0.02595	0.01795
250	0.043900	0.02595	0.97405	0.02595	0.01795
251	0.043900	0.02595	0.97405	0.02595	0.01795
252	0.043900	0.02595	0.97405	0.02595	0.01795
253	0.043900	0.02595	0.97405	0.02595	0.01795
254	0.043900	0.02595	0.97405	0.02595	0.01795
255	0.043900	0.02595	0.97405	0.02595	0.01795
256	0.043900	0.02595	0.97405	0.02595	0.01795
257	0.043900	0.02595	0.97405	0.02595	0.01795
258	0.043900	0.02595	0.97405	0.02595	0.01795
259	0.043900	0.02595	0.97405	0.02595	0.01795
260	0.043900	0.02595	0.97405	0.02595	0.01795
261	0.043900	0.02595	0.97405	0.02595	0.01795
262	0.043900	0.02595	0.97405	0.02595	0.01795
263	0.043900	0.02595	0.97405	0.02595	0.01795
264	0.043900	0.02595	0.97405	0.02595	0.01795
265	0.043900	0.02595	0.97405	0.02595	0.01795
266	0.043900	0.02595	0.97405	0.02595	0.01795
267	0.043900	0.02595	0.97405	0.02595	0.01795
268	0.043900	0.02595	0.97405	0.02595	0.01795
269	0.043900	0.02595	0.97405	0.02595	0.01795
270	0.043900	0.02595	0.97405	0.02595	0.01795
271	0.043900	0.02595	0.97405	0.02595	0.01795
272	0.043900	0.02595	0.97405	0.02595	0.01795
273	0.043900	0.02595	0.97405	0.02595	0.01795
274	0.043900	0.02595	0.97405	0.02595	0.01795
275	0.043900	0.02595	0.97405	0.02595	0.01795
276	0.043900	0.02595	0.97405	0.02595	0.01795
277	0.043900	0.02595	0.97405	0.02595	0.01795
278	0.043900	0.02595	0.97405	0.02595	0.01795
279	0.043900	0.02595	0.97405	0.02595	0.01795
280	0.043900	0.02595	0.97405	0.02595	0.01795
281	0.043900	0.02595	0.97405	0.02595	0.01795
282	0.043900	0.02595	0.97405	0.02595	0.01795
283	0.043900	0.02595	0.97405	0.02595	0.01795
284	0.043900	0.02595	0.97405	0.02595	0.01795
285	0.043900	0.02595	0.97405	0.02595	0.01795
286	0.043900	0.02595	0.97405	0.02595	0.01795
287	0.043900	0.02595	0.97405	0.02595	0.01795
288	0.043900	0.02595	0.97405	0.02595	0.01795
289	0.043900	0.02595	0.97405	0.02595	0.01795
290	0.043900	0.02595	0.97405	0.02595	0.01795
291	0.043900	0.02595	0.97405	0.02595	0.01795
292	0.043900	0.02595	0.97405	0.02595	0.01795
293	0.043900	0.02595	0.97405	0.02595	0.01795
294	0.043900	0.02595	0.97405	0.02595	0.01795
295	0.043900	0.02595	0.97405	0.02595	0.01795
296	0.043900	0.02595	0.97405	0.02595	0.01795
297	0.043900	0.02595	0.97405	0.02595	0.01795
298	0.043900	0.02595	0.97405	0.02595	0.01795
299	0.043900	0.02595	0.97405	0.02595	0.01795
300	0.043900	0.02595	0.97405	0.02595	0.01795
301	0.043900	0.02595	0.97405	0.02595	0.01795
302	0.043900	0.02595	0.97405	0.02595	0.01795
303	0.043900	0.02595	0.97405	0.02595	0.01795
304	0.043900	0.02595	0.97405	0.02595	0.01795
305	0.043900	0.02595	0.97405	0.02595	0.01795
306	0.043900	0.02595	0.97405	0.02595	0.01795
307	0.043900	0.02595	0.97405	0.02595	0.01795
308	0.043900	0.02595	0.97405	0.02595	0.01795
309	0.043900	0.02595	0.97405	0.02595	0.01795
310	0.043900	0.02595	0.97405	0.02595	0.01795
311	0.043900	0.02595	0.97405	0.02595	0.01795
312	0.043900	0.02595	0.97405	0.02595	0.01795
313	0.043900	0.02595	0.97405	0.02595	0.01795
314	0.043900	0.02595	0.97405	0.02595	0.01795
315	0.043900	0.02595	0.97405	0.02595	0.01795
316	0.043900	0.02595	0.97405	0.02595	0.01795
317	0.043900	0.02595	0.97405	0.02595	0.01795
318	0.043900	0.02595	0.97405	0.02595	0.01795
319	0.043900	0.02595	0.97405	0.02595	0.01795
320	0.043900	0.02595	0.97405	0.02595	0.01795
321	0.043900	0.02595	0.97405	0.02595	0.01795
322	0.043900	0.02595	0.97405	0.02595	0.01795
323	0.043900	0.02595	0.97405	0.02595	0.01795
324	0.043900	0.02595	0.97405	0.02595	0.01795
325	0.043900	0.02595	0.97405	0.02595	0.01795
326	0.043900	0.02595	0.97405	0.02595	0.01795
327	0.043900	0.02595	0.97405	0.02595	0.01795
328	0.043900	0.02595	0.97405	0.02595	0.01795
329	0.043900	0.02595	0.97405	0.02595	0.01795
330	0.043900	0.02595	0.97405	0.02595	0.01795
331	0.043900	0.02595	0.97405	0.02595	0.01795
332	0.043900	0.02595	0.97405	0.02595	0.01795
333	0.043900	0.02595	0.97405	0.02595	0.01795
334	0.043900	0.02595	0.97405	0.02595	0.01795
335	0.043900	0.02595	0.97405	0.02595	0.01795
336	0.043900	0.02595	0.97405	0.02595	0.01795
337	0.043900	0.02595	0.97405	0.02595	0.01795
338	0.043900	0.02595	0.97405	0.02595	0.01795
339	0.043900	0.02595	0.97405	0.02595	0.01795
340	0.043900	0.02595	0.97405	0.02595	0.01795
341	0.043900	0.02595	0.97405	0.02595	0.01795
342	0.043900	0.02595	0.97405	0.02595	0.01795
343	0.043900	0.02595	0.97405	0.02595	0.01795
344	0.043900	0.02595	0.97405	0.02595	0.01795
345	0.043900	0.02595	0.97405	0.02595	0.01795
346	0.043900	0.02595	0.97405	0.02595	0.01795
347	0.043900	0.02595	0.97405	0.02595	0.01795
348	0.043900	0.02595	0.97405	0.02595	0.01795
349	0.043900	0.02595	0.97405	0.02595	0.01795
350	0.043900	0.02595	0.97405	0.02595	0.01795
351	0.043900	0.02595	0.97405	0.02595	0.01795
352	0.043900	0.02595	0.97405	0.02595	0.01795
353	0.043900	0.02595	0.97405	0.02595	0.01795
354	0.043900	0.02595	0.97405	0.02595	0.01795
355	0.043900	0.02595	0.97405	0.02595	0.01795
356	0.043900	0.02595	0.97405	0.02595	0.01795
357	0.043900	0.02595	0.97405	0.02595	0.01795
358	0.043900	0.02595	0.97405	0.02595	0.01795
359	0.043900	0.02595	0.97405	0.02595	0.01795
360	0.043900	0.02595	0.97405	0.02595	0.01795
361	0.043900	0.02595	0.97405	0.02595	0.01795
362	0.043900	0.02595	0.97405	0.02595	0.01795
363	0.043900	0.02595	0.97405	0.02595	0.01795
364	0.043900	0.02595	0.97405	0.02595	0.01795
365	0.043900	0.02595	0.97405	0.02595	0.01795
366	0.043900	0.02595	0.97405	0.02595	0.01795
367	0.043900	0.02595	0.97405	0.02595	0.01795
368	0.043900	0.02595	0.97405	0.02595	0.01795
369	0.043900	0.02595	0.97405	0.02595	0.01795
370	0.043900	0.02595	0.97405	0.02595	0.01795
371	0.043900	0.02595	0.97405	0.02595	0.01795
372	0.043900	0.02595	0.97405	0.02595	0.01795
373	0.043900	0.02595	0.97405	0.02595	0.01795
374	0.043900	0.02595	0.97405	0.02595	0.01795
375	0.043900	0.02595	0.97405	0.02595	0.01795
376	0.043900	0.02595	0.97405	0.02595	0.01795
377	0.043900	0.02595	0.97405	0.02595	0.01795
378	0.043900	0.02595	0.97405	0.02595	0.01795
379	0.043900	0.02595	0.97405	0.02595	0.01795
380	0.043900	0.02595	0.97405	0.02595	0.01795
381	0.043900	0.02595	0.97405	0.02595	0.01795
382	0.043900	0.02595	0.97405	0.02595	0.01795
383	0.043900	0.02595	0.97405	0.02595	0.01795
384	0.043900	0.02595	0.97405	0.02595	0.01795
385	0.043900	0.02595	0.97405	0.02595	0.01795
386	0.043900	0.02595	0.97405	0.02595	0.01795
387	0.043900	0.02595	0.97405	0.02595	0.01795
388	0.043900	0.02595	0.97405	0.02595	0.01795
389	0.043900	0.02595	0.97405	0.02595	0.01795
390	0.043900	0.02595	0.97405	0.02595	0.01795
391	0.043900	0.02595	0.97405	0.02595	0.01795
392	0.043900	0.02595	0.97405	0.02595	0.01795
393	0.043900	0.02595	0.97405	0.02595	0.01795
394	0.043900	0.02595	0.97405	0.02595	0.01795
395	0.043900	0.02595	0.97405	0.02595	0.01795
396	0.043900	0.02595	0.97405	0.02595	0.01795
397	0.043900	0.02595	0.97405	0.02595	0.01795
398	0.043900	0.02595	0.97405	0.02595	0.01795
399	0.043900	0.02595	0.97405	0.02595	0.01795
400	0.043900	0.02595	0.97405	0.02595	0.01795
401	0.043900	0.02595	0.97405	0.02595	0.01795
402	0.043900	0.02595	0.97405	0.02595	0.01795
403	0.043900	0.02595	0.97405	0.02595	0.01795
404	0.043900	0.02595	0.97405	0.02595	0.01795
405	0.043900	0.02595	0.97405	0.02595	0.01795
406	0.043900	0.02595	0.97405	0.02595	0.01795
407	0.043900	0.02595	0.97405	0.02595	0.01795
408	0.043900	0.02595	0.97405	0.02595	0.01795
409	0.043900	0.02595	0.97405	0.02595	0.01795
410	0.043900	0.02595	0.97405	0.02595	0.01795
411	0.043900	0.02595	0.97405	0.02595	0.01795
412	0.043900	0.02595	0.97405	0.02595	0.01795
413	0.043900	0.02595	0.97405	0.02595	0.01795
414	0.043900	0.02595	0.97405	0.02595	0.01795
415	0.043900	0.02595	0.97405	0.02595	0.01795
416	0.043900	0.02595	0.97405	0.02595	0.01795
417	0.043900	0.02595	0.97405	0.02595	0.01795
418	0.043900	0.02595	0.97405	0.02595	0.01795
419	0.043900	0.02595	0.97405	0.02595	0.01795
420	0.043900	0.02595	0.97405	0.02595	0.01795
421	0.043900	0.02595	0.97405	0.02595	0.01795
422	0.043900	0.02595	0.97405	0.02595	0.01795
423	0.043900	0.02595	0.97405	0.02595	0.01795
424	0.043900	0.02595	0.97405	0.02595	0.01795
425	0.043900	0.02595	0.97405	0.02595	0.01795
426	0.043900	0.02595	0.97405	0.02595	0.01795
427	0.043900	0.02595	0.97405	0.02595	0.01795
428	0.043900	0.02595	0.97405	0.02595	0.01795
429	0.043900	0.02595	0.97405	0.02595	0.01795
430	0.043900	0.02595	0.97405	0.02595	0.01795
431	0.043900	0.02595	0.97405	0.02595	0.01795
432	0.043900	0.02595	0.97405	0.02595	0.01795
433	0.043900	0.02595	0.97405	0.02595	0.01795
434	0.043900	0.02595	0.97405	0.02595	0.01795
435	0.043900	0.02595	0.97405	0.02595	0.01795
436	0.043900	0.02595	0.97405	0.02595	0.01795
437	0.043900	0.02595	0.97405	0.02595	0.01795
438	0.043900	0.02595	0.97405	0.02595	0.01795
439	0.043900	0.02595	0.97405	0.02595	0.01795
440	0.043900	0.02595	0.97405	0.02595	0.01795
441	0.043900	0.02595	0.97405	0.02595	0.01795
442	0.043900	0.02595	0.97405	0.02595	0.01795
443	0.043900	0.02595	0.97405	0.02595	0.01795
444	0.043900	0.02595	0.97405	0.02595	0.01795
445	0.043900	0.02595	0.97405	0.02595	0.01795
446	0.043900	0.02595	0.97405	0.02595	0.01795
447	0.043900	0.02595	0.97405	0.02595	0.01795
448	0.043900	0.02595	0.97405	0.02595	0.01795
449	0.043900	0.02595	0.97405	0.02595	0.01795
450	0.043900	0.02595	0.97405	0.02595	0.01795
451	0.043900	0.02595	0.97405	0.02595	0.01795
452	0.043900	0.02595	0.97405	0.02595	0.01795
453	0.043900	0.02595	0.97405	0.02595	0.01795
454	0.043900	0.02595	0.97405	0.02595	0.01795
455	0.043900	0.02595	0.97405	0.02595	0.01795
456	0.043900	0.02595	0.97405	0.02595	0.01795
457	0.043900	0.02595	0.97405	0.02595	0.01795
458	0.043900	0.02595	0.97405	0.02595	0.01795
459	0.043900	0.02595	0.97405	0.02595	0.01795
460	0.043900	0.02595	0.97405	0.02595	0.01795
461	0.043900	0.02595	0.97405	0.02595	0.01795
462	0.043900	0.02595	0.97405	0.02595	0.01795
463	0.043900	0.02595	0.97405	0.02595	0.01795
464	0.043900	0.02595	0.97405	0.02595	0.01795
465	0.043900	0.02595	0.97405	0.02595	0.01795
466	0.043900	0.02595	0.97405	0.02595	0.01795
467	0.043900	0.02595	0.97405	0.02595	0.01795
468	0.043900	0.02595	0.97405	0.02595	0.01795
469	0.043900	0.02595	0.97405	0.02595	0.01795
470	0.043900	0.02595	0.97405	0.02595	0.01795
471	0.043900	0.02595	0.97405	0.02595	0.01795
472	0.043900	0.02595	0.97405	0.02595	0.01795
473	0.043900	0.02595	0.97405	0.02595	0.01795
474	0.043900	0.02595	0.97405	0.02595	0.01795
475	0.043900	0.02595	0.97405	0.02595	0.01795
476	0.043900	0.02595	0.97405	0.02595	0.01795
477	0.043900	0.02595	0.97405	0.02595	0.01795
478	0.043900	0.02595	0.97405	0.02595	0.01795
479	0.043900	0.02595	0.97405	0.02595	0.01795
480	0.043900	0.02595	0.97405	0.02595	0.01795
481	0.043900	0.02595	0.97405	0.02595	0.01795
482	0.043900	0.02595	0.97405	0.02595	0.01795
483	0.043900	0.02595	0.97405	0.02595	0.01795
484	0.043900	0.02595	0.97405	0.02595	0.01795
485	0.043900	0.02595	0.97405	0.02595	0.01795
486	0.043900	0.02595	0.97405	0.02595	0.01795
487	0.043900	0.02595	0.97405	0.02595	0.01795
488	0.043900	0.02595	0.97405	0.02595	0.01795
489	0.043900	0.02595	0.97405	0.02595	0.01795
490	0.043900	0.02595	0.97405	0.02595	0.01795
491	0.043900	0.02595	0.97405	0.02595	0.01795
492	0.043900	0.02595	0.97405	0.02595	0.01795
493	0.043900	0.02595	0.97405	0.02595	0.01795
494	0.043900	0.02595	0.97405	0.02595	0.01795
495	0.043900	0.02595	0.97405	0.02595	0.01795
496	0.043900	0.02595	0.97405	0.02595	0.01795
497	0.043900	0.02595	0.97405	0.02595	0.01795
498	0.043900	0.02595	0.97405	0.02595	0.01795
499	0.043900	0.02595	0.97405	0.02595	0.01795
500	0.043900	0.02595	0.97405	0.02595	0.01795
501	0.043900	0.02595	0.97405	0.02595	0.01795
502	0.043900	0.02595	0.97405	0.02595	0.01795
503	0.043900	0.02595	0.97405	0.02595	0.01795
504	0.043900	0.02595	0.97405	0.02595	0.01795
505	0.043900	0.02595	0.97405	0.02595	0.01795
506	0.043900	0.02595	0.97405	0.02595	0.01795
507	0.043900	0.02595	0.97405	0.02595	0.01795
508	0.043900	0.02595	0.97405	0.02595	0.01795
509	0.043900	0.02595	0.97405	0.02595	0.01795
510	0.043900	0.02595	0.97405	0.02595	0.01795
511	0.043900	0.02595	0.97405	0.02595	0.01795
512	0.043900	0.02595	0.97405	0.02595	0.01795
513	0.043900	0.02595	0.97405	0.02595	0.01795
514	0.043900	0.02595	0.97405	0.02595	0.01795
515	0.043900	0.02595	0.97405	0.02595	0.01795
516	0.043900	0.02595	0.97405	0.02595	0.01795
517	0.043900	0.02595	0.97405	0.02595	0.01795
518	0.043900	0.02595	0.97405	0.02595	0.01795
519	0.043900	0.02595	0.97405	0.02595	0.01795
520	0.043900	0.02595	0.97405	0.02595	0.01795
521	0.043900	0.02595	0.97405	0.02595	0.01795
522	0.043900	0.02595	0.97405	0.02595	0.01795
523	0.043900	0.02595	0.97405	0.02595	0.01795
524	0.043900	0.02595	0.97405	0.02595	0.01795
525	0.043900	0.02595	0.97405	0.02595	0.01795
526	0.043900	0.02595	0.97405	0.02595	0.01795
527	0.043900	0.02595	0.97405	0.02595	0.01795
528	0.043900	0.02595	0.97405	0.02595	0.01795
529	0.043900	0.02595	0.97405	0.02595	0.01795
530	0.043900	0.02595	0.97405	0.02595	0.01795
531	0.043900	0.02595	0.97405	0.02595	0.01795
532	0.043900	0.02595	0.97405	0.02595	0.01795
533	0.043900	0.02595	0.97405	0.02595	0.01795
534	0.043900	0.02595	0.97405	0.02595	0.01795
535	0.043900	0.02595	0.97405	0.02595	0.01795
536	0.043900	0.02595	0.97405	0.02595	0.01795
537	0.043900	0.02595	0.97405	0.02595	0.01795
538	0.043900	0.02595	0.97405	0.02595	0.01795
539	0.043900	0.02595	0.97405	0.02595	0.01795
540	0.043900	0.02595	0.97405	0.02595	0.01795
541	0.043900	0.02595	0.97405	0.02595	0.01795
542	0.043900	0.02595	0.97405	0.02595	0.01795
543	0.043900	0.02595	0.97405	0.02595	0.01795
544	0.043900	0.02595	0.97405	0.02595	0.01795
545	0.043900	0.02595	0.97405	0.02595	0.01795
546	0.043900	0.02595	0.97405	0.02595	0.01795
547	0.043900	0.02595	0.97405	0.02595	0.01795
548	0.043900	0.02595	0.97405	0.02595	0.01795
549	0.043900	0.02595	0.97405	0.02595	0.01795
550	0.043900	0.02595	0.97405	0.02595	0.01795
551	0.043900	0.02595	0.97405	0.02595	0.01795
552	0.043900	0.02595	0.97405	0.02595	0.01795
553	0.043900	0.02595	0.97405	0.02595	0.01795
554	0.043900	0.02595	0.97405	0.02595	0.01795
555	0.043900	0.02595	0.97405	0.02595	0.01795
556	0.043900	0.02595	0.97405	0.02595	0.01795
557	0.043900	0.02595	0.97405	0.02595	0.01795
558	0.043900	0.02595	0.97405	0.02595	0.01795
559	0.043900	0.02595	0.97405	0.02595	0.01795
560	0.043900	0.02595	0.97405	0.02595	0.01795
561	0.043900	0.02595	0.97405	0.02595	0.01795
562	0.043900	0.02595	0.97405	0.02595	0.01795
563	0.043900	0.02595	0.97405	0.02595	0.01795
564	0.043900	0.02595	0.97405	0.02595	0.01795
565	0.043900	0.02595	0.97405	0.02595	0.01795
566	0.043900	0.02595	0.97405	0.02595	0.01795
567	0.043900	0.02595	0.97405	0.02595	0.01795
568	0.043900	0.02595	0.97405	0.02595	0.01795
569	0.043900	0.02595	0.97405	0.02595	0.01795
570	0.043900	0.02595	0.97405	0.02595	0.01795
571	0.043900	0.02595	0.97405	0.02595	0.01795
572	0.043900	0.02595	0.97405	0.02595	0.01795
573	0.043900	0.02595	0.97405	0.02595	0.01795
574	0.043900	0.02595	0.97405	0.02595	0.01795
575	0.043900	0.02595	0.97405	0.02595	0.01795
576	0.043900	0.02595	0.97405	0.02595	0.01795
577	0.043900	0.02595	0.97405	0.02595	0.01795
578	0.043900	0.02595	0.97405	0.02595	0.01795
579	0.043900	0.02595	0.97405	0.02595	0.01795
580	0.043900	0.02595	0.97405	0.02595	0.01795
581	0.043900	0.02595	0.97405	0.02595	0.01795
582	0.043900	0.02595	0.97405	0.02595	0.01795
583	0.043900	0.02595	0.97405	0.02595	0.01795
584	0.043900	0.02595	0.97405	0.02595	0.01795
585	0.043900	0.02595	0.97405	0.02595	0.01795
586	0.043900	0.02595	0.97405	0.02595	0.01795
587	0.043900	0.02595	0.97405	0.02595	0.01795
588	0.043900	0.02595	0.97405	0.02595	0.01795
589	0.043900	0.02595	0.97405	0.02595	0.01795
590	0.043900	0.02595	0.97405	0.02595	0.01795
591	0.043900	0.02595	0.97405	0.02595	0.01795
592	0.043900	0.02595	0.97405	0.02595	0.01795
593	0.043900	0.02595	0.97405	0.02595	0.01795
594	0.043900	0.02595	0.97405	0.02595	0.01795
595	0.043900	0.02595	0.97405	0.02595	0.01795
596	0.043900	0.02595	0.97405	0.02595	0.01795
597	0.043900	0.02595	0.97405	0.02595	0.01795
598	0.043900	0.02595	0.97405	0.02595	0.01795
599	0.043900	0.02595	0.97405	0.02595	0.01795
600	0.043900	0.02595	0.97405	0.02595	0.01795
601	0.043900	0.02595	0.97405	0.02595	0.01795
602	0.043900	0.02595	0.97405	0.02595	0.01795
603	0.043900	0.02595	0.97405	0.02595	0.01795
604	0.043900	0.02595	0.97405	0.02595	0.01795
605	0.043900	0.02595	0.97405	0.02595	0.01795
606	0.043900	0.02595	0.97405	0.02595	0.01795
607	0.043900	0.02595	0.97405	0.02595	0.01795
608	0.043900	0.02595	0.97405	0.02595	0.01795
609	0.043900	0.02595	0.97405	0.02595	0.01795
610	0.043900	0.02595	0.97405	0.02595	0.01795
611	0.043900	0.02595	0.97405	0.02595	0.01795
612	0.043900	0.02595	0.97405	0.02595	0.01795
613	0.043900	0.02595	0.97405	0.02595	0.01795
614	0.043900	0.02595	0.97405	0.02595	0.01795
615	0.043900	0.02595	0.97405	0.02595	0.01795
616	0.043900	0.02595	0.97405	0.02595	0.01795
617	0.043900	0.02595	0.97405	0.02595	0.01795
618	0.043900	0.02595	0.97405	0.02595	0.01795
619	0.043900	0.02595	0.97405	0.02595	0.01795
620	0.043900	0.02595	0.97405	0.02595	0.01795
621	0.043900	0.02595	0.97405	0.02595	0.01795
622	0.043900	0.02595	0.97405	0.02595	0.01795
623	0.043900	0.02595	0.97405	0.02595	0.01795
624	0.043900	0.02595	0.97405	0.02595	0.01795
625	0.043900	0.02595	0.97405	0.02595	0.01795
626	0.043900	0.02595	0.97405	0.02595	0.01795
627	0.043900	0.02595	0.97405	0.02595	0.01795
628	0.043900	0.02595	0.97405	0.02595	0.01795
629	0.043900	0.02595	0.97405	0.02595	0.01795
630	0.043900	0.02595	0.97405	0.02595	0.01795
631	0.043900	0.02595	0.97405	0.02595	0.01795
632	0.043900	0.02595	0.97405	0.02595	0.01795
633	0.043900	0.02595	0.97405	0.02595	0.01795
634	0.043900	0.02595	0.97405	0.02595	0.01795
635	0.043900	0.02595	0.97405	0.02595	0.01795
636	0.043900	0.02595	0.97405	0.02595	0.01795
637	0.043900	0.02595	0.97405	0.02595	0.01795
638	0.043900	0.02595	0.97405	0.02595	0.01795
639	0.043900	0.02595	0.97405	0.02595	0.01795
640	0.043900	0.02595	0.97405	0.02595	0.01795
641	0.043900	0.02595	0.97405	0.02595	0.01795
642	0.043900	0.02595	0.97405	0.02595	0.01795
643	0.043900	0.02595	0.97405	0.02595	0.01795
644	0.043900	0.02595	0.97405	0.02595	0.01795
645	0.043900	0.02595	0.97405	0.02595	0.01795
646	0.043900	0.02595	0.97405	0.02595	0.01795
647	0.043900	0.02595	0.97405	0.02595	0.01795
648	0.043900	0.02595	0.97405	0.02595	0.01795
649	0.043900	0.02595	0.97405	0.02595	0.01795
650	0.043900	0.02595	0.97405	0.02595	0.01795
651	0.043900	0.02595	0.97405	0.02595	0.01795
652	0.043900	0.02595	0.97405	0.02595	0.01795
653	0.043900	0.02595	0.97405	0.02595	0.01795
654	0.043900	0.02595	0.97405	0.02595	0.01795
655	0.043900	0.02595	0.97405	0.02595	0.01795
656	0.043900	0.02595	0.97405	0.02595	0.01795
657	0.043900	0.02595	0.97405	0.02595	0.01795
658	0.043900	0.02595	0.97405	0.02595	0.01795
659	0.043900	0.02595	0.97405	0.02595	0.01795
660	0.043900	0.02595	0.97405	0.02595	0.01795
661	0.043900	0.02595	0.97405	0.02595	0.01795
662	0.043900	0.02595	0.97405	0.02595	0.01795
663	0.043900	0.02595	0.97405	0.02595	0.01795
664	0.043900	0.02595	0.97405	0.02595	0.01795
665	0.043900	0.02595	0.97405	0.02595	0.01795
666	0.043900	0.02595	0.97405	0.02595	0.01795
667	0.043900	0.02595	0.97405	0.02595	0.01795
668	0.043900	0.02595	0.97405	0.02595	0.01795
669	0.043900	0.02595	0.97405	0.02595	0.01795
670	0.043900	0.02595	0.97405	0.02595	0.01795
671	0.043900	0.02595	0.97405	0.02595	0.01795
672	0.043900	0.02595	0.97405	0.02595	0.01795
673	0.043900	0.02595	0.97405	0.02595	0.01795
674	0.043900	0.02595	0.97405	0.02595	0.01795
675	0.043900	0.02595	0.97405	0.02595	0.01795
676	0.043900	0.02595	0.97405	0.02595	0.01795
677	0.043900	0.02595	0.97405	0.02595	0.01795
678	0.043900	0.02595	0.97405	0.02595	0.01795
679	0.043900	0.02595	0.97405	0.02595	0.01795
680	0.043900	0.02595	0.97405	0.02595	0.01795
681	0.043900	0.02595	0.97405	0.02595	0.01795
682	0.043900	0.02595	0.97405	0.02595	0.01795
683	0.043900	0.02595	0.97405	0.02595	0.01795
684	0.043900	0.02595	0.97405	0.02595	0.01795
685	0.043900	0.02595	0.97405	0.02595	0.01795
686	0.043900	0.02595	0.97405	0.02595	0.01795
687	0.043900	0.02595	0.97405	0.02595	0.01795
688	0.043900	0.02595	0.97405	0.02595	0.01795
689	0.043900	0.02595	0.97405	0.02595	0.01795
690	0.043900	0.02595	0.97405	0.02595	0.01795
691	0.043900	0.02595	0.97405	0.02595	0.01795
692	0.043900	0.02595	0.97405	0.02595	0.01795
693	0.043900	0.02595	0.97405	0.02595	0.01795
694	0.043900	0.02595	0.97405	0.02595	0.01795
695	0.043900	0.02595	0.97405	0.02595	0.01795
696	0.043900	0.02595	0.97405	0.02595	0.01795
697	0.043900	0.02595	0.97405	0.02595	0.01795
698	0.043900	0.02595	0.97405	0.02595	0.01795
699	0.043900	0.02595	0.97405	0.02595	0.01795
700	0.043900	0.02595	0.97405	0.02595	0.01795
701	0.043900	0.02595	0.97405	0.02595	0.01795
702	0.043900	0.02595	0.97405	0.02595	0.01795
703	0.043900	0.02595	0.97405	0.02595	0.01795
704	0.043900	0.02595	0.97405	0.02595	0.01795
705	0.043900	0.02595	0.97405	0.02595	0.01795
706	0.043900	0.02595	0.97405	0.02595	0.01795
707	0.043900	0.02595	0.97405	0.02595	0.01795
708	0.043900	0.02595	0.97405	0.02595	0.01795
709	0.043900	0.02595	0.97405	0.02595	0.01795
710	0.043900	0.02595	0.97405	0.02595	0.01795
711	0.043900	0.02595	0.97405	0.02595	0.01795
712	0.043900	0.02595	0.97405	0.02595	0.01795
713	0.043900	0.02595	0.97405	0.02595	0.01795
714	0.043900	0.02595	0.97405	0.02595	0.01795
715	0.043900	0.02595	0.97405	0.02595	0.01795
716	0.043900	0.02595	0.97405	0.02595	0.01795
717	0.043900	0.02595	0.97405	0.02595	0.01795
718	0.043900	0.02595	0.97405	0.02595	0.01795
719	0.043900	0.02595	0.97405	0.02595	0.01795
720	0.043900	0.02595	0.97405	0.02595	0.01795
721	0.043900	0.02595	0.97405	0.02595	0.01795
722	0.043900	0.02595	0.97405	0.02595	0.01795
723	0.043900	0.02595	0.97405	0.02595	0.01795
724	0.043900	0.02595	0.97405	0.02595	0.01795
725	0.043900	0.02595	0.97405	0.02595	0.01795
726	0.043900	0.02595	0.97405	0.02595	0.01795
727	0.043900	0.02595	0.97405	0.02595	0.01795
728	0.043900	0.02595	0.97405	0.02595	0.01795
729	0.043900	0.02595	0.97405	0.02595	0.01795
730	0.043900	0.02595	0.97405	0.02595	0.01795
731	0.043900	0.02595	0.97405	0.02595	0.01795
732	0.043900	0.02595	0.97405	0.02595	0.01795
733	0.043900	0.02595	0.97405	0.02595	0.01795
734	0.043900	0.02595	0.97405	0.02595	0.01795
735	0.043900	0.02595	0.97405	0.02595	0.01795
736	0.043900	0.02595	0.97405	0.02595	0.01795
737	0.043900	0.02595	0.97405	0.02595	0.01795
738	0.043900	0.02595	0.97405	0.02595	0.01795
739	0.043900	0.02595	0.97405	0.02595	0.01795
740	0.043900	0.02595	0.97405	0.02595	0.01795
741	0.043900	0.02595	0.97405	0.02595	0.01795
742	0.043900	0.02595	0.97405	0.02595	0.01795
743	0.043900	0.02595	0.97405	0.02595	0.01795
744	0.043900	0.02595	0.97405	0.02595	0.01795
745	0.043900	0.02595	0.97405	0.02595	0.01795
746	0.043900	0.02595	0.97405	0.02595	0.01795
747	0.043900	0.02595	0.97405	0.02595	0.01795
748	0.043900	0.02595	0.97405	0.02595	0.01795
749	0.043900	0.02595	0.97405	0.02595	0.01795
750	0.043900	0.02595	0.97405	0.02595	0.01795
751	0.043900	0.02595	0.97405	0.02595	0.01795
752	0.043900	0.02595	0.97405	0.02595	0.01795
753	0.043900	0.02595	0.97405	0.02595	0.01795
754	0.043900	0.02595	0.97405	0.02595	0.01795
755	0.043900	0.02595	0.97405	0.02595	0.01795
756	0.043900	0.02595	0.97405	0.02595	0.01795
757	0.043900	0.02595	0.97405	0.02595	0.01795
758	0.043900	0.02595	0.97405	0.02595	0.01795
759	0.043900	0.02595	0.97405	0.02595	0.01795
760	0.043900	0.02595	0.97405	0.02595	0.01795
761	0.043900	0.02595	0.97405	0.02595	0.01795
762	0.043900	0.02595	0.97405	0.02595	0.01795
763	0.043900	0.02595	0.97405	0.02595	0.01795
764	0.043900	0.02595	0.97405	0.02595	0.01795
765	0.043900	0.02595	0.97405	0.02595	0.01795
766	0.043900	0.02595	0.97405	0.02595	0.01795
767	0.043900	0.02595	0.97405	0.02595	0.01795
768	0.043900	0.02595	0.97405	0.02595	0.01795
769	0.043900	0.02595	0.97405	0.02595	0.01795
770	0.043900	0.02595	0.97405	0.02595	0.01795
771	0.043900	0.02595	0.97405	0.02595	0.01795
772	0.043900	0.02595	0.97405	0.02595	0.01795
773	0.043900	0.02595	0.97405	0.02595	0.01795
774	0.043900	0.02595	0.97405	0.02595	0.01795
775	0.043900	0.02595	0.97405	0.02595	0.01795
776	0.043900	0.02595	0.97405	0.02595	0.01795
777	0.043900	0.02595	0.97405	0.02595	0.01795
778	0.043900	0.02595	0.97405	0.02595	0.01795
779	0.043900	0.02595	0.97405	0.02595	0.01795
780	0.043900	0.02595	0.97405	0.02595	0.01795
781	0.043900	0.02595	0.97405	0.02595	0.01795
782	0.043900	0.02595	0.97405	0.02595	0.01795
783	0.043900	0.02595	0.97405	0.02595	0.01795
784	0.043900	0.02595	0.97405	0.02595	0.01795
785	0.043900	0.02595	0.97405	0.02595	0.01795
786	0.043900	0.02595	0.97405	0.02595	0.01795
787	0.043900	0.02595	0.97405	0.02595	0.01795
788	0.043900	0.02595	0.97405	0.02595	0.01795
789	0.043900	0.02595	0.97405	0.02595	0.01795
790	0.043900	0.02595	0.97405	0.02595	0.01795
791	0.043900	0.02595	0.97405	0.02595	0.01795
792	0.043900	0.02595	0.97405	0.02595	0.01795
793	0.043900	0.02595	0.97405	0.02595	0.01795
794	0.043900	0.02595	0.97405	0.02595	0.01795
795	0.043900	0.02595	0.97405	0.02595	0.01795
796	0.043900	0.02595	0.97405	0.02595	0.01795
797	0.043900	0.02595	0.97405	0.02595	0.01795
798	0.043900	0.02595	0.97405	0.02595	0.01795
799	0.043900	0.02595	0.97405	0.02595	0.01795
800	0.043900	0.02595	0.97405	0.02595	0.01795
801	0.043900	0.02595	0.97405	0.02595	0.01795
802	0.043900	0.02595	0.97405	0.02595	0.01795
803	0.043900	0.02595	0.97405	0.02595	0.01795
804	0.043900	0.02595	0.97405	0.02595	0.01795
805	0.043900	0.02595	0.97405	0.02595	0.01795
806	0.043900	0.02595	0.97405	0.02595	0.01795
807	0.043900	0.02595	0.97405	0.02595	0.01795
808	0.043900	0.02595	0.97405	0.02595	0.01795
809	0.043900	0.02595	0.97405	0.02595	0.01795
810	0.043900	0.02595	0.97405	0.02595	0.01795
811	0.043900	0.02595	0.97405	0.02595	0.01795
812	0.043900	0.02595	0.97405	0.02595	0.01795
813	0.043900	0.02595	0.97405	0.02595	0.01795
814	0.043900	0.02595	0.97405	0.02595	0.01795
815	0.043900	0.02595	0.97405	0.02595	0.01795
816	0.043900	0.02595	0.97405	0.02595	0.01795
817	0.043900	0.02595	0.97405	0.02595	0.01795
818	0.043900	0.02595	0.97405	0.02595	0.01795
819	0.043900	0.02595	0.97405	0.02595	0.01795
820	0.043900	0.02595	0.97405	0.02595	0.01795
821	0.043900	0.02595	0.97405	0.02595	0.01795
822	0.043900	0.02595	0.97405	0.02595	0.01795
823	0.043900	0.02595	0.97405	0.02595	0.01795
824	0.043900	0.02595	0.97405	0.02595	0.01795
825	0.043900	0.02595	0.97405	0.02595	0.01795
826	0.043900	0.02595	0.97405	0.02595	0.01795
827	0.043900	0.02595	0.97405	0.02595	0.01795
828	0.043900	0.02595	0.97405	0.02595	0.01795
829	0.043900	0.02595	0.97405	0.02595	0.01795
830	0.043900	0.02595	0.97405	0.02595	0.01795
831	0.043900	0.02595	0.97405	0.02595	0.01795
832	0.043900	0.02595	0.97405	0.02595	0.01795
833	0.043900	0.02595	0.97405	0.02595	0.01795
834	0.043900	0.02595	0.97405	0.02595	0.01795
835	0.043900	0.02595	0.97405	0.02595	0.01795
836	0.043900	0.02595	0.97405	0.02595	0.01795
837	0.043900	0.02595	0.97405	0.02595	0.01795
838	0.043900	0.02595	0.97405	0.02595	0.01795
839	0.043900	0.02595	0.97405	0.02595	0.01795
840	0.043900	0.02595	0.97405	0.02595	0.01795
841	0.043900	0.02595	0.97405	0.02595	0.01795
842	0.043900	0.02595	0.97405	0.02595	0.01795
843	0.043900	0.02595	0.97405	0.02595	0.01795
844	0.043900	0.02595	0.97405	0.02595	0.01795
845	0.043900	0.02595	0.97405	0.02595	0.01795
846	0.043900	0.02595	0.97405	0.02595	0.01795
847	0.043900	0.02595	0.97405	0.02595	0.01795
848	0.043900	0.02595	0.97405	0.02595	0.01795
849	0.043900	0.02595	0.97405	0.02595	0.01795
850	0.043900	0.02595	0.97405	0.02595	0.01795
851	0.043900	0.02595	0.97405	0.02595	0.01795
852	0.043900	0.02595	0.97405	0.02595	0.01795
853	0.043900	0.02595	0.97405	0.02595	0.01795
854	0.043900	0.02595	0.97405	0.02595	0.01795
855	0.043900	0.02595	0.97405	0.02595	0.01795
856	0.043900	0.02595	0.97405	0.02595	0.01795
857	0.043900	0.02595	0.97405	0.02595	0.01795
858	0.043900	0.02595	0.97405	0.02595	0.01795
859	0.043900	0.02595	0.97405	0.02595	0.01795
860	0.043900	0.02595	0.97405	0.02595	0.01795
861	0.043900	0.02595	0.97405	0.02595	0.01795
862	0.043900	0.02595	0.97405	0.02595	0.01795
863	0.043900	0.02595	0.97405	0.02595	0.01795
864	0.043900	0.02595	0.97405	0.02595	0.01795
865	0.043900	0.02595	0.97405	0.02595	0.01795
866	0.043900	0.02595	0.97405	0.02595	0.01795
867	0.043900	0.02595	0.97405	0.02595	0.01795
868	0.043900	0.02595	0.97405	0.02595	0.01795
869	0.043900	0.02595	0.97405	0.02595	0.01795
870	0.043900	0.02595	0.97405	0.02595	0.01795
871	0.043900	0.02595	0.97405	0.02595	0.01795
872	0.043900	0.02595	0.97405	0.02595	0.01795
873	0.043900	0.02595	0.97405	0.02595	0.01795
874	0.043900	0.02595	0.97405	0.02595	0.01795
875	0.043900	0.02595	0.97405	0.02595	0.01795
876	0.043900	0.02595	0.97405	0.02595	0.01795
877	0.043900	0.02595	0.97405	0.02595	0.01795
878	0.043900	0.02595	0.97405	0.02595	0.01795
879	0.043900	0.02595	0.97405	0.02595	0.01795
880	0.043900	0.02595	0.97405	0.02595	0.01795
881	0.043900	0.02595	0.97405	0.02595	0.01795
882	0.043900	0.02595	0.97405	0.02595	0.01795
883	0.043900	0.02595	0.97405	0.02595	0.01795
884	0.043900	0.02595	0.97405	0.02595	0.01795
885	0.043900	0.02595	0.97405	0.02595	0.01795
886	0.043900	0.02595	0.97405	0.02595	0.01795
887	0.043900	0.02595	0.97405	0.02595	0.01795
888	0.043900	0.02595	0.97405	0.02595	0.01795
889	0.043900	0.02595	0.97405	0.02595	0.01795
890	0.043900	0.02595	0.97405	0.02595	0.01795
891	0.043900	0.02595	0.97405	0.02595	0.01795
892	0.043900	0.02595	0.97405	0.02595	0.01795
893	0.043900	0.02595	0.97405	0.02595	0.01795
894	0.043900	0.02595	0.97405	0.02595	0.01795
895	0.043900	0.02595	0.97405	0.02595	0.01795
896	0.043900	0.02595	0.97405	0.02595	0.01795
897	0.043900	0.02595	0.97405	0.02595	0.01795
898	0.043900	0.02595	0.97405	0.02595	0.01795
899	0.043900	0.02595	0.97405	0.02595	0.01795
900	0.043900	0.02595	0.97405	0.02595	0.01795
901	0.043900	0.02595	0.97405	0.02595	0.01795
902	0.043900	0.02595	0.97405	0.02595	0.01795
903	0.043900	0.02595	0.97405	0.02595	0.01795
904	0.043900	0.02595	0.97405	0.02595	0.01795
905	0.043900	0.02595	0.97405	0.02595	0.01795
906	0.043900	0.02595	0.97405	0.02595	0.01795
907	0.043900	0.02595	0.97405	0.02595	0.01795
908	0.043900	0.02595	0.97405	0.02595	0.01795
909	0.043900	0.02595	0.97405	0.02595	0.01795
910	0.043900	0.02595	0.97405	0.02595	0.01795
911	0.043900	0.02595	0.97405	0.02595	0.01795
912	0.043900	0.02595	0.97405	0.02595	0.01795
913	0.043900	0.02595	0.97405	0.02595	0.01795
914	0.043900	0.02595	0.97405	0.02595	0.01795
915	0.043900	0.02595	0.97405	0.02595	0.01795
916	0.043900	0.02595	0.97405	0.02595	0.01795
917	0.043900	0.02595	0.97405	0.02595	0.01795
918	0.043900	0.02595	0.97405	0.02595	0.01795
919	0.043900	0.02595	0.97405	0.02595	0.01795
920	0.043900	0.02595	0.97405	0.02595	0.01795
921	0.043900	0.02595	0.97405	0.02595	0.01795
922	0.043900	0.02595	0.97405	0.02595	0.01795
923	0.043900	0.02595	0.97405	0.02595	0.01795
924	0.043900	0.02595	0.97405	0.02595	0.01795
925	0.043900	0.02595	0.97405	0.02595	0.01795
926	0.043900	0.02595	0.97405	0.02595	0.01795
927	0.043900	0.02595	0.97405	0.02595	0.01795
928	0.043900	0.02595	0.97405	0.02595	0.01795
929	0.043900	0.02595	0.97405	0.02595	0.01795
930	0.043900	0.02595	0.97405	0.02595	0.01795
931	0.043900	0.02595	0.97405	0.02595	0.01795
932	0.043900	0.02595	0.97405	0.02595	0.01795
933	0.043900	0.02595	0.97405	0.02595	0.01795
934	0.043900	0.02595	0.97405	0.02595	0.01795
935	0.043900	0.02595	0.97405	0.02595	0.01795
936	0.043900	0.02595	0.97405	0.02595	0.01795
937	0.043900	0.02595	0.97405	0.02595	0.01795
938	0.043900	0.02595	0.97405	0.02595	0.01795
939	0.043900	0.02595	0.97405	0.02595	0.01795
940	0.043900	0.02595	0.97405	0.02595	0.01795
941	0.043900	0.02595	0.97405	0.02595	0.01795
942	0.043900	0.02595	0.97405	0.02595	0.01795
943	0.043900	0.02595	0.97405	0.02595	0.01795
944	0.043900	0.02595	0.97405	0.02595	0.01795
945	0.043900	0.02595	0.97405	0.02595	0.01795
946	0.043900	0.02595	0.97405	0.02595	0.01795
947	0.043900	0.02595	0.97405	0.02595	0.01795
948	0.043900	0.02595	0.97405	0.02595	0.01795
949	0.043900	0.02595	0.97405	0.02595	0.01795
950	0.043900	0.02595	0.97405	0.02595	0.01795
951	0.043900	0.02595	0.97405	0.02595	0.01795
952	0.043900	0.02595	0.97405	0.02595	0.01795
953	0.043900	0.02595	0.97405	0.02595	0.01795
954	0.043900	0.02595	0.97405	0.02595	0.01795
955	0.043900	0.02595	0.97405	0.02595	0.01795
956	0.043900	0.02595	0.97405	0.02595	0.01795
957	0.043900	0.02595	0.97405	0.02595	0.01795
958	0.043900	0.02595	0.97405	0.02595	0.01795
959	0.043900	0.02595	0.97405	0.02595	0.01795
960	0.043900	0.02595	0.97405	0.02595	0.01795
961	0.043900	0.02595	0.97405	0.02595	0.01795
962	0.043900	0.02595	0.97405	0.02595	0.01795
963	0.043900	0.02595	0.97405	0.02595	0.01795
964	0.043900	0.02595	0.97405	0.02595	0.01795
965	0.043900	0.02595	0.97405	0.02595	0.01795
966	0.043900	0.02595	0.97405	0.02595	0.01795
967	0.043900	0.02595	0.97405	0.02595	0.01795
968	0.043900	0.02595	0.97405	0.02595	0.01795
969	0.043900	0.02595	0.97405	0.02595	0.01795
970	0.043900	0.02595	0.97405	0.02595	0.01795
971	0.043900	0.02595	0.97405	0.02595	0.01795
972	0.043900	0.02595	0.97405	0.02595	0.01795
973	0.043900	0.02595	0.97405	0.02595	0.01795
974	0.043900	0.02595	0.97405	0.02595	0.01795
975	0.043900	0.02595	0.97405	0.02595	0.01795
976	0.043900	0.02595	0.97405	0.02595	0.01795
977	0.043900	0.02595	0.97405	0.02595	0.01795
978	0.043900	0.02595	0.97405	0.02595	0.01795
979	0.043900	0.02595	0.97405	0.02595	0.01795
980	0.043900	0.02595	0.97405	0.02595	0.01795
981	0.043900	0.02595	0.97405	0.02595	0.01795
982	0.043900	0.02595	0.97405	0.02595	0.01795
983	0.043900	0.02595	0.97405	0.02595	0.01795
984	0.043900	0.02595	0.97405	0.02595	0.01795
985	0.043900	0.02595	0.97405	0.02595	0.01795
986	0.043900	0.02595	0.97405	0.02595	0.01795
987	0.043900	0.02595	0.97405	0.02595	0.01795
988	0.043900	0.02595	0.97405	0.02595	0.01795
989	0.043900	0.02595	0.97405	0.02595	0.01795
990	0.043900	0.02595	0.97405	0.02595	0.01795
991	0.043900	0.02595	0.97405	0.02595	0.01795
992	0.043900	0.02595	0.97405	0.02595	0.01795
993	0.043900	0.02595	0.97405	0.02595	0.01795
994	0.043900	0.02595	0.97405	0.02595	0.01795
995	0.043900	0.02595	0.97405	0.02595	0.01795
996	0.043900	0.02595	0.97405	0.02595	0.01795
997	0.043900	0.02595	0.97405	0.02595	0.01795
998	0.043900	0.02595	0.97405	0.02595	0.01795
999	0.043900	0.02595	0.97405	0.02595	0.01795
1000	0.043900	0.02595	0.97405	0.02595	0.01795
1001	0.043900	0.02595	0.97405	0.02595	0.01795
1002	0.043900	0.02595	0.97405	0.02595	0.01795
1003	0.043900	0.02595	0.97405	0.02595	0.01795
1004	0.043900	0.02595	0.97405	0.02595	0.01795
1005	0.043900	0.02595	0.97405	0.02595	0.01795
1006	0.043900	0.02595	0.97405	0.02595	0.01795
1007	0.043900	0.02595	0.97405	0.02595	0.01795
1008	0.043900	0.02595	0.97405	0.02595	0.01795
1009	0.043900	0.02595	0.97405	0.02595	0.01795
1010	0.043900	0.02595	0.97405	0.02595	0.01795
1011	0.043900	0.02595	0.97405	0.02595	0.01795
1012	0.043900	0.02595	0.97405	0.02595	0.01795
1013	0.043900	0.02595	0.97405	0.02595	0.01795
1014	0.043900	0.02595	0.97405	0.02595	0.01795
1015	0.043900	0.02595	0.97405	0.02595	0.01795
1016	0.043900	0.02595	0.97405	0.02595	0.01795
1017	0.043900	0.02595	0.97405	0.02595	0.01795
1018	0.043900	0.02595	0.97405	0.02595	0.01795
1019	0.043900	0.02595	0.97405	0.02595	0.01795
1020	0.043900	0.02595	0.97405	0.02595	0.01795
1021	0.043900	0.02595	0.97405	0.02595	0.01795
1022	0.043900	0.02595	0.97405	0.02595	0.01795
1023	0.043900	0.02595	0.97405	0.02595	0.01795
1024	0.043900	0.02595	0.97405	0.02595	0.01795
1025	0.043900	0.02595	0.97405	0.02595	0.01795
1026	0.043900	0.02595	0.97405	0.02595	0.01795
1027	0.043900	0.02595	0.97405	0.02595	0.01795
1028	0.043900	0.02595	0.97405	0.02595	0.01795
1029	0.043900	0.02595	0.97405	0.02595	0.01795
1030	0.043900	0.02595	0.97405	0.02595	0.01795
1031	0.043900	0.02595	0.97405	0.02595	0.01795
1032	0.043900	0.02595	0.97405	0.02595	0.01795
1033	0.043900	0.02595	0.97405	0.02595	0.01795
1034	0.043900	0.02595	0.97405	0.02595	0.01795
1035	0.043900	0.02595	0.97405	0.02595	0.01795
1036	0.043900	0.02595	0.97405	0.02595	0.01795
1037	0.043900	0.02595	0.97405	0.02595	0.01795
1038	0.043900	0.02595	0.97405	0.02595	0.01795
1039	0.043900	0.02595	0.97405	0.02595	0.01795
1040	0.043900	0.02595	0.97405	0.02595	0.01795
1041	0.043900	0.02595	0.97405	0.02595	0.01795
1042	0.043900	0.02595	0.97405	0.02595	0.01795
1043	0.043900	0.02595	0.97405	0.02595	0.01795
1044	0.043900	0.02595	0.97405	0.02595	0.01795
1045	0.043900	0.02595	0.97405	0.02595	0.01795
1046	0.043900	0.02595	0.97405	0.02595	0.01795
1047	0.043900	0.02595	0.97405	0.02595	0.01795
1048	0.043900	0.02595	0.97405	0.02595	0.01795
1049	0.043900	0.02595	0.97405	0.02595	0.01795
1050	0.043900	0.02595	0.97405	0.02595	0.01795
1051	0.043900	0.02595	0.97405	0.02595	0.01795
1052	0.043900	0.02595	0.97405	0.02595	0.01795
1053	0.043900	0.02595	0.97405	0.02595	0.01795
1054	0.043900	0.02595	0.97405	0.02595	0.01795
1055	0.043900	0.02595	0.97405	0.02595	0.01795
1056	0.043900	0.02595	0.97405	0.02595	0.01795
1057	0.043900	0.02595	0.97405	0.02595	0.01795
1058	0.043900	0.02595	0.97405	0.02595	0.01795
1059	0.043900	0.02595	0.97405	0.02595	0.01795
1060	0.043900	0.02595	0.97405	0.02595	0.01795
1061	0.043900	0.02595	0.97405	0.02595	0.01795
1062	0.043900	0.02595	0.97405	0.02595	0.01795
1063	0.043900	0.02595	0.97405	0.02595	0.01795
1064	0.043900	0.02595	0.97405	0.02595	0.01795
1065	0.043900	0.02595	0.97405	0.02595	0.01795
1066	0.043900	0.02595	0.97405	0.02595	0.01795
1067	0.043900	0.02595	0.97405	0.02595	0.01795
1068	0.043900	0.02595	0.97405	0.02595	0.01795
1069	0.043900	0.02595	0.97405	0.02595	0.01795
1070	0.043900	0.02595	0.97405	0.02595	0.01795
1071	0.043900	0.02595	0.97405	0.02595	0.01795
1072	0.043900	0.02595	0.97405	0.02595	0.01795
1073	0.043900	0.02595	0.97405	0.02595	0.01795
1074	0.043900	0.02595	0.97405	0.02595	0.01795
1075	0.043900	0.02595	0.97405	0.02595	0.01795
1076	0.043900	0.02595	0.97405	0.02595	0.01795
1077	0.043900	0.02595	0.97405	0.02595	0.01795
1078	0.043900	0.02595	0.97405	0.02595	0.01795
1079	0.043900	0.02595	0.97405	0.02595	0.01795
1080	0.043900	0.02595	0.97405	0.02595	0.01795
1081	0.043900	0.02595	0.97405	0.02595	0.01795
1082	0.043900	0.02595	0.97405	0.02595	0.01795
1083	0.043900	0.02595	0.97405	0.02595	0.01795
1084	0.043900	0.02595	0.97405	0.02595	0.01795
1085	0.043900	0.02595	0.97405	0.02595	0.01795
1086	0.043900	0.02595	0.97405	0.02595	0.01795
1087	0.043900	0.02595	0.97405	0.02595	0.01795
1088	0.043900	0.02595	0.97405	0.02595	0.01795
1089	0.043900	0.02595	0.97405	0.02595	0.01795
1090	0.043900	0.02595	0.97405	0.02595	0.01795
1091	0.043900	0.02595	0.97405	0.02595	0.01795
1092	0.043900	0.02595	0.97405	0.02595	0.01795
1093	0.043900	0.02595	0.97405	0.02595	0.01795
1094	0.043900	0.02595	0.97405	0.02595	0.01795
1095	0.043900	0.02595	0.97405	0.02595	0.01795
1096	0.043900	0.02595	0.97405	0.02595	0.01795
1097	0.043900	0.02595	0.97405	0.02595	0.01795
1098	0.043900	0.02595	0.97405	0.02595	0.01795
1099	0.043900	0.02595	0.97405	0.02595	0.01795
1100	0.043900	0.02595	0.97405	0.02595	0.01795
1101	0.043900	0.02595	0.97405	0.02595	0.01795
1102	0.043900	0.02595	0.97405	0.02595	0.01795
1103	0.043900	0.02595	0.97405	0.02595	0.01795
1104	0.043900	0.02595	0.97405	0.02595	0.01795
1105	0.043900	0.02595	0.97405	0.02595	0.01795
1106	0.043900	0.02595	0.97405	0.02595	0.01795
1107	0.043900	0.02595	0.97405	0.02595	0.01795
1108	0.043900	0.02595	0.97405	0.02595	0.01795
1109	0.043900	0.02595	0.97405	0.02595	0.01795
1110	0.043900	0.02595	0.97405	0.02595	0.01795
1111	0.043900	0.02595	0.97405	0.02595	0.01795
1112	0.043900	0.02595	0.97405	0.02595	0.01795
1113	0.043900	0.02595	0.97405	0.02595	0.01795
1114	0.043900	0.02595	0.97405	0.02595	0.01795
1115	0.043900	0.02595	0.97405	0.02595	0.01795
1116	0.043900	0.02595	0.97405	0.02595	0.01795
1117	0.043900	0.02595	0.97405	0.02595	0.01795
1118	0.043900	0.02595	0.97405	0.02595	0.01795
1119	0.043900	0.02595	0.97405	0.02595	0.01795
1120	0.043900	0.02595	0.97405	0.02595	0.01795
1121	0.043900	0.02595	0.97405	0.02595	0.01795
1122	0.043900	0.02595	0.97405	0.02595	0.01795
1123	0.043900	0.02595	0.97405	0.02595	0.01795
1124	0.043900	0.02595	0.97405	0.02595	0.01795
1125	0.043900	0.02595	0.97405	0.02595	0.01795
1126	0.043900	0.02595	0.97405	0.02595	0.01795
1127	0.043900	0.02595	0.97405	0.02595	0.01795
1128	0.043900	0.02595	0.97405	0.02595	0.01795
1129	0.043900	0.02595	0.97405	0.02595	0.01795
1130	0.043900	0.02595	0.97405	0.02595	0.01795
1131	0.043900	0.02595	0.97405	0.02595	0.01795
1132	0.043900	0.02595	0.97405	0.02595	0.01795
1133	0.043900	0.02595	0.97405	0.02595	0.01795
1134	0.043900	0.02595	0.97405	0.02595	0.01795
1135	0.043900	0.02595	0.97405	0.02595	0.01795
1136	0.043900	0.02595	0.97405	0.02595	0.01795
1137	0.043900	0.02595	0.97405	0.02595	0.01795
1138	0.043900	0.02595	0.97405	0.02595	0.01795
1139	0.043900	0.02595	0.97405	0.02595	0.01795
1140	0.043900	0.02595	0.97405	0.02595	0.01795
1141	0.043900	0.02595	0.97405	0.02595	0.01795
1142	0.043900	0.02595	0.97405	0.02595	0.01795
1143	0.043900	0.02595	0.97405	0.02595	0.01795
1144	0.043900	0.02595	0.97405	0.02595	0.01795
1145	0.043900	0.02595	0.97405	0.02595	0.01795
1146	0.043900	0.02595	0.97405	0.02595	0.01795
1147	0.043900	0.02595	0.97405	0.02595	0.01795
1148	0.043900	0.02595	0.97405	0.02595	0.01795
1149	0.043900	0.02595	0.97405	0.02595	0.01795
1150	0.043900	0.02595	0.97405	0.02595	0.01795
1151	0.043900	0.02595	0.97405	0.02595	0.01795
1152	0.043900	0.02595	0.97405	0.02595	0.01795
1153	0.043900	0.02595	0.97405	0.02595	0.01795
1154	0.043900	0.02595	0.97405	0.02595	0.01795
1155	0.043900	0.02595	0.97405	0.02595	0.01795
1156	0.043900	0.02595	0.97405	0.02595	0.01795
1157	0.043900	0.02595	0.97405	0.02595	0.01795
1158	0.043900	0.02595	0.97405	0.02595	0.01795
1159	0.043900	0.02595	0.97405	0.02595	0.01795
1160	0.043900	0.02595	0.97405	0.02595	0.01795
1161	0.043900	0.02595	0.97405	0.02595	0.01795
1162	0.043900	0.02595	0.97405	0.02595	0.01795
1163	0.043900	0.02595	0.97405	0.02595	0.01795
1164	0.043900	0.02595	0.97405	0.02595	0.01795
1165	0.043900	0.02595	0.97405	0.02595	0.01795
1166	0.043900	0.02595	0.97405	0.02595	0.01795
1167	0.043900	0.02595	0.97405	0.02595	0.01795
1168	0.043900	0.02595	0.97405	0.02595	0.01795
1169	0.043900	0.02595	0.97405	0.02595	0.01795
1170	0.043900	0.02595	0.97405	0.02595	0.01795
1171	0.043900	0.02595	0.97405	0.02595	0.01795
1172	0.043900	0.02595	0.97405	0.02595	0.01795
1173	0.043900	0.02595	0.97405	0.02595	0.01795
1174	0.043900	0.02595	0.97405	0.02595	0.01795
1175	0.043900	0.02595	0.97405	0.02595	0.01795
1176	0.043900	0.02595	0.97405	0.02595	0.01795
1177	0.043900	0.02595	0.97405	0.02595	0.01795
1178	0.043900	0.02595	0.97405	0.02595	0.01795
1179	0.043900	0.02595	0.97405	0.02595	0.01795
1180	0.043900	0.02595	0.97405	0.02595	0.01795
1181	0.043900	0.02595	0.97405	0.02595	0.01795
1182	0.043900	0.02595	0.97405	0.02595	0.01795
1183	0.043900	0.02595	0.97405	0.02595	0.01795
1184	0.043900	0.02595	0.97405	0.02595	0.01795
1185	0.043900	0.02595	0.97405	0.02595	0.01795
1186	0.043900	0.02595	0.97405	0.02595	0.01795
1187	0.043900	0.02595	0.97405	0.02595	0.01795
1188	0.043900	0.02595	0.97405	0.02595	0.01795
1189	0.043900	0.02595	0.97405	0.02595	0.01795
1190	0.043900	0.02595	0.97405	0.02595	0.01795
1191	0.043900	0.02595	0.97405	0.02595	0.01795
1192	0.043900	0.02595	0.97405	0.02595	0.01795
1193	0.043900	0.02595	0.97405	0.02595	0.01795
1194	0.043900	0.02595	0.97405	0.02595	0.01795
1195	0.043900	0.02595	0.97405	0.02595	0.01795
1196	0.043900	0.02595	0.97405	0.02595	0.01795
1197	0.043900	0.02595	0.97405	0.02595	0.01795
1198	0.043900	0.02595	0.97405	0.02595	0.01795
1199	0.043900	0.02595	0.97405	0.02595	0.01795
1200	0.043900	0.02595	0.97405	0.02595	0.01795
1201	0.043900	0.02595	0.97405	0.02595	0.01795
1202	0.043900	0.02595	0.97405	0.02595	0.01795
1203	0.043900	0.02595	0.97405	0.02595	0.01795
1204	0.043900	0.02595	0.97405	0.02595	0.01795
1205	0.043900	0.02595	0.97405	0.02595	0.01795
1206	0.043900	0.02595	0.97405	0.02595	0.01795
1207	0.043900	0.02595	0.97405	0.02595	0.01795
1208	0.043900	0.02595	0.97405	0.02595	0.01795
1209	0.043900	0.02595	0.97405	0.02595	0.01795
1210	0.043900	0.02595	0.97405	0.02595	0.01795
1211	0.043900	0.02595	0.97405	0.02595	0.01795
1212	0.043900	0.02595	0.97405	0.02595	0.01795
1213	0.043900	0.02595	0.97405	0.02595	0.01795
1214	0.043900	0.02595	0.97405	0.02595	0.01795
1215	0.043900	0.02595	0.97405	0.02595	0.01795
1216	0.043900	0.02595	0.97405	0.02595	0.01795
1217	0.043900	0.02595	0.97405	0.02595	0.01795
1218	0.043900	0.02595	0.97405	0.02595	0.01795
1219	0.043900	0.02595	0.97405	0.02595	0.01795
1220	0.043900	0.02595	0.97405	0.02595	0.01795
1221	0.043900	0.02595	0.97405	0.02595	0.01795
1222	0.043900	0.02595	0.97405	0.02595	0.01795
1223	0.043900	0.02595	0.97405	0.02595	0.01795
1224	0.043900	0.02595	0.97405	0.02595	0.01795
1225	0.043900	0.02595	0.97405	0.02595	0.01795
1226	0.043900	0.02595	0.97405	0.02595	0.01795
1227	0.043900	0.02595	0.97405	0.02595	0.01795
1228	0.043900	0.02595	0.97405	0.02595	0.01795
1229	0.043900	0.02595	0.97405	0.02595	0.01795
1230	0.043900	0.02595	0.97405	0.02595	0.01795
1231	0.043900	0.02595	0.97405	0.02595	0.01795
1232	0.043900	0.02595	0.97405	0.02595	0.01795
1233	0.043900	0.02595	0.97405	0.02595	0.01795
1234	0.043900	0.02595	0.97405	0.02595	0.01795
1235	0.043900	0.02595	0.97405	0.02595	0.01795
1236	0.043900	0.02595	0.97405	0.02595	0.01795
1237	0.043900	0.02595	0.97405	0.02595	0.01795
1238	0.043900	0.02595	0.97405	0.02595	0.01795
1239	0.043900	0.02595	0.97405	0.02595	0.01795
1240	0.043900	0.02595	0.97405	0.02595	0.01795
1241	0.043900	0.02595	0.97405	0.02595	0.01795
1242	0.043900	0.02595	0.97405	0.02595	0.01795
1243	0.043900	0.02595	0.97405	0.02595	0.01795
1244	0.043900	0.02595	0.97405	0.02595	0.01795
1245	0.043900	0.02595	0.97405	0.02595	0.01795
1246	0.043900	0.02595	0.97405	0.02595	0.01795
1247	0.043900	0.02595	0.97405	0.02595	0.01795
1248	0.043900	0.02595	0.97405	0.02595	0.01795
1249	0.043900	0.02595	0.97405	0.02595	0.01795
1250	0.043900	0.02595	0.97405	0.02595	0.01795
1251	0.043900	0.02595	0.97405	0.02595	0.01795
1252	0.043900	0.02595	0.97405	0.02595	0.01795
1253	0.043900	0.02595	0.97405	0.02595	0.01795
1254	0.043900	0.02595	0.97405	0.02595	0.01795
1255	0.043900	0.02595	0.97405	0.02595	0.01795
1256	0.043900	0.02595	0.97405	0.02595	0.01795
1257	0.043900	0.02595	0.97405	0.02595	0.01795
1258	0.043900	0.02595	0.97405	0.02595	0.01795
1259	0.043900	0.02595	0.97405	0.02595	0.01795
1260	0.043900	0.02595	0.97405	0.02595	0.01795
1261	0.043900	0.02595	0.97405	0.02595	0.01795
1262	0.043900	0.02595	0.97405	0.02595	0.01795
1263	0.043900	0.02595	0.97405	0.02595	0.01795
1264	0.043900	0.02595	0.97405	0.02595	0.01795
1265	0.043900	0.02595	0.97405	0.02595	0.01795
1266	0.043900	0.02595	0.97405	0.02595	0.01795
1267	0.043900	0.02595	0.97405	0.02595	0.01795
1268	0.043900	0.02595	0.97405	0.02595	0.01795
1269	0.043900	0.02595	0.97405	0.02595	0.01795
1270	0.043900	0.02595	0.97405	0.02595	0.01795
1271	0.043900	0.02595	0.97405	0.02595	0.01795
1272	0.043900	0.02595	0.97405	0.02595	0.01795
1273	0.043900	0.02595	0.97405	0.02595	0.01795
1274	0.043900	0.02595	0.97405	0.02595	0.01795
1275	0.043900	0.02595	0.97405	0.02595	0.01795
1276	0.043900	0.02595	0.97405	0.02595	0.01795
1277	0.043900	0.02595	0.97405	0.02595	0.01795
1278	0.043900	0.02595	0.97405	0.02595	0.01795
1279	0.043900	0.02595	0.97405	0.02595	0.01795
1280	0.043900	0.02595	0.97405	0.02595	0.01795
1281	0.043900	0.02595	0.97405	0.02595	0.01795
1282	0.043900	0.02595	0.97405	0.02595	0.01795
1283	0.043900	0.02595	0.97405	0.02595	0.01795
1284	0.043900	0.02595	0.97405	0.02595	0.01795
1285	0.043900	0.02595	0.97405	0.02595	0.01795
1286	0.043900	0.02595	0.97405	0.02595	0.01795
1287	0.043900	0.02595	0.97405	0.02595	0.01795
1288	0.043900	0.02595	0.97405	0.02595	0.01795
1289	0.043900	0.02595	0.97405	0.02595	0.01795
1290	0.043900	0.02595	0.97405	0.02595	0.01795
1291	0.043900	0.02595	0.97405	0.02595	0.01795
1292	0.043900	0.02595	0.97405	0.02595	0.01795
1293	0.043900	0.02595	0.97405	0.02595	0.01795
1294	0.043900	0.02595	0.97405	0.02595	0.01795
1295	0.043900	0.02595	0.97405	0.02595	0.01795
1296	0.043900	0.02595	0.97405	0.02595	0.01795
1297	0.043900	0.02595	0.97405	0.02595	0.01795
1298	0.043900	0.02595	0.97405	0.02595	0.01795
1299	0.043900	0.02595	0.97405	0.02595	0.01795
1300	0.043900	0.02595	0.97405	0.02595	0.01795
1301	0.043900	0.02595	0.97405	0.02595	0.01795
1302	0.043900	0.02595	0.97405	0.02595	0.01795
1303	0.043900	0.02595	0.97405	0.02595	0.01795
1304	0.043900	0.02595	0.97405	0.02595	0.01795
1305	0.043900	0.02595	0.97405	0.02595	0.01795
1306	0.043900	0.02595	0.97405	0.02595	0.01795
1307	0.043900	0.02595	0.97405	0.02595	0.01795
1308	0.043900	0.02595	0.97405	0.02595	0.01795
1309	0.043900	0.02595	0.97405	0.02595	0.01795
1310	0.043900	0.02595	0.97405	0.02595	0.01795
1311	0.043900	0.02595	0.97405	0.02595	0.01795
1312	0.043900	0.02595	0.97405	0.02595	0.01795
1313	0.043900	0.02595	0.97405	0.02595	0.01795
1314	0.043900	0.02595	0.97405	0.02595	0.01795
1315	0.043900	0.02595	0.97405	0.02595	0.01795
1316	0.043900	0.02595	0.97405	0.02595	0.01795
1317	0.043900	0.02595	0.97405	0.02595	0.01795
1318	0.043900	0.02595	0.97405	0.02595	0.01795
1319	0.043900	0.02595	0.97405	0.02595	0.01795
1320	0.043900	0.02595	0.97405	0.02595	0.01795
1321	0.043900	0.02595	0.97405	0.02595	0.01795
1322	0.043900	0.02595	0.97405	0.02595	0.01795
1323	0.043900	0.02595	0.97405	0.02595	0.01795
1324	0.043900	0.02595	0.97405	0.02595	0.01795
1325	0.043900	0.02595	0.97405	0.02595	0.01795
1326	0.043900	0.02595	0.97405	0.02595	0.01795
1327	0.043900	0.02595	0.97405	0.02595	0.01795
1328	0.043900	0.02595	0.97405	0.02595	0.01795
1329	0.043900	0.02595	0.97405	0.02595	0.01795
1330	0.043900	0.02595	0.97405	0.02595	0.01795
1331	0.043900	0.02595	0.97405	0.02595	0.01795
1332	0.043900	0.02595	0.97405	0.02595	0.01795
1333	0.043900	0.02595	0.97405	0.02595	0.01795
1334	0.043900	0.02595	0.97405	0.02595	0.01795
1335	0.043900	0.02595	0.97405	0.02595	0.01795
1336	0.043900	0.02595	0.97405	0.02595	0.01795
1337	0.043900	0.02595	0.97405	0.02595	0.01795
1338	0.043900	0.02595	0.97405	0.02595	0.01795
1339	0.043900	0.02595	0.97405	0.02595	0.01795
1340	0.043900	0.02595	0.97405	0.02595	0.01795
1341	0.043900	0.02595	0.97405	0.02595	0.01795
1342	0.043900	0.02595	0.97405	0.02595	0.01795
1343	0.043900	0.02595	0.97405	0.02595	0.01795
1344	0.043900	0.02595	0.97405	0.02595	0.01795
1345	0.043900	0.02595	0.97405	0.02595	0.01795
1346	0.043900	0.02595	0.97405	0.02595	0.01795
1347	0.043900	0.02595	0.97405	0.02595	0.01795
1348	0.043900	0.02595	0.97405	0.02595	0.01795
1349	0.043900	0.02595	0.97405	0.02595	0.01795
1350	0.043900	0.02595	0.97405	0.02595	0.01795
1351	0.043900	0.02595	0.97405	0.02595	0.01795
1352	0.043900	0.02595	0.97405	0.02595	0.01795
1353	0.043900	0.02595	0.97405	0.02595	0.01795
1354	0.043900	0.02595	0.97405	0.02595	0.01795
1355	0.043900	0.02595	0.97405	0.02595	0.01795
1356	0.043900	0.02595	0.97405	0.02595	0.01795
1357	0.043900	0.02595	0.97405	0.02595	0.01795
1358	0.043900	0.02595	0.97405	0.02595	0.01795
1359	0.043900	0.02595	0.97405	0.02595	0.01795
1360	0.043900	0.02595	0.97405	0.02595	0.01795
1361	0.043900	0.02595	0.97405	0.02595	0.01795
1362	0.043900	0.02595	0.97405	0.02595	0.01795
1363	0.043900	0.02595	0.97405	0.02595	0.01795
1364	0.043900	0.02595	0.97405	0.02595	0.01795
1365	0.043900	0.02595	0.97405	0.02595	0.01795
1366	0.043900	0.02595	0.97405	0.02595	0.01795
1367	0.043900	0.02595	0.97405	0.02595	0.01795
1368	0.043900	0.02595	0.97405	0.02595	0.01795
1369	0.043900	0.02595	0.97405	0.02595	0.01795
1370	0.043900	0.02595	0.97405	0.02595	0.01795
1371	0.043900	0.02595	0.97405	0.02595	0.01795
1372	0.043900	0.02595	0.97405	0.02595	0.01795
1373	0.043900	0.02595	0.97405	0.02595	0.01795
1374	0.043900	0.02595	0.97405	0.02595	0.01795
1375	0.043900	0.02595	0.97405	0.02595	0.01795
1376	0.043900	0.02595	0.97405	0.02595	0.01795
1377	0.043900	0.02595	0.97405	0.02595	0.01795
1378	0.043900	0.02595	0.97405	0.02595	0.01795
1379	0.043900	0.02595	0.97405	0.02595	0.01795
1380	0.043900	0.02595	0.97405	0.02595	0.01795
1381	0.043900	0.02595	0.97405	0.02595	0.01795
1382	0.043900	0.02595	0.97405	0.02595	0.01795
1383	0.043900	0.02595	0.97405	0.02595	0.01795
1384	0.043900	0.02595	0.97405	0.02595	0.01795
1385	0.043900	0.02595	0.97405	0.02595	0.01795
1386	0.043900	0.02595	0.97405	0.02595	0.01795
1387	0.043900	0.02595	0.97405	0.02595	0.01795
1388	0.043900	0.02595	0.97405	0.02595	0.01795
1389	0.043900	0.02595	0.97405	0.02595	0.01795
1390	0.043900	0.02595	0.97405	0.02595	0.01795
1391	0.043900	0.02595	0.97405	0.02595	0.01795
1392	0.043900	0.02595	0.97405	0.02595	0.01795
1393	0.043900	0.02595	0.97405	0.02595	0.01795
1394	0.043900	0.02595	0.97405	0.02595	0.01795
1395	0.043900	0.02595	0.97405	0.02595	0.01795
1396	0.043900	0.02595	0.97405	0.02595	0.01795
1397	0.043900	0.02595	0.97405	0.02595	0.01795
1398	0.043900	0.02595	0.97405	0.02595	0.01795
1399	0.043900	0.02595	0.97405	0.02595	0.01795
1400	0.043900	0.02595	0.97405	0.02595	0.01795
1401	0.043900	0.02595	0.97405	0.02595	0.01795
1402	0.043900	0.02595	0.97405	0.02595	0.01795
1403	0.043900	0.02595	0.97405	0.02595	0.01795
1404	0.043900	0.02595	0.97405	0.02595	0.01795
1405	0.043900	0.02595	0.97405	0.02595	0.01795
1406	0.043900	0.02595	0.97405	0.02595	0.01795
1407	0.043900	0.02595	0.97405	0.02595	0.01795
1408	0.043900	0.02595	0.97405	0.02595	0.01795
1409	0.043900	0.02595	0.97405	0.02595	0.01795
1410	0.043900	0.02595	0.97405	0.02595	0.01795
1411	0.043900	0.02595	0.97405	0.02595	0.01795
1412	0.043900	0.02595	0.97405	0.02595	0.01795
1413	0.043900	0.02595	0.97405	0.02595	0.01795
1414	0.043900	0.02595	0.97405	0.02595	0.01795
1415	0.043900	0.02595	0.97405	0.02595	0.01795
1416	0.043900	0.02595	0.97405	0.02595	0.01795
1417	0.043900	0.02595	0.97405	0.02595	0.01795
1418	0.043900	0.02595	0.97405	0.02595	0.01795
1419	0.043900	0.02595	0.97405	0.02595	0.01795
1420	0.043900	0.02595	0.97405	0.02595	0.01795
1421	0.043900	0.02595	0.97405	0.02595	0.01795
1422	0.043900	0.02595	0.97405	0.02595	0.01795
1423	0.043900	0.02595	0.97405	0.02595	0.01795
1424	0.043900	0.02595	0.97405	0.02595	0.01795
1425	0.043900	0.02595	0.97405	0.02595	0.01795
1426	0.043900	0.02595	0.97405	0.02595	0.01795
1427	0.043900	0.02595	0.97405	0.02595	0.01795
1428	0.043900	0.02595	0.97405	0.02595	0.01795
1429	0.043900	0.02595	0.97405	0.02595	0.01795
1430	0.043900	0.02595	0.97405	0.02595	0.01795
1431	0.043900	0.02595	0.97405	0.02595	0.01795
1432	0.043900	0.02595	0.97405	0.02595	0.01795
1433	0.043900	0.02595	0.97405	0.02595	0.01795
1434	0.043900	0.02595	0.97405	0.02595	0.01795
1435	0.043900	0.02595	0.97405	0.02595	0.01795
1436	0.043900	0.02595	0.97405	0.02595	0.01795
1437	0.043900	0.02595	0.97405	0.02595	0.01795
1438	0.043900	0.02595	0.97405	0.02595	0.01795
1439	0.043900	0.02595	0.97405	0.02595	0.01795
1440	0.043900	0.02595	0.97405	0.02595	0.01795
1441	0.043900	0.02595	0.97405	0.02595	0.01795
1442	0.043900	0.02595	0.97405	0.02595	0.01795
1443	0.043900	0.02595	0.97405	0.02595	0.01795
1444	0.043900	0.02595	0.97405	0.02595	0.01795
1445	0.043900	0.02595	0.97405	0.02595	0.01795
1446	0.043900	0.02595	0.97405	0.02595	0.01795
1447	0.043900	0.02595	0.97405	0.02595	0.01795
1448	0.043900	0.02595	0.97405	0.02595	0.01795
1449	0.043900	0.02595	0.97405	0.02595	0.01795
1450	0.043900	0.02595	0.97405	0.02595	0.01795
1451	0.043900	0.02595	0.97405	0.02595	0.01795
1452	0.043900	0.02595	0.97405	0.02595	0.01795
1453	0.043900	0.02595	0.97405	0.02595	0.01795
1454	0.043900	0.02595	0.97405	0.02595	0.01795
1455	0.043900	0.02595	0.97405	0.02595	0.01795
1456	0.043900	0.02595	0.97405	0.02595	0.01795
1457	0.043900	0.02595	0.97405	0.02595	0.01795
1458	0.043900	0.02595	0.97405	0.02595	0.01795
1459	0.043900	0.02595	0.97405	0.02595	0.01795
1460	0.043900	0.02595	0.97405	0.02595	0.01795
1461	0.043900	0.02595	0.97405	0.02595	0.01795
1462	0.043900	0.02595	0.97405	0.02595	0.01795
1463	0.043900	0.02595	0.97405	0.02595	0.01795
1464	0.043900	0.02595	0.97405	0.02595	0.01795
1465	0.043900	0.02595	0.97405	0.02595	0.01795
1466	0.043900	0.02595	0.97405	0.02595	0.01795
1467	0.043900	0.02595	0.97405	0.02595	0.01795
1468	0.043900	0.02595	0.97405	0.02595	0.01795
1469	0.043900	0.02595	0.97405	0.02595	0.01795
1470	0.043900	0.02595	0.97405	0.02595	0.01795
1471	0.043900	0.02595	0.97405	0.02595	0.01795
1472	0.043900	0.02595	0.97405	0.02595	0.01795
1473	0.043900	0.02595	0.97405	0.02595	0.01795
1474	0.043900	0.02595	0.97405	0.02595	0.01795
1475	0.043900	0.02595	0.97405	0.02595	0.01795
1476	0.043900	0.02595	0.97405	0.02595	0.01795
1477	0.043900	0.02595	0.97405	0.02595	0.01795
1478	0.043900	0.02595	0.97405	0.02595	0.01795
1479	0.043900	0.02595	0.97405	0.02595	0.01795
1480	0.043900	0.02595	0.97405	0.02595	0.01795
1481	0.043900	0.02595	0.97405	0.02595	0.01795
1482	0.043900	0.02595	0.97405	0.02595	0.01795
1483	0.043900	0.02595	0.97405	0.02595	0.01795
1484	0.043900	0.02595	0.97405	0.02595	0.01795
1485	0.043900	0.02595	0.97405	0.02595	0.01795
1486	0.043900	0.02595	0.97405	0.02595	0.01795
1487	0.043900	0.02595	0.97405	0.02595	0.01795
1488	0.043900	0.02595	0.97405	0.02595	0.01795
1489	0.043900	0.02595	0.97405	0.02595	0.01795
1490	0.043900	0.02595	0.97405	0.02595	0.01795
1491	0.043900	0.02595	0.97405	0.02595	0.01795
1492	0.043900	0.02595	0.97405	0.02595	0.01795
1493	0.043900	0.02595	0.97405	0.02595	0.01795
1494	0.043900	0.02595	0.97405	0.02595	0.01795
1495	0.043900	0.02595	0.97405	0.02595	0.01795
1496	0.043900	0.02595	0.97405	0.02595	0.01795
1497	0.043900	0.02595	0.97405	0.02595	0.01795
1498	0.043900	0.02595	0.97405	0.02595	0.01795
1499	0.043900	0.02595	0.97405	0.02595	0.01795
1500	0.043900	0.02595	0.97405	0.02595	0.01795
1501	0.043900	0.02595	0.97405	0.02595	0.01795
1502	0.043900	0.02595	0.97405	0.02595	0.01795
1503	0.043900	0.02595	0.97405	0.02595	0.01795
1504	0.043900	0.02595	0.97405	0.02595	0.01795
1505	0.043900	0.02595	0.97405	0.02595	0.01795
1506	0.043900	0.02595	0.97405	0.02595	0.01795
1507	0.043900	0.02595	0.97405	0.02595	0.01795
1508	0.043900	0.02595	0.97405	0.02595	0.01795
1509	0.043900	0.02595	0.97405	0.02595	0.01795
1510	0.043900	0.02595	0.97405	0.02595	0.01795
1511	0.043900	0.02595	0.97405	0.02595	0.01795
1512	0.043900	0.02595	0.97405	0.02595	0.01795
1513	0.043900	0.02595	0.97405	0.02595	0.01795
1514	0.043900	0.02595	0.97405	0.02595	0.01795
1515	0.043900	0.02595	0.97405	0.02595	0.01795
1516	0.043900	0.02595	0.97405	0.02595	0.01795
1517	0.043900	0.02595	0.97405	0.02595	0.01795
1518	0.043900	0.02595	0.97405	0.02595	0.01795
1519	0.043900	0.02595	0.97405	0.02595	0.01795
1520	0.043900	0.02595	0.97405	0.02595	0.01795
1521	0.043900	0.02595	0.97405	0.02595	0.01795
1522	0.043900	0.02595	0.97405	0.02595	0.01795
1523	0.043900	0.02595	0.97405	0.02595	0.01795
1524	0.043900	0.02595	0.97405	0.02595	0.01795
1525	0.043900	0.02595	0.97405	0.02595	0.01795
1526	0.043900	0.02595	0.97405	0.02595	0.01795
1527	0.043900	0.02595	0.97405	0.02595	0.01795
1528	0.043900	0.02595	0.97405	0.02595	0.01795
1529	0.043900	0.02595	0.97405	0.02595	0.01795
1530	0.043900	0.02595	0.97405	0.02595	0.01795
1531	0.043900	0.02595	0.97405	0.02595	0.01795
1532	0.043900	0.02595	0.97405	0.02595	0.01795
1533	0.043900	0.02595	0.97405	0.02595	0.01795
1534	0.043900	0.02595	0.97405	0.02595	0.01795
1535	0.043900	0.02595	0.97405	0.02595	0.01795
1536	0.043900	0.02595	0.97405	0.02595	0.01795
1537	0.043900	0.02595	0.97405	0.02595	0.01795
1538	0.043900	0.02595	0.97405	0.02595	0.01795
1539	0.043900	0.02595	0.97405	0.02595	0.01795
1540	0.043900	0.02595	0.97405	0.02595	0.01795
1541	0.043900	0.02595	0.97405	0.02595	0.01795
1542	0.043900	0.02595	0.97405	0.02595	0.01795
1543	0.043900	0.02595	0.97405	0.02595	0.01795
1544	0.043900	0.02595	0.97405	0.02595	0.01795
1545	0.043900	0.02595	0.97405	0.02595	0.01795
1546	0.043900	0.02595	0.97405	0.02595	0.01795
1547	0.043900	0.02595	0.97405	0.02595	0.01795
1548	0.043900	0.02595	0.97405	0.02595	0.01795
1549	0.043900	0.02595	0.97405	0.02595	0.01795
1550	0.043900	0.02595	0.97405	0.02595	0.01795
1551	0.043900	0.02595	0.97405	0.02595	0.01795
1552	0.043900	0.02595	0.97405	0.02595	0.01795
1553	0.043900	0.02595	0.97405	0.02595	0.01795
1554	0.043900	0.02595	0.97405	0.02595	0.01795
1555	0.043900	0.02595	0.97405	0.02595	0.01795
1556	0.043900	0.02595	0.97405	0.02595	0.01795
1557	0.043900	0.02595	0.97405	0.02595	0.01795
1558	0.043900	0.02595	0.97405	0.02595	0.01795
1559	0.043900	0.02595	0.97405	0.02595	0.01795
1560	0.043900	0.02595	0.97405	0.02595	0.01795
1561	0.043900	0.02595	0.97405	0.02595	0.01795
1562	0.043900	0.02595	0.97405	0.02595	0.01795
1563	0.043900	0.02595	0.97405	0.02595	0.01795
1564	0.043900	0.02595	0.97405	0.02595	0.01795
1565	0.043900	0.02595	0.97405	0.02595	0.01795
1566	0.043900	0.02595	0.97405	0.02595	0.01795
1567	0.043900	0.02595	0.97405	0.02595	0.01795
1568	0.043900	0.02595	0.97405	0.02595	0.01795
1569	0.043900	0.02595	0.97405	0.02595	0.01795
1570	0.043900	0.02595	0.97405	0.02595	0.01795
1571	0.043900	0.02595	0.97405	0.02595	0.01795
1572	0.043900	0.02595	0.97405	0.02595	0.01795
1573	0.043900	0.02595	0.97405	0.02595	0.01795
1574	0.043900	0.02595	0.97405	0.02595	0.01795
1575	0.043900	0.02595	0.97405	0.02595	0.01795
1576	0.043900	0.02595	0.97405	0.02595	0.01795
1577	0.043900	0.02595	0.97405	0.02595	0.01795
1578	0.043900	0.02595	0.97405	0.02595	0.01795
1579	0.043900	0.02595	0.97405	0.02595	0.01795
1580	0.043900	0.02595	0.97405	0.02595	0.01795
1581	0.043900	0.02595	0.97405	0.02595	0.01795
1582	0.043900	0.02595	0.97405	0.02595	0.01795
1583	0.043900	0.02595	0.97405	0.02595	0.01795
1584	0.043900	0.02595	0.97405	0.02595	0.01795
1585	0.043900	0.02595	0.97405	0.02595	0.01795
1586	0.043900	0.02595	0.97405	0.02595	0.01795
1587	0.043900	0.02595	0.97405	0.02595	0.01795
1588	0.043900	0.02595	0.97405	0.02595	0.01795
1589	0.043900	0.02595	0.97405	0.02595	0.01795
1590	0.043900	0.02595	0.97405	0.02595	0.01795
1591	0.043900	0.02595	0.97405	0.02595	0.01795
1592	0.043900	0.02595	0.97405	0.02595	0.01795
1593	0.043900	0.02595	0.97405	0.02595	0.01795
1594	0.043900	0.02595	0.97405	0.02595	0.01795
1595	0.043900	0.02595	0.97405	0.02595	0.01795
1596	0.043900	0.02595	0.97405	0.02595	0.01795
1597	0.043900	0.02595	0.97405	0.02595	0.01795
1598	0.043900	0.02595	0.97405	0.02595	0.01795
1599	0.043900	0.02595	0.97405	0.02595	0.01795
1600	0.043900	0.02595	0.97405	0.02595	0.01795
1601	0.043900	0.02595	0.97405	0.02595	0.01795
1602	0.043900	0.02595	0.97405	0.02595	0.01795
1603	0.043900	0.02595	0.97405	0.02595	0.01795
1604	0.043900	0.02595	0.97405	0.02595	0.01795
1605	0.043900	0.02595	0.97405	0.02595	0.01795
1606	0.043900	0.02595	0.97405	0.02595	0.01795
1607	0.043900	0.02595	0.97405	0.02595	0.01795
1608	0.043900	0.02595	0.97405	0.02595	0.01795
1609	0.043900	0.02595	0.97405	0.02595	0.01795
1610	0.043900	0.02595	0.97405	0.02595	0.01795
1611	0.043900	0.02595	0.97405	0.02595	0.01795
1612	0.043900	0.02595	0.97405	0.02595	0.01795
1613	0.043900	0.02595	0.97405	0.02595	0.01795
1614	0.043900	0.02595	0.97405	0.02595	0.01795
1615	0.043900	0.02595	0.97405	0.02595	0.01795
1616	0.043900	0.02595	0.97405	0.02595	0.01795
1617	0.043900	0.02595	0.97405	0.02595	0.01795
1618	0.043900	0.02595	0.97405	0.02595	0.01795
1619	0.043900	0.02595	0.97405	0.02595	0.01795
1620	0.043900	0.02595	0.97405	0.02595	0.01795
1621	0.043900	0.02595	0.97405	0.02595	0.01795
1622	0.043900	0.02595	0.97405	0.02595	0.01795
1623	0.043900	0.02595	0.97405	0.02595	0.01795
1624	0.043900	0.02595	0.97405	0.02595	0.01795
1625	0.043900	0.02595	0.97405	0.02595	0.01795
1626	0.043900	0.02595	0.97405	0.02595	0.01795
1627	0.043900	0.02595	0.97405	0.02595	0.01795
1628	0.043900	0.02595	0.97405	0.02595	0.01795
1629	0.043900	0.02595	0.97405	0.02595	0.01795
1630	0.043900	0.02595	0.97405	0.02595	0.01795
1631	0.043900	0.02595	0.97405	0.02595	0.01795
1632	0.043900	0.02595	0.97405	0.02595	0.01795
1633	0.043900	0.02595	0.97405	0.02595	0.01795
1634	0.043900	0.02595	0.97405	0.02595	0.01795
1635	0.043900	0.02595	0.97405	0.02595	0.01795
1636	0.043900	0.02595	0.97405	0.02595	0.01795
1637	0.043900	0.02595	0.97405	0.02595	0.01795
1638	0.043900	0.02595	0.97405	0.02595	0.01795
1639	0.043900	0.02595	0.97405	0.02595	0.01795
1640	0.043900	0.02595	0.97405	0.02595	0.01795
1641	0.043900	0.02595	0.97405	0.02595	0.01795
1642	0.043900	0.02595	0.97405	0.02595	0.01795
1643	0.043900	0.02595	0.97405	0.02595	0.01795
1644	0.043900	0.02595	0.97405	0.02595	0.01795
1645	0.043900	0.02595	0.97405	0.02595	0.01795
1646	0.043900	0.02595	0.97405	0.02595	0.01795
1647	0.043900	0.02595	0.97405	0.02595	0.01795
1648	0.043900	0.02595	0.97405	0.02595	0.01795
1649	0.043900	0.02595	0.97405	0.02595	0.01795
1650	0.043900	0.02595	0.97405	0.02595	0.01795
1651	0.043900	0.02595	0.97405	0.02595	0.01795
1652	0.043900	0.02595	0.97405	0.02595	0.01795
1653	0.043900	0.02595	0.97405	0.02595	0.01795
1654	0.043900	0.02595	0.97405	0.02595	0.01795
1655	0.043900	0.02595	0.97405	0.02595	0.01795
1656	0.043900	0.02595	0.97405	0.02595	0.01795
1657	0.043900	0.02595	0.97405	0.02595	0.01795
1658	0.043900	0.02595	0.97405	0.02595	0.01795
1659	0.043900	0.02595	0.97405	0.02595	0.01795
1660	0.043900	0.02595	0.97405	0.02595	0.01795
1661	0.043900	0.02595	0.97405	0.02595	0.01795
1662	0.043900	0.02595	0.97405	0.02595	0.01795
1663	0.043900	0.02595	0.97405	0.02595	0.01795
1664	0.043900	0.02595	0.97405	0.02595	0.01795
1665	0.043900	0.02595	0.97405	0.02595	0.01795
1666	0.043900	0.02595	0.97405	0.02595	0.01795
1667	0.043900	0.02595	0.97405	0.02595	0.01795
1668	0.043900	0.02595	0.97405	0.02595	0.01795
1669	0.043900	0.02595	0.97405	0.02595	0.01795
1670	0.043900	0.02595	0.97405	0.02595	0.01795
1671	0.043900	0.02595	0.97405	0.02595	0.01795
1672	0.043900	0.02595	0.97405	0.02595	0.01795
1673	0.043900	0.02595	0.97405	0.02595	0.01795
1674	0.043900	0.02595	0.97405	0.02595	0.01795
1675	0.043900	0.02595	0.97405	0.02595	0.01795
1676	0.043900	0.02595	0.97405	0.02595	0.01795
1677	0.043900	0.02595	0.97405	0.02595	0.01795
1678	0.043900	0.02595	0.97405	0.02595	0.01795
1679	0.043900	0.02595	0.97405	0.02595	0.01795
1680	0.043900	0.02595	0.97405	0.02595	0.01795
1681	0.043900	0.02595	0.97405	0.02595	0.01795
1682	0.043900	0.02595	0.97405	0.02595	0.01795
1683	0.043900	0.02595	0.97405	0.02595	0.01795
1684	0.043900	0.02595	0.97405	0.02595	0.01795
1685	0.043900	0.02595	0.97405	0.02595	0.01795
1686	0.043900	0.02595	0.97405	0.02595	0.01795
1687	0.043900	0.02595	0.97405	0.02595	0.01795
1688	0.043900	0.02595	0.97405	0.02595	0.01795
1689	0.043900	0.02595	0.97405	0.02595	0.01795
1690	0.043900	0.02595	0.97405	0.02595	0.01795
1691	0.043900	0.02595	0.97405	0.02595	0.01795
1692	0.043900	0.02595	0.97405	0.02595	0.01795
1693	0.043900	0.02595	0.97405	0.02595	0.01795
1694	0.043900	0.02595	0.97405	0.02595	0.01795
1695	0.043900	0.02595	0.97405	0.02595	0.01795
1696	0.043900	0.02595	0.97405	0.02595	0.01795
1697	0.043900	0.02595	0.97405	0.02595	0.01795
1698	0.043900	0.02595	0.97405	0.02595	0.01795
1699	0.043900	0.02595	0.97405	0.02595	0.01795
1700	0.043900	0.02595	0.97405	0.02595	0.01795
1701	0.043900	0.02595	0.97405	0.02595	0.01795
1702	0.043900	0.02595	0.97405	0.02595	0.01795
1703	0.043900	0.02595	0.97405	0.02595	0.01795
1704	0.043900	0.02595	0.97405	0.02595	0.01795
1705	0.043900	0.02595	0.97405	0.02595	0.01795
1706	0.043900	0.02595	0.97405	0.02595	0.01795
1707	0.043900	0.02595	0.97405	0.02595	0.01795
1708	0.043900	0.02595	0.97405	0.02595	0.01795
1709	0.043900	0.02595	0.97405	0.02595	0.01795
1710	0.043900	0.02595	0.97405	0.02595	0.01795
1711	0.043900	0.02595	0.97405	0.02595	0.01795
1712	0.043900	0.02595	0.97405	0.02595	0.01795
1713	0.043900	0.02595	0.97405	0.02595	0.01795
1714	0.043900	0.02595	0.97405	0.02595	0.01795
1715	0.043900	0.02595	0.97405	0.02595	0.01795
1716	0.043900	0.02595	0.97405	0.02595	0.01795
1717	0.043900	0.02595	0.97405	0.02595	0.01795
1718	0.043900	0.02595	0.97405	0.02595	0.01795
1719	0.043900	0.02595	0.97405	0.02595	0.01795
1720	0.043900	0.02595	0.97405	0.02595	0.01795
1721	0.043900	0.02595	0.97405	0.02595	0.01795
1722	0.043900	0.02595	0.97405	0.02595	0.01795
1723	0.043900	0.02595	0.97405	0.02595	0.01795
1724	0.043900	0.02595	0.97405	0.02595	0.01795
1725	0.043900	0.02595	0.97405	0.02595	0.01795
1726	0.043900	0.02595	0.97405	0.02595	0.01795
1727	0.043900	0.02595	0.97405	0.02595	0.01795
1728	0.043900	0.02595	0.97405	0.02595	0.01795
1729	0.043900	0.02595	0.97405	0.02595	0.01795
1730	0.043900	0.02595	0.97405	0.02595	0.01795
1731	0.043900	0.02595	0.97405	0.02595	0.01795
1732	0.043900	0.02595	0.97405	0.02595	0.01795
1733	0.043900	0.02595	0.97405	0.02595	0.01795
1734	0.043900	0.02595	0.97405	0.02595	0.01795
1735	0.043900	0.02595	0.97405	0.02595	0.01795
1736	0.043900	0.02595	0.97405	0.02595	0.01795
1737	0.043900	0.02595	0.97405	0.02595	0.01795
1738	0.043900	0.02595	0.97405	0.02595	0.01795
1739	0.043900	0.02595	0.97405	0.02595	0.01795
1740	0.043900	0.02595	0.97405	0.02595	0.01795
1741	0.043900	0.02595	0.97405	0.02595	0.01795
1742	0.043900	0.02595	0.97405	0.02595	0.01795
1743	0.043900	0.02595	0.97405	0.02595	0.01795
1744	0.043900	0.02595	0.97405	0.02595	0.01795
1745	0.043900	0.02595	0.97405	0.02595	0.01795
1746	0.043900	0.02595	0.97405	0.02595	0.01795
1747	0.043900	0.02595	0.97405	0.02595	0.01795
1748	0.043900	0.02595	0.97405	0.02595	0.01795
1749	0.043900	0.02595	0.97405	0.02595	0.01795
1750	0.043900	0.02595	0.97405	0.02595	0.01795
1751	0.043900	0.02595	0.97405	0.02595	0.01795
1752	0.043900	0.02595	0.97405	0.02595	0.01795
1753	0.043900	0.02595	0.97405	0.02595	0.01795
1754	0.043900	0.02595	0.97405	0.02595	0.01795
1755	0.043900	0.02595	0.97405	0.02595	0.01795
1756	0.043900	0.02595	0.97405	0.02595	0.01795
1757	0.043900	0.02595	0.97405	0.02595	0.01795
1758	0.043900	0.02595	0.97405	0.02595	0.01795
1759	0.043900	0.02595	0.97405	0.02595	0.01795
1760	0.043900	0.02595	0.97405	0.02595	0.01795
1761	0.043900	0.02595	0.97405	0.02595	0.01795
1762	0.043900	0.02595	0.97405	0.02595	0.01795
1763	0.043900	0.02595	0.97405	0.02595	0.01795
1764	0.043900	0.02595	0.97405	0.02595	0.01795
1765	0.043900	0.02595	0.97405	0.02595	0.01795
1766	0.043900	0.02595	0.97405	0.02595	0.01795
1767	0.043900	0.02595	0.97405	0.02595	0.01795
1768	0.043900	0.02595	0.97405	0.02595	0.01795
1769	0.043900	0.02595	0.97405	0.02595	0.01795
1770	0.043900	0.02595	0.97405	0.02595	0.01795
1771	0.043900	0.02595	0.97405	0.02595	0.01795
1772	0.043900	0.02595	0.97405	0.02595	0.01795
1773	0.043900	0.02595	0.97405	0.02595	0.01795
1774	0.043900	0.02595	0.97405	0.02595	0.01795
1775	0.043900	0.02595	0.97405	0.02595	0.01795
1776	0.043900	0.02595	0.97405	0.02595	0.01795
1777	0.043900	0.02595	0.97405	0.02595	0.01795
1778	0.043900	0.02595	0.97405	0.02595	0.01795
1779	0.043900	0.02595	0.97405	0.02595	0.01795
1780	0.043900	0.02595	0.97405	0.02595	0.01795
1781	0.043900	0.02595	0.97405	0.02595	0.01795
1782	0.043900	0.02595	0.97405	0.02595	0.01795
1783	0.043900	0.02595	0.97405	0.02595	0.01795
1784	0.043900	0.02595	0.97405	0.02595	0.01795
1785	0.043900	0.02595	0.97405	0.02595	0.01795
1786	0.043900	0.02595	0.97405	0.02595	0.01795
1787	0.043900	0.02595	0.97405	0.02595	0.01795
1788	0.043900	0.02595	0.97405	0.02595	0.01795
1789	0.043900	0.02595	0.97405	0.02595	0.01795
1790	0.043900	0.02595	0.97405	0.02595	0.01795
1791	0.043900	0.02595	0.97405	0.02595	0.01795
1792	0.043900	0.02595	0.97405	0.02595	0.01795
1793	0.043900	0.02595	0.97405	0.02595	0.01795
1794	0.043900	0.02595	0.97405	0.02595	0.01795
1795	0.043900	0.02595	0.97405	0.02595	0.01795
1796	0.043900	0.02595	0.97405	0.02595	0.01795
1797	0.043900	0.02595	0.97405	0.02595	0.01795
1798	0.043900	0.02595	0.97405	0.02595	0.01795
1799	0.043900	0.02595	0.97405	0.02595	0.01795
1800	0.043900	0.02595	0.97405	0.02595	0.01795
1801	0.043900	0.02595	0.97405	0.02595	0.01795
1802	0.043900	0.02595	0.97405	0.02595	0.01795
1803	0.043900	0.02595	0.97405	0.02595	0.01795
1804	0.043900	0.02595	0.97405	0.02595	0.01795
1805	0.043900	0.02595	0.97405	0.02595	0.01795
1806	0.043900	0.02595	0.97405	0.02595	0.01795
1807	0.043900	0.02595	0.97405	0.02595	0.01795
1808	0.043900	0.02595	0.97405	0.02595	0.01795
1809	0.043900	0.02595	0.97405	0.02595	0.01795
1810	0.043900	0.02595	0.97405	0.02595	0.01795
1811	0.043900	0.02595	0.97405	0.02595	0.01795
1812	0.043900	0.02595	0.97405	0.02595	0.01795
1813	0.043900	0.02595	0.97405	0.02595	0.01795
1814	0.043900	0.02595	0.97405	0.02595	0.01795
1815	0.043900	0.02595	0.97405	0.02595	0.01795
1816	0.043900	0.02595	0.97405	0.02595	0.01795
1817	0.043900	0.02595	0.97405	0.02595	0.01795
1818	0.043900	0.02595	0.97405	0.02595	0.01795
1819	0.043900	0.02595	0.97405	0.02595	0.01795
1820	0.043900	0.02595	0.97405	0.02595	0.01795
1821	0.043900	0.02595	0.97405	0.02595	0.01795
1822	0.043900	0.02595	0.97405	0.02595	0.01795
1823	0.043900	0.02595	0.97405	0.02595	0.01795
1824	0.043900	0.02595	0.97405	0.02595	0.01795
1825	0.043900	0.02595	0.97405	0.02595	0.01795
1826	0.043900	0.02595	0.97405	0.02595	0.01795
1827	0.043900	0.02595	0.97405	0.02595	0.01795
1828	0.043900	0.02595	0.97405	0.02595	0.01795
1829	0.043900	0.02595	0.97405	0.02595	0.01795
1830	0.043900	0.02595	0.97405	0.02595	0.01795
1831	0.043900	0.02595	0.97405	0.02595	0.01795
1832	0.043900	0.02595	0.97405	0.02595	0.01795
1833	0.043900	0.02595	0.97405	0.02595	0.01795
1834	0.043900	0.02595	0.97405	0.02595	0.01795
1835	0.043900	0.02595	0.97405	0.02595	0.01795
1836	0.043900	0.02595	0.97405	0.02595	0.01795
1837	0.043900	0.02595	0.97405	0.02595	0.01795
1838	0.043900	0.02595	0.97405	0.02595	0.01795
1839	0.043900	0.02595	0.97405	0.02595	0.01795
1840	0.043900	0.02595	0.97405	0.02595	0.01795
1841	0.043900	0.02595	0.97405	0.02595	0.01795
1842	0.043900	0.02595	0.97405	0.02595	0.01795
1843	0.043900	0.02595	0.97405	0.02595	0.01795
1844	0.043900	0.02595	0.97405	0.02595	0.01795
1845	0.043900	0.02595	0.97405	0.02595	0.01795
1846	0.043900	0.02595	0.97405	0.02595	0.01795
1847	0.043900	0.02595	0.97405	0.02595	0.01795
1848	0.043900	0.02595	0.97405	0.02595	0.01795
1849	0.043900	0.02595	0.97405	0.02595	0.01795
1850	0.043900	0.02595	0.97405	0.02595	0.01795
1851	0.043900	0.02595	0.97405	0.02595	0.01795
1852	0.043900	0.02595	0.97405	0.02595	0.01795
1853	0.043900	0.02595	0.97405	0.02595	0.01795
1854	0.043900	0.02595	0.97405	0.02595	0.01795
1855	0.043900	0.02595	0.97405	0.02595	0.01795
1856	0.043900	0.02595	0.97405	0.02595	0.01795
1857	0.043900	0.02595	0.97405	0.02595	0.01795
1858	0.043900	0.02595	0.97405	0.02595	0.01795
1859	0.043900	0.02595	0.97405	0.02595	0.01795
1860	0.043900	0.02595	0.97405	0.02595	0.01795
1861	0.043900	0.02595	0.97405	0.02595	0.01795
1862	0.043900	0.02595	0.97405	0.02595	0.01795
1863	0.043900	0.02595	0.97405	0.02595	0.01795
1864	0.043900	0.02595	0.97405	0.02595	0.01795
1865	0.043900	0.02595	0.97405	0.02595	0.01795
1866	0.043900	0.02595	0.97405	0.02595	0.01795
1867	0.043900	0.02595	0.97405	0.02595	0.01795
1868	0.043900	0.02595	0.97405	0.02595	0.01795
1869	0.043900	0.02595	0.97405	0.02595	0.01795
1870	0.043900	0.02595	0.97405	0.02595	0.01795
1871	0.043900	0.02595	0.97405	0.02595	0.01795
1872	0.043900	0.02595	0.97405	0.02595	0.01795
1873	0.043900	0.02595	0.97405	0.02595	0.01795
1874	0.043900	0.02595	0.97405	0.02595	0.01795
1875	0.043900	0.02595	0.97405	0.02595	0.01795
1876	0.043900	0.02595	0.97405	0.02595	0.01795
1877	0.043900	0.02595	0.97405	0.02595	0.01795
1878	0.043900	0.02595	0.97405	0.02595	0.01795
1879	0.043900	0.02595	0.97405	0.02595	0.01795
1880	0.043900	0.02595	0.97405	0.02595	0.01795
1881	0.043900	0.02595	0.97405	0.02595	0.01795
1882	0.043900	0.02595	0.97405	0.02595	0.01795
1883	0.043900	0.02595	0.97405	0.02595	0.01795
1884	0.043900	0.02595	0.97405	0.02595	0.01795
1885	0.043900	0.02595	0.97405	0.02595	0.01795
1886	0.043900	0.02595	0.97405	0.02595	0.01795
1887	0.043900	0.02595	0.97405	0.02595	0.01795
1888	0.043900	0.02595	0.97405	0.02595	0.01795
1889	0.043900	0.02595	0.97405	0.02595	0.01795
1890	0.043900	0.02595	0.97405	0.02595	0.01795
1891	0.043900	0.02595	0.97405	0.02595	0.01795
1892	0.043900	0.02595	0.97405	0.02595	0.01795
1893	0.043900	0.02595	0.97405	0.02595	0.01795
1894	0.043900	0.02595	0.97405	0.02595	0.01795
1895	0.043900	0.02595	0.97405	0.02595	0.01795
1896	0.043900	0.02595	0.97405	0.02595	0.01795
1897	0.043900	0.02595	0.97405	0.02595	0.01795
1898	0.043900	0.02595	0.97405	0.02595	0.01795
1899	0.043900	0.02595	0.97405	0.02595	0.01795
1900	0.043900	0.02595	0.97405	0.02595	0.01795
1901	0.043900	0.02595	0.97405	0.02595	0.01795
1902	0.043900	0.02595	0.97405	0.02595	0.01795
1903	0.043900	0.02595	0.97405	0.02595	0.01795
1904	0.043900	0.02595	0.97405	0.02595	0.01795
1905	0.043900	0.02595	0.97405	0.02595	0.01795
1906	0.043900	0.02595	0.97405	0.02595	0.01795
1907	0.043900	0.02595	0.97405	0.02595	0.01795
1908	0.043900	0.02595	0.97405	0.02595	0.01795
1909	0.043900	0.02595	0.97405	0.02595	0.01795
1910	0.043900	0.02595	0.97405	0.02595	0.01795
1911	0.043900	0.02595	0.97405	0.02595	0.01795
1912	0.043900	0.02595	0.97405	0.02595	0.01795
1913	0.043900	0.02595	0.97405	0.02595	0.01795
1914	0.043900	0.02595	0.97405	0.02595	0.01795
1915	0.043900	0.02595	0.97405	0.02595	0.01795
1916	0.043900	0.02595	0.97405	0.02595	0.01795
1917	0.043900	0.02595	0.97405	0.02595	0.01795
1918	0.043900	0.02595	0.97405	0.02595	0.01795
1919	0.043900	0.02595	0.97405	0.02595	0.01795
1920	0.043900	0.02595	0.97405	0.02595	0.01795
1921	0.043900	0.02595	0.97405	0.02595	0.01795
1922	0.043900	0.02595	0.97405	0.02595	0.01795
1923	0.043900	0.02595	0.97405	0.02595	0.01795
1924	0.043900	0.02595	0.97405	0.02595	0.01795
1925	0.043900	0.02595	0.97405	0.02595	0.01795
1926	0.043900	0.02595	0.97405	0.02595	0.01795
1927	0.043900	0.02595	0.97405	0.02595	0.01795
1928	0.043900	0.02595	0.97405	0.02595	0.01795
1929	0.043900	0.02595	0.97405	0.02595	0.01795
1930	0.043900	0.02595	0.97405	0.02595	0.01795
1931	0.043900	0.02595	0.97405	0.02595	0.01795
1932	0.043900	0.02595	0.97405	0.02595	0.01795
1933	0.043900	0.02595	0.97405	0.02595	0.01795
1934	0.043900	0.02595	0.97405	0.02595	0.01795
1935	0.043900	0.02595	0.97405	0.02595	0.01795
1936	0.043900	0.02595	0.97405	0.02595	0.01795
1937	0.043900	0.02595	0.97405	0.02595	0.01795
1938	0.043900	0.02595	0.97405	0.02595	0.01795
1939	0.043900	0.02595	0.97405	0.02595	0.01795
1940	0.043900	0.02595	0.97405	0.02595	0.01795
1941	0.043900	0.02595	0.97405	0.02595	0.01795
1942	0.043900	0.02595	0.97405	0.02595	0.01795
1943	0.043900	0.02595	0.97405	0.02595	0.01795
1944	0.043900	0.02595	0.97405	0.02595	0.01795
1945	0.043900	0.02595	0.97405	0.02595	0.01795
1946	0.043900	0.02595	0.97405	0.02595	0.01795
1947	0.043900	0.02595	0.97405	0.02595	0.01795
1948	0.043900	0.02595	0.97405	0.02595	0.01795
1949	0.043900	0.02595	0.97405	0.02595	0.01795
1950	0.043900	0.02595	0.97405	0.02595	0.01795
1951	0.043900	0.02595	0.97405	0.02595	0.01795
1952	0.043900	0.02595	0.97405	0.02595	0.01795
1953	0.043900	0.02595	0.97405	0.02595	0.01795
1954	0.043900	0.02595	0.97405	0.02595	0.01795
1955	0.043900	0.02595	0.97405	0.02595	0.01795
1956	0.043900	0.02595	0.97405	0.02595	0.01795
1957	0.043900	0.02595	0.97405	0.02595	0.01795
1958	0.043900	0.02595	0.97405	0.02595	0.01795
1959	0.043900	0.02595	0.97405	0.02595	0.01795
1960	0.043900	0.02595	0.97405	0.02595	0.01795
1961	0.043900	0.02595	0.97405	0.02595	0.01795
1962	0.043900	0.02595	0.97405	0.02595	0.01795
1963	0.043900	0.02595	0.97405	0.02595	0.01795
1964	0.043900	0.02595	0.97405	0.02595	0.01795
1965	0.043900	0.02595	0.97405	0.02595	0.01795
1966	0.043900	0.02595	0.97405	0.02595	0.01795
1967	0.043900	0.02595	0.97405	0.02595	0.01795
1968	0.043900	0.02595	0.97405	0.02595	0.01795
1969	0.043900	0.02595	0.97405	0.02595	0.01795
1970	0.043900	0.02595	0.97405	0.02595	0.01795
1971	0.043900	0.02595	0.97405	0.02595	0.01795
1972	0.043900	0.02595	0.97405	0.02595	0.01795
1973	0.043900	0.02595	0.97405	0.02595	0.01795
1974	0.043900	0.02595	0.97405	0.02595	0.01795
1975	0.043900	0.02595	0.97405	0.02595	0.01795
1976	0.043900	0.02595	0.97405	0.02595	0.01795
1977	0.043900	0.02595	0.97405	0.02595	0.01795
1978	0.043900	0.02595	0.97405	0.02595	0.01795
1979	0.043900	0.02595	0.97405	0.02595	0.01795
1980	0.043900	0.02595	0.97405	0.02595	0.01795
1981	0.043900	0.02595	0.97405	0.02595	0.01795
1982	0.043900	0.02595	0.97405	0.02595	0.01795
1983	0.043900	0.02595	0.97405	0.02595	0.01795
1984	0.043900	0.02595	0.97405	0.02595	0.01795
1985	0.043900	0.02595	0.97405	0.02595	0.01795
1986	0.043900	0.02595	0.97405	0.02595	0.01795
1987	0.043900	0.02595	0.97405	0.02595	0.01795
1988	0.043900	0.02595	0.97405	0.02595	0.01795
1989	0.043900	0.02595	0.97405	0.02595	0.01795
1990	0.043900	0.02595	0.97405	0.02595	0.01795
1991	0.043900	0.02595	0.97405	0.02595	0.01795
1992	0.043900	0.02595	0.97405	0.02595	0.01795
1993	0.043900	0.02595	0.97405	0.02595	0.01795
1994	0.043900	0.02595	0.97405	0.02595	0.01795
1995	0.043900	0.02595	0.97405	0.02595	0.01795
1996	0.043900	0.02595	0.97405	0.02595	0.01795
1997	0.043900	0.02595	0.97405	0.02595	0.01795
1998	0.043900	0.02595	0.97405	0.02595	0.01795
1999	0.043900	0.02595	0.97405	0.02595	0.01795
2000	0.043900	0.02595	0.97405	0.02595	0.01795
[truncated: 3,001 more rows]
