# Supplementary material for: Aspiration-driven co-evolution of cooperation with individual behavioral diversity
Source: PLoS One. 2023 Sep 15;18(9):e0291134. doi: 10.1371/journal.pone.0291134 (PMC10503719; doi:10.1371/journal.pone.0291134)
Supplement: S1 Data — (ZIP) [file pone.0291134.s001.zip › M1/v2-L=200/data/tolerate=1_b=1.48_frequency.txt]

1	0.500200	1	0	0.5002	0
2	0.333938	0.9123	0.0877	0.333575	0.0003625
3	0.225700	0.76385	0.23615	0.223675	0.002025
4	0.152869	0.5869	0.4131	0.14765	0.00521875
5	0.107069	0.42455	0.57545	0.100175	0.00689375
6	0.078431	0.299725	0.700275	0.069625	0.00880625
7	0.060094	0.209225	0.790775	0.0504	0.00969375
8	0.050375	0.14905	0.85095	0.0399	0.010475
9	0.044419	0.109975	0.890025	0.033875	0.0105437
10	0.040925	0.084575	0.915425	0.030175	0.01075
11	0.039581	0.07195	0.92805	0.02805	0.0115313
12	0.039050	0.06215	0.93785	0.027075	0.011975
13	0.038938	0.056975	0.943025	0.0266	0.0123375
14	0.039431	0.053425	0.946575	0.02695	0.0124812
15	0.039019	0.049825	0.950175	0.02645	0.0125688
16	0.039519	0.047675	0.952325	0.026825	0.0126938
17	0.039681	0.04635	0.95365	0.026475	0.0132062
18	0.039488	0.044775	0.955225	0.026175	0.0133125
19	0.039300	0.0437	0.9563	0.025925	0.013375
20	0.038825	0.0418	0.9582	0.025125	0.0137
21	0.038613	0.040025	0.959975	0.025075	0.0135375
22	0.038475	0.038075	0.961925	0.024525	0.01395
23	0.038563	0.036775	0.963225	0.0242	0.0143625
24	0.038606	0.035975	0.964025	0.023775	0.0148313
25	0.038762	0.035725	0.964275	0.024275	0.0144875
26	0.038531	0.0345	0.9655	0.0239	0.0146313
27	0.038481	0.034275	0.965725	0.023925	0.0145563
28	0.038225	0.03345	0.96655	0.023625	0.0146
29	0.038581	0.032925	0.967075	0.023925	0.0146562
30	0.038256	0.0321	0.9679	0.0234	0.0148563
31	0.038381	0.0318	0.9682	0.0237	0.0146813
32	0.038425	0.031525	0.968475	0.02355	0.014875
33	0.038325	0.031025	0.968975	0.0234	0.014925
34	0.038400	0.03055	0.96945	0.0232	0.0152
35	0.038594	0.0304	0.9696	0.0235	0.0150938
36	0.038344	0.029175	0.970825	0.023025	0.0153188
37	0.038481	0.029025	0.970975	0.023275	0.0152062
38	0.037894	0.028125	0.971875	0.02265	0.0152438
39	0.038031	0.0275	0.9725	0.02265	0.0153813
40	0.037887	0.027175	0.972825	0.0225	0.0153875
41	0.037925	0.0268	0.9732	0.02235	0.015575
42	0.037937	0.0264	0.9736	0.0223	0.0156375
43	0.038262	0.0261	0.9739	0.022575	0.0156875
44	0.038094	0.02615	0.97385	0.022675	0.0154188
45	0.038056	0.025925	0.974075	0.0226	0.0154563
46	0.038062	0.02565	0.97435	0.02255	0.0155125
47	0.038213	0.0255	0.9745	0.022375	0.0158375
48	0.038475	0.0258	0.9742	0.022725	0.01575
49	0.038344	0.025975	0.974025	0.022675	0.0156687
50	0.038156	0.025525	0.974475	0.02235	0.0158063
51	0.038131	0.02525	0.97475	0.02235	0.0157813
52	0.038213	0.02475	0.97525	0.0222	0.0160125
53	0.038206	0.0248	0.9752	0.0222	0.0160063
54	0.038012	0.024575	0.975425	0.02205	0.0159625
55	0.037881	0.024125	0.975875	0.022075	0.0158063
56	0.037919	0.02385	0.97615	0.022025	0.0158938
57	0.038088	0.023925	0.976075	0.022225	0.0158625
58	0.037994	0.024025	0.975975	0.022075	0.0159187
59	0.037994	0.023725	0.976275	0.02195	0.0160437
60	0.038075	0.023775	0.976225	0.0221	0.015975
61	0.038325	0.024075	0.975925	0.022375	0.01595
62	0.038419	0.02435	0.97565	0.0225	0.0159187
63	0.038231	0.02435	0.97565	0.02245	0.0157813
64	0.038219	0.024125	0.975875	0.0223	0.0159187
65	0.038206	0.023675	0.976325	0.022225	0.0159812
66	0.038206	0.02355	0.97645	0.0222	0.0160063
67	0.038288	0.0235	0.9765	0.02225	0.0160375
68	0.038319	0.02345	0.97655	0.02235	0.0159688
69	0.038269	0.023375	0.976625	0.022225	0.0160437
70	0.038369	0.023425	0.976575	0.022325	0.0160437
71	0.038381	0.023475	0.976525	0.0224	0.0159812
72	0.038350	0.023525	0.976475	0.022425	0.015925
73	0.038225	0.023275	0.976725	0.022275	0.01595
74	0.038163	0.02325	0.97675	0.022175	0.0159875
75	0.038194	0.022975	0.977025	0.0221	0.0160938
76	0.038100	0.0229	0.9771	0.02205	0.01605
77	0.038069	0.022675	0.977325	0.02195	0.0161188
78	0.038038	0.022575	0.977425	0.021925	0.0161125
79	0.037988	0.0226	0.9774	0.021925	0.0160625
80	0.037975	0.0224	0.9776	0.021925	0.01605
81	0.038025	0.022425	0.977575	0.022025	0.016
82	0.038075	0.0225	0.9775	0.0221	0.015975
83	0.038131	0.022525	0.977475	0.02215	0.0159812
84	0.038194	0.022725	0.977275	0.0222	0.0159938
85	0.038150	0.022725	0.977275	0.022125	0.016025
86	0.038000	0.022575	0.977425	0.021925	0.016075
87	0.038050	0.0224	0.9776	0.021975	0.016075
88	0.038038	0.02235	0.97765	0.022	0.0160375
89	0.037988	0.02225	0.97775	0.021975	0.0160125
90	0.037994	0.022075	0.977925	0.02195	0.0160437
91	0.038025	0.022125	0.977875	0.022	0.016025
92	0.038056	0.022175	0.977825	0.02205	0.0160063
93	0.038050	0.02225	0.97775	0.022075	0.015975
94	0.038056	0.0223	0.9777	0.022125	0.0159313
95	0.038106	0.022275	0.977725	0.02215	0.0159563
96	0.038137	0.022425	0.977575	0.022225	0.0159125
97	0.038088	0.022425	0.977575	0.0221	0.0159875
98	0.038119	0.022375	0.977625	0.0221	0.0160187
99	0.038113	0.022475	0.977525	0.022125	0.0159875
100	0.038131	0.0225	0.9775	0.0221	0.0160313
101	0.038106	0.0225	0.9775	0.0221	0.0160063
102	0.038156	0.0226	0.9774	0.022225	0.0159313
103	0.038156	0.0226	0.9774	0.02225	0.0159063
104	0.038288	0.022625	0.977375	0.02235	0.0159375
105	0.038219	0.02275	0.97725	0.0223	0.0159187
106	0.038175	0.022575	0.977425	0.0222	0.015975
107	0.038225	0.022525	0.977475	0.02225	0.015975
108	0.038269	0.0226	0.9774	0.022225	0.0160437
109	0.038325	0.0226	0.9774	0.0223	0.016025
110	0.038281	0.022625	0.977375	0.022275	0.0160063
111	0.038300	0.022575	0.977425	0.02225	0.01605
112	0.038300	0.022575	0.977425	0.022275	0.016025
113	0.038312	0.02265	0.97735	0.022275	0.0160375
114	0.038275	0.0227	0.9773	0.0223	0.015975
115	0.038250	0.0227	0.9773	0.02225	0.016
116	0.038250	0.022625	0.977375	0.02225	0.016
117	0.038300	0.022625	0.977375	0.022275	0.016025
118	0.038350	0.02275	0.97725	0.022325	0.016025
119	0.038350	0.0227	0.9773	0.0223	0.01605
120	0.038369	0.022675	0.977325	0.022325	0.0160437
121	0.038400	0.022725	0.977275	0.02235	0.01605
122	0.038381	0.022675	0.977325	0.022275	0.0161062
123	0.038406	0.022625	0.977375	0.022325	0.0160812
124	0.038375	0.022625	0.977375	0.022325	0.01605
125	0.038381	0.02255	0.97745	0.0223	0.0160812
126	0.038337	0.02255	0.97745	0.022275	0.0160625
127	0.038431	0.02255	0.97745	0.02235	0.0160812
128	0.038406	0.022525	0.977475	0.0224	0.0160063
129	0.038456	0.02255	0.97745	0.02245	0.0160063
130	0.038431	0.0226	0.9774	0.022425	0.0160063
131	0.038456	0.02265	0.97735	0.02245	0.0160063
132	0.038450	0.0227	0.9773	0.02245	0.016
133	0.038450	0.02265	0.97735	0.02245	0.016
134	0.038525	0.022625	0.977375	0.022475	0.01605
135	0.038512	0.0227	0.9773	0.022475	0.0160375
136	0.038531	0.0228	0.9772	0.0225	0.0160313
137	0.038494	0.0228	0.9772	0.022475	0.0160187
138	0.038494	0.022725	0.977275	0.02245	0.0160437
139	0.038494	0.02265	0.97735	0.022425	0.0160688
140	0.038481	0.02265	0.97735	0.022425	0.0160563
141	0.038481	0.0226	0.9774	0.0224	0.0160812
142	0.038538	0.022575	0.977425	0.022425	0.0161125
143	0.038488	0.022625	0.977375	0.0224	0.0160875
144	0.038512	0.022675	0.977325	0.022425	0.0160875
145	0.038519	0.022625	0.977375	0.0224	0.0161188
146	0.038512	0.022575	0.977425	0.0224	0.0161125
147	0.038525	0.02255	0.97745	0.022425	0.0161
148	0.038525	0.0226	0.9774	0.022425	0.0161
149	0.038500	0.02255	0.97745	0.0224	0.0161
150	0.038506	0.02255	0.97745	0.022425	0.0160812
151	0.038506	0.02255	0.97745	0.022425	0.0160812
152	0.038531	0.022525	0.977475	0.022425	0.0161062
153	0.038563	0.0226	0.9774	0.0225	0.0160625
154	0.038625	0.022675	0.977325	0.022575	0.01605
155	0.038606	0.022675	0.977325	0.022525	0.0160812
156	0.038581	0.02265	0.97735	0.022525	0.0160563
157	0.038644	0.02275	0.97725	0.022575	0.0160688
158	0.038575	0.0227	0.9773	0.022525	0.01605
159	0.038606	0.022675	0.977325	0.02255	0.0160563
160	0.038606	0.02265	0.97735	0.02255	0.0160563
161	0.038644	0.0227	0.9773	0.022525	0.0161188
162	0.038613	0.0227	0.9773	0.0225	0.0161125
163	0.038563	0.02265	0.97735	0.0225	0.0160625
164	0.038594	0.022575	0.977425	0.022475	0.0161188
165	0.038581	0.02255	0.97745	0.02245	0.0161313
166	0.038625	0.02265	0.97735	0.02255	0.016075
167	0.038600	0.022625	0.977375	0.0225	0.0161
168	0.038650	0.02265	0.97735	0.02255	0.0161
169	0.038637	0.022675	0.977325	0.022525	0.0161125
170	0.038631	0.02265	0.97735	0.0225	0.0161313
171	0.038606	0.02265	0.97735	0.0225	0.0161062
172	0.038606	0.022675	0.977325	0.0225	0.0161062
173	0.038556	0.0226	0.9774	0.022425	0.0161313
174	0.038531	0.022475	0.977525	0.022375	0.0161563
175	0.038519	0.022475	0.977525	0.0224	0.0161188
176	0.038525	0.022425	0.977575	0.0224	0.016125
177	0.038525	0.0224	0.9776	0.0224	0.016125
178	0.038525	0.0224	0.9776	0.0224	0.016125
179	0.038525	0.0224	0.9776	0.0224	0.016125
180	0.038525	0.0224	0.9776	0.0224	0.016125
181	0.038525	0.0224	0.9776	0.0224	0.016125
182	0.038525	0.0224	0.9776	0.0224	0.016125
183	0.038525	0.0224	0.9776	0.0224	0.016125
184	0.038525	0.0224	0.9776	0.0224	0.016125
185	0.038525	0.0224	0.9776	0.0224	0.016125
186	0.038525	0.0224	0.9776	0.0224	0.016125
187	0.038525	0.0224	0.9776	0.0224	0.016125
188	0.038525	0.0224	0.9776	0.0224	0.016125
189	0.038525	0.0224	0.9776	0.0224	0.016125
190	0.038525	0.0224	0.9776	0.0224	0.016125
191	0.038525	0.0224	0.9776	0.0224	0.016125
192	0.038525	0.0224	0.9776	0.0224	0.016125
193	0.038525	0.0224	0.9776	0.0224	0.016125
194	0.038525	0.0224	0.9776	0.0224	0.016125
195	0.038525	0.0224	0.9776	0.0224	0.016125
196	0.038525	0.0224	0.9776	0.0224	0.016125
197	0.038525	0.0224	0.9776	0.0224	0.016125
198	0.038525	0.0224	0.9776	0.0224	0.016125
199	0.038525	0.0224	0.9776	0.0224	0.016125
200	0.038525	0.0224	0.9776	0.0224	0.016125
201	0.038525	0.0224	0.9776	0.0224	0.016125
202	0.038525	0.0224	0.9776	0.0224	0.016125
203	0.038525	0.0224	0.9776	0.0224	0.016125
204	0.038525	0.0224	0.9776	0.0224	0.016125
205	0.038525	0.0224	0.9776	0.0224	0.016125
206	0.038525	0.0224	0.9776	0.0224	0.016125
207	0.038525	0.0224	0.9776	0.0224	0.016125
208	0.038525	0.0224	0.9776	0.0224	0.016125
209	0.038525	0.0224	0.9776	0.0224	0.016125
210	0.038525	0.0224	0.9776	0.0224	0.016125
211	0.038525	0.0224	0.9776	0.0224	0.016125
212	0.038525	0.0224	0.9776	0.0224	0.016125
213	0.038525	0.0224	0.9776	0.0224	0.016125
214	0.038525	0.0224	0.9776	0.0224	0.016125
215	0.038525	0.0224	0.9776	0.0224	0.016125
216	0.038525	0.0224	0.9776	0.0224	0.016125
217	0.038525	0.0224	0.9776	0.0224	0.016125
218	0.038525	0.0224	0.9776	0.0224	0.016125
219	0.038525	0.0224	0.9776	0.0224	0.016125
220	0.038525	0.0224	0.9776	0.0224	0.016125
221	0.038525	0.0224	0.9776	0.0224	0.016125
222	0.038525	0.0224	0.9776	0.0224	0.016125
223	0.038525	0.0224	0.9776	0.0224	0.016125
224	0.038525	0.0224	0.9776	0.0224	0.016125
225	0.038525	0.0224	0.9776	0.0224	0.016125
226	0.038525	0.0224	0.9776	0.0224	0.016125
227	0.038525	0.0224	0.9776	0.0224	0.016125
228	0.038525	0.0224	0.9776	0.0224	0.016125
229	0.038525	0.0224	0.9776	0.0224	0.016125
230	0.038525	0.0224	0.9776	0.0224	0.016125
231	0.038525	0.0224	0.9776	0.0224	0.016125
232	0.038525	0.0224	0.9776	0.0224	0.016125
233	0.038525	0.0224	0.9776	0.0224	0.016125
234	0.038525	0.0224	0.9776	0.0224	0.016125
235	0.038525	0.0224	0.9776	0.0224	0.016125
236	0.038525	0.0224	0.9776	0.0224	0.016125
237	0.038525	0.0224	0.9776	0.0224	0.016125
238	0.038525	0.0224	0.9776	0.0224	0.016125
239	0.038525	0.0224	0.9776	0.0224	0.016125
240	0.038525	0.0224	0.9776	0.0224	0.016125
241	0.038525	0.0224	0.9776	0.0224	0.016125
242	0.038525	0.0224	0.9776	0.0224	0.016125
243	0.038525	0.0224	0.9776	0.0224	0.016125
244	0.038525	0.0224	0.9776	0.0224	0.016125
245	0.038525	0.0224	0.9776	0.0224	0.016125
246	0.038525	0.0224	0.9776	0.0224	0.016125
247	0.038525	0.0224	0.9776	0.0224	0.016125
248	0.038525	0.0224	0.9776	0.0224	0.016125
249	0.038525	0.0224	0.9776	0.0224	0.016125
250	0.038525	0.0224	0.9776	0.0224	0.016125
251	0.038525	0.0224	0.9776	0.0224	0.016125
252	0.038525	0.0224	0.9776	0.0224	0.016125
253	0.038525	0.0224	0.9776	0.0224	0.016125
254	0.038525	0.0224	0.9776	0.0224	0.016125
255	0.038525	0.0224	0.9776	0.0224	0.016125
256	0.038525	0.0224	0.9776	0.0224	0.016125
257	0.038525	0.0224	0.9776	0.0224	0.016125
258	0.038525	0.0224	0.9776	0.0224	0.016125
259	0.038525	0.0224	0.9776	0.0224	0.016125
260	0.038525	0.0224	0.9776	0.0224	0.016125
261	0.038525	0.0224	0.9776	0.0224	0.016125
262	0.038525	0.0224	0.9776	0.0224	0.016125
263	0.038525	0.0224	0.9776	0.0224	0.016125
264	0.038525	0.0224	0.9776	0.0224	0.016125
265	0.038525	0.0224	0.9776	0.0224	0.016125
266	0.038525	0.0224	0.9776	0.0224	0.016125
267	0.038525	0.0224	0.9776	0.0224	0.016125
268	0.038525	0.0224	0.9776	0.0224	0.016125
269	0.038525	0.0224	0.9776	0.0224	0.016125
270	0.038525	0.0224	0.9776	0.0224	0.016125
271	0.038525	0.0224	0.9776	0.0224	0.016125
272	0.038525	0.0224	0.9776	0.0224	0.016125
273	0.038525	0.0224	0.9776	0.0224	0.016125
274	0.038525	0.0224	0.9776	0.0224	0.016125
275	0.038525	0.0224	0.9776	0.0224	0.016125
276	0.038525	0.0224	0.9776	0.0224	0.016125
277	0.038525	0.0224	0.9776	0.0224	0.016125
278	0.038525	0.0224	0.9776	0.0224	0.016125
279	0.038525	0.0224	0.9776	0.0224	0.016125
280	0.038525	0.0224	0.9776	0.0224	0.016125
281	0.038525	0.0224	0.9776	0.0224	0.016125
282	0.038525	0.0224	0.9776	0.0224	0.016125
283	0.038525	0.0224	0.9776	0.0224	0.016125
284	0.038525	0.0224	0.9776	0.0224	0.016125
285	0.038525	0.0224	0.9776	0.0224	0.016125
286	0.038525	0.0224	0.9776	0.0224	0.016125
287	0.038525	0.0224	0.9776	0.0224	0.016125
288	0.038525	0.0224	0.9776	0.0224	0.016125
289	0.038525	0.0224	0.9776	0.0224	0.016125
290	0.038525	0.0224	0.9776	0.0224	0.016125
291	0.038525	0.0224	0.9776	0.0224	0.016125
292	0.038525	0.0224	0.9776	0.0224	0.016125
293	0.038525	0.0224	0.9776	0.0224	0.016125
294	0.038525	0.0224	0.9776	0.0224	0.016125
295	0.038525	0.0224	0.9776	0.0224	0.016125
296	0.038525	0.0224	0.9776	0.0224	0.016125
297	0.038525	0.0224	0.9776	0.0224	0.016125
298	0.038525	0.0224	0.9776	0.0224	0.016125
299	0.038525	0.0224	0.9776	0.0224	0.016125
300	0.038525	0.0224	0.9776	0.0224	0.016125
301	0.038525	0.0224	0.9776	0.0224	0.016125
302	0.038525	0.0224	0.9776	0.0224	0.016125
303	0.038525	0.0224	0.9776	0.0224	0.016125
304	0.038525	0.0224	0.9776	0.0224	0.016125
305	0.038525	0.0224	0.9776	0.0224	0.016125
306	0.038525	0.0224	0.9776	0.0224	0.016125
307	0.038525	0.0224	0.9776	0.0224	0.016125
308	0.038525	0.0224	0.9776	0.0224	0.016125
309	0.038525	0.0224	0.9776	0.0224	0.016125
310	0.038525	0.0224	0.9776	0.0224	0.016125
311	0.038525	0.0224	0.9776	0.0224	0.016125
312	0.038525	0.0224	0.9776	0.0224	0.016125
313	0.038525	0.0224	0.9776	0.0224	0.016125
314	0.038525	0.0224	0.9776	0.0224	0.016125
315	0.038525	0.0224	0.9776	0.0224	0.016125
316	0.038525	0.0224	0.9776	0.0224	0.016125
317	0.038525	0.0224	0.9776	0.0224	0.016125
318	0.038525	0.0224	0.9776	0.0224	0.016125
319	0.038525	0.0224	0.9776	0.0224	0.016125
320	0.038525	0.0224	0.9776	0.0224	0.016125
321	0.038525	0.0224	0.9776	0.0224	0.016125
322	0.038525	0.0224	0.9776	0.0224	0.016125
323	0.038525	0.0224	0.9776	0.0224	0.016125
324	0.038525	0.0224	0.9776	0.0224	0.016125
325	0.038525	0.0224	0.9776	0.0224	0.016125
326	0.038525	0.0224	0.9776	0.0224	0.016125
327	0.038525	0.0224	0.9776	0.0224	0.016125
328	0.038525	0.0224	0.9776	0.0224	0.016125
329	0.038525	0.0224	0.9776	0.0224	0.016125
330	0.038525	0.0224	0.9776	0.0224	0.016125
331	0.038525	0.0224	0.9776	0.0224	0.016125
332	0.038525	0.0224	0.9776	0.0224	0.016125
333	0.038525	0.0224	0.9776	0.0224	0.016125
334	0.038525	0.0224	0.9776	0.0224	0.016125
335	0.038525	0.0224	0.9776	0.0224	0.016125
336	0.038525	0.0224	0.9776	0.0224	0.016125
337	0.038525	0.0224	0.9776	0.0224	0.016125
338	0.038525	0.0224	0.9776	0.0224	0.016125
339	0.038525	0.0224	0.9776	0.0224	0.016125
340	0.038525	0.0224	0.9776	0.0224	0.016125
341	0.038525	0.0224	0.9776	0.0224	0.016125
342	0.038525	0.0224	0.9776	0.0224	0.016125
343	0.038525	0.0224	0.9776	0.0224	0.016125
344	0.038525	0.0224	0.9776	0.0224	0.016125
345	0.038525	0.0224	0.9776	0.0224	0.016125
346	0.038525	0.0224	0.9776	0.0224	0.016125
347	0.038525	0.0224	0.9776	0.0224	0.016125
348	0.038525	0.0224	0.9776	0.0224	0.016125
349	0.038525	0.0224	0.9776	0.0224	0.016125
350	0.038525	0.0224	0.9776	0.0224	0.016125
351	0.038525	0.0224	0.9776	0.0224	0.016125
352	0.038525	0.0224	0.9776	0.0224	0.016125
353	0.038525	0.0224	0.9776	0.0224	0.016125
354	0.038525	0.0224	0.9776	0.0224	0.016125
355	0.038525	0.0224	0.9776	0.0224	0.016125
356	0.038525	0.0224	0.9776	0.0224	0.016125
357	0.038525	0.0224	0.9776	0.0224	0.016125
358	0.038525	0.0224	0.9776	0.0224	0.016125
359	0.038525	0.0224	0.9776	0.0224	0.016125
360	0.038525	0.0224	0.9776	0.0224	0.016125
361	0.038525	0.0224	0.9776	0.0224	0.016125
362	0.038525	0.0224	0.9776	0.0224	0.016125
363	0.038525	0.0224	0.9776	0.0224	0.016125
364	0.038525	0.0224	0.9776	0.0224	0.016125
365	0.038525	0.0224	0.9776	0.0224	0.016125
366	0.038525	0.0224	0.9776	0.0224	0.016125
367	0.038525	0.0224	0.9776	0.0224	0.016125
368	0.038525	0.0224	0.9776	0.0224	0.016125
369	0.038525	0.0224	0.9776	0.0224	0.016125
370	0.038525	0.0224	0.9776	0.0224	0.016125
371	0.038525	0.0224	0.9776	0.0224	0.016125
372	0.038525	0.0224	0.9776	0.0224	0.016125
373	0.038525	0.0224	0.9776	0.0224	0.016125
374	0.038525	0.0224	0.9776	0.0224	0.016125
375	0.038525	0.0224	0.9776	0.0224	0.016125
376	0.038525	0.0224	0.9776	0.0224	0.016125
377	0.038525	0.0224	0.9776	0.0224	0.016125
378	0.038525	0.0224	0.9776	0.0224	0.016125
379	0.038525	0.0224	0.9776	0.0224	0.016125
380	0.038525	0.0224	0.9776	0.0224	0.016125
381	0.038525	0.0224	0.9776	0.0224	0.016125
382	0.038525	0.0224	0.9776	0.0224	0.016125
383	0.038525	0.0224	0.9776	0.0224	0.016125
384	0.038525	0.0224	0.9776	0.0224	0.016125
385	0.038525	0.0224	0.9776	0.0224	0.016125
386	0.038525	0.0224	0.9776	0.0224	0.016125
387	0.038525	0.0224	0.9776	0.0224	0.016125
388	0.038525	0.0224	0.9776	0.0224	0.016125
389	0.038525	0.0224	0.9776	0.0224	0.016125
390	0.038525	0.0224	0.9776	0.0224	0.016125
391	0.038525	0.0224	0.9776	0.0224	0.016125
392	0.038525	0.0224	0.9776	0.0224	0.016125
393	0.038525	0.0224	0.9776	0.0224	0.016125
394	0.038525	0.0224	0.9776	0.0224	0.016125
395	0.038525	0.0224	0.9776	0.0224	0.016125
396	0.038525	0.0224	0.9776	0.0224	0.016125
397	0.038525	0.0224	0.9776	0.0224	0.016125
398	0.038525	0.0224	0.9776	0.0224	0.016125
399	0.038525	0.0224	0.9776	0.0224	0.016125
400	0.038525	0.0224	0.9776	0.0224	0.016125
401	0.038525	0.0224	0.9776	0.0224	0.016125
402	0.038525	0.0224	0.9776	0.0224	0.016125
403	0.038525	0.0224	0.9776	0.0224	0.016125
404	0.038525	0.0224	0.9776	0.0224	0.016125
405	0.038525	0.0224	0.9776	0.0224	0.016125
406	0.038525	0.0224	0.9776	0.0224	0.016125
407	0.038525	0.0224	0.9776	0.0224	0.016125
408	0.038525	0.0224	0.9776	0.0224	0.016125
409	0.038525	0.0224	0.9776	0.0224	0.016125
410	0.038525	0.0224	0.9776	0.0224	0.016125
411	0.038525	0.0224	0.9776	0.0224	0.016125
412	0.038525	0.0224	0.9776	0.0224	0.016125
413	0.038525	0.0224	0.9776	0.0224	0.016125
414	0.038525	0.0224	0.9776	0.0224	0.016125
415	0.038525	0.0224	0.9776	0.0224	0.016125
416	0.038525	0.0224	0.9776	0.0224	0.016125
417	0.038525	0.0224	0.9776	0.0224	0.016125
418	0.038525	0.0224	0.9776	0.0224	0.016125
419	0.038525	0.0224	0.9776	0.0224	0.016125
420	0.038525	0.0224	0.9776	0.0224	0.016125
421	0.038525	0.0224	0.9776	0.0224	0.016125
422	0.038525	0.0224	0.9776	0.0224	0.016125
423	0.038525	0.0224	0.9776	0.0224	0.016125
424	0.038525	0.0224	0.9776	0.0224	0.016125
425	0.038525	0.0224	0.9776	0.0224	0.016125
426	0.038525	0.0224	0.9776	0.0224	0.016125
427	0.038525	0.0224	0.9776	0.0224	0.016125
428	0.038525	0.0224	0.9776	0.0224	0.016125
429	0.038525	0.0224	0.9776	0.0224	0.016125
430	0.038525	0.0224	0.9776	0.0224	0.016125
431	0.038525	0.0224	0.9776	0.0224	0.016125
432	0.038525	0.0224	0.9776	0.0224	0.016125
433	0.038525	0.0224	0.9776	0.0224	0.016125
434	0.038525	0.0224	0.9776	0.0224	0.016125
435	0.038525	0.0224	0.9776	0.0224	0.016125
436	0.038525	0.0224	0.9776	0.0224	0.016125
437	0.038525	0.0224	0.9776	0.0224	0.016125
438	0.038525	0.0224	0.9776	0.0224	0.016125
439	0.038525	0.0224	0.9776	0.0224	0.016125
440	0.038525	0.0224	0.9776	0.0224	0.016125
441	0.038525	0.0224	0.9776	0.0224	0.016125
442	0.038525	0.0224	0.9776	0.0224	0.016125
443	0.038525	0.0224	0.9776	0.0224	0.016125
444	0.038525	0.0224	0.9776	0.0224	0.016125
445	0.038525	0.0224	0.9776	0.0224	0.016125
446	0.038525	0.0224	0.9776	0.0224	0.016125
447	0.038525	0.0224	0.9776	0.0224	0.016125
448	0.038525	0.0224	0.9776	0.0224	0.016125
449	0.038525	0.0224	0.9776	0.0224	0.016125
450	0.038525	0.0224	0.9776	0.0224	0.016125
451	0.038525	0.0224	0.9776	0.0224	0.016125
452	0.038525	0.0224	0.9776	0.0224	0.016125
453	0.038525	0.0224	0.9776	0.0224	0.016125
454	0.038525	0.0224	0.9776	0.0224	0.016125
455	0.038525	0.0224	0.9776	0.0224	0.016125
456	0.038525	0.0224	0.9776	0.0224	0.016125
457	0.038525	0.0224	0.9776	0.0224	0.016125
458	0.038525	0.0224	0.9776	0.0224	0.016125
459	0.038525	0.0224	0.9776	0.0224	0.016125
460	0.038525	0.0224	0.9776	0.0224	0.016125
461	0.038525	0.0224	0.9776	0.0224	0.016125
462	0.038525	0.0224	0.9776	0.0224	0.016125
463	0.038525	0.0224	0.9776	0.0224	0.016125
464	0.038525	0.0224	0.9776	0.0224	0.016125
465	0.038525	0.0224	0.9776	0.0224	0.016125
466	0.038525	0.0224	0.9776	0.0224	0.016125
467	0.038525	0.0224	0.9776	0.0224	0.016125
468	0.038525	0.0224	0.9776	0.0224	0.016125
469	0.038525	0.0224	0.9776	0.0224	0.016125
470	0.038525	0.0224	0.9776	0.0224	0.016125
471	0.038525	0.0224	0.9776	0.0224	0.016125
472	0.038525	0.0224	0.9776	0.0224	0.016125
473	0.038525	0.0224	0.9776	0.0224	0.016125
474	0.038525	0.0224	0.9776	0.0224	0.016125
475	0.038525	0.0224	0.9776	0.0224	0.016125
476	0.038525	0.0224	0.9776	0.0224	0.016125
477	0.038525	0.0224	0.9776	0.0224	0.016125
478	0.038525	0.0224	0.9776	0.0224	0.016125
479	0.038525	0.0224	0.9776	0.0224	0.016125
480	0.038525	0.0224	0.9776	0.0224	0.016125
481	0.038525	0.0224	0.9776	0.0224	0.016125
482	0.038525	0.0224	0.9776	0.0224	0.016125
483	0.038525	0.0224	0.9776	0.0224	0.016125
484	0.038525	0.0224	0.9776	0.0224	0.016125
485	0.038525	0.0224	0.9776	0.0224	0.016125
486	0.038525	0.0224	0.9776	0.0224	0.016125
487	0.038525	0.0224	0.9776	0.0224	0.016125
488	0.038525	0.0224	0.9776	0.0224	0.016125
489	0.038525	0.0224	0.9776	0.0224	0.016125
490	0.038525	0.0224	0.9776	0.0224	0.016125
491	0.038525	0.0224	0.9776	0.0224	0.016125
492	0.038525	0.0224	0.9776	0.0224	0.016125
493	0.038525	0.0224	0.9776	0.0224	0.016125
494	0.038525	0.0224	0.9776	0.0224	0.016125
495	0.038525	0.0224	0.9776	0.0224	0.016125
496	0.038525	0.0224	0.9776	0.0224	0.016125
497	0.038525	0.0224	0.9776	0.0224	0.016125
498	0.038525	0.0224	0.9776	0.0224	0.016125
499	0.038525	0.0224	0.9776	0.0224	0.016125
500	0.038525	0.0224	0.9776	0.0224	0.016125
501	0.038525	0.0224	0.9776	0.0224	0.016125
502	0.038525	0.0224	0.9776	0.0224	0.016125
503	0.038525	0.0224	0.9776	0.0224	0.016125
504	0.038525	0.0224	0.9776	0.0224	0.016125
505	0.038525	0.0224	0.9776	0.0224	0.016125
506	0.038525	0.0224	0.9776	0.0224	0.016125
507	0.038525	0.0224	0.9776	0.0224	0.016125
508	0.038525	0.0224	0.9776	0.0224	0.016125
509	0.038525	0.0224	0.9776	0.0224	0.016125
510	0.038525	0.0224	0.9776	0.0224	0.016125
511	0.038525	0.0224	0.9776	0.0224	0.016125
512	0.038525	0.0224	0.9776	0.0224	0.016125
513	0.038525	0.0224	0.9776	0.0224	0.016125
514	0.038525	0.0224	0.9776	0.0224	0.016125
515	0.038525	0.0224	0.9776	0.0224	0.016125
516	0.038525	0.0224	0.9776	0.0224	0.016125
517	0.038525	0.0224	0.9776	0.0224	0.016125
518	0.038525	0.0224	0.9776	0.0224	0.016125
519	0.038525	0.0224	0.9776	0.0224	0.016125
520	0.038525	0.0224	0.9776	0.0224	0.016125
521	0.038525	0.0224	0.9776	0.0224	0.016125
522	0.038525	0.0224	0.9776	0.0224	0.016125
523	0.038525	0.0224	0.9776	0.0224	0.016125
524	0.038525	0.0224	0.9776	0.0224	0.016125
525	0.038525	0.0224	0.9776	0.0224	0.016125
526	0.038525	0.0224	0.9776	0.0224	0.016125
527	0.038525	0.0224	0.9776	0.0224	0.016125
528	0.038525	0.0224	0.9776	0.0224	0.016125
529	0.038525	0.0224	0.9776	0.0224	0.016125
530	0.038525	0.0224	0.9776	0.0224	0.016125
531	0.038525	0.0224	0.9776	0.0224	0.016125
532	0.038525	0.0224	0.9776	0.0224	0.016125
533	0.038525	0.0224	0.9776	0.0224	0.016125
534	0.038525	0.0224	0.9776	0.0224	0.016125
535	0.038525	0.0224	0.9776	0.0224	0.016125
536	0.038525	0.0224	0.9776	0.0224	0.016125
537	0.038525	0.0224	0.9776	0.0224	0.016125
538	0.038525	0.0224	0.9776	0.0224	0.016125
539	0.038525	0.0224	0.9776	0.0224	0.016125
540	0.038525	0.0224	0.9776	0.0224	0.016125
541	0.038525	0.0224	0.9776	0.0224	0.016125
542	0.038525	0.0224	0.9776	0.0224	0.016125
543	0.038525	0.0224	0.9776	0.0224	0.016125
544	0.038525	0.0224	0.9776	0.0224	0.016125
545	0.038525	0.0224	0.9776	0.0224	0.016125
546	0.038525	0.0224	0.9776	0.0224	0.016125
547	0.038525	0.0224	0.9776	0.0224	0.016125
548	0.038525	0.0224	0.9776	0.0224	0.016125
549	0.038525	0.0224	0.9776	0.0224	0.016125
550	0.038525	0.0224	0.9776	0.0224	0.016125
551	0.038525	0.0224	0.9776	0.0224	0.016125
552	0.038525	0.0224	0.9776	0.0224	0.016125
553	0.038525	0.0224	0.9776	0.0224	0.016125
554	0.038525	0.0224	0.9776	0.0224	0.016125
555	0.038525	0.0224	0.9776	0.0224	0.016125
556	0.038525	0.0224	0.9776	0.0224	0.016125
557	0.038525	0.0224	0.9776	0.0224	0.016125
558	0.038525	0.0224	0.9776	0.0224	0.016125
559	0.038525	0.0224	0.9776	0.0224	0.016125
560	0.038525	0.0224	0.9776	0.0224	0.016125
561	0.038525	0.0224	0.9776	0.0224	0.016125
562	0.038525	0.0224	0.9776	0.0224	0.016125
563	0.038525	0.0224	0.9776	0.0224	0.016125
564	0.038525	0.0224	0.9776	0.0224	0.016125
565	0.038525	0.0224	0.9776	0.0224	0.016125
566	0.038525	0.0224	0.9776	0.0224	0.016125
567	0.038525	0.0224	0.9776	0.0224	0.016125
568	0.038525	0.0224	0.9776	0.0224	0.016125
569	0.038525	0.0224	0.9776	0.0224	0.016125
570	0.038525	0.0224	0.9776	0.0224	0.016125
571	0.038525	0.0224	0.9776	0.0224	0.016125
572	0.038525	0.0224	0.9776	0.0224	0.016125
573	0.038525	0.0224	0.9776	0.0224	0.016125
574	0.038525	0.0224	0.9776	0.0224	0.016125
575	0.038525	0.0224	0.9776	0.0224	0.016125
576	0.038525	0.0224	0.9776	0.0224	0.016125
577	0.038525	0.0224	0.9776	0.0224	0.016125
578	0.038525	0.0224	0.9776	0.0224	0.016125
579	0.038525	0.0224	0.9776	0.0224	0.016125
580	0.038525	0.0224	0.9776	0.0224	0.016125
581	0.038525	0.0224	0.9776	0.0224	0.016125
582	0.038525	0.0224	0.9776	0.0224	0.016125
583	0.038525	0.0224	0.9776	0.0224	0.016125
584	0.038525	0.0224	0.9776	0.0224	0.016125
585	0.038525	0.0224	0.9776	0.0224	0.016125
586	0.038525	0.0224	0.9776	0.0224	0.016125
587	0.038525	0.0224	0.9776	0.0224	0.016125
588	0.038525	0.0224	0.9776	0.0224	0.016125
589	0.038525	0.0224	0.9776	0.0224	0.016125
590	0.038525	0.0224	0.9776	0.0224	0.016125
591	0.038525	0.0224	0.9776	0.0224	0.016125
592	0.038525	0.0224	0.9776	0.0224	0.016125
593	0.038525	0.0224	0.9776	0.0224	0.016125
594	0.038525	0.0224	0.9776	0.0224	0.016125
595	0.038525	0.0224	0.9776	0.0224	0.016125
596	0.038525	0.0224	0.9776	0.0224	0.016125
597	0.038525	0.0224	0.9776	0.0224	0.016125
598	0.038525	0.0224	0.9776	0.0224	0.016125
599	0.038525	0.0224	0.9776	0.0224	0.016125
600	0.038525	0.0224	0.9776	0.0224	0.016125
601	0.038525	0.0224	0.9776	0.0224	0.016125
602	0.038525	0.0224	0.9776	0.0224	0.016125
603	0.038525	0.0224	0.9776	0.0224	0.016125
604	0.038525	0.0224	0.9776	0.0224	0.016125
605	0.038525	0.0224	0.9776	0.0224	0.016125
606	0.038525	0.0224	0.9776	0.0224	0.016125
607	0.038525	0.0224	0.9776	0.0224	0.016125
608	0.038525	0.0224	0.9776	0.0224	0.016125
609	0.038525	0.0224	0.9776	0.0224	0.016125
610	0.038525	0.0224	0.9776	0.0224	0.016125
611	0.038525	0.0224	0.9776	0.0224	0.016125
612	0.038525	0.0224	0.9776	0.0224	0.016125
613	0.038525	0.0224	0.9776	0.0224	0.016125
614	0.038525	0.0224	0.9776	0.0224	0.016125
615	0.038525	0.0224	0.9776	0.0224	0.016125
616	0.038525	0.0224	0.9776	0.0224	0.016125
617	0.038525	0.0224	0.9776	0.0224	0.016125
618	0.038525	0.0224	0.9776	0.0224	0.016125
619	0.038525	0.0224	0.9776	0.0224	0.016125
620	0.038525	0.0224	0.9776	0.0224	0.016125
621	0.038525	0.0224	0.9776	0.0224	0.016125
622	0.038525	0.0224	0.9776	0.0224	0.016125
623	0.038525	0.0224	0.9776	0.0224	0.016125
624	0.038525	0.0224	0.9776	0.0224	0.016125
625	0.038525	0.0224	0.9776	0.0224	0.016125
626	0.038525	0.0224	0.9776	0.0224	0.016125
627	0.038525	0.0224	0.9776	0.0224	0.016125
628	0.038525	0.0224	0.9776	0.0224	0.016125
629	0.038525	0.0224	0.9776	0.0224	0.016125
630	0.038525	0.0224	0.9776	0.0224	0.016125
631	0.038525	0.0224	0.9776	0.0224	0.016125
632	0.038525	0.0224	0.9776	0.0224	0.016125
633	0.038525	0.0224	0.9776	0.0224	0.016125
634	0.038525	0.0224	0.9776	0.0224	0.016125
635	0.038525	0.0224	0.9776	0.0224	0.016125
636	0.038525	0.0224	0.9776	0.0224	0.016125
637	0.038525	0.0224	0.9776	0.0224	0.016125
638	0.038525	0.0224	0.9776	0.0224	0.016125
639	0.038525	0.0224	0.9776	0.0224	0.016125
640	0.038525	0.0224	0.9776	0.0224	0.016125
641	0.038525	0.0224	0.9776	0.0224	0.016125
642	0.038525	0.0224	0.9776	0.0224	0.016125
643	0.038525	0.0224	0.9776	0.0224	0.016125
644	0.038525	0.0224	0.9776	0.0224	0.016125
645	0.038525	0.0224	0.9776	0.0224	0.016125
646	0.038525	0.0224	0.9776	0.0224	0.016125
647	0.038525	0.0224	0.9776	0.0224	0.016125
648	0.038525	0.0224	0.9776	0.0224	0.016125
649	0.038525	0.0224	0.9776	0.0224	0.016125
650	0.038525	0.0224	0.9776	0.0224	0.016125
651	0.038525	0.0224	0.9776	0.0224	0.016125
652	0.038525	0.0224	0.9776	0.0224	0.016125
653	0.038525	0.0224	0.9776	0.0224	0.016125
654	0.038525	0.0224	0.9776	0.0224	0.016125
655	0.038525	0.0224	0.9776	0.0224	0.016125
656	0.038525	0.0224	0.9776	0.0224	0.016125
657	0.038525	0.0224	0.9776	0.0224	0.016125
658	0.038525	0.0224	0.9776	0.0224	0.016125
659	0.038525	0.0224	0.9776	0.0224	0.016125
660	0.038525	0.0224	0.9776	0.0224	0.016125
661	0.038525	0.0224	0.9776	0.0224	0.016125
662	0.038525	0.0224	0.9776	0.0224	0.016125
663	0.038525	0.0224	0.9776	0.0224	0.016125
664	0.038525	0.0224	0.9776	0.0224	0.016125
665	0.038525	0.0224	0.9776	0.0224	0.016125
666	0.038525	0.0224	0.9776	0.0224	0.016125
667	0.038525	0.0224	0.9776	0.0224	0.016125
668	0.038525	0.0224	0.9776	0.0224	0.016125
669	0.038525	0.0224	0.9776	0.0224	0.016125
670	0.038525	0.0224	0.9776	0.0224	0.016125
671	0.038525	0.0224	0.9776	0.0224	0.016125
672	0.038525	0.0224	0.9776	0.0224	0.016125
673	0.038525	0.0224	0.9776	0.0224	0.016125
674	0.038525	0.0224	0.9776	0.0224	0.016125
675	0.038525	0.0224	0.9776	0.0224	0.016125
676	0.038525	0.0224	0.9776	0.0224	0.016125
677	0.038525	0.0224	0.9776	0.0224	0.016125
678	0.038525	0.0224	0.9776	0.0224	0.016125
679	0.038525	0.0224	0.9776	0.0224	0.016125
680	0.038525	0.0224	0.9776	0.0224	0.016125
681	0.038525	0.0224	0.9776	0.0224	0.016125
682	0.038525	0.0224	0.9776	0.0224	0.016125
683	0.038525	0.0224	0.9776	0.0224	0.016125
684	0.038525	0.0224	0.9776	0.0224	0.016125
685	0.038525	0.0224	0.9776	0.0224	0.016125
686	0.038525	0.0224	0.9776	0.0224	0.016125
687	0.038525	0.0224	0.9776	0.0224	0.016125
688	0.038525	0.0224	0.9776	0.0224	0.016125
689	0.038525	0.0224	0.9776	0.0224	0.016125
690	0.038525	0.0224	0.9776	0.0224	0.016125
691	0.038525	0.0224	0.9776	0.0224	0.016125
692	0.038525	0.0224	0.9776	0.0224	0.016125
693	0.038525	0.0224	0.9776	0.0224	0.016125
694	0.038525	0.0224	0.9776	0.0224	0.016125
695	0.038525	0.0224	0.9776	0.0224	0.016125
696	0.038525	0.0224	0.9776	0.0224	0.016125
697	0.038525	0.0224	0.9776	0.0224	0.016125
698	0.038525	0.0224	0.9776	0.0224	0.016125
699	0.038525	0.0224	0.9776	0.0224	0.016125
700	0.038525	0.0224	0.9776	0.0224	0.016125
701	0.038525	0.0224	0.9776	0.0224	0.016125
702	0.038525	0.0224	0.9776	0.0224	0.016125
703	0.038525	0.0224	0.9776	0.0224	0.016125
704	0.038525	0.0224	0.9776	0.0224	0.016125
705	0.038525	0.0224	0.9776	0.0224	0.016125
706	0.038525	0.0224	0.9776	0.0224	0.016125
707	0.038525	0.0224	0.9776	0.0224	0.016125
708	0.038525	0.0224	0.9776	0.0224	0.016125
709	0.038525	0.0224	0.9776	0.0224	0.016125
710	0.038525	0.0224	0.9776	0.0224	0.016125
711	0.038525	0.0224	0.9776	0.0224	0.016125
712	0.038525	0.0224	0.9776	0.0224	0.016125
713	0.038525	0.0224	0.9776	0.0224	0.016125
714	0.038525	0.0224	0.9776	0.0224	0.016125
715	0.038525	0.0224	0.9776	0.0224	0.016125
716	0.038525	0.0224	0.9776	0.0224	0.016125
717	0.038525	0.0224	0.9776	0.0224	0.016125
718	0.038525	0.0224	0.9776	0.0224	0.016125
719	0.038525	0.0224	0.9776	0.0224	0.016125
720	0.038525	0.0224	0.9776	0.0224	0.016125
721	0.038525	0.0224	0.9776	0.0224	0.016125
722	0.038525	0.0224	0.9776	0.0224	0.016125
723	0.038525	0.0224	0.9776	0.0224	0.016125
724	0.038525	0.0224	0.9776	0.0224	0.016125
725	0.038525	0.0224	0.9776	0.0224	0.016125
726	0.038525	0.0224	0.9776	0.0224	0.016125
727	0.038525	0.0224	0.9776	0.0224	0.016125
728	0.038525	0.0224	0.9776	0.0224	0.016125
729	0.038525	0.0224	0.9776	0.0224	0.016125
730	0.038525	0.0224	0.9776	0.0224	0.016125
731	0.038525	0.0224	0.9776	0.0224	0.016125
732	0.038525	0.0224	0.9776	0.0224	0.016125
733	0.038525	0.0224	0.9776	0.0224	0.016125
734	0.038525	0.0224	0.9776	0.0224	0.016125
735	0.038525	0.0224	0.9776	0.0224	0.016125
736	0.038525	0.0224	0.9776	0.0224	0.016125
737	0.038525	0.0224	0.9776	0.0224	0.016125
738	0.038525	0.0224	0.9776	0.0224	0.016125
739	0.038525	0.0224	0.9776	0.0224	0.016125
740	0.038525	0.0224	0.9776	0.0224	0.016125
741	0.038525	0.0224	0.9776	0.0224	0.016125
742	0.038525	0.0224	0.9776	0.0224	0.016125
743	0.038525	0.0224	0.9776	0.0224	0.016125
744	0.038525	0.0224	0.9776	0.0224	0.016125
745	0.038525	0.0224	0.9776	0.0224	0.016125
746	0.038525	0.0224	0.9776	0.0224	0.016125
747	0.038525	0.0224	0.9776	0.0224	0.016125
748	0.038525	0.0224	0.9776	0.0224	0.016125
749	0.038525	0.0224	0.9776	0.0224	0.016125
750	0.038525	0.0224	0.9776	0.0224	0.016125
751	0.038525	0.0224	0.9776	0.0224	0.016125
752	0.038525	0.0224	0.9776	0.0224	0.016125
753	0.038525	0.0224	0.9776	0.0224	0.016125
754	0.038525	0.0224	0.9776	0.0224	0.016125
755	0.038525	0.0224	0.9776	0.0224	0.016125
756	0.038525	0.0224	0.9776	0.0224	0.016125
757	0.038525	0.0224	0.9776	0.0224	0.016125
758	0.038525	0.0224	0.9776	0.0224	0.016125
759	0.038525	0.0224	0.9776	0.0224	0.016125
760	0.038525	0.0224	0.9776	0.0224	0.016125
761	0.038525	0.0224	0.9776	0.0224	0.016125
762	0.038525	0.0224	0.9776	0.0224	0.016125
763	0.038525	0.0224	0.9776	0.0224	0.016125
764	0.038525	0.0224	0.9776	0.0224	0.016125
765	0.038525	0.0224	0.9776	0.0224	0.016125
766	0.038525	0.0224	0.9776	0.0224	0.016125
767	0.038525	0.0224	0.9776	0.0224	0.016125
768	0.038525	0.0224	0.9776	0.0224	0.016125
769	0.038525	0.0224	0.9776	0.0224	0.016125
770	0.038525	0.0224	0.9776	0.0224	0.016125
771	0.038525	0.0224	0.9776	0.0224	0.016125
772	0.038525	0.0224	0.9776	0.0224	0.016125
773	0.038525	0.0224	0.9776	0.0224	0.016125
774	0.038525	0.0224	0.9776	0.0224	0.016125
775	0.038525	0.0224	0.9776	0.0224	0.016125
776	0.038525	0.0224	0.9776	0.0224	0.016125
777	0.038525	0.0224	0.9776	0.0224	0.016125
778	0.038525	0.0224	0.9776	0.0224	0.016125
779	0.038525	0.0224	0.9776	0.0224	0.016125
780	0.038525	0.0224	0.9776	0.0224	0.016125
781	0.038525	0.0224	0.9776	0.0224	0.016125
782	0.038525	0.0224	0.9776	0.0224	0.016125
783	0.038525	0.0224	0.9776	0.0224	0.016125
784	0.038525	0.0224	0.9776	0.0224	0.016125
785	0.038525	0.0224	0.9776	0.0224	0.016125
786	0.038525	0.0224	0.9776	0.0224	0.016125
787	0.038525	0.0224	0.9776	0.0224	0.016125
788	0.038525	0.0224	0.9776	0.0224	0.016125
789	0.038525	0.0224	0.9776	0.0224	0.016125
790	0.038525	0.0224	0.9776	0.0224	0.016125
791	0.038525	0.0224	0.9776	0.0224	0.016125
792	0.038525	0.0224	0.9776	0.0224	0.016125
793	0.038525	0.0224	0.9776	0.0224	0.016125
794	0.038525	0.0224	0.9776	0.0224	0.016125
795	0.038525	0.0224	0.9776	0.0224	0.016125
796	0.038525	0.0224	0.9776	0.0224	0.016125
797	0.038525	0.0224	0.9776	0.0224	0.016125
798	0.038525	0.0224	0.9776	0.0224	0.016125
799	0.038525	0.0224	0.9776	0.0224	0.016125
800	0.038525	0.0224	0.9776	0.0224	0.016125
801	0.038525	0.0224	0.9776	0.0224	0.016125
802	0.038525	0.0224	0.9776	0.0224	0.016125
803	0.038525	0.0224	0.9776	0.0224	0.016125
804	0.038525	0.0224	0.9776	0.0224	0.016125
805	0.038525	0.0224	0.9776	0.0224	0.016125
806	0.038525	0.0224	0.9776	0.0224	0.016125
807	0.038525	0.0224	0.9776	0.0224	0.016125
808	0.038525	0.0224	0.9776	0.0224	0.016125
809	0.038525	0.0224	0.9776	0.0224	0.016125
810	0.038525	0.0224	0.9776	0.0224	0.016125
811	0.038525	0.0224	0.9776	0.0224	0.016125
812	0.038525	0.0224	0.9776	0.0224	0.016125
813	0.038525	0.0224	0.9776	0.0224	0.016125
814	0.038525	0.0224	0.9776	0.0224	0.016125
815	0.038525	0.0224	0.9776	0.0224	0.016125
816	0.038525	0.0224	0.9776	0.0224	0.016125
817	0.038525	0.0224	0.9776	0.0224	0.016125
818	0.038525	0.0224	0.9776	0.0224	0.016125
819	0.038525	0.0224	0.9776	0.0224	0.016125
820	0.038525	0.0224	0.9776	0.0224	0.016125
821	0.038525	0.0224	0.9776	0.0224	0.016125
822	0.038525	0.0224	0.9776	0.0224	0.016125
823	0.038525	0.0224	0.9776	0.0224	0.016125
824	0.038525	0.0224	0.9776	0.0224	0.016125
825	0.038525	0.0224	0.9776	0.0224	0.016125
826	0.038525	0.0224	0.9776	0.0224	0.016125
827	0.038525	0.0224	0.9776	0.0224	0.016125
828	0.038525	0.0224	0.9776	0.0224	0.016125
829	0.038525	0.0224	0.9776	0.0224	0.016125
830	0.038525	0.0224	0.9776	0.0224	0.016125
831	0.038525	0.0224	0.9776	0.0224	0.016125
832	0.038525	0.0224	0.9776	0.0224	0.016125
833	0.038525	0.0224	0.9776	0.0224	0.016125
834	0.038525	0.0224	0.9776	0.0224	0.016125
835	0.038525	0.0224	0.9776	0.0224	0.016125
836	0.038525	0.0224	0.9776	0.0224	0.016125
837	0.038525	0.0224	0.9776	0.0224	0.016125
838	0.038525	0.0224	0.9776	0.0224	0.016125
839	0.038525	0.0224	0.9776	0.0224	0.016125
840	0.038525	0.0224	0.9776	0.0224	0.016125
841	0.038525	0.0224	0.9776	0.0224	0.016125
842	0.038525	0.0224	0.9776	0.0224	0.016125
843	0.038525	0.0224	0.9776	0.0224	0.016125
844	0.038525	0.0224	0.9776	0.0224	0.016125
845	0.038525	0.0224	0.9776	0.0224	0.016125
846	0.038525	0.0224	0.9776	0.0224	0.016125
847	0.038525	0.0224	0.9776	0.0224	0.016125
848	0.038525	0.0224	0.9776	0.0224	0.016125
849	0.038525	0.0224	0.9776	0.0224	0.016125
850	0.038525	0.0224	0.9776	0.0224	0.016125
851	0.038525	0.0224	0.9776	0.0224	0.016125
852	0.038525	0.0224	0.9776	0.0224	0.016125
853	0.038525	0.0224	0.9776	0.0224	0.016125
854	0.038525	0.0224	0.9776	0.0224	0.016125
855	0.038525	0.0224	0.9776	0.0224	0.016125
856	0.038525	0.0224	0.9776	0.0224	0.016125
857	0.038525	0.0224	0.9776	0.0224	0.016125
858	0.038525	0.0224	0.9776	0.0224	0.016125
859	0.038525	0.0224	0.9776	0.0224	0.016125
860	0.038525	0.0224	0.9776	0.0224	0.016125
861	0.038525	0.0224	0.9776	0.0224	0.016125
862	0.038525	0.0224	0.9776	0.0224	0.016125
863	0.038525	0.0224	0.9776	0.0224	0.016125
864	0.038525	0.0224	0.9776	0.0224	0.016125
865	0.038525	0.0224	0.9776	0.0224	0.016125
866	0.038525	0.0224	0.9776	0.0224	0.016125
867	0.038525	0.0224	0.9776	0.0224	0.016125
868	0.038525	0.0224	0.9776	0.0224	0.016125
869	0.038525	0.0224	0.9776	0.0224	0.016125
870	0.038525	0.0224	0.9776	0.0224	0.016125
871	0.038525	0.0224	0.9776	0.0224	0.016125
872	0.038525	0.0224	0.9776	0.0224	0.016125
873	0.038525	0.0224	0.9776	0.0224	0.016125
874	0.038525	0.0224	0.9776	0.0224	0.016125
875	0.038525	0.0224	0.9776	0.0224	0.016125
876	0.038525	0.0224	0.9776	0.0224	0.016125
877	0.038525	0.0224	0.9776	0.0224	0.016125
878	0.038525	0.0224	0.9776	0.0224	0.016125
879	0.038525	0.0224	0.9776	0.0224	0.016125
880	0.038525	0.0224	0.9776	0.0224	0.016125
881	0.038525	0.0224	0.9776	0.0224	0.016125
882	0.038525	0.0224	0.9776	0.0224	0.016125
883	0.038525	0.0224	0.9776	0.0224	0.016125
884	0.038525	0.0224	0.9776	0.0224	0.016125
885	0.038525	0.0224	0.9776	0.0224	0.016125
886	0.038525	0.0224	0.9776	0.0224	0.016125
887	0.038525	0.0224	0.9776	0.0224	0.016125
888	0.038525	0.0224	0.9776	0.0224	0.016125
889	0.038525	0.0224	0.9776	0.0224	0.016125
890	0.038525	0.0224	0.9776	0.0224	0.016125
891	0.038525	0.0224	0.9776	0.0224	0.016125
892	0.038525	0.0224	0.9776	0.0224	0.016125
893	0.038525	0.0224	0.9776	0.0224	0.016125
894	0.038525	0.0224	0.9776	0.0224	0.016125
895	0.038525	0.0224	0.9776	0.0224	0.016125
896	0.038525	0.0224	0.9776	0.0224	0.016125
897	0.038525	0.0224	0.9776	0.0224	0.016125
898	0.038525	0.0224	0.9776	0.0224	0.016125
899	0.038525	0.0224	0.9776	0.0224	0.016125
900	0.038525	0.0224	0.9776	0.0224	0.016125
901	0.038525	0.0224	0.9776	0.0224	0.016125
902	0.038525	0.0224	0.9776	0.0224	0.016125
903	0.038525	0.0224	0.9776	0.0224	0.016125
904	0.038525	0.0224	0.9776	0.0224	0.016125
905	0.038525	0.0224	0.9776	0.0224	0.016125
906	0.038525	0.0224	0.9776	0.0224	0.016125
907	0.038525	0.0224	0.9776	0.0224	0.016125
908	0.038525	0.0224	0.9776	0.0224	0.016125
909	0.038525	0.0224	0.9776	0.0224	0.016125
910	0.038525	0.0224	0.9776	0.0224	0.016125
911	0.038525	0.0224	0.9776	0.0224	0.016125
912	0.038525	0.0224	0.9776	0.0224	0.016125
913	0.038525	0.0224	0.9776	0.0224	0.016125
914	0.038525	0.0224	0.9776	0.0224	0.016125
915	0.038525	0.0224	0.9776	0.0224	0.016125
916	0.038525	0.0224	0.9776	0.0224	0.016125
917	0.038525	0.0224	0.9776	0.0224	0.016125
918	0.038525	0.0224	0.9776	0.0224	0.016125
919	0.038525	0.0224	0.9776	0.0224	0.016125
920	0.038525	0.0224	0.9776	0.0224	0.016125
921	0.038525	0.0224	0.9776	0.0224	0.016125
922	0.038525	0.0224	0.9776	0.0224	0.016125
923	0.038525	0.0224	0.9776	0.0224	0.016125
924	0.038525	0.0224	0.9776	0.0224	0.016125
925	0.038525	0.0224	0.9776	0.0224	0.016125
926	0.038525	0.0224	0.9776	0.0224	0.016125
927	0.038525	0.0224	0.9776	0.0224	0.016125
928	0.038525	0.0224	0.9776	0.0224	0.016125
929	0.038525	0.0224	0.9776	0.0224	0.016125
930	0.038525	0.0224	0.9776	0.0224	0.016125
931	0.038525	0.0224	0.9776	0.0224	0.016125
932	0.038525	0.0224	0.9776	0.0224	0.016125
933	0.038525	0.0224	0.9776	0.0224	0.016125
934	0.038525	0.0224	0.9776	0.0224	0.016125
935	0.038525	0.0224	0.9776	0.0224	0.016125
936	0.038525	0.0224	0.9776	0.0224	0.016125
937	0.038525	0.0224	0.9776	0.0224	0.016125
938	0.038525	0.0224	0.9776	0.0224	0.016125
939	0.038525	0.0224	0.9776	0.0224	0.016125
940	0.038525	0.0224	0.9776	0.0224	0.016125
941	0.038525	0.0224	0.9776	0.0224	0.016125
942	0.038525	0.0224	0.9776	0.0224	0.016125
943	0.038525	0.0224	0.9776	0.0224	0.016125
944	0.038525	0.0224	0.9776	0.0224	0.016125
945	0.038525	0.0224	0.9776	0.0224	0.016125
946	0.038525	0.0224	0.9776	0.0224	0.016125
947	0.038525	0.0224	0.9776	0.0224	0.016125
948	0.038525	0.0224	0.9776	0.0224	0.016125
949	0.038525	0.0224	0.9776	0.0224	0.016125
950	0.038525	0.0224	0.9776	0.0224	0.016125
951	0.038525	0.0224	0.9776	0.0224	0.016125
952	0.038525	0.0224	0.9776	0.0224	0.016125
953	0.038525	0.0224	0.9776	0.0224	0.016125
954	0.038525	0.0224	0.9776	0.0224	0.016125
955	0.038525	0.0224	0.9776	0.0224	0.016125
956	0.038525	0.0224	0.9776	0.0224	0.016125
957	0.038525	0.0224	0.9776	0.0224	0.016125
958	0.038525	0.0224	0.9776	0.0224	0.016125
959	0.038525	0.0224	0.9776	0.0224	0.016125
960	0.038525	0.0224	0.9776	0.0224	0.016125
961	0.038525	0.0224	0.9776	0.0224	0.016125
962	0.038525	0.0224	0.9776	0.0224	0.016125
963	0.038525	0.0224	0.9776	0.0224	0.016125
964	0.038525	0.0224	0.9776	0.0224	0.016125
965	0.038525	0.0224	0.9776	0.0224	0.016125
966	0.038525	0.0224	0.9776	0.0224	0.016125
967	0.038525	0.0224	0.9776	0.0224	0.016125
968	0.038525	0.0224	0.9776	0.0224	0.016125
969	0.038525	0.0224	0.9776	0.0224	0.016125
970	0.038525	0.0224	0.9776	0.0224	0.016125
971	0.038525	0.0224	0.9776	0.0224	0.016125
972	0.038525	0.0224	0.9776	0.0224	0.016125
973	0.038525	0.0224	0.9776	0.0224	0.016125
974	0.038525	0.0224	0.9776	0.0224	0.016125
975	0.038525	0.0224	0.9776	0.0224	0.016125
976	0.038525	0.0224	0.9776	0.0224	0.016125
977	0.038525	0.0224	0.9776	0.0224	0.016125
978	0.038525	0.0224	0.9776	0.0224	0.016125
979	0.038525	0.0224	0.9776	0.0224	0.016125
980	0.038525	0.0224	0.9776	0.0224	0.016125
981	0.038525	0.0224	0.9776	0.0224	0.016125
982	0.038525	0.0224	0.9776	0.0224	0.016125
983	0.038525	0.0224	0.9776	0.0224	0.016125
984	0.038525	0.0224	0.9776	0.0224	0.016125
985	0.038525	0.0224	0.9776	0.0224	0.016125
986	0.038525	0.0224	0.9776	0.0224	0.016125
987	0.038525	0.0224	0.9776	0.0224	0.016125
988	0.038525	0.0224	0.9776	0.0224	0.016125
989	0.038525	0.0224	0.9776	0.0224	0.016125
990	0.038525	0.0224	0.9776	0.0224	0.016125
991	0.038525	0.0224	0.9776	0.0224	0.016125
992	0.038525	0.0224	0.9776	0.0224	0.016125
993	0.038525	0.0224	0.9776	0.0224	0.016125
994	0.038525	0.0224	0.9776	0.0224	0.016125
995	0.038525	0.0224	0.9776	0.0224	0.016125
996	0.038525	0.0224	0.9776	0.0224	0.016125
997	0.038525	0.0224	0.9776	0.0224	0.016125
998	0.038525	0.0224	0.9776	0.0224	0.016125
999	0.038525	0.0224	0.9776	0.0224	0.016125
1000	0.038525	0.0224	0.9776	0.0224	0.016125
1001	0.038525	0.0224	0.9776	0.0224	0.016125
1002	0.038525	0.0224	0.9776	0.0224	0.016125
1003	0.038525	0.0224	0.9776	0.0224	0.016125
1004	0.038525	0.0224	0.9776	0.0224	0.016125
1005	0.038525	0.0224	0.9776	0.0224	0.016125
1006	0.038525	0.0224	0.9776	0.0224	0.016125
1007	0.038525	0.0224	0.9776	0.0224	0.016125
1008	0.038525	0.0224	0.9776	0.0224	0.016125
1009	0.038525	0.0224	0.9776	0.0224	0.016125
1010	0.038525	0.0224	0.9776	0.0224	0.016125
1011	0.038525	0.0224	0.9776	0.0224	0.016125
1012	0.038525	0.0224	0.9776	0.0224	0.016125
1013	0.038525	0.0224	0.9776	0.0224	0.016125
1014	0.038525	0.0224	0.9776	0.0224	0.016125
1015	0.038525	0.0224	0.9776	0.0224	0.016125
1016	0.038525	0.0224	0.9776	0.0224	0.016125
1017	0.038525	0.0224	0.9776	0.0224	0.016125
1018	0.038525	0.0224	0.9776	0.0224	0.016125
1019	0.038525	0.0224	0.9776	0.0224	0.016125
1020	0.038525	0.0224	0.9776	0.0224	0.016125
1021	0.038525	0.0224	0.9776	0.0224	0.016125
1022	0.038525	0.0224	0.9776	0.0224	0.016125
1023	0.038525	0.0224	0.9776	0.0224	0.016125
1024	0.038525	0.0224	0.9776	0.0224	0.016125
1025	0.038525	0.0224	0.9776	0.0224	0.016125
1026	0.038525	0.0224	0.9776	0.0224	0.016125
1027	0.038525	0.0224	0.9776	0.0224	0.016125
1028	0.038525	0.0224	0.9776	0.0224	0.016125
1029	0.038525	0.0224	0.9776	0.0224	0.016125
1030	0.038525	0.0224	0.9776	0.0224	0.016125
1031	0.038525	0.0224	0.9776	0.0224	0.016125
1032	0.038525	0.0224	0.9776	0.0224	0.016125
1033	0.038525	0.0224	0.9776	0.0224	0.016125
1034	0.038525	0.0224	0.9776	0.0224	0.016125
1035	0.038525	0.0224	0.9776	0.0224	0.016125
1036	0.038525	0.0224	0.9776	0.0224	0.016125
1037	0.038525	0.0224	0.9776	0.0224	0.016125
1038	0.038525	0.0224	0.9776	0.0224	0.016125
1039	0.038525	0.0224	0.9776	0.0224	0.016125
1040	0.038525	0.0224	0.9776	0.0224	0.016125
1041	0.038525	0.0224	0.9776	0.0224	0.016125
1042	0.038525	0.0224	0.9776	0.0224	0.016125
1043	0.038525	0.0224	0.9776	0.0224	0.016125
1044	0.038525	0.0224	0.9776	0.0224	0.016125
1045	0.038525	0.0224	0.9776	0.0224	0.016125
1046	0.038525	0.0224	0.9776	0.0224	0.016125
1047	0.038525	0.0224	0.9776	0.0224	0.016125
1048	0.038525	0.0224	0.9776	0.0224	0.016125
1049	0.038525	0.0224	0.9776	0.0224	0.016125
1050	0.038525	0.0224	0.9776	0.0224	0.016125
1051	0.038525	0.0224	0.9776	0.0224	0.016125
1052	0.038525	0.0224	0.9776	0.0224	0.016125
1053	0.038525	0.0224	0.9776	0.0224	0.016125
1054	0.038525	0.0224	0.9776	0.0224	0.016125
1055	0.038525	0.0224	0.9776	0.0224	0.016125
1056	0.038525	0.0224	0.9776	0.0224	0.016125
1057	0.038525	0.0224	0.9776	0.0224	0.016125
1058	0.038525	0.0224	0.9776	0.0224	0.016125
1059	0.038525	0.0224	0.9776	0.0224	0.016125
1060	0.038525	0.0224	0.9776	0.0224	0.016125
1061	0.038525	0.0224	0.9776	0.0224	0.016125
1062	0.038525	0.0224	0.9776	0.0224	0.016125
1063	0.038525	0.0224	0.9776	0.0224	0.016125
1064	0.038525	0.0224	0.9776	0.0224	0.016125
1065	0.038525	0.0224	0.9776	0.0224	0.016125
1066	0.038525	0.0224	0.9776	0.0224	0.016125
1067	0.038525	0.0224	0.9776	0.0224	0.016125
1068	0.038525	0.0224	0.9776	0.0224	0.016125
1069	0.038525	0.0224	0.9776	0.0224	0.016125
1070	0.038525	0.0224	0.9776	0.0224	0.016125
1071	0.038525	0.0224	0.9776	0.0224	0.016125
1072	0.038525	0.0224	0.9776	0.0224	0.016125
1073	0.038525	0.0224	0.9776	0.0224	0.016125
1074	0.038525	0.0224	0.9776	0.0224	0.016125
1075	0.038525	0.0224	0.9776	0.0224	0.016125
1076	0.038525	0.0224	0.9776	0.0224	0.016125
1077	0.038525	0.0224	0.9776	0.0224	0.016125
1078	0.038525	0.0224	0.9776	0.0224	0.016125
1079	0.038525	0.0224	0.9776	0.0224	0.016125
1080	0.038525	0.0224	0.9776	0.0224	0.016125
1081	0.038525	0.0224	0.9776	0.0224	0.016125
1082	0.038525	0.0224	0.9776	0.0224	0.016125
1083	0.038525	0.0224	0.9776	0.0224	0.016125
1084	0.038525	0.0224	0.9776	0.0224	0.016125
1085	0.038525	0.0224	0.9776	0.0224	0.016125
1086	0.038525	0.0224	0.9776	0.0224	0.016125
1087	0.038525	0.0224	0.9776	0.0224	0.016125
1088	0.038525	0.0224	0.9776	0.0224	0.016125
1089	0.038525	0.0224	0.9776	0.0224	0.016125
1090	0.038525	0.0224	0.9776	0.0224	0.016125
1091	0.038525	0.0224	0.9776	0.0224	0.016125
1092	0.038525	0.0224	0.9776	0.0224	0.016125
1093	0.038525	0.0224	0.9776	0.0224	0.016125
1094	0.038525	0.0224	0.9776	0.0224	0.016125
1095	0.038525	0.0224	0.9776	0.0224	0.016125
1096	0.038525	0.0224	0.9776	0.0224	0.016125
1097	0.038525	0.0224	0.9776	0.0224	0.016125
1098	0.038525	0.0224	0.9776	0.0224	0.016125
1099	0.038525	0.0224	0.9776	0.0224	0.016125
1100	0.038525	0.0224	0.9776	0.0224	0.016125
1101	0.038525	0.0224	0.9776	0.0224	0.016125
1102	0.038525	0.0224	0.9776	0.0224	0.016125
1103	0.038525	0.0224	0.9776	0.0224	0.016125
1104	0.038525	0.0224	0.9776	0.0224	0.016125
1105	0.038525	0.0224	0.9776	0.0224	0.016125
1106	0.038525	0.0224	0.9776	0.0224	0.016125
1107	0.038525	0.0224	0.9776	0.0224	0.016125
1108	0.038525	0.0224	0.9776	0.0224	0.016125
1109	0.038525	0.0224	0.9776	0.0224	0.016125
1110	0.038525	0.0224	0.9776	0.0224	0.016125
1111	0.038525	0.0224	0.9776	0.0224	0.016125
1112	0.038525	0.0224	0.9776	0.0224	0.016125
1113	0.038525	0.0224	0.9776	0.0224	0.016125
1114	0.038525	0.0224	0.9776	0.0224	0.016125
1115	0.038525	0.0224	0.9776	0.0224	0.016125
1116	0.038525	0.0224	0.9776	0.0224	0.016125
1117	0.038525	0.0224	0.9776	0.0224	0.016125
1118	0.038525	0.0224	0.9776	0.0224	0.016125
1119	0.038525	0.0224	0.9776	0.0224	0.016125
1120	0.038525	0.0224	0.9776	0.0224	0.016125
1121	0.038525	0.0224	0.9776	0.0224	0.016125
1122	0.038525	0.0224	0.9776	0.0224	0.016125
1123	0.038525	0.0224	0.9776	0.0224	0.016125
1124	0.038525	0.0224	0.9776	0.0224	0.016125
1125	0.038525	0.0224	0.9776	0.0224	0.016125
1126	0.038525	0.0224	0.9776	0.0224	0.016125
1127	0.038525	0.0224	0.9776	0.0224	0.016125
1128	0.038525	0.0224	0.9776	0.0224	0.016125
1129	0.038525	0.0224	0.9776	0.0224	0.016125
1130	0.038525	0.0224	0.9776	0.0224	0.016125
1131	0.038525	0.0224	0.9776	0.0224	0.016125
1132	0.038525	0.0224	0.9776	0.0224	0.016125
1133	0.038525	0.0224	0.9776	0.0224	0.016125
1134	0.038525	0.0224	0.9776	0.0224	0.016125
1135	0.038525	0.0224	0.9776	0.0224	0.016125
1136	0.038525	0.0224	0.9776	0.0224	0.016125
1137	0.038525	0.0224	0.9776	0.0224	0.016125
1138	0.038525	0.0224	0.9776	0.0224	0.016125
1139	0.038525	0.0224	0.9776	0.0224	0.016125
1140	0.038525	0.0224	0.9776	0.0224	0.016125
1141	0.038525	0.0224	0.9776	0.0224	0.016125
1142	0.038525	0.0224	0.9776	0.0224	0.016125
1143	0.038525	0.0224	0.9776	0.0224	0.016125
1144	0.038525	0.0224	0.9776	0.0224	0.016125
1145	0.038525	0.0224	0.9776	0.0224	0.016125
1146	0.038525	0.0224	0.9776	0.0224	0.016125
1147	0.038525	0.0224	0.9776	0.0224	0.016125
1148	0.038525	0.0224	0.9776	0.0224	0.016125
1149	0.038525	0.0224	0.9776	0.0224	0.016125
1150	0.038525	0.0224	0.9776	0.0224	0.016125
1151	0.038525	0.0224	0.9776	0.0224	0.016125
1152	0.038525	0.0224	0.9776	0.0224	0.016125
1153	0.038525	0.0224	0.9776	0.0224	0.016125
1154	0.038525	0.0224	0.9776	0.0224	0.016125
1155	0.038525	0.0224	0.9776	0.0224	0.016125
1156	0.038525	0.0224	0.9776	0.0224	0.016125
1157	0.038525	0.0224	0.9776	0.0224	0.016125
1158	0.038525	0.0224	0.9776	0.0224	0.016125
1159	0.038525	0.0224	0.9776	0.0224	0.016125
1160	0.038525	0.0224	0.9776	0.0224	0.016125
1161	0.038525	0.0224	0.9776	0.0224	0.016125
1162	0.038525	0.0224	0.9776	0.0224	0.016125
1163	0.038525	0.0224	0.9776	0.0224	0.016125
1164	0.038525	0.0224	0.9776	0.0224	0.016125
1165	0.038525	0.0224	0.9776	0.0224	0.016125
1166	0.038525	0.0224	0.9776	0.0224	0.016125
1167	0.038525	0.0224	0.9776	0.0224	0.016125
1168	0.038525	0.0224	0.9776	0.0224	0.016125
1169	0.038525	0.0224	0.9776	0.0224	0.016125
1170	0.038525	0.0224	0.9776	0.0224	0.016125
1171	0.038525	0.0224	0.9776	0.0224	0.016125
1172	0.038525	0.0224	0.9776	0.0224	0.016125
1173	0.038525	0.0224	0.9776	0.0224	0.016125
1174	0.038525	0.0224	0.9776	0.0224	0.016125
1175	0.038525	0.0224	0.9776	0.0224	0.016125
1176	0.038525	0.0224	0.9776	0.0224	0.016125
1177	0.038525	0.0224	0.9776	0.0224	0.016125
1178	0.038525	0.0224	0.9776	0.0224	0.016125
1179	0.038525	0.0224	0.9776	0.0224	0.016125
1180	0.038525	0.0224	0.9776	0.0224	0.016125
1181	0.038525	0.0224	0.9776	0.0224	0.016125
1182	0.038525	0.0224	0.9776	0.0224	0.016125
1183	0.038525	0.0224	0.9776	0.0224	0.016125
1184	0.038525	0.0224	0.9776	0.0224	0.016125
1185	0.038525	0.0224	0.9776	0.0224	0.016125
1186	0.038525	0.0224	0.9776	0.0224	0.016125
1187	0.038525	0.0224	0.9776	0.0224	0.016125
1188	0.038525	0.0224	0.9776	0.0224	0.016125
1189	0.038525	0.0224	0.9776	0.0224	0.016125
1190	0.038525	0.0224	0.9776	0.0224	0.016125
1191	0.038525	0.0224	0.9776	0.0224	0.016125
1192	0.038525	0.0224	0.9776	0.0224	0.016125
1193	0.038525	0.0224	0.9776	0.0224	0.016125
1194	0.038525	0.0224	0.9776	0.0224	0.016125
1195	0.038525	0.0224	0.9776	0.0224	0.016125
1196	0.038525	0.0224	0.9776	0.0224	0.016125
1197	0.038525	0.0224	0.9776	0.0224	0.016125
1198	0.038525	0.0224	0.9776	0.0224	0.016125
1199	0.038525	0.0224	0.9776	0.0224	0.016125
1200	0.038525	0.0224	0.9776	0.0224	0.016125
1201	0.038525	0.0224	0.9776	0.0224	0.016125
1202	0.038525	0.0224	0.9776	0.0224	0.016125
1203	0.038525	0.0224	0.9776	0.0224	0.016125
1204	0.038525	0.0224	0.9776	0.0224	0.016125
1205	0.038525	0.0224	0.9776	0.0224	0.016125
1206	0.038525	0.0224	0.9776	0.0224	0.016125
1207	0.038525	0.0224	0.9776	0.0224	0.016125
1208	0.038525	0.0224	0.9776	0.0224	0.016125
1209	0.038525	0.0224	0.9776	0.0224	0.016125
1210	0.038525	0.0224	0.9776	0.0224	0.016125
1211	0.038525	0.0224	0.9776	0.0224	0.016125
1212	0.038525	0.0224	0.9776	0.0224	0.016125
1213	0.038525	0.0224	0.9776	0.0224	0.016125
1214	0.038525	0.0224	0.9776	0.0224	0.016125
1215	0.038525	0.0224	0.9776	0.0224	0.016125
1216	0.038525	0.0224	0.9776	0.0224	0.016125
1217	0.038525	0.0224	0.9776	0.0224	0.016125
1218	0.038525	0.0224	0.9776	0.0224	0.016125
1219	0.038525	0.0224	0.9776	0.0224	0.016125
1220	0.038525	0.0224	0.9776	0.0224	0.016125
1221	0.038525	0.0224	0.9776	0.0224	0.016125
1222	0.038525	0.0224	0.9776	0.0224	0.016125
1223	0.038525	0.0224	0.9776	0.0224	0.016125
1224	0.038525	0.0224	0.9776	0.0224	0.016125
1225	0.038525	0.0224	0.9776	0.0224	0.016125
1226	0.038525	0.0224	0.9776	0.0224	0.016125
1227	0.038525	0.0224	0.9776	0.0224	0.016125
1228	0.038525	0.0224	0.9776	0.0224	0.016125
1229	0.038525	0.0224	0.9776	0.0224	0.016125
1230	0.038525	0.0224	0.9776	0.0224	0.016125
1231	0.038525	0.0224	0.9776	0.0224	0.016125
1232	0.038525	0.0224	0.9776	0.0224	0.016125
1233	0.038525	0.0224	0.9776	0.0224	0.016125
1234	0.038525	0.0224	0.9776	0.0224	0.016125
1235	0.038525	0.0224	0.9776	0.0224	0.016125
1236	0.038525	0.0224	0.9776	0.0224	0.016125
1237	0.038525	0.0224	0.9776	0.0224	0.016125
1238	0.038525	0.0224	0.9776	0.0224	0.016125
1239	0.038525	0.0224	0.9776	0.0224	0.016125
1240	0.038525	0.0224	0.9776	0.0224	0.016125
1241	0.038525	0.0224	0.9776	0.0224	0.016125
1242	0.038525	0.0224	0.9776	0.0224	0.016125
1243	0.038525	0.0224	0.9776	0.0224	0.016125
1244	0.038525	0.0224	0.9776	0.0224	0.016125
1245	0.038525	0.0224	0.9776	0.0224	0.016125
1246	0.038525	0.0224	0.9776	0.0224	0.016125
1247	0.038525	0.0224	0.9776	0.0224	0.016125
1248	0.038525	0.0224	0.9776	0.0224	0.016125
1249	0.038525	0.0224	0.9776	0.0224	0.016125
1250	0.038525	0.0224	0.9776	0.0224	0.016125
1251	0.038525	0.0224	0.9776	0.0224	0.016125
1252	0.038525	0.0224	0.9776	0.0224	0.016125
1253	0.038525	0.0224	0.9776	0.0224	0.016125
1254	0.038525	0.0224	0.9776	0.0224	0.016125
1255	0.038525	0.0224	0.9776	0.0224	0.016125
1256	0.038525	0.0224	0.9776	0.0224	0.016125
1257	0.038525	0.0224	0.9776	0.0224	0.016125
1258	0.038525	0.0224	0.9776	0.0224	0.016125
1259	0.038525	0.0224	0.9776	0.0224	0.016125
1260	0.038525	0.0224	0.9776	0.0224	0.016125
1261	0.038525	0.0224	0.9776	0.0224	0.016125
1262	0.038525	0.0224	0.9776	0.0224	0.016125
1263	0.038525	0.0224	0.9776	0.0224	0.016125
1264	0.038525	0.0224	0.9776	0.0224	0.016125
1265	0.038525	0.0224	0.9776	0.0224	0.016125
1266	0.038525	0.0224	0.9776	0.0224	0.016125
1267	0.038525	0.0224	0.9776	0.0224	0.016125
1268	0.038525	0.0224	0.9776	0.0224	0.016125
1269	0.038525	0.0224	0.9776	0.0224	0.016125
1270	0.038525	0.0224	0.9776	0.0224	0.016125
1271	0.038525	0.0224	0.9776	0.0224	0.016125
1272	0.038525	0.0224	0.9776	0.0224	0.016125
1273	0.038525	0.0224	0.9776	0.0224	0.016125
1274	0.038525	0.0224	0.9776	0.0224	0.016125
1275	0.038525	0.0224	0.9776	0.0224	0.016125
1276	0.038525	0.0224	0.9776	0.0224	0.016125
1277	0.038525	0.0224	0.9776	0.0224	0.016125
1278	0.038525	0.0224	0.9776	0.0224	0.016125
1279	0.038525	0.0224	0.9776	0.0224	0.016125
1280	0.038525	0.0224	0.9776	0.0224	0.016125
1281	0.038525	0.0224	0.9776	0.0224	0.016125
1282	0.038525	0.0224	0.9776	0.0224	0.016125
1283	0.038525	0.0224	0.9776	0.0224	0.016125
1284	0.038525	0.0224	0.9776	0.0224	0.016125
1285	0.038525	0.0224	0.9776	0.0224	0.016125
1286	0.038525	0.0224	0.9776	0.0224	0.016125
1287	0.038525	0.0224	0.9776	0.0224	0.016125
1288	0.038525	0.0224	0.9776	0.0224	0.016125
1289	0.038525	0.0224	0.9776	0.0224	0.016125
1290	0.038525	0.0224	0.9776	0.0224	0.016125
1291	0.038525	0.0224	0.9776	0.0224	0.016125
1292	0.038525	0.0224	0.9776	0.0224	0.016125
1293	0.038525	0.0224	0.9776	0.0224	0.016125
1294	0.038525	0.0224	0.9776	0.0224	0.016125
1295	0.038525	0.0224	0.9776	0.0224	0.016125
1296	0.038525	0.0224	0.9776	0.0224	0.016125
1297	0.038525	0.0224	0.9776	0.0224	0.016125
1298	0.038525	0.0224	0.9776	0.0224	0.016125
1299	0.038525	0.0224	0.9776	0.0224	0.016125
1300	0.038525	0.0224	0.9776	0.0224	0.016125
1301	0.038525	0.0224	0.9776	0.0224	0.016125
1302	0.038525	0.0224	0.9776	0.0224	0.016125
1303	0.038525	0.0224	0.9776	0.0224	0.016125
1304	0.038525	0.0224	0.9776	0.0224	0.016125
1305	0.038525	0.0224	0.9776	0.0224	0.016125
1306	0.038525	0.0224	0.9776	0.0224	0.016125
1307	0.038525	0.0224	0.9776	0.0224	0.016125
1308	0.038525	0.0224	0.9776	0.0224	0.016125
1309	0.038525	0.0224	0.9776	0.0224	0.016125
1310	0.038525	0.0224	0.9776	0.0224	0.016125
1311	0.038525	0.0224	0.9776	0.0224	0.016125
1312	0.038525	0.0224	0.9776	0.0224	0.016125
1313	0.038525	0.0224	0.9776	0.0224	0.016125
1314	0.038525	0.0224	0.9776	0.0224	0.016125
1315	0.038525	0.0224	0.9776	0.0224	0.016125
1316	0.038525	0.0224	0.9776	0.0224	0.016125
1317	0.038525	0.0224	0.9776	0.0224	0.016125
1318	0.038525	0.0224	0.9776	0.0224	0.016125
1319	0.038525	0.0224	0.9776	0.0224	0.016125
1320	0.038525	0.0224	0.9776	0.0224	0.016125
1321	0.038525	0.0224	0.9776	0.0224	0.016125
1322	0.038525	0.0224	0.9776	0.0224	0.016125
1323	0.038525	0.0224	0.9776	0.0224	0.016125
1324	0.038525	0.0224	0.9776	0.0224	0.016125
1325	0.038525	0.0224	0.9776	0.0224	0.016125
1326	0.038525	0.0224	0.9776	0.0224	0.016125
1327	0.038525	0.0224	0.9776	0.0224	0.016125
1328	0.038525	0.0224	0.9776	0.0224	0.016125
1329	0.038525	0.0224	0.9776	0.0224	0.016125
1330	0.038525	0.0224	0.9776	0.0224	0.016125
1331	0.038525	0.0224	0.9776	0.0224	0.016125
1332	0.038525	0.0224	0.9776	0.0224	0.016125
1333	0.038525	0.0224	0.9776	0.0224	0.016125
1334	0.038525	0.0224	0.9776	0.0224	0.016125
1335	0.038525	0.0224	0.9776	0.0224	0.016125
1336	0.038525	0.0224	0.9776	0.0224	0.016125
1337	0.038525	0.0224	0.9776	0.0224	0.016125
1338	0.038525	0.0224	0.9776	0.0224	0.016125
1339	0.038525	0.0224	0.9776	0.0224	0.016125
1340	0.038525	0.0224	0.9776	0.0224	0.016125
1341	0.038525	0.0224	0.9776	0.0224	0.016125
1342	0.038525	0.0224	0.9776	0.0224	0.016125
1343	0.038525	0.0224	0.9776	0.0224	0.016125
1344	0.038525	0.0224	0.9776	0.0224	0.016125
1345	0.038525	0.0224	0.9776	0.0224	0.016125
1346	0.038525	0.0224	0.9776	0.0224	0.016125
1347	0.038525	0.0224	0.9776	0.0224	0.016125
1348	0.038525	0.0224	0.9776	0.0224	0.016125
1349	0.038525	0.0224	0.9776	0.0224	0.016125
1350	0.038525	0.0224	0.9776	0.0224	0.016125
1351	0.038525	0.0224	0.9776	0.0224	0.016125
1352	0.038525	0.0224	0.9776	0.0224	0.016125
1353	0.038525	0.0224	0.9776	0.0224	0.016125
1354	0.038525	0.0224	0.9776	0.0224	0.016125
1355	0.038525	0.0224	0.9776	0.0224	0.016125
1356	0.038525	0.0224	0.9776	0.0224	0.016125
1357	0.038525	0.0224	0.9776	0.0224	0.016125
1358	0.038525	0.0224	0.9776	0.0224	0.016125
1359	0.038525	0.0224	0.9776	0.0224	0.016125
1360	0.038525	0.0224	0.9776	0.0224	0.016125
1361	0.038525	0.0224	0.9776	0.0224	0.016125
1362	0.038525	0.0224	0.9776	0.0224	0.016125
1363	0.038525	0.0224	0.9776	0.0224	0.016125
1364	0.038525	0.0224	0.9776	0.0224	0.016125
1365	0.038525	0.0224	0.9776	0.0224	0.016125
1366	0.038525	0.0224	0.9776	0.0224	0.016125
1367	0.038525	0.0224	0.9776	0.0224	0.016125
1368	0.038525	0.0224	0.9776	0.0224	0.016125
1369	0.038525	0.0224	0.9776	0.0224	0.016125
1370	0.038525	0.0224	0.9776	0.0224	0.016125
1371	0.038525	0.0224	0.9776	0.0224	0.016125
1372	0.038525	0.0224	0.9776	0.0224	0.016125
1373	0.038525	0.0224	0.9776	0.0224	0.016125
1374	0.038525	0.0224	0.9776	0.0224	0.016125
1375	0.038525	0.0224	0.9776	0.0224	0.016125
1376	0.038525	0.0224	0.9776	0.0224	0.016125
1377	0.038525	0.0224	0.9776	0.0224	0.016125
1378	0.038525	0.0224	0.9776	0.0224	0.016125
1379	0.038525	0.0224	0.9776	0.0224	0.016125
1380	0.038525	0.0224	0.9776	0.0224	0.016125
1381	0.038525	0.0224	0.9776	0.0224	0.016125
1382	0.038525	0.0224	0.9776	0.0224	0.016125
1383	0.038525	0.0224	0.9776	0.0224	0.016125
1384	0.038525	0.0224	0.9776	0.0224	0.016125
1385	0.038525	0.0224	0.9776	0.0224	0.016125
1386	0.038525	0.0224	0.9776	0.0224	0.016125
1387	0.038525	0.0224	0.9776	0.0224	0.016125
1388	0.038525	0.0224	0.9776	0.0224	0.016125
1389	0.038525	0.0224	0.9776	0.0224	0.016125
1390	0.038525	0.0224	0.9776	0.0224	0.016125
1391	0.038525	0.0224	0.9776	0.0224	0.016125
1392	0.038525	0.0224	0.9776	0.0224	0.016125
1393	0.038525	0.0224	0.9776	0.0224	0.016125
1394	0.038525	0.0224	0.9776	0.0224	0.016125
1395	0.038525	0.0224	0.9776	0.0224	0.016125
1396	0.038525	0.0224	0.9776	0.0224	0.016125
1397	0.038525	0.0224	0.9776	0.0224	0.016125
1398	0.038525	0.0224	0.9776	0.0224	0.016125
1399	0.038525	0.0224	0.9776	0.0224	0.016125
1400	0.038525	0.0224	0.9776	0.0224	0.016125
1401	0.038525	0.0224	0.9776	0.0224	0.016125
1402	0.038525	0.0224	0.9776	0.0224	0.016125
1403	0.038525	0.0224	0.9776	0.0224	0.016125
1404	0.038525	0.0224	0.9776	0.0224	0.016125
1405	0.038525	0.0224	0.9776	0.0224	0.016125
1406	0.038525	0.0224	0.9776	0.0224	0.016125
1407	0.038525	0.0224	0.9776	0.0224	0.016125
1408	0.038525	0.0224	0.9776	0.0224	0.016125
1409	0.038525	0.0224	0.9776	0.0224	0.016125
1410	0.038525	0.0224	0.9776	0.0224	0.016125
1411	0.038525	0.0224	0.9776	0.0224	0.016125
1412	0.038525	0.0224	0.9776	0.0224	0.016125
1413	0.038525	0.0224	0.9776	0.0224	0.016125
1414	0.038525	0.0224	0.9776	0.0224	0.016125
1415	0.038525	0.0224	0.9776	0.0224	0.016125
1416	0.038525	0.0224	0.9776	0.0224	0.016125
1417	0.038525	0.0224	0.9776	0.0224	0.016125
1418	0.038525	0.0224	0.9776	0.0224	0.016125
1419	0.038525	0.0224	0.9776	0.0224	0.016125
1420	0.038525	0.0224	0.9776	0.0224	0.016125
1421	0.038525	0.0224	0.9776	0.0224	0.016125
1422	0.038525	0.0224	0.9776	0.0224	0.016125
1423	0.038525	0.0224	0.9776	0.0224	0.016125
1424	0.038525	0.0224	0.9776	0.0224	0.016125
1425	0.038525	0.0224	0.9776	0.0224	0.016125
1426	0.038525	0.0224	0.9776	0.0224	0.016125
1427	0.038525	0.0224	0.9776	0.0224	0.016125
1428	0.038525	0.0224	0.9776	0.0224	0.016125
1429	0.038525	0.0224	0.9776	0.0224	0.016125
1430	0.038525	0.0224	0.9776	0.0224	0.016125
1431	0.038525	0.0224	0.9776	0.0224	0.016125
1432	0.038525	0.0224	0.9776	0.0224	0.016125
1433	0.038525	0.0224	0.9776	0.0224	0.016125
1434	0.038525	0.0224	0.9776	0.0224	0.016125
1435	0.038525	0.0224	0.9776	0.0224	0.016125
1436	0.038525	0.0224	0.9776	0.0224	0.016125
1437	0.038525	0.0224	0.9776	0.0224	0.016125
1438	0.038525	0.0224	0.9776	0.0224	0.016125
1439	0.038525	0.0224	0.9776	0.0224	0.016125
1440	0.038525	0.0224	0.9776	0.0224	0.016125
1441	0.038525	0.0224	0.9776	0.0224	0.016125
1442	0.038525	0.0224	0.9776	0.0224	0.016125
1443	0.038525	0.0224	0.9776	0.0224	0.016125
1444	0.038525	0.0224	0.9776	0.0224	0.016125
1445	0.038525	0.0224	0.9776	0.0224	0.016125
1446	0.038525	0.0224	0.9776	0.0224	0.016125
1447	0.038525	0.0224	0.9776	0.0224	0.016125
1448	0.038525	0.0224	0.9776	0.0224	0.016125
1449	0.038525	0.0224	0.9776	0.0224	0.016125
1450	0.038525	0.0224	0.9776	0.0224	0.016125
1451	0.038525	0.0224	0.9776	0.0224	0.016125
1452	0.038525	0.0224	0.9776	0.0224	0.016125
1453	0.038525	0.0224	0.9776	0.0224	0.016125
1454	0.038525	0.0224	0.9776	0.0224	0.016125
1455	0.038525	0.0224	0.9776	0.0224	0.016125
1456	0.038525	0.0224	0.9776	0.0224	0.016125
1457	0.038525	0.0224	0.9776	0.0224	0.016125
1458	0.038525	0.0224	0.9776	0.0224	0.016125
1459	0.038525	0.0224	0.9776	0.0224	0.016125
1460	0.038525	0.0224	0.9776	0.0224	0.016125
1461	0.038525	0.0224	0.9776	0.0224	0.016125
1462	0.038525	0.0224	0.9776	0.0224	0.016125
1463	0.038525	0.0224	0.9776	0.0224	0.016125
1464	0.038525	0.0224	0.9776	0.0224	0.016125
1465	0.038525	0.0224	0.9776	0.0224	0.016125
1466	0.038525	0.0224	0.9776	0.0224	0.016125
1467	0.038525	0.0224	0.9776	0.0224	0.016125
1468	0.038525	0.0224	0.9776	0.0224	0.016125
1469	0.038525	0.0224	0.9776	0.0224	0.016125
1470	0.038525	0.0224	0.9776	0.0224	0.016125
1471	0.038525	0.0224	0.9776	0.0224	0.016125
1472	0.038525	0.0224	0.9776	0.0224	0.016125
1473	0.038525	0.0224	0.9776	0.0224	0.016125
1474	0.038525	0.0224	0.9776	0.0224	0.016125
1475	0.038525	0.0224	0.9776	0.0224	0.016125
1476	0.038525	0.0224	0.9776	0.0224	0.016125
1477	0.038525	0.0224	0.9776	0.0224	0.016125
1478	0.038525	0.0224	0.9776	0.0224	0.016125
1479	0.038525	0.0224	0.9776	0.0224	0.016125
1480	0.038525	0.0224	0.9776	0.0224	0.016125
1481	0.038525	0.0224	0.9776	0.0224	0.016125
1482	0.038525	0.0224	0.9776	0.0224	0.016125
1483	0.038525	0.0224	0.9776	0.0224	0.016125
1484	0.038525	0.0224	0.9776	0.0224	0.016125
1485	0.038525	0.0224	0.9776	0.0224	0.016125
1486	0.038525	0.0224	0.9776	0.0224	0.016125
1487	0.038525	0.0224	0.9776	0.0224	0.016125
1488	0.038525	0.0224	0.9776	0.0224	0.016125
1489	0.038525	0.0224	0.9776	0.0224	0.016125
1490	0.038525	0.0224	0.9776	0.0224	0.016125
1491	0.038525	0.0224	0.9776	0.0224	0.016125
1492	0.038525	0.0224	0.9776	0.0224	0.016125
1493	0.038525	0.0224	0.9776	0.0224	0.016125
1494	0.038525	0.0224	0.9776	0.0224	0.016125
1495	0.038525	0.0224	0.9776	0.0224	0.016125
1496	0.038525	0.0224	0.9776	0.0224	0.016125
1497	0.038525	0.0224	0.9776	0.0224	0.016125
1498	0.038525	0.0224	0.9776	0.0224	0.016125
1499	0.038525	0.0224	0.9776	0.0224	0.016125
1500	0.038525	0.0224	0.9776	0.0224	0.016125
1501	0.038525	0.0224	0.9776	0.0224	0.016125
1502	0.038525	0.0224	0.9776	0.0224	0.016125
1503	0.038525	0.0224	0.9776	0.0224	0.016125
1504	0.038525	0.0224	0.9776	0.0224	0.016125
1505	0.038525	0.0224	0.9776	0.0224	0.016125
1506	0.038525	0.0224	0.9776	0.0224	0.016125
1507	0.038525	0.0224	0.9776	0.0224	0.016125
1508	0.038525	0.0224	0.9776	0.0224	0.016125
1509	0.038525	0.0224	0.9776	0.0224	0.016125
1510	0.038525	0.0224	0.9776	0.0224	0.016125
1511	0.038525	0.0224	0.9776	0.0224	0.016125
1512	0.038525	0.0224	0.9776	0.0224	0.016125
1513	0.038525	0.0224	0.9776	0.0224	0.016125
1514	0.038525	0.0224	0.9776	0.0224	0.016125
1515	0.038525	0.0224	0.9776	0.0224	0.016125
1516	0.038525	0.0224	0.9776	0.0224	0.016125
1517	0.038525	0.0224	0.9776	0.0224	0.016125
1518	0.038525	0.0224	0.9776	0.0224	0.016125
1519	0.038525	0.0224	0.9776	0.0224	0.016125
1520	0.038525	0.0224	0.9776	0.0224	0.016125
1521	0.038525	0.0224	0.9776	0.0224	0.016125
1522	0.038525	0.0224	0.9776	0.0224	0.016125
1523	0.038525	0.0224	0.9776	0.0224	0.016125
1524	0.038525	0.0224	0.9776	0.0224	0.016125
1525	0.038525	0.0224	0.9776	0.0224	0.016125
1526	0.038525	0.0224	0.9776	0.0224	0.016125
1527	0.038525	0.0224	0.9776	0.0224	0.016125
1528	0.038525	0.0224	0.9776	0.0224	0.016125
1529	0.038525	0.0224	0.9776	0.0224	0.016125
1530	0.038525	0.0224	0.9776	0.0224	0.016125
1531	0.038525	0.0224	0.9776	0.0224	0.016125
1532	0.038525	0.0224	0.9776	0.0224	0.016125
1533	0.038525	0.0224	0.9776	0.0224	0.016125
1534	0.038525	0.0224	0.9776	0.0224	0.016125
1535	0.038525	0.0224	0.9776	0.0224	0.016125
1536	0.038525	0.0224	0.9776	0.0224	0.016125
1537	0.038525	0.0224	0.9776	0.0224	0.016125
1538	0.038525	0.0224	0.9776	0.0224	0.016125
1539	0.038525	0.0224	0.9776	0.0224	0.016125
1540	0.038525	0.0224	0.9776	0.0224	0.016125
1541	0.038525	0.0224	0.9776	0.0224	0.016125
1542	0.038525	0.0224	0.9776	0.0224	0.016125
1543	0.038525	0.0224	0.9776	0.0224	0.016125
1544	0.038525	0.0224	0.9776	0.0224	0.016125
1545	0.038525	0.0224	0.9776	0.0224	0.016125
1546	0.038525	0.0224	0.9776	0.0224	0.016125
1547	0.038525	0.0224	0.9776	0.0224	0.016125
1548	0.038525	0.0224	0.9776	0.0224	0.016125
1549	0.038525	0.0224	0.9776	0.0224	0.016125
1550	0.038525	0.0224	0.9776	0.0224	0.016125
1551	0.038525	0.0224	0.9776	0.0224	0.016125
1552	0.038525	0.0224	0.9776	0.0224	0.016125
1553	0.038525	0.0224	0.9776	0.0224	0.016125
1554	0.038525	0.0224	0.9776	0.0224	0.016125
1555	0.038525	0.0224	0.9776	0.0224	0.016125
1556	0.038525	0.0224	0.9776	0.0224	0.016125
1557	0.038525	0.0224	0.9776	0.0224	0.016125
1558	0.038525	0.0224	0.9776	0.0224	0.016125
1559	0.038525	0.0224	0.9776	0.0224	0.016125
1560	0.038525	0.0224	0.9776	0.0224	0.016125
1561	0.038525	0.0224	0.9776	0.0224	0.016125
1562	0.038525	0.0224	0.9776	0.0224	0.016125
1563	0.038525	0.0224	0.9776	0.0224	0.016125
1564	0.038525	0.0224	0.9776	0.0224	0.016125
1565	0.038525	0.0224	0.9776	0.0224	0.016125
1566	0.038525	0.0224	0.9776	0.0224	0.016125
1567	0.038525	0.0224	0.9776	0.0224	0.016125
1568	0.038525	0.0224	0.9776	0.0224	0.016125
1569	0.038525	0.0224	0.9776	0.0224	0.016125
1570	0.038525	0.0224	0.9776	0.0224	0.016125
1571	0.038525	0.0224	0.9776	0.0224	0.016125
1572	0.038525	0.0224	0.9776	0.0224	0.016125
1573	0.038525	0.0224	0.9776	0.0224	0.016125
1574	0.038525	0.0224	0.9776	0.0224	0.016125
1575	0.038525	0.0224	0.9776	0.0224	0.016125
1576	0.038525	0.0224	0.9776	0.0224	0.016125
1577	0.038525	0.0224	0.9776	0.0224	0.016125
1578	0.038525	0.0224	0.9776	0.0224	0.016125
1579	0.038525	0.0224	0.9776	0.0224	0.016125
1580	0.038525	0.0224	0.9776	0.0224	0.016125
1581	0.038525	0.0224	0.9776	0.0224	0.016125
1582	0.038525	0.0224	0.9776	0.0224	0.016125
1583	0.038525	0.0224	0.9776	0.0224	0.016125
1584	0.038525	0.0224	0.9776	0.0224	0.016125
1585	0.038525	0.0224	0.9776	0.0224	0.016125
1586	0.038525	0.0224	0.9776	0.0224	0.016125
1587	0.038525	0.0224	0.9776	0.0224	0.016125
1588	0.038525	0.0224	0.9776	0.0224	0.016125
1589	0.038525	0.0224	0.9776	0.0224	0.016125
1590	0.038525	0.0224	0.9776	0.0224	0.016125
1591	0.038525	0.0224	0.9776	0.0224	0.016125
1592	0.038525	0.0224	0.9776	0.0224	0.016125
1593	0.038525	0.0224	0.9776	0.0224	0.016125
1594	0.038525	0.0224	0.9776	0.0224	0.016125
1595	0.038525	0.0224	0.9776	0.0224	0.016125
1596	0.038525	0.0224	0.9776	0.0224	0.016125
1597	0.038525	0.0224	0.9776	0.0224	0.016125
1598	0.038525	0.0224	0.9776	0.0224	0.016125
1599	0.038525	0.0224	0.9776	0.0224	0.016125
1600	0.038525	0.0224	0.9776	0.0224	0.016125
1601	0.038525	0.0224	0.9776	0.0224	0.016125
1602	0.038525	0.0224	0.9776	0.0224	0.016125
1603	0.038525	0.0224	0.9776	0.0224	0.016125
1604	0.038525	0.0224	0.9776	0.0224	0.016125
1605	0.038525	0.0224	0.9776	0.0224	0.016125
1606	0.038525	0.0224	0.9776	0.0224	0.016125
1607	0.038525	0.0224	0.9776	0.0224	0.016125
1608	0.038525	0.0224	0.9776	0.0224	0.016125
1609	0.038525	0.0224	0.9776	0.0224	0.016125
1610	0.038525	0.0224	0.9776	0.0224	0.016125
1611	0.038525	0.0224	0.9776	0.0224	0.016125
1612	0.038525	0.0224	0.9776	0.0224	0.016125
1613	0.038525	0.0224	0.9776	0.0224	0.016125
1614	0.038525	0.0224	0.9776	0.0224	0.016125
1615	0.038525	0.0224	0.9776	0.0224	0.016125
1616	0.038525	0.0224	0.9776	0.0224	0.016125
1617	0.038525	0.0224	0.9776	0.0224	0.016125
1618	0.038525	0.0224	0.9776	0.0224	0.016125
1619	0.038525	0.0224	0.9776	0.0224	0.016125
1620	0.038525	0.0224	0.9776	0.0224	0.016125
1621	0.038525	0.0224	0.9776	0.0224	0.016125
1622	0.038525	0.0224	0.9776	0.0224	0.016125
1623	0.038525	0.0224	0.9776	0.0224	0.016125
1624	0.038525	0.0224	0.9776	0.0224	0.016125
1625	0.038525	0.0224	0.9776	0.0224	0.016125
1626	0.038525	0.0224	0.9776	0.0224	0.016125
1627	0.038525	0.0224	0.9776	0.0224	0.016125
1628	0.038525	0.0224	0.9776	0.0224	0.016125
1629	0.038525	0.0224	0.9776	0.0224	0.016125
1630	0.038525	0.0224	0.9776	0.0224	0.016125
1631	0.038525	0.0224	0.9776	0.0224	0.016125
1632	0.038525	0.0224	0.9776	0.0224	0.016125
1633	0.038525	0.0224	0.9776	0.0224	0.016125
1634	0.038525	0.0224	0.9776	0.0224	0.016125
1635	0.038525	0.0224	0.9776	0.0224	0.016125
1636	0.038525	0.0224	0.9776	0.0224	0.016125
1637	0.038525	0.0224	0.9776	0.0224	0.016125
1638	0.038525	0.0224	0.9776	0.0224	0.016125
1639	0.038525	0.0224	0.9776	0.0224	0.016125
1640	0.038525	0.0224	0.9776	0.0224	0.016125
1641	0.038525	0.0224	0.9776	0.0224	0.016125
1642	0.038525	0.0224	0.9776	0.0224	0.016125
1643	0.038525	0.0224	0.9776	0.0224	0.016125
1644	0.038525	0.0224	0.9776	0.0224	0.016125
1645	0.038525	0.0224	0.9776	0.0224	0.016125
1646	0.038525	0.0224	0.9776	0.0224	0.016125
1647	0.038525	0.0224	0.9776	0.0224	0.016125
1648	0.038525	0.0224	0.9776	0.0224	0.016125
1649	0.038525	0.0224	0.9776	0.0224	0.016125
1650	0.038525	0.0224	0.9776	0.0224	0.016125
1651	0.038525	0.0224	0.9776	0.0224	0.016125
1652	0.038525	0.0224	0.9776	0.0224	0.016125
1653	0.038525	0.0224	0.9776	0.0224	0.016125
1654	0.038525	0.0224	0.9776	0.0224	0.016125
1655	0.038525	0.0224	0.9776	0.0224	0.016125
1656	0.038525	0.0224	0.9776	0.0224	0.016125
1657	0.038525	0.0224	0.9776	0.0224	0.016125
1658	0.038525	0.0224	0.9776	0.0224	0.016125
1659	0.038525	0.0224	0.9776	0.0224	0.016125
1660	0.038525	0.0224	0.9776	0.0224	0.016125
1661	0.038525	0.0224	0.9776	0.0224	0.016125
1662	0.038525	0.0224	0.9776	0.0224	0.016125
1663	0.038525	0.0224	0.9776	0.0224	0.016125
1664	0.038525	0.0224	0.9776	0.0224	0.016125
1665	0.038525	0.0224	0.9776	0.0224	0.016125
1666	0.038525	0.0224	0.9776	0.0224	0.016125
1667	0.038525	0.0224	0.9776	0.0224	0.016125
1668	0.038525	0.0224	0.9776	0.0224	0.016125
1669	0.038525	0.0224	0.9776	0.0224	0.016125
1670	0.038525	0.0224	0.9776	0.0224	0.016125
1671	0.038525	0.0224	0.9776	0.0224	0.016125
1672	0.038525	0.0224	0.9776	0.0224	0.016125
1673	0.038525	0.0224	0.9776	0.0224	0.016125
1674	0.038525	0.0224	0.9776	0.0224	0.016125
1675	0.038525	0.0224	0.9776	0.0224	0.016125
1676	0.038525	0.0224	0.9776	0.0224	0.016125
1677	0.038525	0.0224	0.9776	0.0224	0.016125
1678	0.038525	0.0224	0.9776	0.0224	0.016125
1679	0.038525	0.0224	0.9776	0.0224	0.016125
1680	0.038525	0.0224	0.9776	0.0224	0.016125
1681	0.038525	0.0224	0.9776	0.0224	0.016125
1682	0.038525	0.0224	0.9776	0.0224	0.016125
1683	0.038525	0.0224	0.9776	0.0224	0.016125
1684	0.038525	0.0224	0.9776	0.0224	0.016125
1685	0.038525	0.0224	0.9776	0.0224	0.016125
1686	0.038525	0.0224	0.9776	0.0224	0.016125
1687	0.038525	0.0224	0.9776	0.0224	0.016125
1688	0.038525	0.0224	0.9776	0.0224	0.016125
1689	0.038525	0.0224	0.9776	0.0224	0.016125
1690	0.038525	0.0224	0.9776	0.0224	0.016125
1691	0.038525	0.0224	0.9776	0.0224	0.016125
1692	0.038525	0.0224	0.9776	0.0224	0.016125
1693	0.038525	0.0224	0.9776	0.0224	0.016125
1694	0.038525	0.0224	0.9776	0.0224	0.016125
1695	0.038525	0.0224	0.9776	0.0224	0.016125
1696	0.038525	0.0224	0.9776	0.0224	0.016125
1697	0.038525	0.0224	0.9776	0.0224	0.016125
1698	0.038525	0.0224	0.9776	0.0224	0.016125
1699	0.038525	0.0224	0.9776	0.0224	0.016125
1700	0.038525	0.0224	0.9776	0.0224	0.016125
1701	0.038525	0.0224	0.9776	0.0224	0.016125
1702	0.038525	0.0224	0.9776	0.0224	0.016125
1703	0.038525	0.0224	0.9776	0.0224	0.016125
1704	0.038525	0.0224	0.9776	0.0224	0.016125
1705	0.038525	0.0224	0.9776	0.0224	0.016125
1706	0.038525	0.0224	0.9776	0.0224	0.016125
1707	0.038525	0.0224	0.9776	0.0224	0.016125
1708	0.038525	0.0224	0.9776	0.0224	0.016125
1709	0.038525	0.0224	0.9776	0.0224	0.016125
1710	0.038525	0.0224	0.9776	0.0224	0.016125
1711	0.038525	0.0224	0.9776	0.0224	0.016125
1712	0.038525	0.0224	0.9776	0.0224	0.016125
1713	0.038525	0.0224	0.9776	0.0224	0.016125
1714	0.038525	0.0224	0.9776	0.0224	0.016125
1715	0.038525	0.0224	0.9776	0.0224	0.016125
1716	0.038525	0.0224	0.9776	0.0224	0.016125
1717	0.038525	0.0224	0.9776	0.0224	0.016125
1718	0.038525	0.0224	0.9776	0.0224	0.016125
1719	0.038525	0.0224	0.9776	0.0224	0.016125
1720	0.038525	0.0224	0.9776	0.0224	0.016125
1721	0.038525	0.0224	0.9776	0.0224	0.016125
1722	0.038525	0.0224	0.9776	0.0224	0.016125
1723	0.038525	0.0224	0.9776	0.0224	0.016125
1724	0.038525	0.0224	0.9776	0.0224	0.016125
1725	0.038525	0.0224	0.9776	0.0224	0.016125
1726	0.038525	0.0224	0.9776	0.0224	0.016125
1727	0.038525	0.0224	0.9776	0.0224	0.016125
1728	0.038525	0.0224	0.9776	0.0224	0.016125
1729	0.038525	0.0224	0.9776	0.0224	0.016125
1730	0.038525	0.0224	0.9776	0.0224	0.016125
1731	0.038525	0.0224	0.9776	0.0224	0.016125
1732	0.038525	0.0224	0.9776	0.0224	0.016125
1733	0.038525	0.0224	0.9776	0.0224	0.016125
1734	0.038525	0.0224	0.9776	0.0224	0.016125
1735	0.038525	0.0224	0.9776	0.0224	0.016125
1736	0.038525	0.0224	0.9776	0.0224	0.016125
1737	0.038525	0.0224	0.9776	0.0224	0.016125
1738	0.038525	0.0224	0.9776	0.0224	0.016125
1739	0.038525	0.0224	0.9776	0.0224	0.016125
1740	0.038525	0.0224	0.9776	0.0224	0.016125
1741	0.038525	0.0224	0.9776	0.0224	0.016125
1742	0.038525	0.0224	0.9776	0.0224	0.016125
1743	0.038525	0.0224	0.9776	0.0224	0.016125
1744	0.038525	0.0224	0.9776	0.0224	0.016125
1745	0.038525	0.0224	0.9776	0.0224	0.016125
1746	0.038525	0.0224	0.9776	0.0224	0.016125
1747	0.038525	0.0224	0.9776	0.0224	0.016125
1748	0.038525	0.0224	0.9776	0.0224	0.016125
1749	0.038525	0.0224	0.9776	0.0224	0.016125
1750	0.038525	0.0224	0.9776	0.0224	0.016125
1751	0.038525	0.0224	0.9776	0.0224	0.016125
1752	0.038525	0.0224	0.9776	0.0224	0.016125
1753	0.038525	0.0224	0.9776	0.0224	0.016125
1754	0.038525	0.0224	0.9776	0.0224	0.016125
1755	0.038525	0.0224	0.9776	0.0224	0.016125
1756	0.038525	0.0224	0.9776	0.0224	0.016125
1757	0.038525	0.0224	0.9776	0.0224	0.016125
1758	0.038525	0.0224	0.9776	0.0224	0.016125
1759	0.038525	0.0224	0.9776	0.0224	0.016125
1760	0.038525	0.0224	0.9776	0.0224	0.016125
1761	0.038525	0.0224	0.9776	0.0224	0.016125
1762	0.038525	0.0224	0.9776	0.0224	0.016125
1763	0.038525	0.0224	0.9776	0.0224	0.016125
1764	0.038525	0.0224	0.9776	0.0224	0.016125
1765	0.038525	0.0224	0.9776	0.0224	0.016125
1766	0.038525	0.0224	0.9776	0.0224	0.016125
1767	0.038525	0.0224	0.9776	0.0224	0.016125
1768	0.038525	0.0224	0.9776	0.0224	0.016125
1769	0.038525	0.0224	0.9776	0.0224	0.016125
1770	0.038525	0.0224	0.9776	0.0224	0.016125
1771	0.038525	0.0224	0.9776	0.0224	0.016125
1772	0.038525	0.0224	0.9776	0.0224	0.016125
1773	0.038525	0.0224	0.9776	0.0224	0.016125
1774	0.038525	0.0224	0.9776	0.0224	0.016125
1775	0.038525	0.0224	0.9776	0.0224	0.016125
1776	0.038525	0.0224	0.9776	0.0224	0.016125
1777	0.038525	0.0224	0.9776	0.0224	0.016125
1778	0.038525	0.0224	0.9776	0.0224	0.016125
1779	0.038525	0.0224	0.9776	0.0224	0.016125
1780	0.038525	0.0224	0.9776	0.0224	0.016125
1781	0.038525	0.0224	0.9776	0.0224	0.016125
1782	0.038525	0.0224	0.9776	0.0224	0.016125
1783	0.038525	0.0224	0.9776	0.0224	0.016125
1784	0.038525	0.0224	0.9776	0.0224	0.016125
1785	0.038525	0.0224	0.9776	0.0224	0.016125
1786	0.038525	0.0224	0.9776	0.0224	0.016125
1787	0.038525	0.0224	0.9776	0.0224	0.016125
1788	0.038525	0.0224	0.9776	0.0224	0.016125
1789	0.038525	0.0224	0.9776	0.0224	0.016125
1790	0.038525	0.0224	0.9776	0.0224	0.016125
1791	0.038525	0.0224	0.9776	0.0224	0.016125
1792	0.038525	0.0224	0.9776	0.0224	0.016125
1793	0.038525	0.0224	0.9776	0.0224	0.016125
1794	0.038525	0.0224	0.9776	0.0224	0.016125
1795	0.038525	0.0224	0.9776	0.0224	0.016125
1796	0.038525	0.0224	0.9776	0.0224	0.016125
1797	0.038525	0.0224	0.9776	0.0224	0.016125
1798	0.038525	0.0224	0.9776	0.0224	0.016125
1799	0.038525	0.0224	0.9776	0.0224	0.016125
1800	0.038525	0.0224	0.9776	0.0224	0.016125
1801	0.038525	0.0224	0.9776	0.0224	0.016125
1802	0.038525	0.0224	0.9776	0.0224	0.016125
1803	0.038525	0.0224	0.9776	0.0224	0.016125
1804	0.038525	0.0224	0.9776	0.0224	0.016125
1805	0.038525	0.0224	0.9776	0.0224	0.016125
1806	0.038525	0.0224	0.9776	0.0224	0.016125
1807	0.038525	0.0224	0.9776	0.0224	0.016125
1808	0.038525	0.0224	0.9776	0.0224	0.016125
1809	0.038525	0.0224	0.9776	0.0224	0.016125
1810	0.038525	0.0224	0.9776	0.0224	0.016125
1811	0.038525	0.0224	0.9776	0.0224	0.016125
1812	0.038525	0.0224	0.9776	0.0224	0.016125
1813	0.038525	0.0224	0.9776	0.0224	0.016125
1814	0.038525	0.0224	0.9776	0.0224	0.016125
1815	0.038525	0.0224	0.9776	0.0224	0.016125
1816	0.038525	0.0224	0.9776	0.0224	0.016125
1817	0.038525	0.0224	0.9776	0.0224	0.016125
1818	0.038525	0.0224	0.9776	0.0224	0.016125
1819	0.038525	0.0224	0.9776	0.0224	0.016125
1820	0.038525	0.0224	0.9776	0.0224	0.016125
1821	0.038525	0.0224	0.9776	0.0224	0.016125
1822	0.038525	0.0224	0.9776	0.0224	0.016125
1823	0.038525	0.0224	0.9776	0.0224	0.016125
1824	0.038525	0.0224	0.9776	0.0224	0.016125
1825	0.038525	0.0224	0.9776	0.0224	0.016125
1826	0.038525	0.0224	0.9776	0.0224	0.016125
1827	0.038525	0.0224	0.9776	0.0224	0.016125
1828	0.038525	0.0224	0.9776	0.0224	0.016125
1829	0.038525	0.0224	0.9776	0.0224	0.016125
1830	0.038525	0.0224	0.9776	0.0224	0.016125
1831	0.038525	0.0224	0.9776	0.0224	0.016125
1832	0.038525	0.0224	0.9776	0.0224	0.016125
1833	0.038525	0.0224	0.9776	0.0224	0.016125
1834	0.038525	0.0224	0.9776	0.0224	0.016125
1835	0.038525	0.0224	0.9776	0.0224	0.016125
1836	0.038525	0.0224	0.9776	0.0224	0.016125
1837	0.038525	0.0224	0.9776	0.0224	0.016125
1838	0.038525	0.0224	0.9776	0.0224	0.016125
1839	0.038525	0.0224	0.9776	0.0224	0.016125
1840	0.038525	0.0224	0.9776	0.0224	0.016125
1841	0.038525	0.0224	0.9776	0.0224	0.016125
1842	0.038525	0.0224	0.9776	0.0224	0.016125
1843	0.038525	0.0224	0.9776	0.0224	0.016125
1844	0.038525	0.0224	0.9776	0.0224	0.016125
1845	0.038525	0.0224	0.9776	0.0224	0.016125
1846	0.038525	0.0224	0.9776	0.0224	0.016125
1847	0.038525	0.0224	0.9776	0.0224	0.016125
1848	0.038525	0.0224	0.9776	0.0224	0.016125
1849	0.038525	0.0224	0.9776	0.0224	0.016125
1850	0.038525	0.0224	0.9776	0.0224	0.016125
1851	0.038525	0.0224	0.9776	0.0224	0.016125
1852	0.038525	0.0224	0.9776	0.0224	0.016125
1853	0.038525	0.0224	0.9776	0.0224	0.016125
1854	0.038525	0.0224	0.9776	0.0224	0.016125
1855	0.038525	0.0224	0.9776	0.0224	0.016125
1856	0.038525	0.0224	0.9776	0.0224	0.016125
1857	0.038525	0.0224	0.9776	0.0224	0.016125
1858	0.038525	0.0224	0.9776	0.0224	0.016125
1859	0.038525	0.0224	0.9776	0.0224	0.016125
1860	0.038525	0.0224	0.9776	0.0224	0.016125
1861	0.038525	0.0224	0.9776	0.0224	0.016125
1862	0.038525	0.0224	0.9776	0.0224	0.016125
1863	0.038525	0.0224	0.9776	0.0224	0.016125
1864	0.038525	0.0224	0.9776	0.0224	0.016125
1865	0.038525	0.0224	0.9776	0.0224	0.016125
1866	0.038525	0.0224	0.9776	0.0224	0.016125
1867	0.038525	0.0224	0.9776	0.0224	0.016125
1868	0.038525	0.0224	0.9776	0.0224	0.016125
1869	0.038525	0.0224	0.9776	0.0224	0.016125
1870	0.038525	0.0224	0.9776	0.0224	0.016125
1871	0.038525	0.0224	0.9776	0.0224	0.016125
1872	0.038525	0.0224	0.9776	0.0224	0.016125
1873	0.038525	0.0224	0.9776	0.0224	0.016125
1874	0.038525	0.0224	0.9776	0.0224	0.016125
1875	0.038525	0.0224	0.9776	0.0224	0.016125
1876	0.038525	0.0224	0.9776	0.0224	0.016125
1877	0.038525	0.0224	0.9776	0.0224	0.016125
1878	0.038525	0.0224	0.9776	0.0224	0.016125
1879	0.038525	0.0224	0.9776	0.0224	0.016125
1880	0.038525	0.0224	0.9776	0.0224	0.016125
1881	0.038525	0.0224	0.9776	0.0224	0.016125
1882	0.038525	0.0224	0.9776	0.0224	0.016125
1883	0.038525	0.0224	0.9776	0.0224	0.016125
1884	0.038525	0.0224	0.9776	0.0224	0.016125
1885	0.038525	0.0224	0.9776	0.0224	0.016125
1886	0.038525	0.0224	0.9776	0.0224	0.016125
1887	0.038525	0.0224	0.9776	0.0224	0.016125
1888	0.038525	0.0224	0.9776	0.0224	0.016125
1889	0.038525	0.0224	0.9776	0.0224	0.016125
1890	0.038525	0.0224	0.9776	0.0224	0.016125
1891	0.038525	0.0224	0.9776	0.0224	0.016125
1892	0.038525	0.0224	0.9776	0.0224	0.016125
1893	0.038525	0.0224	0.9776	0.0224	0.016125
1894	0.038525	0.0224	0.9776	0.0224	0.016125
1895	0.038525	0.0224	0.9776	0.0224	0.016125
1896	0.038525	0.0224	0.9776	0.0224	0.016125
1897	0.038525	0.0224	0.9776	0.0224	0.016125
1898	0.038525	0.0224	0.9776	0.0224	0.016125
1899	0.038525	0.0224	0.9776	0.0224	0.016125
1900	0.038525	0.0224	0.9776	0.0224	0.016125
1901	0.038525	0.0224	0.9776	0.0224	0.016125
1902	0.038525	0.0224	0.9776	0.0224	0.016125
1903	0.038525	0.0224	0.9776	0.0224	0.016125
1904	0.038525	0.0224	0.9776	0.0224	0.016125
1905	0.038525	0.0224	0.9776	0.0224	0.016125
1906	0.038525	0.0224	0.9776	0.0224	0.016125
1907	0.038525	0.0224	0.9776	0.0224	0.016125
1908	0.038525	0.0224	0.9776	0.0224	0.016125
1909	0.038525	0.0224	0.9776	0.0224	0.016125
1910	0.038525	0.0224	0.9776	0.0224	0.016125
1911	0.038525	0.0224	0.9776	0.0224	0.016125
1912	0.038525	0.0224	0.9776	0.0224	0.016125
1913	0.038525	0.0224	0.9776	0.0224	0.016125
1914	0.038525	0.0224	0.9776	0.0224	0.016125
1915	0.038525	0.0224	0.9776	0.0224	0.016125
1916	0.038525	0.0224	0.9776	0.0224	0.016125
1917	0.038525	0.0224	0.9776	0.0224	0.016125
1918	0.038525	0.0224	0.9776	0.0224	0.016125
1919	0.038525	0.0224	0.9776	0.0224	0.016125
1920	0.038525	0.0224	0.9776	0.0224	0.016125
1921	0.038525	0.0224	0.9776	0.0224	0.016125
1922	0.038525	0.0224	0.9776	0.0224	0.016125
1923	0.038525	0.0224	0.9776	0.0224	0.016125
1924	0.038525	0.0224	0.9776	0.0224	0.016125
1925	0.038525	0.0224	0.9776	0.0224	0.016125
1926	0.038525	0.0224	0.9776	0.0224	0.016125
1927	0.038525	0.0224	0.9776	0.0224	0.016125
1928	0.038525	0.0224	0.9776	0.0224	0.016125
1929	0.038525	0.0224	0.9776	0.0224	0.016125
1930	0.038525	0.0224	0.9776	0.0224	0.016125
1931	0.038525	0.0224	0.9776	0.0224	0.016125
1932	0.038525	0.0224	0.9776	0.0224	0.016125
1933	0.038525	0.0224	0.9776	0.0224	0.016125
1934	0.038525	0.0224	0.9776	0.0224	0.016125
1935	0.038525	0.0224	0.9776	0.0224	0.016125
1936	0.038525	0.0224	0.9776	0.0224	0.016125
1937	0.038525	0.0224	0.9776	0.0224	0.016125
1938	0.038525	0.0224	0.9776	0.0224	0.016125
1939	0.038525	0.0224	0.9776	0.0224	0.016125
1940	0.038525	0.0224	0.9776	0.0224	0.016125
1941	0.038525	0.0224	0.9776	0.0224	0.016125
1942	0.038525	0.0224	0.9776	0.0224	0.016125
1943	0.038525	0.0224	0.9776	0.0224	0.016125
1944	0.038525	0.0224	0.9776	0.0224	0.016125
1945	0.038525	0.0224	0.9776	0.0224	0.016125
1946	0.038525	0.0224	0.9776	0.0224	0.016125
1947	0.038525	0.0224	0.9776	0.0224	0.016125
1948	0.038525	0.0224	0.9776	0.0224	0.016125
1949	0.038525	0.0224	0.9776	0.0224	0.016125
1950	0.038525	0.0224	0.9776	0.0224	0.016125
1951	0.038525	0.0224	0.9776	0.0224	0.016125
1952	0.038525	0.0224	0.9776	0.0224	0.016125
1953	0.038525	0.0224	0.9776	0.0224	0.016125
1954	0.038525	0.0224	0.9776	0.0224	0.016125
1955	0.038525	0.0224	0.9776	0.0224	0.016125
1956	0.038525	0.0224	0.9776	0.0224	0.016125
1957	0.038525	0.0224	0.9776	0.0224	0.016125
1958	0.038525	0.0224	0.9776	0.0224	0.016125
1959	0.038525	0.0224	0.9776	0.0224	0.016125
1960	0.038525	0.0224	0.9776	0.0224	0.016125
1961	0.038525	0.0224	0.9776	0.0224	0.016125
1962	0.038525	0.0224	0.9776	0.0224	0.016125
1963	0.038525	0.0224	0.9776	0.0224	0.016125
1964	0.038525	0.0224	0.9776	0.0224	0.016125
1965	0.038525	0.0224	0.9776	0.0224	0.016125
1966	0.038525	0.0224	0.9776	0.0224	0.016125
1967	0.038525	0.0224	0.9776	0.0224	0.016125
1968	0.038525	0.0224	0.9776	0.0224	0.016125
1969	0.038525	0.0224	0.9776	0.0224	0.016125
1970	0.038525	0.0224	0.9776	0.0224	0.016125
1971	0.038525	0.0224	0.9776	0.0224	0.016125
1972	0.038525	0.0224	0.9776	0.0224	0.016125
1973	0.038525	0.0224	0.9776	0.0224	0.016125
1974	0.038525	0.0224	0.9776	0.0224	0.016125
1975	0.038525	0.0224	0.9776	0.0224	0.016125
1976	0.038525	0.0224	0.9776	0.0224	0.016125
1977	0.038525	0.0224	0.9776	0.0224	0.016125
1978	0.038525	0.0224	0.9776	0.0224	0.016125
1979	0.038525	0.0224	0.9776	0.0224	0.016125
1980	0.038525	0.0224	0.9776	0.0224	0.016125
1981	0.038525	0.0224	0.9776	0.0224	0.016125
1982	0.038525	0.0224	0.9776	0.0224	0.016125
1983	0.038525	0.0224	0.9776	0.0224	0.016125
1984	0.038525	0.0224	0.9776	0.0224	0.016125
1985	0.038525	0.0224	0.9776	0.0224	0.016125
1986	0.038525	0.0224	0.9776	0.0224	0.016125
1987	0.038525	0.0224	0.9776	0.0224	0.016125
1988	0.038525	0.0224	0.9776	0.0224	0.016125
1989	0.038525	0.0224	0.9776	0.0224	0.016125
1990	0.038525	0.0224	0.9776	0.0224	0.016125
1991	0.038525	0.0224	0.9776	0.0224	0.016125
1992	0.038525	0.0224	0.9776	0.0224	0.016125
1993	0.038525	0.0224	0.9776	0.0224	0.016125
1994	0.038525	0.0224	0.9776	0.0224	0.016125
1995	0.038525	0.0224	0.9776	0.0224	0.016125
1996	0.038525	0.0224	0.9776	0.0224	0.016125
1997	0.038525	0.0224	0.9776	0.0224	0.016125
1998	0.038525	0.0224	0.9776	0.0224	0.016125
1999	0.038525	0.0224	0.9776	0.0224	0.016125
2000	0.038525	0.0224	0.9776	0.0224	0.016125
[truncated: 3,001 more rows]
