# Supplementary material for: Aspiration-driven co-evolution of cooperation with individual behavioral diversity
Source: PLoS One. 2023 Sep 15;18(9):e0291134. doi: 10.1371/journal.pone.0291134 (PMC10503719; doi:10.1371/journal.pone.0291134)
Supplement: S1 Data — (ZIP) [file pone.0291134.s001.zip › M1/v2-L=200/data/tolerate=1_b=1.49_frequency.txt]

1	0.500300	1	0	0.5003	0
2	0.335175	0.913925	0.086075	0.334875	0.0003
3	0.227581	0.766775	0.233225	0.2249	0.00268125
4	0.155456	0.59135	0.40865	0.149925	0.00553125
5	0.108819	0.4291	0.5709	0.101075	0.00774375
6	0.081931	0.30495	0.69505	0.073175	0.00875625
7	0.064981	0.21675	0.78325	0.054925	0.0100562
8	0.053756	0.155725	0.844275	0.042875	0.0108813
9	0.047438	0.115375	0.884625	0.035075	0.0123625
10	0.044463	0.09025	0.90975	0.032125	0.0123375
11	0.041600	0.07465	0.92535	0.029075	0.012525
12	0.040425	0.063375	0.936625	0.0274	0.013025
13	0.039587	0.0569	0.9431	0.0261	0.0134875
14	0.039369	0.052525	0.947475	0.025775	0.0135938
15	0.039119	0.048475	0.951525	0.0251	0.0140188
16	0.039519	0.045975	0.954025	0.0253	0.0142188
17	0.039212	0.044175	0.955825	0.02515	0.0140625
18	0.038938	0.04145	0.95855	0.02485	0.0140875
19	0.039219	0.040125	0.959875	0.024675	0.0145437
20	0.039038	0.0384	0.9616	0.02455	0.0144875
21	0.038781	0.0376	0.9624	0.024125	0.0146562
22	0.039050	0.0368	0.9632	0.024425	0.014625
23	0.039250	0.03655	0.96345	0.02465	0.0146
24	0.039488	0.035575	0.964425	0.024175	0.0153125
25	0.039531	0.03475	0.96525	0.024075	0.0154563
26	0.039350	0.03385	0.96615	0.02365	0.0157
27	0.039356	0.033725	0.966275	0.023425	0.0159313
28	0.039406	0.032775	0.967225	0.02315	0.0162563
29	0.039837	0.033175	0.966825	0.024	0.0158375
30	0.039825	0.03285	0.96715	0.024275	0.01555
31	0.039163	0.031525	0.968475	0.023025	0.0161375
32	0.039081	0.03065	0.96935	0.023	0.0160812
33	0.039012	0.0301	0.9699	0.022925	0.0160875
34	0.039125	0.0297	0.9703	0.02285	0.016275
35	0.038825	0.029175	0.970825	0.022525	0.0163
36	0.038375	0.028075	0.971925	0.02195	0.016425
37	0.038406	0.027025	0.972975	0.021825	0.0165812
38	0.038425	0.026825	0.973175	0.02195	0.016475
39	0.038350	0.0273	0.9727	0.022075	0.016275
40	0.038325	0.02695	0.97305	0.022125	0.0162
41	0.038231	0.026525	0.973475	0.021975	0.0162563
42	0.038337	0.026625	0.973375	0.0221	0.0162375
43	0.038238	0.026275	0.973725	0.021975	0.0162625
44	0.038069	0.025975	0.974025	0.021875	0.0161938
45	0.037956	0.025325	0.974675	0.021525	0.0164313
46	0.037963	0.0247	0.9753	0.02135	0.0166125
47	0.037963	0.0248	0.9752	0.0215	0.0164625
48	0.038056	0.02495	0.97505	0.021575	0.0164812
49	0.037762	0.0248	0.9752	0.0214	0.0163625
50	0.037556	0.02415	0.97585	0.02115	0.0164063
51	0.037619	0.02385	0.97615	0.021125	0.0164938
52	0.037431	0.0234	0.9766	0.020925	0.0165063
53	0.037394	0.023175	0.976825	0.0209	0.0164938
54	0.037400	0.022725	0.977275	0.020975	0.016425
55	0.037325	0.02275	0.97725	0.020975	0.01635
56	0.037262	0.0222	0.9778	0.020875	0.0163875
57	0.037119	0.022175	0.977825	0.020825	0.0162937
58	0.037050	0.0221	0.9779	0.020725	0.016325
59	0.037100	0.02185	0.97815	0.0207	0.0164
60	0.036988	0.021475	0.978525	0.0206	0.0163875
61	0.036856	0.02145	0.97855	0.020475	0.0163813
62	0.036831	0.021275	0.978725	0.020475	0.0163562
63	0.036850	0.02115	0.97885	0.020525	0.016325
64	0.036944	0.02115	0.97885	0.0206	0.0163438
65	0.036975	0.02135	0.97865	0.020625	0.01635
66	0.036988	0.0214	0.9786	0.0207	0.0162875
67	0.036981	0.021475	0.978525	0.020675	0.0163063
68	0.036862	0.0213	0.9787	0.020575	0.0162875
69	0.036819	0.02115	0.97885	0.02045	0.0163688
70	0.036762	0.021	0.979	0.020375	0.0163875
71	0.036762	0.020875	0.979125	0.0204	0.0163625
72	0.036831	0.0208	0.9792	0.020425	0.0164063
73	0.036769	0.02085	0.97915	0.0203	0.0164688
74	0.036756	0.02085	0.97915	0.0203	0.0164562
75	0.036781	0.0208	0.9792	0.020325	0.0164562
76	0.036800	0.0208	0.9792	0.020375	0.016425
77	0.036844	0.02095	0.97905	0.0205	0.0163438
78	0.036875	0.02095	0.97905	0.0205	0.016375
79	0.036875	0.020975	0.979025	0.020475	0.0164
80	0.036913	0.020975	0.979025	0.0205	0.0164125
81	0.036925	0.021125	0.978875	0.020525	0.0164
82	0.036869	0.020975	0.979025	0.0204	0.0164688
83	0.037012	0.021175	0.978825	0.020475	0.0165375
84	0.037006	0.02135	0.97865	0.0206	0.0164063
85	0.036913	0.021325	0.978675	0.02045	0.0164625
86	0.036875	0.0213	0.9787	0.0204	0.016475
87	0.036831	0.021125	0.978875	0.02035	0.0164812
88	0.036881	0.021075	0.978925	0.0204	0.0164812
89	0.036812	0.021075	0.978925	0.02035	0.0164625
90	0.036819	0.02095	0.97905	0.02035	0.0164688
91	0.036694	0.0208	0.9792	0.020225	0.0164688
92	0.036706	0.02065	0.97935	0.0202	0.0165063
93	0.036788	0.020675	0.979325	0.0203	0.0164875
94	0.036838	0.0209	0.9791	0.0204	0.0164375
95	0.036794	0.020775	0.979225	0.0203	0.0164938
96	0.036775	0.0207	0.9793	0.020275	0.0165
97	0.036856	0.0208	0.9792	0.020375	0.0164812
98	0.036850	0.020825	0.979175	0.020425	0.016425
99	0.036881	0.020875	0.979125	0.02045	0.0164313
100	0.036887	0.0209	0.9791	0.0205	0.0163875
101	0.036850	0.0209	0.9791	0.02045	0.0164
102	0.036856	0.02075	0.97925	0.020375	0.0164812
103	0.036781	0.020575	0.979425	0.020275	0.0165063
104	0.036800	0.020525	0.979475	0.020325	0.016475
105	0.036875	0.020525	0.979475	0.0204	0.016475
106	0.036819	0.0206	0.9794	0.02035	0.0164688
107	0.036862	0.020625	0.979375	0.020375	0.0164875
108	0.036788	0.020625	0.979375	0.02035	0.0164375
109	0.036844	0.02055	0.97945	0.020375	0.0164688
110	0.036812	0.02055	0.97945	0.02035	0.0164625
111	0.036794	0.0205	0.9795	0.020275	0.0165187
112	0.036800	0.02045	0.97955	0.02025	0.01655
113	0.036812	0.02045	0.97955	0.020275	0.0165375
114	0.036819	0.020475	0.979525	0.0203	0.0165187
115	0.036819	0.02045	0.97955	0.0203	0.0165187
116	0.036819	0.020525	0.979475	0.020325	0.0164938
117	0.036819	0.020525	0.979475	0.020325	0.0164938
118	0.036819	0.020475	0.979525	0.020325	0.0164938
119	0.036825	0.020425	0.979575	0.020325	0.0165
120	0.036850	0.02045	0.97955	0.020325	0.016525
121	0.036831	0.02045	0.97955	0.020325	0.0165063
122	0.036831	0.020425	0.979575	0.020325	0.0165063
123	0.036819	0.020375	0.979625	0.020325	0.0164938
124	0.036844	0.020325	0.979675	0.020325	0.0165187
125	0.036906	0.02045	0.97955	0.0204	0.0165063
126	0.036900	0.020575	0.979425	0.020425	0.016475
127	0.036862	0.020575	0.979425	0.020375	0.0164875
128	0.036919	0.0205	0.9795	0.0204	0.0165187
129	0.036887	0.020525	0.979475	0.020375	0.0165125
130	0.036887	0.020525	0.979475	0.020375	0.0165125
131	0.036869	0.020525	0.979475	0.020375	0.0164938
132	0.036869	0.0205	0.9795	0.020375	0.0164938
133	0.036875	0.020475	0.979525	0.020375	0.0165
134	0.036881	0.02045	0.97955	0.020375	0.0165063
135	0.036881	0.02045	0.97955	0.020375	0.0165063
136	0.036881	0.02045	0.97955	0.020375	0.0165063
137	0.036906	0.0205	0.9795	0.0204	0.0165063
138	0.036881	0.020475	0.979525	0.020375	0.0165063
139	0.036906	0.02045	0.97955	0.020375	0.0165313
140	0.036887	0.02045	0.97955	0.020375	0.0165125
141	0.036887	0.020425	0.979575	0.020375	0.0165125
142	0.036894	0.020425	0.979575	0.020375	0.0165187
143	0.036894	0.0204	0.9796	0.020375	0.0165187
144	0.036925	0.020475	0.979525	0.020425	0.0165
145	0.036925	0.020475	0.979525	0.020425	0.0165
146	0.036925	0.020475	0.979525	0.020425	0.0165
147	0.036925	0.020475	0.979525	0.020425	0.0165
148	0.036919	0.020475	0.979525	0.0204	0.0165187
149	0.036919	0.020475	0.979525	0.0204	0.0165187
150	0.036919	0.020475	0.979525	0.0204	0.0165187
151	0.036919	0.0205	0.9795	0.0204	0.0165187
152	0.036919	0.0205	0.9795	0.0204	0.0165187
153	0.036919	0.0205	0.9795	0.0204	0.0165187
154	0.036919	0.0205	0.9795	0.0204	0.0165187
155	0.036919	0.0205	0.9795	0.0204	0.0165187
156	0.036919	0.020475	0.979525	0.0204	0.0165187
157	0.036919	0.020475	0.979525	0.0204	0.0165187
158	0.036925	0.020475	0.979525	0.0204	0.016525
159	0.036925	0.02045	0.97955	0.0204	0.016525
160	0.036925	0.02045	0.97955	0.0204	0.016525
161	0.036925	0.02045	0.97955	0.0204	0.016525
162	0.036925	0.02045	0.97955	0.0204	0.016525
163	0.036925	0.02045	0.97955	0.0204	0.016525
164	0.036925	0.02045	0.97955	0.0204	0.016525
165	0.036925	0.020425	0.979575	0.0204	0.016525
166	0.036925	0.0204	0.9796	0.0204	0.016525
167	0.036925	0.0204	0.9796	0.0204	0.016525
168	0.036925	0.0204	0.9796	0.0204	0.016525
169	0.036925	0.0204	0.9796	0.0204	0.016525
170	0.036925	0.0204	0.9796	0.0204	0.016525
171	0.036925	0.0204	0.9796	0.0204	0.016525
172	0.036925	0.0204	0.9796	0.0204	0.016525
173	0.036925	0.0204	0.9796	0.0204	0.016525
174	0.036925	0.0204	0.9796	0.0204	0.016525
175	0.036925	0.0204	0.9796	0.0204	0.016525
176	0.036925	0.0204	0.9796	0.0204	0.016525
177	0.036925	0.0204	0.9796	0.0204	0.016525
178	0.036925	0.0204	0.9796	0.0204	0.016525
179	0.036925	0.0204	0.9796	0.0204	0.016525
180	0.036925	0.0204	0.9796	0.0204	0.016525
181	0.036925	0.0204	0.9796	0.0204	0.016525
182	0.036925	0.0204	0.9796	0.0204	0.016525
183	0.036925	0.0204	0.9796	0.0204	0.016525
184	0.036925	0.0204	0.9796	0.0204	0.016525
185	0.036925	0.0204	0.9796	0.0204	0.016525
186	0.036925	0.0204	0.9796	0.0204	0.016525
187	0.036925	0.0204	0.9796	0.0204	0.016525
188	0.036925	0.0204	0.9796	0.0204	0.016525
189	0.036925	0.0204	0.9796	0.0204	0.016525
190	0.036925	0.0204	0.9796	0.0204	0.016525
191	0.036925	0.0204	0.9796	0.0204	0.016525
192	0.036925	0.0204	0.9796	0.0204	0.016525
193	0.036925	0.0204	0.9796	0.0204	0.016525
194	0.036925	0.0204	0.9796	0.0204	0.016525
195	0.036925	0.0204	0.9796	0.0204	0.016525
196	0.036925	0.0204	0.9796	0.0204	0.016525
197	0.036925	0.0204	0.9796	0.0204	0.016525
198	0.036925	0.0204	0.9796	0.0204	0.016525
199	0.036925	0.0204	0.9796	0.0204	0.016525
200	0.036925	0.0204	0.9796	0.0204	0.016525
201	0.036925	0.0204	0.9796	0.0204	0.016525
202	0.036925	0.0204	0.9796	0.0204	0.016525
203	0.036925	0.0204	0.9796	0.0204	0.016525
204	0.036925	0.0204	0.9796	0.0204	0.016525
205	0.036925	0.0204	0.9796	0.0204	0.016525
206	0.036925	0.0204	0.9796	0.0204	0.016525
207	0.036925	0.0204	0.9796	0.0204	0.016525
208	0.036925	0.0204	0.9796	0.0204	0.016525
209	0.036925	0.0204	0.9796	0.0204	0.016525
210	0.036925	0.0204	0.9796	0.0204	0.016525
211	0.036925	0.0204	0.9796	0.0204	0.016525
212	0.036925	0.0204	0.9796	0.0204	0.016525
213	0.036925	0.0204	0.9796	0.0204	0.016525
214	0.036925	0.0204	0.9796	0.0204	0.016525
215	0.036925	0.0204	0.9796	0.0204	0.016525
216	0.036925	0.0204	0.9796	0.0204	0.016525
217	0.036925	0.0204	0.9796	0.0204	0.016525
218	0.036925	0.0204	0.9796	0.0204	0.016525
219	0.036925	0.0204	0.9796	0.0204	0.016525
220	0.036925	0.0204	0.9796	0.0204	0.016525
221	0.036925	0.0204	0.9796	0.0204	0.016525
222	0.036925	0.0204	0.9796	0.0204	0.016525
223	0.036925	0.0204	0.9796	0.0204	0.016525
224	0.036925	0.0204	0.9796	0.0204	0.016525
225	0.036925	0.0204	0.9796	0.0204	0.016525
226	0.036925	0.0204	0.9796	0.0204	0.016525
227	0.036925	0.0204	0.9796	0.0204	0.016525
228	0.036925	0.0204	0.9796	0.0204	0.016525
229	0.036925	0.0204	0.9796	0.0204	0.016525
230	0.036925	0.0204	0.9796	0.0204	0.016525
231	0.036925	0.0204	0.9796	0.0204	0.016525
232	0.036925	0.0204	0.9796	0.0204	0.016525
233	0.036925	0.0204	0.9796	0.0204	0.016525
234	0.036925	0.0204	0.9796	0.0204	0.016525
235	0.036925	0.0204	0.9796	0.0204	0.016525
236	0.036925	0.0204	0.9796	0.0204	0.016525
237	0.036925	0.0204	0.9796	0.0204	0.016525
238	0.036925	0.0204	0.9796	0.0204	0.016525
239	0.036925	0.0204	0.9796	0.0204	0.016525
240	0.036925	0.0204	0.9796	0.0204	0.016525
241	0.036925	0.0204	0.9796	0.0204	0.016525
242	0.036925	0.0204	0.9796	0.0204	0.016525
243	0.036925	0.0204	0.9796	0.0204	0.016525
244	0.036925	0.0204	0.9796	0.0204	0.016525
245	0.036925	0.0204	0.9796	0.0204	0.016525
246	0.036925	0.0204	0.9796	0.0204	0.016525
247	0.036925	0.0204	0.9796	0.0204	0.016525
248	0.036925	0.0204	0.9796	0.0204	0.016525
249	0.036925	0.0204	0.9796	0.0204	0.016525
250	0.036925	0.0204	0.9796	0.0204	0.016525
251	0.036925	0.0204	0.9796	0.0204	0.016525
252	0.036925	0.0204	0.9796	0.0204	0.016525
253	0.036925	0.0204	0.9796	0.0204	0.016525
254	0.036925	0.0204	0.9796	0.0204	0.016525
255	0.036925	0.0204	0.9796	0.0204	0.016525
256	0.036925	0.0204	0.9796	0.0204	0.016525
257	0.036925	0.0204	0.9796	0.0204	0.016525
258	0.036925	0.0204	0.9796	0.0204	0.016525
259	0.036925	0.0204	0.9796	0.0204	0.016525
260	0.036925	0.0204	0.9796	0.0204	0.016525
261	0.036925	0.0204	0.9796	0.0204	0.016525
262	0.036925	0.0204	0.9796	0.0204	0.016525
263	0.036925	0.0204	0.9796	0.0204	0.016525
264	0.036925	0.0204	0.9796	0.0204	0.016525
265	0.036925	0.0204	0.9796	0.0204	0.016525
266	0.036925	0.0204	0.9796	0.0204	0.016525
267	0.036925	0.0204	0.9796	0.0204	0.016525
268	0.036925	0.0204	0.9796	0.0204	0.016525
269	0.036925	0.0204	0.9796	0.0204	0.016525
270	0.036925	0.0204	0.9796	0.0204	0.016525
271	0.036925	0.0204	0.9796	0.0204	0.016525
272	0.036925	0.0204	0.9796	0.0204	0.016525
273	0.036925	0.0204	0.9796	0.0204	0.016525
274	0.036925	0.0204	0.9796	0.0204	0.016525
275	0.036925	0.0204	0.9796	0.0204	0.016525
276	0.036925	0.0204	0.9796	0.0204	0.016525
277	0.036925	0.0204	0.9796	0.0204	0.016525
278	0.036925	0.0204	0.9796	0.0204	0.016525
279	0.036925	0.0204	0.9796	0.0204	0.016525
280	0.036925	0.0204	0.9796	0.0204	0.016525
281	0.036925	0.0204	0.9796	0.0204	0.016525
282	0.036925	0.0204	0.9796	0.0204	0.016525
283	0.036925	0.0204	0.9796	0.0204	0.016525
284	0.036925	0.0204	0.9796	0.0204	0.016525
285	0.036925	0.0204	0.9796	0.0204	0.016525
286	0.036925	0.0204	0.9796	0.0204	0.016525
287	0.036925	0.0204	0.9796	0.0204	0.016525
288	0.036925	0.0204	0.9796	0.0204	0.016525
289	0.036925	0.0204	0.9796	0.0204	0.016525
290	0.036925	0.0204	0.9796	0.0204	0.016525
291	0.036925	0.0204	0.9796	0.0204	0.016525
292	0.036925	0.0204	0.9796	0.0204	0.016525
293	0.036925	0.0204	0.9796	0.0204	0.016525
294	0.036925	0.0204	0.9796	0.0204	0.016525
295	0.036925	0.0204	0.9796	0.0204	0.016525
296	0.036925	0.0204	0.9796	0.0204	0.016525
297	0.036925	0.0204	0.9796	0.0204	0.016525
298	0.036925	0.0204	0.9796	0.0204	0.016525
299	0.036925	0.0204	0.9796	0.0204	0.016525
300	0.036925	0.0204	0.9796	0.0204	0.016525
301	0.036925	0.0204	0.9796	0.0204	0.016525
302	0.036925	0.0204	0.9796	0.0204	0.016525
303	0.036925	0.0204	0.9796	0.0204	0.016525
304	0.036925	0.0204	0.9796	0.0204	0.016525
305	0.036925	0.0204	0.9796	0.0204	0.016525
306	0.036925	0.0204	0.9796	0.0204	0.016525
307	0.036925	0.0204	0.9796	0.0204	0.016525
308	0.036925	0.0204	0.9796	0.0204	0.016525
309	0.036925	0.0204	0.9796	0.0204	0.016525
310	0.036925	0.0204	0.9796	0.0204	0.016525
311	0.036925	0.0204	0.9796	0.0204	0.016525
312	0.036925	0.0204	0.9796	0.0204	0.016525
313	0.036925	0.0204	0.9796	0.0204	0.016525
314	0.036925	0.0204	0.9796	0.0204	0.016525
315	0.036925	0.0204	0.9796	0.0204	0.016525
316	0.036925	0.0204	0.9796	0.0204	0.016525
317	0.036925	0.0204	0.9796	0.0204	0.016525
318	0.036925	0.0204	0.9796	0.0204	0.016525
319	0.036925	0.0204	0.9796	0.0204	0.016525
320	0.036925	0.0204	0.9796	0.0204	0.016525
321	0.036925	0.0204	0.9796	0.0204	0.016525
322	0.036925	0.0204	0.9796	0.0204	0.016525
323	0.036925	0.0204	0.9796	0.0204	0.016525
324	0.036925	0.0204	0.9796	0.0204	0.016525
325	0.036925	0.0204	0.9796	0.0204	0.016525
326	0.036925	0.0204	0.9796	0.0204	0.016525
327	0.036925	0.0204	0.9796	0.0204	0.016525
328	0.036925	0.0204	0.9796	0.0204	0.016525
329	0.036925	0.0204	0.9796	0.0204	0.016525
330	0.036925	0.0204	0.9796	0.0204	0.016525
331	0.036925	0.0204	0.9796	0.0204	0.016525
332	0.036925	0.0204	0.9796	0.0204	0.016525
333	0.036925	0.0204	0.9796	0.0204	0.016525
334	0.036925	0.0204	0.9796	0.0204	0.016525
335	0.036925	0.0204	0.9796	0.0204	0.016525
336	0.036925	0.0204	0.9796	0.0204	0.016525
337	0.036925	0.0204	0.9796	0.0204	0.016525
338	0.036925	0.0204	0.9796	0.0204	0.016525
339	0.036925	0.0204	0.9796	0.0204	0.016525
340	0.036925	0.0204	0.9796	0.0204	0.016525
341	0.036925	0.0204	0.9796	0.0204	0.016525
342	0.036925	0.0204	0.9796	0.0204	0.016525
343	0.036925	0.0204	0.9796	0.0204	0.016525
344	0.036925	0.0204	0.9796	0.0204	0.016525
345	0.036925	0.0204	0.9796	0.0204	0.016525
346	0.036925	0.0204	0.9796	0.0204	0.016525
347	0.036925	0.0204	0.9796	0.0204	0.016525
348	0.036925	0.0204	0.9796	0.0204	0.016525
349	0.036925	0.0204	0.9796	0.0204	0.016525
350	0.036925	0.0204	0.9796	0.0204	0.016525
351	0.036925	0.0204	0.9796	0.0204	0.016525
352	0.036925	0.0204	0.9796	0.0204	0.016525
353	0.036925	0.0204	0.9796	0.0204	0.016525
354	0.036925	0.0204	0.9796	0.0204	0.016525
355	0.036925	0.0204	0.9796	0.0204	0.016525
356	0.036925	0.0204	0.9796	0.0204	0.016525
357	0.036925	0.0204	0.9796	0.0204	0.016525
358	0.036925	0.0204	0.9796	0.0204	0.016525
359	0.036925	0.0204	0.9796	0.0204	0.016525
360	0.036925	0.0204	0.9796	0.0204	0.016525
361	0.036925	0.0204	0.9796	0.0204	0.016525
362	0.036925	0.0204	0.9796	0.0204	0.016525
363	0.036925	0.0204	0.9796	0.0204	0.016525
364	0.036925	0.0204	0.9796	0.0204	0.016525
365	0.036925	0.0204	0.9796	0.0204	0.016525
366	0.036925	0.0204	0.9796	0.0204	0.016525
367	0.036925	0.0204	0.9796	0.0204	0.016525
368	0.036925	0.0204	0.9796	0.0204	0.016525
369	0.036925	0.0204	0.9796	0.0204	0.016525
370	0.036925	0.0204	0.9796	0.0204	0.016525
371	0.036925	0.0204	0.9796	0.0204	0.016525
372	0.036925	0.0204	0.9796	0.0204	0.016525
373	0.036925	0.0204	0.9796	0.0204	0.016525
374	0.036925	0.0204	0.9796	0.0204	0.016525
375	0.036925	0.0204	0.9796	0.0204	0.016525
376	0.036925	0.0204	0.9796	0.0204	0.016525
377	0.036925	0.0204	0.9796	0.0204	0.016525
378	0.036925	0.0204	0.9796	0.0204	0.016525
379	0.036925	0.0204	0.9796	0.0204	0.016525
380	0.036925	0.0204	0.9796	0.0204	0.016525
381	0.036925	0.0204	0.9796	0.0204	0.016525
382	0.036925	0.0204	0.9796	0.0204	0.016525
383	0.036925	0.0204	0.9796	0.0204	0.016525
384	0.036925	0.0204	0.9796	0.0204	0.016525
385	0.036925	0.0204	0.9796	0.0204	0.016525
386	0.036925	0.0204	0.9796	0.0204	0.016525
387	0.036925	0.0204	0.9796	0.0204	0.016525
388	0.036925	0.0204	0.9796	0.0204	0.016525
389	0.036925	0.0204	0.9796	0.0204	0.016525
390	0.036925	0.0204	0.9796	0.0204	0.016525
391	0.036925	0.0204	0.9796	0.0204	0.016525
392	0.036925	0.0204	0.9796	0.0204	0.016525
393	0.036925	0.0204	0.9796	0.0204	0.016525
394	0.036925	0.0204	0.9796	0.0204	0.016525
395	0.036925	0.0204	0.9796	0.0204	0.016525
396	0.036925	0.0204	0.9796	0.0204	0.016525
397	0.036925	0.0204	0.9796	0.0204	0.016525
398	0.036925	0.0204	0.9796	0.0204	0.016525
399	0.036925	0.0204	0.9796	0.0204	0.016525
400	0.036925	0.0204	0.9796	0.0204	0.016525
401	0.036925	0.0204	0.9796	0.0204	0.016525
402	0.036925	0.0204	0.9796	0.0204	0.016525
403	0.036925	0.0204	0.9796	0.0204	0.016525
404	0.036925	0.0204	0.9796	0.0204	0.016525
405	0.036925	0.0204	0.9796	0.0204	0.016525
406	0.036925	0.0204	0.9796	0.0204	0.016525
407	0.036925	0.0204	0.9796	0.0204	0.016525
408	0.036925	0.0204	0.9796	0.0204	0.016525
409	0.036925	0.0204	0.9796	0.0204	0.016525
410	0.036925	0.0204	0.9796	0.0204	0.016525
411	0.036925	0.0204	0.9796	0.0204	0.016525
412	0.036925	0.0204	0.9796	0.0204	0.016525
413	0.036925	0.0204	0.9796	0.0204	0.016525
414	0.036925	0.0204	0.9796	0.0204	0.016525
415	0.036925	0.0204	0.9796	0.0204	0.016525
416	0.036925	0.0204	0.9796	0.0204	0.016525
417	0.036925	0.0204	0.9796	0.0204	0.016525
418	0.036925	0.0204	0.9796	0.0204	0.016525
419	0.036925	0.0204	0.9796	0.0204	0.016525
420	0.036925	0.0204	0.9796	0.0204	0.016525
421	0.036925	0.0204	0.9796	0.0204	0.016525
422	0.036925	0.0204	0.9796	0.0204	0.016525
423	0.036925	0.0204	0.9796	0.0204	0.016525
424	0.036925	0.0204	0.9796	0.0204	0.016525
425	0.036925	0.0204	0.9796	0.0204	0.016525
426	0.036925	0.0204	0.9796	0.0204	0.016525
427	0.036925	0.0204	0.9796	0.0204	0.016525
428	0.036925	0.0204	0.9796	0.0204	0.016525
429	0.036925	0.0204	0.9796	0.0204	0.016525
430	0.036925	0.0204	0.9796	0.0204	0.016525
431	0.036925	0.0204	0.9796	0.0204	0.016525
432	0.036925	0.0204	0.9796	0.0204	0.016525
433	0.036925	0.0204	0.9796	0.0204	0.016525
434	0.036925	0.0204	0.9796	0.0204	0.016525
435	0.036925	0.0204	0.9796	0.0204	0.016525
436	0.036925	0.0204	0.9796	0.0204	0.016525
437	0.036925	0.0204	0.9796	0.0204	0.016525
438	0.036925	0.0204	0.9796	0.0204	0.016525
439	0.036925	0.0204	0.9796	0.0204	0.016525
440	0.036925	0.0204	0.9796	0.0204	0.016525
441	0.036925	0.0204	0.9796	0.0204	0.016525
442	0.036925	0.0204	0.9796	0.0204	0.016525
443	0.036925	0.0204	0.9796	0.0204	0.016525
444	0.036925	0.0204	0.9796	0.0204	0.016525
445	0.036925	0.0204	0.9796	0.0204	0.016525
446	0.036925	0.0204	0.9796	0.0204	0.016525
447	0.036925	0.0204	0.9796	0.0204	0.016525
448	0.036925	0.0204	0.9796	0.0204	0.016525
449	0.036925	0.0204	0.9796	0.0204	0.016525
450	0.036925	0.0204	0.9796	0.0204	0.016525
451	0.036925	0.0204	0.9796	0.0204	0.016525
452	0.036925	0.0204	0.9796	0.0204	0.016525
453	0.036925	0.0204	0.9796	0.0204	0.016525
454	0.036925	0.0204	0.9796	0.0204	0.016525
455	0.036925	0.0204	0.9796	0.0204	0.016525
456	0.036925	0.0204	0.9796	0.0204	0.016525
457	0.036925	0.0204	0.9796	0.0204	0.016525
458	0.036925	0.0204	0.9796	0.0204	0.016525
459	0.036925	0.0204	0.9796	0.0204	0.016525
460	0.036925	0.0204	0.9796	0.0204	0.016525
461	0.036925	0.0204	0.9796	0.0204	0.016525
462	0.036925	0.0204	0.9796	0.0204	0.016525
463	0.036925	0.0204	0.9796	0.0204	0.016525
464	0.036925	0.0204	0.9796	0.0204	0.016525
465	0.036925	0.0204	0.9796	0.0204	0.016525
466	0.036925	0.0204	0.9796	0.0204	0.016525
467	0.036925	0.0204	0.9796	0.0204	0.016525
468	0.036925	0.0204	0.9796	0.0204	0.016525
469	0.036925	0.0204	0.9796	0.0204	0.016525
470	0.036925	0.0204	0.9796	0.0204	0.016525
471	0.036925	0.0204	0.9796	0.0204	0.016525
472	0.036925	0.0204	0.9796	0.0204	0.016525
473	0.036925	0.0204	0.9796	0.0204	0.016525
474	0.036925	0.0204	0.9796	0.0204	0.016525
475	0.036925	0.0204	0.9796	0.0204	0.016525
476	0.036925	0.0204	0.9796	0.0204	0.016525
477	0.036925	0.0204	0.9796	0.0204	0.016525
478	0.036925	0.0204	0.9796	0.0204	0.016525
479	0.036925	0.0204	0.9796	0.0204	0.016525
480	0.036925	0.0204	0.9796	0.0204	0.016525
481	0.036925	0.0204	0.9796	0.0204	0.016525
482	0.036925	0.0204	0.9796	0.0204	0.016525
483	0.036925	0.0204	0.9796	0.0204	0.016525
484	0.036925	0.0204	0.9796	0.0204	0.016525
485	0.036925	0.0204	0.9796	0.0204	0.016525
486	0.036925	0.0204	0.9796	0.0204	0.016525
487	0.036925	0.0204	0.9796	0.0204	0.016525
488	0.036925	0.0204	0.9796	0.0204	0.016525
489	0.036925	0.0204	0.9796	0.0204	0.016525
490	0.036925	0.0204	0.9796	0.0204	0.016525
491	0.036925	0.0204	0.9796	0.0204	0.016525
492	0.036925	0.0204	0.9796	0.0204	0.016525
493	0.036925	0.0204	0.9796	0.0204	0.016525
494	0.036925	0.0204	0.9796	0.0204	0.016525
495	0.036925	0.0204	0.9796	0.0204	0.016525
496	0.036925	0.0204	0.9796	0.0204	0.016525
497	0.036925	0.0204	0.9796	0.0204	0.016525
498	0.036925	0.0204	0.9796	0.0204	0.016525
499	0.036925	0.0204	0.9796	0.0204	0.016525
500	0.036925	0.0204	0.9796	0.0204	0.016525
501	0.036925	0.0204	0.9796	0.0204	0.016525
502	0.036925	0.0204	0.9796	0.0204	0.016525
503	0.036925	0.0204	0.9796	0.0204	0.016525
504	0.036925	0.0204	0.9796	0.0204	0.016525
505	0.036925	0.0204	0.9796	0.0204	0.016525
506	0.036925	0.0204	0.9796	0.0204	0.016525
507	0.036925	0.0204	0.9796	0.0204	0.016525
508	0.036925	0.0204	0.9796	0.0204	0.016525
509	0.036925	0.0204	0.9796	0.0204	0.016525
510	0.036925	0.0204	0.9796	0.0204	0.016525
511	0.036925	0.0204	0.9796	0.0204	0.016525
512	0.036925	0.0204	0.9796	0.0204	0.016525
513	0.036925	0.0204	0.9796	0.0204	0.016525
514	0.036925	0.0204	0.9796	0.0204	0.016525
515	0.036925	0.0204	0.9796	0.0204	0.016525
516	0.036925	0.0204	0.9796	0.0204	0.016525
517	0.036925	0.0204	0.9796	0.0204	0.016525
518	0.036925	0.0204	0.9796	0.0204	0.016525
519	0.036925	0.0204	0.9796	0.0204	0.016525
520	0.036925	0.0204	0.9796	0.0204	0.016525
521	0.036925	0.0204	0.9796	0.0204	0.016525
522	0.036925	0.0204	0.9796	0.0204	0.016525
523	0.036925	0.0204	0.9796	0.0204	0.016525
524	0.036925	0.0204	0.9796	0.0204	0.016525
525	0.036925	0.0204	0.9796	0.0204	0.016525
526	0.036925	0.0204	0.9796	0.0204	0.016525
527	0.036925	0.0204	0.9796	0.0204	0.016525
528	0.036925	0.0204	0.9796	0.0204	0.016525
529	0.036925	0.0204	0.9796	0.0204	0.016525
530	0.036925	0.0204	0.9796	0.0204	0.016525
531	0.036925	0.0204	0.9796	0.0204	0.016525
532	0.036925	0.0204	0.9796	0.0204	0.016525
533	0.036925	0.0204	0.9796	0.0204	0.016525
534	0.036925	0.0204	0.9796	0.0204	0.016525
535	0.036925	0.0204	0.9796	0.0204	0.016525
536	0.036925	0.0204	0.9796	0.0204	0.016525
537	0.036925	0.0204	0.9796	0.0204	0.016525
538	0.036925	0.0204	0.9796	0.0204	0.016525
539	0.036925	0.0204	0.9796	0.0204	0.016525
540	0.036925	0.0204	0.9796	0.0204	0.016525
541	0.036925	0.0204	0.9796	0.0204	0.016525
542	0.036925	0.0204	0.9796	0.0204	0.016525
543	0.036925	0.0204	0.9796	0.0204	0.016525
544	0.036925	0.0204	0.9796	0.0204	0.016525
545	0.036925	0.0204	0.9796	0.0204	0.016525
546	0.036925	0.0204	0.9796	0.0204	0.016525
547	0.036925	0.0204	0.9796	0.0204	0.016525
548	0.036925	0.0204	0.9796	0.0204	0.016525
549	0.036925	0.0204	0.9796	0.0204	0.016525
550	0.036925	0.0204	0.9796	0.0204	0.016525
551	0.036925	0.0204	0.9796	0.0204	0.016525
552	0.036925	0.0204	0.9796	0.0204	0.016525
553	0.036925	0.0204	0.9796	0.0204	0.016525
554	0.036925	0.0204	0.9796	0.0204	0.016525
555	0.036925	0.0204	0.9796	0.0204	0.016525
556	0.036925	0.0204	0.9796	0.0204	0.016525
557	0.036925	0.0204	0.9796	0.0204	0.016525
558	0.036925	0.0204	0.9796	0.0204	0.016525
559	0.036925	0.0204	0.9796	0.0204	0.016525
560	0.036925	0.0204	0.9796	0.0204	0.016525
561	0.036925	0.0204	0.9796	0.0204	0.016525
562	0.036925	0.0204	0.9796	0.0204	0.016525
563	0.036925	0.0204	0.9796	0.0204	0.016525
564	0.036925	0.0204	0.9796	0.0204	0.016525
565	0.036925	0.0204	0.9796	0.0204	0.016525
566	0.036925	0.0204	0.9796	0.0204	0.016525
567	0.036925	0.0204	0.9796	0.0204	0.016525
568	0.036925	0.0204	0.9796	0.0204	0.016525
569	0.036925	0.0204	0.9796	0.0204	0.016525
570	0.036925	0.0204	0.9796	0.0204	0.016525
571	0.036925	0.0204	0.9796	0.0204	0.016525
572	0.036925	0.0204	0.9796	0.0204	0.016525
573	0.036925	0.0204	0.9796	0.0204	0.016525
574	0.036925	0.0204	0.9796	0.0204	0.016525
575	0.036925	0.0204	0.9796	0.0204	0.016525
576	0.036925	0.0204	0.9796	0.0204	0.016525
577	0.036925	0.0204	0.9796	0.0204	0.016525
578	0.036925	0.0204	0.9796	0.0204	0.016525
579	0.036925	0.0204	0.9796	0.0204	0.016525
580	0.036925	0.0204	0.9796	0.0204	0.016525
581	0.036925	0.0204	0.9796	0.0204	0.016525
582	0.036925	0.0204	0.9796	0.0204	0.016525
583	0.036925	0.0204	0.9796	0.0204	0.016525
584	0.036925	0.0204	0.9796	0.0204	0.016525
585	0.036925	0.0204	0.9796	0.0204	0.016525
586	0.036925	0.0204	0.9796	0.0204	0.016525
587	0.036925	0.0204	0.9796	0.0204	0.016525
588	0.036925	0.0204	0.9796	0.0204	0.016525
589	0.036925	0.0204	0.9796	0.0204	0.016525
590	0.036925	0.0204	0.9796	0.0204	0.016525
591	0.036925	0.0204	0.9796	0.0204	0.016525
592	0.036925	0.0204	0.9796	0.0204	0.016525
593	0.036925	0.0204	0.9796	0.0204	0.016525
594	0.036925	0.0204	0.9796	0.0204	0.016525
595	0.036925	0.0204	0.9796	0.0204	0.016525
596	0.036925	0.0204	0.9796	0.0204	0.016525
597	0.036925	0.0204	0.9796	0.0204	0.016525
598	0.036925	0.0204	0.9796	0.0204	0.016525
599	0.036925	0.0204	0.9796	0.0204	0.016525
600	0.036925	0.0204	0.9796	0.0204	0.016525
601	0.036925	0.0204	0.9796	0.0204	0.016525
602	0.036925	0.0204	0.9796	0.0204	0.016525
603	0.036925	0.0204	0.9796	0.0204	0.016525
604	0.036925	0.0204	0.9796	0.0204	0.016525
605	0.036925	0.0204	0.9796	0.0204	0.016525
606	0.036925	0.0204	0.9796	0.0204	0.016525
607	0.036925	0.0204	0.9796	0.0204	0.016525
608	0.036925	0.0204	0.9796	0.0204	0.016525
609	0.036925	0.0204	0.9796	0.0204	0.016525
610	0.036925	0.0204	0.9796	0.0204	0.016525
611	0.036925	0.0204	0.9796	0.0204	0.016525
612	0.036925	0.0204	0.9796	0.0204	0.016525
613	0.036925	0.0204	0.9796	0.0204	0.016525
614	0.036925	0.0204	0.9796	0.0204	0.016525
615	0.036925	0.0204	0.9796	0.0204	0.016525
616	0.036925	0.0204	0.9796	0.0204	0.016525
617	0.036925	0.0204	0.9796	0.0204	0.016525
618	0.036925	0.0204	0.9796	0.0204	0.016525
619	0.036925	0.0204	0.9796	0.0204	0.016525
620	0.036925	0.0204	0.9796	0.0204	0.016525
621	0.036925	0.0204	0.9796	0.0204	0.016525
622	0.036925	0.0204	0.9796	0.0204	0.016525
623	0.036925	0.0204	0.9796	0.0204	0.016525
624	0.036925	0.0204	0.9796	0.0204	0.016525
625	0.036925	0.0204	0.9796	0.0204	0.016525
626	0.036925	0.0204	0.9796	0.0204	0.016525
627	0.036925	0.0204	0.9796	0.0204	0.016525
628	0.036925	0.0204	0.9796	0.0204	0.016525
629	0.036925	0.0204	0.9796	0.0204	0.016525
630	0.036925	0.0204	0.9796	0.0204	0.016525
631	0.036925	0.0204	0.9796	0.0204	0.016525
632	0.036925	0.0204	0.9796	0.0204	0.016525
633	0.036925	0.0204	0.9796	0.0204	0.016525
634	0.036925	0.0204	0.9796	0.0204	0.016525
635	0.036925	0.0204	0.9796	0.0204	0.016525
636	0.036925	0.0204	0.9796	0.0204	0.016525
637	0.036925	0.0204	0.9796	0.0204	0.016525
638	0.036925	0.0204	0.9796	0.0204	0.016525
639	0.036925	0.0204	0.9796	0.0204	0.016525
640	0.036925	0.0204	0.9796	0.0204	0.016525
641	0.036925	0.0204	0.9796	0.0204	0.016525
642	0.036925	0.0204	0.9796	0.0204	0.016525
643	0.036925	0.0204	0.9796	0.0204	0.016525
644	0.036925	0.0204	0.9796	0.0204	0.016525
645	0.036925	0.0204	0.9796	0.0204	0.016525
646	0.036925	0.0204	0.9796	0.0204	0.016525
647	0.036925	0.0204	0.9796	0.0204	0.016525
648	0.036925	0.0204	0.9796	0.0204	0.016525
649	0.036925	0.0204	0.9796	0.0204	0.016525
650	0.036925	0.0204	0.9796	0.0204	0.016525
651	0.036925	0.0204	0.9796	0.0204	0.016525
652	0.036925	0.0204	0.9796	0.0204	0.016525
653	0.036925	0.0204	0.9796	0.0204	0.016525
654	0.036925	0.0204	0.9796	0.0204	0.016525
655	0.036925	0.0204	0.9796	0.0204	0.016525
656	0.036925	0.0204	0.9796	0.0204	0.016525
657	0.036925	0.0204	0.9796	0.0204	0.016525
658	0.036925	0.0204	0.9796	0.0204	0.016525
659	0.036925	0.0204	0.9796	0.0204	0.016525
660	0.036925	0.0204	0.9796	0.0204	0.016525
661	0.036925	0.0204	0.9796	0.0204	0.016525
662	0.036925	0.0204	0.9796	0.0204	0.016525
663	0.036925	0.0204	0.9796	0.0204	0.016525
664	0.036925	0.0204	0.9796	0.0204	0.016525
665	0.036925	0.0204	0.9796	0.0204	0.016525
666	0.036925	0.0204	0.9796	0.0204	0.016525
667	0.036925	0.0204	0.9796	0.0204	0.016525
668	0.036925	0.0204	0.9796	0.0204	0.016525
669	0.036925	0.0204	0.9796	0.0204	0.016525
670	0.036925	0.0204	0.9796	0.0204	0.016525
671	0.036925	0.0204	0.9796	0.0204	0.016525
672	0.036925	0.0204	0.9796	0.0204	0.016525
673	0.036925	0.0204	0.9796	0.0204	0.016525
674	0.036925	0.0204	0.9796	0.0204	0.016525
675	0.036925	0.0204	0.9796	0.0204	0.016525
676	0.036925	0.0204	0.9796	0.0204	0.016525
677	0.036925	0.0204	0.9796	0.0204	0.016525
678	0.036925	0.0204	0.9796	0.0204	0.016525
679	0.036925	0.0204	0.9796	0.0204	0.016525
680	0.036925	0.0204	0.9796	0.0204	0.016525
681	0.036925	0.0204	0.9796	0.0204	0.016525
682	0.036925	0.0204	0.9796	0.0204	0.016525
683	0.036925	0.0204	0.9796	0.0204	0.016525
684	0.036925	0.0204	0.9796	0.0204	0.016525
685	0.036925	0.0204	0.9796	0.0204	0.016525
686	0.036925	0.0204	0.9796	0.0204	0.016525
687	0.036925	0.0204	0.9796	0.0204	0.016525
688	0.036925	0.0204	0.9796	0.0204	0.016525
689	0.036925	0.0204	0.9796	0.0204	0.016525
690	0.036925	0.0204	0.9796	0.0204	0.016525
691	0.036925	0.0204	0.9796	0.0204	0.016525
692	0.036925	0.0204	0.9796	0.0204	0.016525
693	0.036925	0.0204	0.9796	0.0204	0.016525
694	0.036925	0.0204	0.9796	0.0204	0.016525
695	0.036925	0.0204	0.9796	0.0204	0.016525
696	0.036925	0.0204	0.9796	0.0204	0.016525
697	0.036925	0.0204	0.9796	0.0204	0.016525
698	0.036925	0.0204	0.9796	0.0204	0.016525
699	0.036925	0.0204	0.9796	0.0204	0.016525
700	0.036925	0.0204	0.9796	0.0204	0.016525
701	0.036925	0.0204	0.9796	0.0204	0.016525
702	0.036925	0.0204	0.9796	0.0204	0.016525
703	0.036925	0.0204	0.9796	0.0204	0.016525
704	0.036925	0.0204	0.9796	0.0204	0.016525
705	0.036925	0.0204	0.9796	0.0204	0.016525
706	0.036925	0.0204	0.9796	0.0204	0.016525
707	0.036925	0.0204	0.9796	0.0204	0.016525
708	0.036925	0.0204	0.9796	0.0204	0.016525
709	0.036925	0.0204	0.9796	0.0204	0.016525
710	0.036925	0.0204	0.9796	0.0204	0.016525
711	0.036925	0.0204	0.9796	0.0204	0.016525
712	0.036925	0.0204	0.9796	0.0204	0.016525
713	0.036925	0.0204	0.9796	0.0204	0.016525
714	0.036925	0.0204	0.9796	0.0204	0.016525
715	0.036925	0.0204	0.9796	0.0204	0.016525
716	0.036925	0.0204	0.9796	0.0204	0.016525
717	0.036925	0.0204	0.9796	0.0204	0.016525
718	0.036925	0.0204	0.9796	0.0204	0.016525
719	0.036925	0.0204	0.9796	0.0204	0.016525
720	0.036925	0.0204	0.9796	0.0204	0.016525
721	0.036925	0.0204	0.9796	0.0204	0.016525
722	0.036925	0.0204	0.9796	0.0204	0.016525
723	0.036925	0.0204	0.9796	0.0204	0.016525
724	0.036925	0.0204	0.9796	0.0204	0.016525
725	0.036925	0.0204	0.9796	0.0204	0.016525
726	0.036925	0.0204	0.9796	0.0204	0.016525
727	0.036925	0.0204	0.9796	0.0204	0.016525
728	0.036925	0.0204	0.9796	0.0204	0.016525
729	0.036925	0.0204	0.9796	0.0204	0.016525
730	0.036925	0.0204	0.9796	0.0204	0.016525
731	0.036925	0.0204	0.9796	0.0204	0.016525
732	0.036925	0.0204	0.9796	0.0204	0.016525
733	0.036925	0.0204	0.9796	0.0204	0.016525
734	0.036925	0.0204	0.9796	0.0204	0.016525
735	0.036925	0.0204	0.9796	0.0204	0.016525
736	0.036925	0.0204	0.9796	0.0204	0.016525
737	0.036925	0.0204	0.9796	0.0204	0.016525
738	0.036925	0.0204	0.9796	0.0204	0.016525
739	0.036925	0.0204	0.9796	0.0204	0.016525
740	0.036925	0.0204	0.9796	0.0204	0.016525
741	0.036925	0.0204	0.9796	0.0204	0.016525
742	0.036925	0.0204	0.9796	0.0204	0.016525
743	0.036925	0.0204	0.9796	0.0204	0.016525
744	0.036925	0.0204	0.9796	0.0204	0.016525
745	0.036925	0.0204	0.9796	0.0204	0.016525
746	0.036925	0.0204	0.9796	0.0204	0.016525
747	0.036925	0.0204	0.9796	0.0204	0.016525
748	0.036925	0.0204	0.9796	0.0204	0.016525
749	0.036925	0.0204	0.9796	0.0204	0.016525
750	0.036925	0.0204	0.9796	0.0204	0.016525
751	0.036925	0.0204	0.9796	0.0204	0.016525
752	0.036925	0.0204	0.9796	0.0204	0.016525
753	0.036925	0.0204	0.9796	0.0204	0.016525
754	0.036925	0.0204	0.9796	0.0204	0.016525
755	0.036925	0.0204	0.9796	0.0204	0.016525
756	0.036925	0.0204	0.9796	0.0204	0.016525
757	0.036925	0.0204	0.9796	0.0204	0.016525
758	0.036925	0.0204	0.9796	0.0204	0.016525
759	0.036925	0.0204	0.9796	0.0204	0.016525
760	0.036925	0.0204	0.9796	0.0204	0.016525
761	0.036925	0.0204	0.9796	0.0204	0.016525
762	0.036925	0.0204	0.9796	0.0204	0.016525
763	0.036925	0.0204	0.9796	0.0204	0.016525
764	0.036925	0.0204	0.9796	0.0204	0.016525
765	0.036925	0.0204	0.9796	0.0204	0.016525
766	0.036925	0.0204	0.9796	0.0204	0.016525
767	0.036925	0.0204	0.9796	0.0204	0.016525
768	0.036925	0.0204	0.9796	0.0204	0.016525
769	0.036925	0.0204	0.9796	0.0204	0.016525
770	0.036925	0.0204	0.9796	0.0204	0.016525
771	0.036925	0.0204	0.9796	0.0204	0.016525
772	0.036925	0.0204	0.9796	0.0204	0.016525
773	0.036925	0.0204	0.9796	0.0204	0.016525
774	0.036925	0.0204	0.9796	0.0204	0.016525
775	0.036925	0.0204	0.9796	0.0204	0.016525
776	0.036925	0.0204	0.9796	0.0204	0.016525
777	0.036925	0.0204	0.9796	0.0204	0.016525
778	0.036925	0.0204	0.9796	0.0204	0.016525
779	0.036925	0.0204	0.9796	0.0204	0.016525
780	0.036925	0.0204	0.9796	0.0204	0.016525
781	0.036925	0.0204	0.9796	0.0204	0.016525
782	0.036925	0.0204	0.9796	0.0204	0.016525
783	0.036925	0.0204	0.9796	0.0204	0.016525
784	0.036925	0.0204	0.9796	0.0204	0.016525
785	0.036925	0.0204	0.9796	0.0204	0.016525
786	0.036925	0.0204	0.9796	0.0204	0.016525
787	0.036925	0.0204	0.9796	0.0204	0.016525
788	0.036925	0.0204	0.9796	0.0204	0.016525
789	0.036925	0.0204	0.9796	0.0204	0.016525
790	0.036925	0.0204	0.9796	0.0204	0.016525
791	0.036925	0.0204	0.9796	0.0204	0.016525
792	0.036925	0.0204	0.9796	0.0204	0.016525
793	0.036925	0.0204	0.9796	0.0204	0.016525
794	0.036925	0.0204	0.9796	0.0204	0.016525
795	0.036925	0.0204	0.9796	0.0204	0.016525
796	0.036925	0.0204	0.9796	0.0204	0.016525
797	0.036925	0.0204	0.9796	0.0204	0.016525
798	0.036925	0.0204	0.9796	0.0204	0.016525
799	0.036925	0.0204	0.9796	0.0204	0.016525
800	0.036925	0.0204	0.9796	0.0204	0.016525
801	0.036925	0.0204	0.9796	0.0204	0.016525
802	0.036925	0.0204	0.9796	0.0204	0.016525
803	0.036925	0.0204	0.9796	0.0204	0.016525
804	0.036925	0.0204	0.9796	0.0204	0.016525
805	0.036925	0.0204	0.9796	0.0204	0.016525
806	0.036925	0.0204	0.9796	0.0204	0.016525
807	0.036925	0.0204	0.9796	0.0204	0.016525
808	0.036925	0.0204	0.9796	0.0204	0.016525
809	0.036925	0.0204	0.9796	0.0204	0.016525
810	0.036925	0.0204	0.9796	0.0204	0.016525
811	0.036925	0.0204	0.9796	0.0204	0.016525
812	0.036925	0.0204	0.9796	0.0204	0.016525
813	0.036925	0.0204	0.9796	0.0204	0.016525
814	0.036925	0.0204	0.9796	0.0204	0.016525
815	0.036925	0.0204	0.9796	0.0204	0.016525
816	0.036925	0.0204	0.9796	0.0204	0.016525
817	0.036925	0.0204	0.9796	0.0204	0.016525
818	0.036925	0.0204	0.9796	0.0204	0.016525
819	0.036925	0.0204	0.9796	0.0204	0.016525
820	0.036925	0.0204	0.9796	0.0204	0.016525
821	0.036925	0.0204	0.9796	0.0204	0.016525
822	0.036925	0.0204	0.9796	0.0204	0.016525
823	0.036925	0.0204	0.9796	0.0204	0.016525
824	0.036925	0.0204	0.9796	0.0204	0.016525
825	0.036925	0.0204	0.9796	0.0204	0.016525
826	0.036925	0.0204	0.9796	0.0204	0.016525
827	0.036925	0.0204	0.9796	0.0204	0.016525
828	0.036925	0.0204	0.9796	0.0204	0.016525
829	0.036925	0.0204	0.9796	0.0204	0.016525
830	0.036925	0.0204	0.9796	0.0204	0.016525
831	0.036925	0.0204	0.9796	0.0204	0.016525
832	0.036925	0.0204	0.9796	0.0204	0.016525
833	0.036925	0.0204	0.9796	0.0204	0.016525
834	0.036925	0.0204	0.9796	0.0204	0.016525
835	0.036925	0.0204	0.9796	0.0204	0.016525
836	0.036925	0.0204	0.9796	0.0204	0.016525
837	0.036925	0.0204	0.9796	0.0204	0.016525
838	0.036925	0.0204	0.9796	0.0204	0.016525
839	0.036925	0.0204	0.9796	0.0204	0.016525
840	0.036925	0.0204	0.9796	0.0204	0.016525
841	0.036925	0.0204	0.9796	0.0204	0.016525
842	0.036925	0.0204	0.9796	0.0204	0.016525
843	0.036925	0.0204	0.9796	0.0204	0.016525
844	0.036925	0.0204	0.9796	0.0204	0.016525
845	0.036925	0.0204	0.9796	0.0204	0.016525
846	0.036925	0.0204	0.9796	0.0204	0.016525
847	0.036925	0.0204	0.9796	0.0204	0.016525
848	0.036925	0.0204	0.9796	0.0204	0.016525
849	0.036925	0.0204	0.9796	0.0204	0.016525
850	0.036925	0.0204	0.9796	0.0204	0.016525
851	0.036925	0.0204	0.9796	0.0204	0.016525
852	0.036925	0.0204	0.9796	0.0204	0.016525
853	0.036925	0.0204	0.9796	0.0204	0.016525
854	0.036925	0.0204	0.9796	0.0204	0.016525
855	0.036925	0.0204	0.9796	0.0204	0.016525
856	0.036925	0.0204	0.9796	0.0204	0.016525
857	0.036925	0.0204	0.9796	0.0204	0.016525
858	0.036925	0.0204	0.9796	0.0204	0.016525
859	0.036925	0.0204	0.9796	0.0204	0.016525
860	0.036925	0.0204	0.9796	0.0204	0.016525
861	0.036925	0.0204	0.9796	0.0204	0.016525
862	0.036925	0.0204	0.9796	0.0204	0.016525
863	0.036925	0.0204	0.9796	0.0204	0.016525
864	0.036925	0.0204	0.9796	0.0204	0.016525
865	0.036925	0.0204	0.9796	0.0204	0.016525
866	0.036925	0.0204	0.9796	0.0204	0.016525
867	0.036925	0.0204	0.9796	0.0204	0.016525
868	0.036925	0.0204	0.9796	0.0204	0.016525
869	0.036925	0.0204	0.9796	0.0204	0.016525
870	0.036925	0.0204	0.9796	0.0204	0.016525
871	0.036925	0.0204	0.9796	0.0204	0.016525
872	0.036925	0.0204	0.9796	0.0204	0.016525
873	0.036925	0.0204	0.9796	0.0204	0.016525
874	0.036925	0.0204	0.9796	0.0204	0.016525
875	0.036925	0.0204	0.9796	0.0204	0.016525
876	0.036925	0.0204	0.9796	0.0204	0.016525
877	0.036925	0.0204	0.9796	0.0204	0.016525
878	0.036925	0.0204	0.9796	0.0204	0.016525
879	0.036925	0.0204	0.9796	0.0204	0.016525
880	0.036925	0.0204	0.9796	0.0204	0.016525
881	0.036925	0.0204	0.9796	0.0204	0.016525
882	0.036925	0.0204	0.9796	0.0204	0.016525
883	0.036925	0.0204	0.9796	0.0204	0.016525
884	0.036925	0.0204	0.9796	0.0204	0.016525
885	0.036925	0.0204	0.9796	0.0204	0.016525
886	0.036925	0.0204	0.9796	0.0204	0.016525
887	0.036925	0.0204	0.9796	0.0204	0.016525
888	0.036925	0.0204	0.9796	0.0204	0.016525
889	0.036925	0.0204	0.9796	0.0204	0.016525
890	0.036925	0.0204	0.9796	0.0204	0.016525
891	0.036925	0.0204	0.9796	0.0204	0.016525
892	0.036925	0.0204	0.9796	0.0204	0.016525
893	0.036925	0.0204	0.9796	0.0204	0.016525
894	0.036925	0.0204	0.9796	0.0204	0.016525
895	0.036925	0.0204	0.9796	0.0204	0.016525
896	0.036925	0.0204	0.9796	0.0204	0.016525
897	0.036925	0.0204	0.9796	0.0204	0.016525
898	0.036925	0.0204	0.9796	0.0204	0.016525
899	0.036925	0.0204	0.9796	0.0204	0.016525
900	0.036925	0.0204	0.9796	0.0204	0.016525
901	0.036925	0.0204	0.9796	0.0204	0.016525
902	0.036925	0.0204	0.9796	0.0204	0.016525
903	0.036925	0.0204	0.9796	0.0204	0.016525
904	0.036925	0.0204	0.9796	0.0204	0.016525
905	0.036925	0.0204	0.9796	0.0204	0.016525
906	0.036925	0.0204	0.9796	0.0204	0.016525
907	0.036925	0.0204	0.9796	0.0204	0.016525
908	0.036925	0.0204	0.9796	0.0204	0.016525
909	0.036925	0.0204	0.9796	0.0204	0.016525
910	0.036925	0.0204	0.9796	0.0204	0.016525
911	0.036925	0.0204	0.9796	0.0204	0.016525
912	0.036925	0.0204	0.9796	0.0204	0.016525
913	0.036925	0.0204	0.9796	0.0204	0.016525
914	0.036925	0.0204	0.9796	0.0204	0.016525
915	0.036925	0.0204	0.9796	0.0204	0.016525
916	0.036925	0.0204	0.9796	0.0204	0.016525
917	0.036925	0.0204	0.9796	0.0204	0.016525
918	0.036925	0.0204	0.9796	0.0204	0.016525
919	0.036925	0.0204	0.9796	0.0204	0.016525
920	0.036925	0.0204	0.9796	0.0204	0.016525
921	0.036925	0.0204	0.9796	0.0204	0.016525
922	0.036925	0.0204	0.9796	0.0204	0.016525
923	0.036925	0.0204	0.9796	0.0204	0.016525
924	0.036925	0.0204	0.9796	0.0204	0.016525
925	0.036925	0.0204	0.9796	0.0204	0.016525
926	0.036925	0.0204	0.9796	0.0204	0.016525
927	0.036925	0.0204	0.9796	0.0204	0.016525
928	0.036925	0.0204	0.9796	0.0204	0.016525
929	0.036925	0.0204	0.9796	0.0204	0.016525
930	0.036925	0.0204	0.9796	0.0204	0.016525
931	0.036925	0.0204	0.9796	0.0204	0.016525
932	0.036925	0.0204	0.9796	0.0204	0.016525
933	0.036925	0.0204	0.9796	0.0204	0.016525
934	0.036925	0.0204	0.9796	0.0204	0.016525
935	0.036925	0.0204	0.9796	0.0204	0.016525
936	0.036925	0.0204	0.9796	0.0204	0.016525
937	0.036925	0.0204	0.9796	0.0204	0.016525
938	0.036925	0.0204	0.9796	0.0204	0.016525
939	0.036925	0.0204	0.9796	0.0204	0.016525
940	0.036925	0.0204	0.9796	0.0204	0.016525
941	0.036925	0.0204	0.9796	0.0204	0.016525
942	0.036925	0.0204	0.9796	0.0204	0.016525
943	0.036925	0.0204	0.9796	0.0204	0.016525
944	0.036925	0.0204	0.9796	0.0204	0.016525
945	0.036925	0.0204	0.9796	0.0204	0.016525
946	0.036925	0.0204	0.9796	0.0204	0.016525
947	0.036925	0.0204	0.9796	0.0204	0.016525
948	0.036925	0.0204	0.9796	0.0204	0.016525
949	0.036925	0.0204	0.9796	0.0204	0.016525
950	0.036925	0.0204	0.9796	0.0204	0.016525
951	0.036925	0.0204	0.9796	0.0204	0.016525
952	0.036925	0.0204	0.9796	0.0204	0.016525
953	0.036925	0.0204	0.9796	0.0204	0.016525
954	0.036925	0.0204	0.9796	0.0204	0.016525
955	0.036925	0.0204	0.9796	0.0204	0.016525
956	0.036925	0.0204	0.9796	0.0204	0.016525
957	0.036925	0.0204	0.9796	0.0204	0.016525
958	0.036925	0.0204	0.9796	0.0204	0.016525
959	0.036925	0.0204	0.9796	0.0204	0.016525
960	0.036925	0.0204	0.9796	0.0204	0.016525
961	0.036925	0.0204	0.9796	0.0204	0.016525
962	0.036925	0.0204	0.9796	0.0204	0.016525
963	0.036925	0.0204	0.9796	0.0204	0.016525
964	0.036925	0.0204	0.9796	0.0204	0.016525
965	0.036925	0.0204	0.9796	0.0204	0.016525
966	0.036925	0.0204	0.9796	0.0204	0.016525
967	0.036925	0.0204	0.9796	0.0204	0.016525
968	0.036925	0.0204	0.9796	0.0204	0.016525
969	0.036925	0.0204	0.9796	0.0204	0.016525
970	0.036925	0.0204	0.9796	0.0204	0.016525
971	0.036925	0.0204	0.9796	0.0204	0.016525
972	0.036925	0.0204	0.9796	0.0204	0.016525
973	0.036925	0.0204	0.9796	0.0204	0.016525
974	0.036925	0.0204	0.9796	0.0204	0.016525
975	0.036925	0.0204	0.9796	0.0204	0.016525
976	0.036925	0.0204	0.9796	0.0204	0.016525
977	0.036925	0.0204	0.9796	0.0204	0.016525
978	0.036925	0.0204	0.9796	0.0204	0.016525
979	0.036925	0.0204	0.9796	0.0204	0.016525
980	0.036925	0.0204	0.9796	0.0204	0.016525
981	0.036925	0.0204	0.9796	0.0204	0.016525
982	0.036925	0.0204	0.9796	0.0204	0.016525
983	0.036925	0.0204	0.9796	0.0204	0.016525
984	0.036925	0.0204	0.9796	0.0204	0.016525
985	0.036925	0.0204	0.9796	0.0204	0.016525
986	0.036925	0.0204	0.9796	0.0204	0.016525
987	0.036925	0.0204	0.9796	0.0204	0.016525
988	0.036925	0.0204	0.9796	0.0204	0.016525
989	0.036925	0.0204	0.9796	0.0204	0.016525
990	0.036925	0.0204	0.9796	0.0204	0.016525
991	0.036925	0.0204	0.9796	0.0204	0.016525
992	0.036925	0.0204	0.9796	0.0204	0.016525
993	0.036925	0.0204	0.9796	0.0204	0.016525
994	0.036925	0.0204	0.9796	0.0204	0.016525
995	0.036925	0.0204	0.9796	0.0204	0.016525
996	0.036925	0.0204	0.9796	0.0204	0.016525
997	0.036925	0.0204	0.9796	0.0204	0.016525
998	0.036925	0.0204	0.9796	0.0204	0.016525
999	0.036925	0.0204	0.9796	0.0204	0.016525
1000	0.036925	0.0204	0.9796	0.0204	0.016525
1001	0.036925	0.0204	0.9796	0.0204	0.016525
1002	0.036925	0.0204	0.9796	0.0204	0.016525
1003	0.036925	0.0204	0.9796	0.0204	0.016525
1004	0.036925	0.0204	0.9796	0.0204	0.016525
1005	0.036925	0.0204	0.9796	0.0204	0.016525
1006	0.036925	0.0204	0.9796	0.0204	0.016525
1007	0.036925	0.0204	0.9796	0.0204	0.016525
1008	0.036925	0.0204	0.9796	0.0204	0.016525
1009	0.036925	0.0204	0.9796	0.0204	0.016525
1010	0.036925	0.0204	0.9796	0.0204	0.016525
1011	0.036925	0.0204	0.9796	0.0204	0.016525
1012	0.036925	0.0204	0.9796	0.0204	0.016525
1013	0.036925	0.0204	0.9796	0.0204	0.016525
1014	0.036925	0.0204	0.9796	0.0204	0.016525
1015	0.036925	0.0204	0.9796	0.0204	0.016525
1016	0.036925	0.0204	0.9796	0.0204	0.016525
1017	0.036925	0.0204	0.9796	0.0204	0.016525
1018	0.036925	0.0204	0.9796	0.0204	0.016525
1019	0.036925	0.0204	0.9796	0.0204	0.016525
1020	0.036925	0.0204	0.9796	0.0204	0.016525
1021	0.036925	0.0204	0.9796	0.0204	0.016525
1022	0.036925	0.0204	0.9796	0.0204	0.016525
1023	0.036925	0.0204	0.9796	0.0204	0.016525
1024	0.036925	0.0204	0.9796	0.0204	0.016525
1025	0.036925	0.0204	0.9796	0.0204	0.016525
1026	0.036925	0.0204	0.9796	0.0204	0.016525
1027	0.036925	0.0204	0.9796	0.0204	0.016525
1028	0.036925	0.0204	0.9796	0.0204	0.016525
1029	0.036925	0.0204	0.9796	0.0204	0.016525
1030	0.036925	0.0204	0.9796	0.0204	0.016525
1031	0.036925	0.0204	0.9796	0.0204	0.016525
1032	0.036925	0.0204	0.9796	0.0204	0.016525
1033	0.036925	0.0204	0.9796	0.0204	0.016525
1034	0.036925	0.0204	0.9796	0.0204	0.016525
1035	0.036925	0.0204	0.9796	0.0204	0.016525
1036	0.036925	0.0204	0.9796	0.0204	0.016525
1037	0.036925	0.0204	0.9796	0.0204	0.016525
1038	0.036925	0.0204	0.9796	0.0204	0.016525
1039	0.036925	0.0204	0.9796	0.0204	0.016525
1040	0.036925	0.0204	0.9796	0.0204	0.016525
1041	0.036925	0.0204	0.9796	0.0204	0.016525
1042	0.036925	0.0204	0.9796	0.0204	0.016525
1043	0.036925	0.0204	0.9796	0.0204	0.016525
1044	0.036925	0.0204	0.9796	0.0204	0.016525
1045	0.036925	0.0204	0.9796	0.0204	0.016525
1046	0.036925	0.0204	0.9796	0.0204	0.016525
1047	0.036925	0.0204	0.9796	0.0204	0.016525
1048	0.036925	0.0204	0.9796	0.0204	0.016525
1049	0.036925	0.0204	0.9796	0.0204	0.016525
1050	0.036925	0.0204	0.9796	0.0204	0.016525
1051	0.036925	0.0204	0.9796	0.0204	0.016525
1052	0.036925	0.0204	0.9796	0.0204	0.016525
1053	0.036925	0.0204	0.9796	0.0204	0.016525
1054	0.036925	0.0204	0.9796	0.0204	0.016525
1055	0.036925	0.0204	0.9796	0.0204	0.016525
1056	0.036925	0.0204	0.9796	0.0204	0.016525
1057	0.036925	0.0204	0.9796	0.0204	0.016525
1058	0.036925	0.0204	0.9796	0.0204	0.016525
1059	0.036925	0.0204	0.9796	0.0204	0.016525
1060	0.036925	0.0204	0.9796	0.0204	0.016525
1061	0.036925	0.0204	0.9796	0.0204	0.016525
1062	0.036925	0.0204	0.9796	0.0204	0.016525
1063	0.036925	0.0204	0.9796	0.0204	0.016525
1064	0.036925	0.0204	0.9796	0.0204	0.016525
1065	0.036925	0.0204	0.9796	0.0204	0.016525
1066	0.036925	0.0204	0.9796	0.0204	0.016525
1067	0.036925	0.0204	0.9796	0.0204	0.016525
1068	0.036925	0.0204	0.9796	0.0204	0.016525
1069	0.036925	0.0204	0.9796	0.0204	0.016525
1070	0.036925	0.0204	0.9796	0.0204	0.016525
1071	0.036925	0.0204	0.9796	0.0204	0.016525
1072	0.036925	0.0204	0.9796	0.0204	0.016525
1073	0.036925	0.0204	0.9796	0.0204	0.016525
1074	0.036925	0.0204	0.9796	0.0204	0.016525
1075	0.036925	0.0204	0.9796	0.0204	0.016525
1076	0.036925	0.0204	0.9796	0.0204	0.016525
1077	0.036925	0.0204	0.9796	0.0204	0.016525
1078	0.036925	0.0204	0.9796	0.0204	0.016525
1079	0.036925	0.0204	0.9796	0.0204	0.016525
1080	0.036925	0.0204	0.9796	0.0204	0.016525
1081	0.036925	0.0204	0.9796	0.0204	0.016525
1082	0.036925	0.0204	0.9796	0.0204	0.016525
1083	0.036925	0.0204	0.9796	0.0204	0.016525
1084	0.036925	0.0204	0.9796	0.0204	0.016525
1085	0.036925	0.0204	0.9796	0.0204	0.016525
1086	0.036925	0.0204	0.9796	0.0204	0.016525
1087	0.036925	0.0204	0.9796	0.0204	0.016525
1088	0.036925	0.0204	0.9796	0.0204	0.016525
1089	0.036925	0.0204	0.9796	0.0204	0.016525
1090	0.036925	0.0204	0.9796	0.0204	0.016525
1091	0.036925	0.0204	0.9796	0.0204	0.016525
1092	0.036925	0.0204	0.9796	0.0204	0.016525
1093	0.036925	0.0204	0.9796	0.0204	0.016525
1094	0.036925	0.0204	0.9796	0.0204	0.016525
1095	0.036925	0.0204	0.9796	0.0204	0.016525
1096	0.036925	0.0204	0.9796	0.0204	0.016525
1097	0.036925	0.0204	0.9796	0.0204	0.016525
1098	0.036925	0.0204	0.9796	0.0204	0.016525
1099	0.036925	0.0204	0.9796	0.0204	0.016525
1100	0.036925	0.0204	0.9796	0.0204	0.016525
1101	0.036925	0.0204	0.9796	0.0204	0.016525
1102	0.036925	0.0204	0.9796	0.0204	0.016525
1103	0.036925	0.0204	0.9796	0.0204	0.016525
1104	0.036925	0.0204	0.9796	0.0204	0.016525
1105	0.036925	0.0204	0.9796	0.0204	0.016525
1106	0.036925	0.0204	0.9796	0.0204	0.016525
1107	0.036925	0.0204	0.9796	0.0204	0.016525
1108	0.036925	0.0204	0.9796	0.0204	0.016525
1109	0.036925	0.0204	0.9796	0.0204	0.016525
1110	0.036925	0.0204	0.9796	0.0204	0.016525
1111	0.036925	0.0204	0.9796	0.0204	0.016525
1112	0.036925	0.0204	0.9796	0.0204	0.016525
1113	0.036925	0.0204	0.9796	0.0204	0.016525
1114	0.036925	0.0204	0.9796	0.0204	0.016525
1115	0.036925	0.0204	0.9796	0.0204	0.016525
1116	0.036925	0.0204	0.9796	0.0204	0.016525
1117	0.036925	0.0204	0.9796	0.0204	0.016525
1118	0.036925	0.0204	0.9796	0.0204	0.016525
1119	0.036925	0.0204	0.9796	0.0204	0.016525
1120	0.036925	0.0204	0.9796	0.0204	0.016525
1121	0.036925	0.0204	0.9796	0.0204	0.016525
1122	0.036925	0.0204	0.9796	0.0204	0.016525
1123	0.036925	0.0204	0.9796	0.0204	0.016525
1124	0.036925	0.0204	0.9796	0.0204	0.016525
1125	0.036925	0.0204	0.9796	0.0204	0.016525
1126	0.036925	0.0204	0.9796	0.0204	0.016525
1127	0.036925	0.0204	0.9796	0.0204	0.016525
1128	0.036925	0.0204	0.9796	0.0204	0.016525
1129	0.036925	0.0204	0.9796	0.0204	0.016525
1130	0.036925	0.0204	0.9796	0.0204	0.016525
1131	0.036925	0.0204	0.9796	0.0204	0.016525
1132	0.036925	0.0204	0.9796	0.0204	0.016525
1133	0.036925	0.0204	0.9796	0.0204	0.016525
1134	0.036925	0.0204	0.9796	0.0204	0.016525
1135	0.036925	0.0204	0.9796	0.0204	0.016525
1136	0.036925	0.0204	0.9796	0.0204	0.016525
1137	0.036925	0.0204	0.9796	0.0204	0.016525
1138	0.036925	0.0204	0.9796	0.0204	0.016525
1139	0.036925	0.0204	0.9796	0.0204	0.016525
1140	0.036925	0.0204	0.9796	0.0204	0.016525
1141	0.036925	0.0204	0.9796	0.0204	0.016525
1142	0.036925	0.0204	0.9796	0.0204	0.016525
1143	0.036925	0.0204	0.9796	0.0204	0.016525
1144	0.036925	0.0204	0.9796	0.0204	0.016525
1145	0.036925	0.0204	0.9796	0.0204	0.016525
1146	0.036925	0.0204	0.9796	0.0204	0.016525
1147	0.036925	0.0204	0.9796	0.0204	0.016525
1148	0.036925	0.0204	0.9796	0.0204	0.016525
1149	0.036925	0.0204	0.9796	0.0204	0.016525
1150	0.036925	0.0204	0.9796	0.0204	0.016525
1151	0.036925	0.0204	0.9796	0.0204	0.016525
1152	0.036925	0.0204	0.9796	0.0204	0.016525
1153	0.036925	0.0204	0.9796	0.0204	0.016525
1154	0.036925	0.0204	0.9796	0.0204	0.016525
1155	0.036925	0.0204	0.9796	0.0204	0.016525
1156	0.036925	0.0204	0.9796	0.0204	0.016525
1157	0.036925	0.0204	0.9796	0.0204	0.016525
1158	0.036925	0.0204	0.9796	0.0204	0.016525
1159	0.036925	0.0204	0.9796	0.0204	0.016525
1160	0.036925	0.0204	0.9796	0.0204	0.016525
1161	0.036925	0.0204	0.9796	0.0204	0.016525
1162	0.036925	0.0204	0.9796	0.0204	0.016525
1163	0.036925	0.0204	0.9796	0.0204	0.016525
1164	0.036925	0.0204	0.9796	0.0204	0.016525
1165	0.036925	0.0204	0.9796	0.0204	0.016525
1166	0.036925	0.0204	0.9796	0.0204	0.016525
1167	0.036925	0.0204	0.9796	0.0204	0.016525
1168	0.036925	0.0204	0.9796	0.0204	0.016525
1169	0.036925	0.0204	0.9796	0.0204	0.016525
1170	0.036925	0.0204	0.9796	0.0204	0.016525
1171	0.036925	0.0204	0.9796	0.0204	0.016525
1172	0.036925	0.0204	0.9796	0.0204	0.016525
1173	0.036925	0.0204	0.9796	0.0204	0.016525
1174	0.036925	0.0204	0.9796	0.0204	0.016525
1175	0.036925	0.0204	0.9796	0.0204	0.016525
1176	0.036925	0.0204	0.9796	0.0204	0.016525
1177	0.036925	0.0204	0.9796	0.0204	0.016525
1178	0.036925	0.0204	0.9796	0.0204	0.016525
1179	0.036925	0.0204	0.9796	0.0204	0.016525
1180	0.036925	0.0204	0.9796	0.0204	0.016525
1181	0.036925	0.0204	0.9796	0.0204	0.016525
1182	0.036925	0.0204	0.9796	0.0204	0.016525
1183	0.036925	0.0204	0.9796	0.0204	0.016525
1184	0.036925	0.0204	0.9796	0.0204	0.016525
1185	0.036925	0.0204	0.9796	0.0204	0.016525
1186	0.036925	0.0204	0.9796	0.0204	0.016525
1187	0.036925	0.0204	0.9796	0.0204	0.016525
1188	0.036925	0.0204	0.9796	0.0204	0.016525
1189	0.036925	0.0204	0.9796	0.0204	0.016525
1190	0.036925	0.0204	0.9796	0.0204	0.016525
1191	0.036925	0.0204	0.9796	0.0204	0.016525
1192	0.036925	0.0204	0.9796	0.0204	0.016525
1193	0.036925	0.0204	0.9796	0.0204	0.016525
1194	0.036925	0.0204	0.9796	0.0204	0.016525
1195	0.036925	0.0204	0.9796	0.0204	0.016525
1196	0.036925	0.0204	0.9796	0.0204	0.016525
1197	0.036925	0.0204	0.9796	0.0204	0.016525
1198	0.036925	0.0204	0.9796	0.0204	0.016525
1199	0.036925	0.0204	0.9796	0.0204	0.016525
1200	0.036925	0.0204	0.9796	0.0204	0.016525
1201	0.036925	0.0204	0.9796	0.0204	0.016525
1202	0.036925	0.0204	0.9796	0.0204	0.016525
1203	0.036925	0.0204	0.9796	0.0204	0.016525
1204	0.036925	0.0204	0.9796	0.0204	0.016525
1205	0.036925	0.0204	0.9796	0.0204	0.016525
1206	0.036925	0.0204	0.9796	0.0204	0.016525
1207	0.036925	0.0204	0.9796	0.0204	0.016525
1208	0.036925	0.0204	0.9796	0.0204	0.016525
1209	0.036925	0.0204	0.9796	0.0204	0.016525
1210	0.036925	0.0204	0.9796	0.0204	0.016525
1211	0.036925	0.0204	0.9796	0.0204	0.016525
1212	0.036925	0.0204	0.9796	0.0204	0.016525
1213	0.036925	0.0204	0.9796	0.0204	0.016525
1214	0.036925	0.0204	0.9796	0.0204	0.016525
1215	0.036925	0.0204	0.9796	0.0204	0.016525
1216	0.036925	0.0204	0.9796	0.0204	0.016525
1217	0.036925	0.0204	0.9796	0.0204	0.016525
1218	0.036925	0.0204	0.9796	0.0204	0.016525
1219	0.036925	0.0204	0.9796	0.0204	0.016525
1220	0.036925	0.0204	0.9796	0.0204	0.016525
1221	0.036925	0.0204	0.9796	0.0204	0.016525
1222	0.036925	0.0204	0.9796	0.0204	0.016525
1223	0.036925	0.0204	0.9796	0.0204	0.016525
1224	0.036925	0.0204	0.9796	0.0204	0.016525
1225	0.036925	0.0204	0.9796	0.0204	0.016525
1226	0.036925	0.0204	0.9796	0.0204	0.016525
1227	0.036925	0.0204	0.9796	0.0204	0.016525
1228	0.036925	0.0204	0.9796	0.0204	0.016525
1229	0.036925	0.0204	0.9796	0.0204	0.016525
1230	0.036925	0.0204	0.9796	0.0204	0.016525
1231	0.036925	0.0204	0.9796	0.0204	0.016525
1232	0.036925	0.0204	0.9796	0.0204	0.016525
1233	0.036925	0.0204	0.9796	0.0204	0.016525
1234	0.036925	0.0204	0.9796	0.0204	0.016525
1235	0.036925	0.0204	0.9796	0.0204	0.016525
1236	0.036925	0.0204	0.9796	0.0204	0.016525
1237	0.036925	0.0204	0.9796	0.0204	0.016525
1238	0.036925	0.0204	0.9796	0.0204	0.016525
1239	0.036925	0.0204	0.9796	0.0204	0.016525
1240	0.036925	0.0204	0.9796	0.0204	0.016525
1241	0.036925	0.0204	0.9796	0.0204	0.016525
1242	0.036925	0.0204	0.9796	0.0204	0.016525
1243	0.036925	0.0204	0.9796	0.0204	0.016525
1244	0.036925	0.0204	0.9796	0.0204	0.016525
1245	0.036925	0.0204	0.9796	0.0204	0.016525
1246	0.036925	0.0204	0.9796	0.0204	0.016525
1247	0.036925	0.0204	0.9796	0.0204	0.016525
1248	0.036925	0.0204	0.9796	0.0204	0.016525
1249	0.036925	0.0204	0.9796	0.0204	0.016525
1250	0.036925	0.0204	0.9796	0.0204	0.016525
1251	0.036925	0.0204	0.9796	0.0204	0.016525
1252	0.036925	0.0204	0.9796	0.0204	0.016525
1253	0.036925	0.0204	0.9796	0.0204	0.016525
1254	0.036925	0.0204	0.9796	0.0204	0.016525
1255	0.036925	0.0204	0.9796	0.0204	0.016525
1256	0.036925	0.0204	0.9796	0.0204	0.016525
1257	0.036925	0.0204	0.9796	0.0204	0.016525
1258	0.036925	0.0204	0.9796	0.0204	0.016525
1259	0.036925	0.0204	0.9796	0.0204	0.016525
1260	0.036925	0.0204	0.9796	0.0204	0.016525
1261	0.036925	0.0204	0.9796	0.0204	0.016525
1262	0.036925	0.0204	0.9796	0.0204	0.016525
1263	0.036925	0.0204	0.9796	0.0204	0.016525
1264	0.036925	0.0204	0.9796	0.0204	0.016525
1265	0.036925	0.0204	0.9796	0.0204	0.016525
1266	0.036925	0.0204	0.9796	0.0204	0.016525
1267	0.036925	0.0204	0.9796	0.0204	0.016525
1268	0.036925	0.0204	0.9796	0.0204	0.016525
1269	0.036925	0.0204	0.9796	0.0204	0.016525
1270	0.036925	0.0204	0.9796	0.0204	0.016525
1271	0.036925	0.0204	0.9796	0.0204	0.016525
1272	0.036925	0.0204	0.9796	0.0204	0.016525
1273	0.036925	0.0204	0.9796	0.0204	0.016525
1274	0.036925	0.0204	0.9796	0.0204	0.016525
1275	0.036925	0.0204	0.9796	0.0204	0.016525
1276	0.036925	0.0204	0.9796	0.0204	0.016525
1277	0.036925	0.0204	0.9796	0.0204	0.016525
1278	0.036925	0.0204	0.9796	0.0204	0.016525
1279	0.036925	0.0204	0.9796	0.0204	0.016525
1280	0.036925	0.0204	0.9796	0.0204	0.016525
1281	0.036925	0.0204	0.9796	0.0204	0.016525
1282	0.036925	0.0204	0.9796	0.0204	0.016525
1283	0.036925	0.0204	0.9796	0.0204	0.016525
1284	0.036925	0.0204	0.9796	0.0204	0.016525
1285	0.036925	0.0204	0.9796	0.0204	0.016525
1286	0.036925	0.0204	0.9796	0.0204	0.016525
1287	0.036925	0.0204	0.9796	0.0204	0.016525
1288	0.036925	0.0204	0.9796	0.0204	0.016525
1289	0.036925	0.0204	0.9796	0.0204	0.016525
1290	0.036925	0.0204	0.9796	0.0204	0.016525
1291	0.036925	0.0204	0.9796	0.0204	0.016525
1292	0.036925	0.0204	0.9796	0.0204	0.016525
1293	0.036925	0.0204	0.9796	0.0204	0.016525
1294	0.036925	0.0204	0.9796	0.0204	0.016525
1295	0.036925	0.0204	0.9796	0.0204	0.016525
1296	0.036925	0.0204	0.9796	0.0204	0.016525
1297	0.036925	0.0204	0.9796	0.0204	0.016525
1298	0.036925	0.0204	0.9796	0.0204	0.016525
1299	0.036925	0.0204	0.9796	0.0204	0.016525
1300	0.036925	0.0204	0.9796	0.0204	0.016525
1301	0.036925	0.0204	0.9796	0.0204	0.016525
1302	0.036925	0.0204	0.9796	0.0204	0.016525
1303	0.036925	0.0204	0.9796	0.0204	0.016525
1304	0.036925	0.0204	0.9796	0.0204	0.016525
1305	0.036925	0.0204	0.9796	0.0204	0.016525
1306	0.036925	0.0204	0.9796	0.0204	0.016525
1307	0.036925	0.0204	0.9796	0.0204	0.016525
1308	0.036925	0.0204	0.9796	0.0204	0.016525
1309	0.036925	0.0204	0.9796	0.0204	0.016525
1310	0.036925	0.0204	0.9796	0.0204	0.016525
1311	0.036925	0.0204	0.9796	0.0204	0.016525
1312	0.036925	0.0204	0.9796	0.0204	0.016525
1313	0.036925	0.0204	0.9796	0.0204	0.016525
1314	0.036925	0.0204	0.9796	0.0204	0.016525
1315	0.036925	0.0204	0.9796	0.0204	0.016525
1316	0.036925	0.0204	0.9796	0.0204	0.016525
1317	0.036925	0.0204	0.9796	0.0204	0.016525
1318	0.036925	0.0204	0.9796	0.0204	0.016525
1319	0.036925	0.0204	0.9796	0.0204	0.016525
1320	0.036925	0.0204	0.9796	0.0204	0.016525
1321	0.036925	0.0204	0.9796	0.0204	0.016525
1322	0.036925	0.0204	0.9796	0.0204	0.016525
1323	0.036925	0.0204	0.9796	0.0204	0.016525
1324	0.036925	0.0204	0.9796	0.0204	0.016525
1325	0.036925	0.0204	0.9796	0.0204	0.016525
1326	0.036925	0.0204	0.9796	0.0204	0.016525
1327	0.036925	0.0204	0.9796	0.0204	0.016525
1328	0.036925	0.0204	0.9796	0.0204	0.016525
1329	0.036925	0.0204	0.9796	0.0204	0.016525
1330	0.036925	0.0204	0.9796	0.0204	0.016525
1331	0.036925	0.0204	0.9796	0.0204	0.016525
1332	0.036925	0.0204	0.9796	0.0204	0.016525
1333	0.036925	0.0204	0.9796	0.0204	0.016525
1334	0.036925	0.0204	0.9796	0.0204	0.016525
1335	0.036925	0.0204	0.9796	0.0204	0.016525
1336	0.036925	0.0204	0.9796	0.0204	0.016525
1337	0.036925	0.0204	0.9796	0.0204	0.016525
1338	0.036925	0.0204	0.9796	0.0204	0.016525
1339	0.036925	0.0204	0.9796	0.0204	0.016525
1340	0.036925	0.0204	0.9796	0.0204	0.016525
1341	0.036925	0.0204	0.9796	0.0204	0.016525
1342	0.036925	0.0204	0.9796	0.0204	0.016525
1343	0.036925	0.0204	0.9796	0.0204	0.016525
1344	0.036925	0.0204	0.9796	0.0204	0.016525
1345	0.036925	0.0204	0.9796	0.0204	0.016525
1346	0.036925	0.0204	0.9796	0.0204	0.016525
1347	0.036925	0.0204	0.9796	0.0204	0.016525
1348	0.036925	0.0204	0.9796	0.0204	0.016525
1349	0.036925	0.0204	0.9796	0.0204	0.016525
1350	0.036925	0.0204	0.9796	0.0204	0.016525
1351	0.036925	0.0204	0.9796	0.0204	0.016525
1352	0.036925	0.0204	0.9796	0.0204	0.016525
1353	0.036925	0.0204	0.9796	0.0204	0.016525
1354	0.036925	0.0204	0.9796	0.0204	0.016525
1355	0.036925	0.0204	0.9796	0.0204	0.016525
1356	0.036925	0.0204	0.9796	0.0204	0.016525
1357	0.036925	0.0204	0.9796	0.0204	0.016525
1358	0.036925	0.0204	0.9796	0.0204	0.016525
1359	0.036925	0.0204	0.9796	0.0204	0.016525
1360	0.036925	0.0204	0.9796	0.0204	0.016525
1361	0.036925	0.0204	0.9796	0.0204	0.016525
1362	0.036925	0.0204	0.9796	0.0204	0.016525
1363	0.036925	0.0204	0.9796	0.0204	0.016525
1364	0.036925	0.0204	0.9796	0.0204	0.016525
1365	0.036925	0.0204	0.9796	0.0204	0.016525
1366	0.036925	0.0204	0.9796	0.0204	0.016525
1367	0.036925	0.0204	0.9796	0.0204	0.016525
1368	0.036925	0.0204	0.9796	0.0204	0.016525
1369	0.036925	0.0204	0.9796	0.0204	0.016525
1370	0.036925	0.0204	0.9796	0.0204	0.016525
1371	0.036925	0.0204	0.9796	0.0204	0.016525
1372	0.036925	0.0204	0.9796	0.0204	0.016525
1373	0.036925	0.0204	0.9796	0.0204	0.016525
1374	0.036925	0.0204	0.9796	0.0204	0.016525
1375	0.036925	0.0204	0.9796	0.0204	0.016525
1376	0.036925	0.0204	0.9796	0.0204	0.016525
1377	0.036925	0.0204	0.9796	0.0204	0.016525
1378	0.036925	0.0204	0.9796	0.0204	0.016525
1379	0.036925	0.0204	0.9796	0.0204	0.016525
1380	0.036925	0.0204	0.9796	0.0204	0.016525
1381	0.036925	0.0204	0.9796	0.0204	0.016525
1382	0.036925	0.0204	0.9796	0.0204	0.016525
1383	0.036925	0.0204	0.9796	0.0204	0.016525
1384	0.036925	0.0204	0.9796	0.0204	0.016525
1385	0.036925	0.0204	0.9796	0.0204	0.016525
1386	0.036925	0.0204	0.9796	0.0204	0.016525
1387	0.036925	0.0204	0.9796	0.0204	0.016525
1388	0.036925	0.0204	0.9796	0.0204	0.016525
1389	0.036925	0.0204	0.9796	0.0204	0.016525
1390	0.036925	0.0204	0.9796	0.0204	0.016525
1391	0.036925	0.0204	0.9796	0.0204	0.016525
1392	0.036925	0.0204	0.9796	0.0204	0.016525
1393	0.036925	0.0204	0.9796	0.0204	0.016525
1394	0.036925	0.0204	0.9796	0.0204	0.016525
1395	0.036925	0.0204	0.9796	0.0204	0.016525
1396	0.036925	0.0204	0.9796	0.0204	0.016525
1397	0.036925	0.0204	0.9796	0.0204	0.016525
1398	0.036925	0.0204	0.9796	0.0204	0.016525
1399	0.036925	0.0204	0.9796	0.0204	0.016525
1400	0.036925	0.0204	0.9796	0.0204	0.016525
1401	0.036925	0.0204	0.9796	0.0204	0.016525
1402	0.036925	0.0204	0.9796	0.0204	0.016525
1403	0.036925	0.0204	0.9796	0.0204	0.016525
1404	0.036925	0.0204	0.9796	0.0204	0.016525
1405	0.036925	0.0204	0.9796	0.0204	0.016525
1406	0.036925	0.0204	0.9796	0.0204	0.016525
1407	0.036925	0.0204	0.9796	0.0204	0.016525
1408	0.036925	0.0204	0.9796	0.0204	0.016525
1409	0.036925	0.0204	0.9796	0.0204	0.016525
1410	0.036925	0.0204	0.9796	0.0204	0.016525
1411	0.036925	0.0204	0.9796	0.0204	0.016525
1412	0.036925	0.0204	0.9796	0.0204	0.016525
1413	0.036925	0.0204	0.9796	0.0204	0.016525
1414	0.036925	0.0204	0.9796	0.0204	0.016525
1415	0.036925	0.0204	0.9796	0.0204	0.016525
1416	0.036925	0.0204	0.9796	0.0204	0.016525
1417	0.036925	0.0204	0.9796	0.0204	0.016525
1418	0.036925	0.0204	0.9796	0.0204	0.016525
1419	0.036925	0.0204	0.9796	0.0204	0.016525
1420	0.036925	0.0204	0.9796	0.0204	0.016525
1421	0.036925	0.0204	0.9796	0.0204	0.016525
1422	0.036925	0.0204	0.9796	0.0204	0.016525
1423	0.036925	0.0204	0.9796	0.0204	0.016525
1424	0.036925	0.0204	0.9796	0.0204	0.016525
1425	0.036925	0.0204	0.9796	0.0204	0.016525
1426	0.036925	0.0204	0.9796	0.0204	0.016525
1427	0.036925	0.0204	0.9796	0.0204	0.016525
1428	0.036925	0.0204	0.9796	0.0204	0.016525
1429	0.036925	0.0204	0.9796	0.0204	0.016525
1430	0.036925	0.0204	0.9796	0.0204	0.016525
1431	0.036925	0.0204	0.9796	0.0204	0.016525
1432	0.036925	0.0204	0.9796	0.0204	0.016525
1433	0.036925	0.0204	0.9796	0.0204	0.016525
1434	0.036925	0.0204	0.9796	0.0204	0.016525
1435	0.036925	0.0204	0.9796	0.0204	0.016525
1436	0.036925	0.0204	0.9796	0.0204	0.016525
1437	0.036925	0.0204	0.9796	0.0204	0.016525
1438	0.036925	0.0204	0.9796	0.0204	0.016525
1439	0.036925	0.0204	0.9796	0.0204	0.016525
1440	0.036925	0.0204	0.9796	0.0204	0.016525
1441	0.036925	0.0204	0.9796	0.0204	0.016525
1442	0.036925	0.0204	0.9796	0.0204	0.016525
1443	0.036925	0.0204	0.9796	0.0204	0.016525
1444	0.036925	0.0204	0.9796	0.0204	0.016525
1445	0.036925	0.0204	0.9796	0.0204	0.016525
1446	0.036925	0.0204	0.9796	0.0204	0.016525
1447	0.036925	0.0204	0.9796	0.0204	0.016525
1448	0.036925	0.0204	0.9796	0.0204	0.016525
1449	0.036925	0.0204	0.9796	0.0204	0.016525
1450	0.036925	0.0204	0.9796	0.0204	0.016525
1451	0.036925	0.0204	0.9796	0.0204	0.016525
1452	0.036925	0.0204	0.9796	0.0204	0.016525
1453	0.036925	0.0204	0.9796	0.0204	0.016525
1454	0.036925	0.0204	0.9796	0.0204	0.016525
1455	0.036925	0.0204	0.9796	0.0204	0.016525
1456	0.036925	0.0204	0.9796	0.0204	0.016525
1457	0.036925	0.0204	0.9796	0.0204	0.016525
1458	0.036925	0.0204	0.9796	0.0204	0.016525
1459	0.036925	0.0204	0.9796	0.0204	0.016525
1460	0.036925	0.0204	0.9796	0.0204	0.016525
1461	0.036925	0.0204	0.9796	0.0204	0.016525
1462	0.036925	0.0204	0.9796	0.0204	0.016525
1463	0.036925	0.0204	0.9796	0.0204	0.016525
1464	0.036925	0.0204	0.9796	0.0204	0.016525
1465	0.036925	0.0204	0.9796	0.0204	0.016525
1466	0.036925	0.0204	0.9796	0.0204	0.016525
1467	0.036925	0.0204	0.9796	0.0204	0.016525
1468	0.036925	0.0204	0.9796	0.0204	0.016525
1469	0.036925	0.0204	0.9796	0.0204	0.016525
1470	0.036925	0.0204	0.9796	0.0204	0.016525
1471	0.036925	0.0204	0.9796	0.0204	0.016525
1472	0.036925	0.0204	0.9796	0.0204	0.016525
1473	0.036925	0.0204	0.9796	0.0204	0.016525
1474	0.036925	0.0204	0.9796	0.0204	0.016525
1475	0.036925	0.0204	0.9796	0.0204	0.016525
1476	0.036925	0.0204	0.9796	0.0204	0.016525
1477	0.036925	0.0204	0.9796	0.0204	0.016525
1478	0.036925	0.0204	0.9796	0.0204	0.016525
1479	0.036925	0.0204	0.9796	0.0204	0.016525
1480	0.036925	0.0204	0.9796	0.0204	0.016525
1481	0.036925	0.0204	0.9796	0.0204	0.016525
1482	0.036925	0.0204	0.9796	0.0204	0.016525
1483	0.036925	0.0204	0.9796	0.0204	0.016525
1484	0.036925	0.0204	0.9796	0.0204	0.016525
1485	0.036925	0.0204	0.9796	0.0204	0.016525
1486	0.036925	0.0204	0.9796	0.0204	0.016525
1487	0.036925	0.0204	0.9796	0.0204	0.016525
1488	0.036925	0.0204	0.9796	0.0204	0.016525
1489	0.036925	0.0204	0.9796	0.0204	0.016525
1490	0.036925	0.0204	0.9796	0.0204	0.016525
1491	0.036925	0.0204	0.9796	0.0204	0.016525
1492	0.036925	0.0204	0.9796	0.0204	0.016525
1493	0.036925	0.0204	0.9796	0.0204	0.016525
1494	0.036925	0.0204	0.9796	0.0204	0.016525
1495	0.036925	0.0204	0.9796	0.0204	0.016525
1496	0.036925	0.0204	0.9796	0.0204	0.016525
1497	0.036925	0.0204	0.9796	0.0204	0.016525
1498	0.036925	0.0204	0.9796	0.0204	0.016525
1499	0.036925	0.0204	0.9796	0.0204	0.016525
1500	0.036925	0.0204	0.9796	0.0204	0.016525
1501	0.036925	0.0204	0.9796	0.0204	0.016525
1502	0.036925	0.0204	0.9796	0.0204	0.016525
1503	0.036925	0.0204	0.9796	0.0204	0.016525
1504	0.036925	0.0204	0.9796	0.0204	0.016525
1505	0.036925	0.0204	0.9796	0.0204	0.016525
1506	0.036925	0.0204	0.9796	0.0204	0.016525
1507	0.036925	0.0204	0.9796	0.0204	0.016525
1508	0.036925	0.0204	0.9796	0.0204	0.016525
1509	0.036925	0.0204	0.9796	0.0204	0.016525
1510	0.036925	0.0204	0.9796	0.0204	0.016525
1511	0.036925	0.0204	0.9796	0.0204	0.016525
1512	0.036925	0.0204	0.9796	0.0204	0.016525
1513	0.036925	0.0204	0.9796	0.0204	0.016525
1514	0.036925	0.0204	0.9796	0.0204	0.016525
1515	0.036925	0.0204	0.9796	0.0204	0.016525
1516	0.036925	0.0204	0.9796	0.0204	0.016525
1517	0.036925	0.0204	0.9796	0.0204	0.016525
1518	0.036925	0.0204	0.9796	0.0204	0.016525
1519	0.036925	0.0204	0.9796	0.0204	0.016525
1520	0.036925	0.0204	0.9796	0.0204	0.016525
1521	0.036925	0.0204	0.9796	0.0204	0.016525
1522	0.036925	0.0204	0.9796	0.0204	0.016525
1523	0.036925	0.0204	0.9796	0.0204	0.016525
1524	0.036925	0.0204	0.9796	0.0204	0.016525
1525	0.036925	0.0204	0.9796	0.0204	0.016525
1526	0.036925	0.0204	0.9796	0.0204	0.016525
1527	0.036925	0.0204	0.9796	0.0204	0.016525
1528	0.036925	0.0204	0.9796	0.0204	0.016525
1529	0.036925	0.0204	0.9796	0.0204	0.016525
1530	0.036925	0.0204	0.9796	0.0204	0.016525
1531	0.036925	0.0204	0.9796	0.0204	0.016525
1532	0.036925	0.0204	0.9796	0.0204	0.016525
1533	0.036925	0.0204	0.9796	0.0204	0.016525
1534	0.036925	0.0204	0.9796	0.0204	0.016525
1535	0.036925	0.0204	0.9796	0.0204	0.016525
1536	0.036925	0.0204	0.9796	0.0204	0.016525
1537	0.036925	0.0204	0.9796	0.0204	0.016525
1538	0.036925	0.0204	0.9796	0.0204	0.016525
1539	0.036925	0.0204	0.9796	0.0204	0.016525
1540	0.036925	0.0204	0.9796	0.0204	0.016525
1541	0.036925	0.0204	0.9796	0.0204	0.016525
1542	0.036925	0.0204	0.9796	0.0204	0.016525
1543	0.036925	0.0204	0.9796	0.0204	0.016525
1544	0.036925	0.0204	0.9796	0.0204	0.016525
1545	0.036925	0.0204	0.9796	0.0204	0.016525
1546	0.036925	0.0204	0.9796	0.0204	0.016525
1547	0.036925	0.0204	0.9796	0.0204	0.016525
1548	0.036925	0.0204	0.9796	0.0204	0.016525
1549	0.036925	0.0204	0.9796	0.0204	0.016525
1550	0.036925	0.0204	0.9796	0.0204	0.016525
1551	0.036925	0.0204	0.9796	0.0204	0.016525
1552	0.036925	0.0204	0.9796	0.0204	0.016525
1553	0.036925	0.0204	0.9796	0.0204	0.016525
1554	0.036925	0.0204	0.9796	0.0204	0.016525
1555	0.036925	0.0204	0.9796	0.0204	0.016525
1556	0.036925	0.0204	0.9796	0.0204	0.016525
1557	0.036925	0.0204	0.9796	0.0204	0.016525
1558	0.036925	0.0204	0.9796	0.0204	0.016525
1559	0.036925	0.0204	0.9796	0.0204	0.016525
1560	0.036925	0.0204	0.9796	0.0204	0.016525
1561	0.036925	0.0204	0.9796	0.0204	0.016525
1562	0.036925	0.0204	0.9796	0.0204	0.016525
1563	0.036925	0.0204	0.9796	0.0204	0.016525
1564	0.036925	0.0204	0.9796	0.0204	0.016525
1565	0.036925	0.0204	0.9796	0.0204	0.016525
1566	0.036925	0.0204	0.9796	0.0204	0.016525
1567	0.036925	0.0204	0.9796	0.0204	0.016525
1568	0.036925	0.0204	0.9796	0.0204	0.016525
1569	0.036925	0.0204	0.9796	0.0204	0.016525
1570	0.036925	0.0204	0.9796	0.0204	0.016525
1571	0.036925	0.0204	0.9796	0.0204	0.016525
1572	0.036925	0.0204	0.9796	0.0204	0.016525
1573	0.036925	0.0204	0.9796	0.0204	0.016525
1574	0.036925	0.0204	0.9796	0.0204	0.016525
1575	0.036925	0.0204	0.9796	0.0204	0.016525
1576	0.036925	0.0204	0.9796	0.0204	0.016525
1577	0.036925	0.0204	0.9796	0.0204	0.016525
1578	0.036925	0.0204	0.9796	0.0204	0.016525
1579	0.036925	0.0204	0.9796	0.0204	0.016525
1580	0.036925	0.0204	0.9796	0.0204	0.016525
1581	0.036925	0.0204	0.9796	0.0204	0.016525
1582	0.036925	0.0204	0.9796	0.0204	0.016525
1583	0.036925	0.0204	0.9796	0.0204	0.016525
1584	0.036925	0.0204	0.9796	0.0204	0.016525
1585	0.036925	0.0204	0.9796	0.0204	0.016525
1586	0.036925	0.0204	0.9796	0.0204	0.016525
1587	0.036925	0.0204	0.9796	0.0204	0.016525
1588	0.036925	0.0204	0.9796	0.0204	0.016525
1589	0.036925	0.0204	0.9796	0.0204	0.016525
1590	0.036925	0.0204	0.9796	0.0204	0.016525
1591	0.036925	0.0204	0.9796	0.0204	0.016525
1592	0.036925	0.0204	0.9796	0.0204	0.016525
1593	0.036925	0.0204	0.9796	0.0204	0.016525
1594	0.036925	0.0204	0.9796	0.0204	0.016525
1595	0.036925	0.0204	0.9796	0.0204	0.016525
1596	0.036925	0.0204	0.9796	0.0204	0.016525
1597	0.036925	0.0204	0.9796	0.0204	0.016525
1598	0.036925	0.0204	0.9796	0.0204	0.016525
1599	0.036925	0.0204	0.9796	0.0204	0.016525
1600	0.036925	0.0204	0.9796	0.0204	0.016525
1601	0.036925	0.0204	0.9796	0.0204	0.016525
1602	0.036925	0.0204	0.9796	0.0204	0.016525
1603	0.036925	0.0204	0.9796	0.0204	0.016525
1604	0.036925	0.0204	0.9796	0.0204	0.016525
1605	0.036925	0.0204	0.9796	0.0204	0.016525
1606	0.036925	0.0204	0.9796	0.0204	0.016525
1607	0.036925	0.0204	0.9796	0.0204	0.016525
1608	0.036925	0.0204	0.9796	0.0204	0.016525
1609	0.036925	0.0204	0.9796	0.0204	0.016525
1610	0.036925	0.0204	0.9796	0.0204	0.016525
1611	0.036925	0.0204	0.9796	0.0204	0.016525
1612	0.036925	0.0204	0.9796	0.0204	0.016525
1613	0.036925	0.0204	0.9796	0.0204	0.016525
1614	0.036925	0.0204	0.9796	0.0204	0.016525
1615	0.036925	0.0204	0.9796	0.0204	0.016525
1616	0.036925	0.0204	0.9796	0.0204	0.016525
1617	0.036925	0.0204	0.9796	0.0204	0.016525
1618	0.036925	0.0204	0.9796	0.0204	0.016525
1619	0.036925	0.0204	0.9796	0.0204	0.016525
1620	0.036925	0.0204	0.9796	0.0204	0.016525
1621	0.036925	0.0204	0.9796	0.0204	0.016525
1622	0.036925	0.0204	0.9796	0.0204	0.016525
1623	0.036925	0.0204	0.9796	0.0204	0.016525
1624	0.036925	0.0204	0.9796	0.0204	0.016525
1625	0.036925	0.0204	0.9796	0.0204	0.016525
1626	0.036925	0.0204	0.9796	0.0204	0.016525
1627	0.036925	0.0204	0.9796	0.0204	0.016525
1628	0.036925	0.0204	0.9796	0.0204	0.016525
1629	0.036925	0.0204	0.9796	0.0204	0.016525
1630	0.036925	0.0204	0.9796	0.0204	0.016525
1631	0.036925	0.0204	0.9796	0.0204	0.016525
1632	0.036925	0.0204	0.9796	0.0204	0.016525
1633	0.036925	0.0204	0.9796	0.0204	0.016525
1634	0.036925	0.0204	0.9796	0.0204	0.016525
1635	0.036925	0.0204	0.9796	0.0204	0.016525
1636	0.036925	0.0204	0.9796	0.0204	0.016525
1637	0.036925	0.0204	0.9796	0.0204	0.016525
1638	0.036925	0.0204	0.9796	0.0204	0.016525
1639	0.036925	0.0204	0.9796	0.0204	0.016525
1640	0.036925	0.0204	0.9796	0.0204	0.016525
1641	0.036925	0.0204	0.9796	0.0204	0.016525
1642	0.036925	0.0204	0.9796	0.0204	0.016525
1643	0.036925	0.0204	0.9796	0.0204	0.016525
1644	0.036925	0.0204	0.9796	0.0204	0.016525
1645	0.036925	0.0204	0.9796	0.0204	0.016525
1646	0.036925	0.0204	0.9796	0.0204	0.016525
1647	0.036925	0.0204	0.9796	0.0204	0.016525
1648	0.036925	0.0204	0.9796	0.0204	0.016525
1649	0.036925	0.0204	0.9796	0.0204	0.016525
1650	0.036925	0.0204	0.9796	0.0204	0.016525
1651	0.036925	0.0204	0.9796	0.0204	0.016525
1652	0.036925	0.0204	0.9796	0.0204	0.016525
1653	0.036925	0.0204	0.9796	0.0204	0.016525
1654	0.036925	0.0204	0.9796	0.0204	0.016525
1655	0.036925	0.0204	0.9796	0.0204	0.016525
1656	0.036925	0.0204	0.9796	0.0204	0.016525
1657	0.036925	0.0204	0.9796	0.0204	0.016525
1658	0.036925	0.0204	0.9796	0.0204	0.016525
1659	0.036925	0.0204	0.9796	0.0204	0.016525
1660	0.036925	0.0204	0.9796	0.0204	0.016525
1661	0.036925	0.0204	0.9796	0.0204	0.016525
1662	0.036925	0.0204	0.9796	0.0204	0.016525
1663	0.036925	0.0204	0.9796	0.0204	0.016525
1664	0.036925	0.0204	0.9796	0.0204	0.016525
1665	0.036925	0.0204	0.9796	0.0204	0.016525
1666	0.036925	0.0204	0.9796	0.0204	0.016525
1667	0.036925	0.0204	0.9796	0.0204	0.016525
1668	0.036925	0.0204	0.9796	0.0204	0.016525
1669	0.036925	0.0204	0.9796	0.0204	0.016525
1670	0.036925	0.0204	0.9796	0.0204	0.016525
1671	0.036925	0.0204	0.9796	0.0204	0.016525
1672	0.036925	0.0204	0.9796	0.0204	0.016525
1673	0.036925	0.0204	0.9796	0.0204	0.016525
1674	0.036925	0.0204	0.9796	0.0204	0.016525
1675	0.036925	0.0204	0.9796	0.0204	0.016525
1676	0.036925	0.0204	0.9796	0.0204	0.016525
1677	0.036925	0.0204	0.9796	0.0204	0.016525
1678	0.036925	0.0204	0.9796	0.0204	0.016525
1679	0.036925	0.0204	0.9796	0.0204	0.016525
1680	0.036925	0.0204	0.9796	0.0204	0.016525
1681	0.036925	0.0204	0.9796	0.0204	0.016525
1682	0.036925	0.0204	0.9796	0.0204	0.016525
1683	0.036925	0.0204	0.9796	0.0204	0.016525
1684	0.036925	0.0204	0.9796	0.0204	0.016525
1685	0.036925	0.0204	0.9796	0.0204	0.016525
1686	0.036925	0.0204	0.9796	0.0204	0.016525
1687	0.036925	0.0204	0.9796	0.0204	0.016525
1688	0.036925	0.0204	0.9796	0.0204	0.016525
1689	0.036925	0.0204	0.9796	0.0204	0.016525
1690	0.036925	0.0204	0.9796	0.0204	0.016525
1691	0.036925	0.0204	0.9796	0.0204	0.016525
1692	0.036925	0.0204	0.9796	0.0204	0.016525
1693	0.036925	0.0204	0.9796	0.0204	0.016525
1694	0.036925	0.0204	0.9796	0.0204	0.016525
1695	0.036925	0.0204	0.9796	0.0204	0.016525
1696	0.036925	0.0204	0.9796	0.0204	0.016525
1697	0.036925	0.0204	0.9796	0.0204	0.016525
1698	0.036925	0.0204	0.9796	0.0204	0.016525
1699	0.036925	0.0204	0.9796	0.0204	0.016525
1700	0.036925	0.0204	0.9796	0.0204	0.016525
1701	0.036925	0.0204	0.9796	0.0204	0.016525
1702	0.036925	0.0204	0.9796	0.0204	0.016525
1703	0.036925	0.0204	0.9796	0.0204	0.016525
1704	0.036925	0.0204	0.9796	0.0204	0.016525
1705	0.036925	0.0204	0.9796	0.0204	0.016525
1706	0.036925	0.0204	0.9796	0.0204	0.016525
1707	0.036925	0.0204	0.9796	0.0204	0.016525
1708	0.036925	0.0204	0.9796	0.0204	0.016525
1709	0.036925	0.0204	0.9796	0.0204	0.016525
1710	0.036925	0.0204	0.9796	0.0204	0.016525
1711	0.036925	0.0204	0.9796	0.0204	0.016525
1712	0.036925	0.0204	0.9796	0.0204	0.016525
1713	0.036925	0.0204	0.9796	0.0204	0.016525
1714	0.036925	0.0204	0.9796	0.0204	0.016525
1715	0.036925	0.0204	0.9796	0.0204	0.016525
1716	0.036925	0.0204	0.9796	0.0204	0.016525
1717	0.036925	0.0204	0.9796	0.0204	0.016525
1718	0.036925	0.0204	0.9796	0.0204	0.016525
1719	0.036925	0.0204	0.9796	0.0204	0.016525
1720	0.036925	0.0204	0.9796	0.0204	0.016525
1721	0.036925	0.0204	0.9796	0.0204	0.016525
1722	0.036925	0.0204	0.9796	0.0204	0.016525
1723	0.036925	0.0204	0.9796	0.0204	0.016525
1724	0.036925	0.0204	0.9796	0.0204	0.016525
1725	0.036925	0.0204	0.9796	0.0204	0.016525
1726	0.036925	0.0204	0.9796	0.0204	0.016525
1727	0.036925	0.0204	0.9796	0.0204	0.016525
1728	0.036925	0.0204	0.9796	0.0204	0.016525
1729	0.036925	0.0204	0.9796	0.0204	0.016525
1730	0.036925	0.0204	0.9796	0.0204	0.016525
1731	0.036925	0.0204	0.9796	0.0204	0.016525
1732	0.036925	0.0204	0.9796	0.0204	0.016525
1733	0.036925	0.0204	0.9796	0.0204	0.016525
1734	0.036925	0.0204	0.9796	0.0204	0.016525
1735	0.036925	0.0204	0.9796	0.0204	0.016525
1736	0.036925	0.0204	0.9796	0.0204	0.016525
1737	0.036925	0.0204	0.9796	0.0204	0.016525
1738	0.036925	0.0204	0.9796	0.0204	0.016525
1739	0.036925	0.0204	0.9796	0.0204	0.016525
1740	0.036925	0.0204	0.9796	0.0204	0.016525
1741	0.036925	0.0204	0.9796	0.0204	0.016525
1742	0.036925	0.0204	0.9796	0.0204	0.016525
1743	0.036925	0.0204	0.9796	0.0204	0.016525
1744	0.036925	0.0204	0.9796	0.0204	0.016525
1745	0.036925	0.0204	0.9796	0.0204	0.016525
1746	0.036925	0.0204	0.9796	0.0204	0.016525
1747	0.036925	0.0204	0.9796	0.0204	0.016525
1748	0.036925	0.0204	0.9796	0.0204	0.016525
1749	0.036925	0.0204	0.9796	0.0204	0.016525
1750	0.036925	0.0204	0.9796	0.0204	0.016525
1751	0.036925	0.0204	0.9796	0.0204	0.016525
1752	0.036925	0.0204	0.9796	0.0204	0.016525
1753	0.036925	0.0204	0.9796	0.0204	0.016525
1754	0.036925	0.0204	0.9796	0.0204	0.016525
1755	0.036925	0.0204	0.9796	0.0204	0.016525
1756	0.036925	0.0204	0.9796	0.0204	0.016525
1757	0.036925	0.0204	0.9796	0.0204	0.016525
1758	0.036925	0.0204	0.9796	0.0204	0.016525
1759	0.036925	0.0204	0.9796	0.0204	0.016525
1760	0.036925	0.0204	0.9796	0.0204	0.016525
1761	0.036925	0.0204	0.9796	0.0204	0.016525
1762	0.036925	0.0204	0.9796	0.0204	0.016525
1763	0.036925	0.0204	0.9796	0.0204	0.016525
1764	0.036925	0.0204	0.9796	0.0204	0.016525
1765	0.036925	0.0204	0.9796	0.0204	0.016525
1766	0.036925	0.0204	0.9796	0.0204	0.016525
1767	0.036925	0.0204	0.9796	0.0204	0.016525
1768	0.036925	0.0204	0.9796	0.0204	0.016525
1769	0.036925	0.0204	0.9796	0.0204	0.016525
1770	0.036925	0.0204	0.9796	0.0204	0.016525
1771	0.036925	0.0204	0.9796	0.0204	0.016525
1772	0.036925	0.0204	0.9796	0.0204	0.016525
1773	0.036925	0.0204	0.9796	0.0204	0.016525
1774	0.036925	0.0204	0.9796	0.0204	0.016525
1775	0.036925	0.0204	0.9796	0.0204	0.016525
1776	0.036925	0.0204	0.9796	0.0204	0.016525
1777	0.036925	0.0204	0.9796	0.0204	0.016525
1778	0.036925	0.0204	0.9796	0.0204	0.016525
1779	0.036925	0.0204	0.9796	0.0204	0.016525
1780	0.036925	0.0204	0.9796	0.0204	0.016525
1781	0.036925	0.0204	0.9796	0.0204	0.016525
1782	0.036925	0.0204	0.9796	0.0204	0.016525
1783	0.036925	0.0204	0.9796	0.0204	0.016525
1784	0.036925	0.0204	0.9796	0.0204	0.016525
1785	0.036925	0.0204	0.9796	0.0204	0.016525
1786	0.036925	0.0204	0.9796	0.0204	0.016525
1787	0.036925	0.0204	0.9796	0.0204	0.016525
1788	0.036925	0.0204	0.9796	0.0204	0.016525
1789	0.036925	0.0204	0.9796	0.0204	0.016525
1790	0.036925	0.0204	0.9796	0.0204	0.016525
1791	0.036925	0.0204	0.9796	0.0204	0.016525
1792	0.036925	0.0204	0.9796	0.0204	0.016525
1793	0.036925	0.0204	0.9796	0.0204	0.016525
1794	0.036925	0.0204	0.9796	0.0204	0.016525
1795	0.036925	0.0204	0.9796	0.0204	0.016525
1796	0.036925	0.0204	0.9796	0.0204	0.016525
1797	0.036925	0.0204	0.9796	0.0204	0.016525
1798	0.036925	0.0204	0.9796	0.0204	0.016525
1799	0.036925	0.0204	0.9796	0.0204	0.016525
1800	0.036925	0.0204	0.9796	0.0204	0.016525
1801	0.036925	0.0204	0.9796	0.0204	0.016525
1802	0.036925	0.0204	0.9796	0.0204	0.016525
1803	0.036925	0.0204	0.9796	0.0204	0.016525
1804	0.036925	0.0204	0.9796	0.0204	0.016525
1805	0.036925	0.0204	0.9796	0.0204	0.016525
1806	0.036925	0.0204	0.9796	0.0204	0.016525
1807	0.036925	0.0204	0.9796	0.0204	0.016525
1808	0.036925	0.0204	0.9796	0.0204	0.016525
1809	0.036925	0.0204	0.9796	0.0204	0.016525
1810	0.036925	0.0204	0.9796	0.0204	0.016525
1811	0.036925	0.0204	0.9796	0.0204	0.016525
1812	0.036925	0.0204	0.9796	0.0204	0.016525
1813	0.036925	0.0204	0.9796	0.0204	0.016525
1814	0.036925	0.0204	0.9796	0.0204	0.016525
1815	0.036925	0.0204	0.9796	0.0204	0.016525
1816	0.036925	0.0204	0.9796	0.0204	0.016525
1817	0.036925	0.0204	0.9796	0.0204	0.016525
1818	0.036925	0.0204	0.9796	0.0204	0.016525
1819	0.036925	0.0204	0.9796	0.0204	0.016525
1820	0.036925	0.0204	0.9796	0.0204	0.016525
1821	0.036925	0.0204	0.9796	0.0204	0.016525
1822	0.036925	0.0204	0.9796	0.0204	0.016525
1823	0.036925	0.0204	0.9796	0.0204	0.016525
1824	0.036925	0.0204	0.9796	0.0204	0.016525
1825	0.036925	0.0204	0.9796	0.0204	0.016525
1826	0.036925	0.0204	0.9796	0.0204	0.016525
1827	0.036925	0.0204	0.9796	0.0204	0.016525
1828	0.036925	0.0204	0.9796	0.0204	0.016525
1829	0.036925	0.0204	0.9796	0.0204	0.016525
1830	0.036925	0.0204	0.9796	0.0204	0.016525
1831	0.036925	0.0204	0.9796	0.0204	0.016525
1832	0.036925	0.0204	0.9796	0.0204	0.016525
1833	0.036925	0.0204	0.9796	0.0204	0.016525
1834	0.036925	0.0204	0.9796	0.0204	0.016525
1835	0.036925	0.0204	0.9796	0.0204	0.016525
1836	0.036925	0.0204	0.9796	0.0204	0.016525
1837	0.036925	0.0204	0.9796	0.0204	0.016525
1838	0.036925	0.0204	0.9796	0.0204	0.016525
1839	0.036925	0.0204	0.9796	0.0204	0.016525
1840	0.036925	0.0204	0.9796	0.0204	0.016525
1841	0.036925	0.0204	0.9796	0.0204	0.016525
1842	0.036925	0.0204	0.9796	0.0204	0.016525
1843	0.036925	0.0204	0.9796	0.0204	0.016525
1844	0.036925	0.0204	0.9796	0.0204	0.016525
1845	0.036925	0.0204	0.9796	0.0204	0.016525
1846	0.036925	0.0204	0.9796	0.0204	0.016525
1847	0.036925	0.0204	0.9796	0.0204	0.016525
1848	0.036925	0.0204	0.9796	0.0204	0.016525
1849	0.036925	0.0204	0.9796	0.0204	0.016525
1850	0.036925	0.0204	0.9796	0.0204	0.016525
1851	0.036925	0.0204	0.9796	0.0204	0.016525
1852	0.036925	0.0204	0.9796	0.0204	0.016525
1853	0.036925	0.0204	0.9796	0.0204	0.016525
1854	0.036925	0.0204	0.9796	0.0204	0.016525
1855	0.036925	0.0204	0.9796	0.0204	0.016525
1856	0.036925	0.0204	0.9796	0.0204	0.016525
1857	0.036925	0.0204	0.9796	0.0204	0.016525
1858	0.036925	0.0204	0.9796	0.0204	0.016525
1859	0.036925	0.0204	0.9796	0.0204	0.016525
1860	0.036925	0.0204	0.9796	0.0204	0.016525
1861	0.036925	0.0204	0.9796	0.0204	0.016525
1862	0.036925	0.0204	0.9796	0.0204	0.016525
1863	0.036925	0.0204	0.9796	0.0204	0.016525
1864	0.036925	0.0204	0.9796	0.0204	0.016525
1865	0.036925	0.0204	0.9796	0.0204	0.016525
1866	0.036925	0.0204	0.9796	0.0204	0.016525
1867	0.036925	0.0204	0.9796	0.0204	0.016525
1868	0.036925	0.0204	0.9796	0.0204	0.016525
1869	0.036925	0.0204	0.9796	0.0204	0.016525
1870	0.036925	0.0204	0.9796	0.0204	0.016525
1871	0.036925	0.0204	0.9796	0.0204	0.016525
1872	0.036925	0.0204	0.9796	0.0204	0.016525
1873	0.036925	0.0204	0.9796	0.0204	0.016525
1874	0.036925	0.0204	0.9796	0.0204	0.016525
1875	0.036925	0.0204	0.9796	0.0204	0.016525
1876	0.036925	0.0204	0.9796	0.0204	0.016525
1877	0.036925	0.0204	0.9796	0.0204	0.016525
1878	0.036925	0.0204	0.9796	0.0204	0.016525
1879	0.036925	0.0204	0.9796	0.0204	0.016525
1880	0.036925	0.0204	0.9796	0.0204	0.016525
1881	0.036925	0.0204	0.9796	0.0204	0.016525
1882	0.036925	0.0204	0.9796	0.0204	0.016525
1883	0.036925	0.0204	0.9796	0.0204	0.016525
1884	0.036925	0.0204	0.9796	0.0204	0.016525
1885	0.036925	0.0204	0.9796	0.0204	0.016525
1886	0.036925	0.0204	0.9796	0.0204	0.016525
1887	0.036925	0.0204	0.9796	0.0204	0.016525
1888	0.036925	0.0204	0.9796	0.0204	0.016525
1889	0.036925	0.0204	0.9796	0.0204	0.016525
1890	0.036925	0.0204	0.9796	0.0204	0.016525
1891	0.036925	0.0204	0.9796	0.0204	0.016525
1892	0.036925	0.0204	0.9796	0.0204	0.016525
1893	0.036925	0.0204	0.9796	0.0204	0.016525
1894	0.036925	0.0204	0.9796	0.0204	0.016525
1895	0.036925	0.0204	0.9796	0.0204	0.016525
1896	0.036925	0.0204	0.9796	0.0204	0.016525
1897	0.036925	0.0204	0.9796	0.0204	0.016525
1898	0.036925	0.0204	0.9796	0.0204	0.016525
1899	0.036925	0.0204	0.9796	0.0204	0.016525
1900	0.036925	0.0204	0.9796	0.0204	0.016525
1901	0.036925	0.0204	0.9796	0.0204	0.016525
1902	0.036925	0.0204	0.9796	0.0204	0.016525
1903	0.036925	0.0204	0.9796	0.0204	0.016525
1904	0.036925	0.0204	0.9796	0.0204	0.016525
1905	0.036925	0.0204	0.9796	0.0204	0.016525
1906	0.036925	0.0204	0.9796	0.0204	0.016525
1907	0.036925	0.0204	0.9796	0.0204	0.016525
1908	0.036925	0.0204	0.9796	0.0204	0.016525
1909	0.036925	0.0204	0.9796	0.0204	0.016525
1910	0.036925	0.0204	0.9796	0.0204	0.016525
1911	0.036925	0.0204	0.9796	0.0204	0.016525
1912	0.036925	0.0204	0.9796	0.0204	0.016525
1913	0.036925	0.0204	0.9796	0.0204	0.016525
1914	0.036925	0.0204	0.9796	0.0204	0.016525
1915	0.036925	0.0204	0.9796	0.0204	0.016525
1916	0.036925	0.0204	0.9796	0.0204	0.016525
1917	0.036925	0.0204	0.9796	0.0204	0.016525
1918	0.036925	0.0204	0.9796	0.0204	0.016525
1919	0.036925	0.0204	0.9796	0.0204	0.016525
1920	0.036925	0.0204	0.9796	0.0204	0.016525
1921	0.036925	0.0204	0.9796	0.0204	0.016525
1922	0.036925	0.0204	0.9796	0.0204	0.016525
1923	0.036925	0.0204	0.9796	0.0204	0.016525
1924	0.036925	0.0204	0.9796	0.0204	0.016525
1925	0.036925	0.0204	0.9796	0.0204	0.016525
1926	0.036925	0.0204	0.9796	0.0204	0.016525
1927	0.036925	0.0204	0.9796	0.0204	0.016525
1928	0.036925	0.0204	0.9796	0.0204	0.016525
1929	0.036925	0.0204	0.9796	0.0204	0.016525
1930	0.036925	0.0204	0.9796	0.0204	0.016525
1931	0.036925	0.0204	0.9796	0.0204	0.016525
1932	0.036925	0.0204	0.9796	0.0204	0.016525
1933	0.036925	0.0204	0.9796	0.0204	0.016525
1934	0.036925	0.0204	0.9796	0.0204	0.016525
1935	0.036925	0.0204	0.9796	0.0204	0.016525
1936	0.036925	0.0204	0.9796	0.0204	0.016525
1937	0.036925	0.0204	0.9796	0.0204	0.016525
1938	0.036925	0.0204	0.9796	0.0204	0.016525
1939	0.036925	0.0204	0.9796	0.0204	0.016525
1940	0.036925	0.0204	0.9796	0.0204	0.016525
1941	0.036925	0.0204	0.9796	0.0204	0.016525
1942	0.036925	0.0204	0.9796	0.0204	0.016525
1943	0.036925	0.0204	0.9796	0.0204	0.016525
1944	0.036925	0.0204	0.9796	0.0204	0.016525
1945	0.036925	0.0204	0.9796	0.0204	0.016525
1946	0.036925	0.0204	0.9796	0.0204	0.016525
1947	0.036925	0.0204	0.9796	0.0204	0.016525
1948	0.036925	0.0204	0.9796	0.0204	0.016525
1949	0.036925	0.0204	0.9796	0.0204	0.016525
1950	0.036925	0.0204	0.9796	0.0204	0.016525
1951	0.036925	0.0204	0.9796	0.0204	0.016525
1952	0.036925	0.0204	0.9796	0.0204	0.016525
1953	0.036925	0.0204	0.9796	0.0204	0.016525
1954	0.036925	0.0204	0.9796	0.0204	0.016525
1955	0.036925	0.0204	0.9796	0.0204	0.016525
1956	0.036925	0.0204	0.9796	0.0204	0.016525
1957	0.036925	0.0204	0.9796	0.0204	0.016525
1958	0.036925	0.0204	0.9796	0.0204	0.016525
1959	0.036925	0.0204	0.9796	0.0204	0.016525
1960	0.036925	0.0204	0.9796	0.0204	0.016525
1961	0.036925	0.0204	0.9796	0.0204	0.016525
1962	0.036925	0.0204	0.9796	0.0204	0.016525
1963	0.036925	0.0204	0.9796	0.0204	0.016525
1964	0.036925	0.0204	0.9796	0.0204	0.016525
1965	0.036925	0.0204	0.9796	0.0204	0.016525
1966	0.036925	0.0204	0.9796	0.0204	0.016525
1967	0.036925	0.0204	0.9796	0.0204	0.016525
1968	0.036925	0.0204	0.9796	0.0204	0.016525
1969	0.036925	0.0204	0.9796	0.0204	0.016525
1970	0.036925	0.0204	0.9796	0.0204	0.016525
1971	0.036925	0.0204	0.9796	0.0204	0.016525
1972	0.036925	0.0204	0.9796	0.0204	0.016525
1973	0.036925	0.0204	0.9796	0.0204	0.016525
1974	0.036925	0.0204	0.9796	0.0204	0.016525
1975	0.036925	0.0204	0.9796	0.0204	0.016525
1976	0.036925	0.0204	0.9796	0.0204	0.016525
1977	0.036925	0.0204	0.9796	0.0204	0.016525
1978	0.036925	0.0204	0.9796	0.0204	0.016525
1979	0.036925	0.0204	0.9796	0.0204	0.016525
1980	0.036925	0.0204	0.9796	0.0204	0.016525
1981	0.036925	0.0204	0.9796	0.0204	0.016525
1982	0.036925	0.0204	0.9796	0.0204	0.016525
1983	0.036925	0.0204	0.9796	0.0204	0.016525
1984	0.036925	0.0204	0.9796	0.0204	0.016525
1985	0.036925	0.0204	0.9796	0.0204	0.016525
1986	0.036925	0.0204	0.9796	0.0204	0.016525
1987	0.036925	0.0204	0.9796	0.0204	0.016525
1988	0.036925	0.0204	0.9796	0.0204	0.016525
1989	0.036925	0.0204	0.9796	0.0204	0.016525
1990	0.036925	0.0204	0.9796	0.0204	0.016525
1991	0.036925	0.0204	0.9796	0.0204	0.016525
1992	0.036925	0.0204	0.9796	0.0204	0.016525
1993	0.036925	0.0204	0.9796	0.0204	0.016525
1994	0.036925	0.0204	0.9796	0.0204	0.016525
1995	0.036925	0.0204	0.9796	0.0204	0.016525
1996	0.036925	0.0204	0.9796	0.0204	0.016525
1997	0.036925	0.0204	0.9796	0.0204	0.016525
1998	0.036925	0.0204	0.9796	0.0204	0.016525
1999	0.036925	0.0204	0.9796	0.0204	0.016525
2000	0.036925	0.0204	0.9796	0.0204	0.016525
[truncated: 3,001 more rows]
