# Supplementary material for: Aspiration-driven co-evolution of cooperation with individual behavioral diversity
Source: PLoS One. 2023 Sep 15;18(9):e0291134. doi: 10.1371/journal.pone.0291134 (PMC10503719; doi:10.1371/journal.pone.0291134)
Supplement: S1 Data — (ZIP) [file pone.0291134.s001.zip › M1/v2-L=200/data/tolerate=1_b=1.4_frequency.txt]

1	0.502225	1	0	0.502225	0
2	0.343444	0.916075	0.083925	0.343225	0.00021875
3	0.240119	0.774275	0.225725	0.237825	0.00229375
4	0.172719	0.612	0.388	0.16765	0.00506875
5	0.126288	0.4594	0.5406	0.11915	0.0071375
6	0.099263	0.33605	0.66395	0.08955	0.0097125
7	0.082581	0.248725	0.751275	0.070425	0.0121563
8	0.073387	0.190725	0.809275	0.06035	0.0130375
9	0.067219	0.151425	0.848575	0.053025	0.0141938
10	0.065544	0.12705	0.87295	0.050725	0.0148188
11	0.064694	0.11285	0.88715	0.048975	0.0157188
12	0.064831	0.10355	0.89645	0.0487	0.0161313
13	0.064094	0.095525	0.904475	0.047525	0.0165688
14	0.064581	0.091425	0.908575	0.04735	0.0172313
15	0.065156	0.088675	0.911325	0.04765	0.0175063
16	0.065150	0.0855	0.9145	0.0469	0.01825
17	0.065719	0.08175	0.91825	0.04655	0.0191687
18	0.066375	0.080825	0.919175	0.047075	0.0193
19	0.066856	0.078975	0.921025	0.046975	0.0198813
20	0.067825	0.077875	0.922125	0.047675	0.02015
21	0.067894	0.077775	0.922225	0.04755	0.0203438
22	0.069006	0.076825	0.923175	0.048525	0.0204812
23	0.068894	0.0762	0.9238	0.048025	0.0208687
24	0.068712	0.075175	0.924825	0.04745	0.0212625
25	0.068769	0.07315	0.92685	0.04715	0.0216187
26	0.068725	0.0714	0.9286	0.047225	0.0215
27	0.068906	0.0701	0.9299	0.046975	0.0219312
28	0.069263	0.068625	0.931375	0.046925	0.0223375
29	0.069250	0.068	0.932	0.0467	0.02255
30	0.069562	0.067175	0.932825	0.046675	0.0228875
31	0.069950	0.06645	0.93355	0.04725	0.0227
32	0.070556	0.06645	0.93355	0.04725	0.0233063
33	0.071044	0.066375	0.933625	0.04755	0.0234938
34	0.071413	0.066375	0.933625	0.047625	0.0237875
35	0.070862	0.065425	0.934575	0.047	0.0238625
36	0.071731	0.064975	0.935025	0.04775	0.0239812
37	0.071831	0.064325	0.935675	0.04725	0.0245812
38	0.071744	0.06425	0.93575	0.047025	0.0247188
39	0.071994	0.063175	0.936825	0.0472	0.0247938
40	0.072050	0.06245	0.93755	0.04735	0.0247
41	0.072544	0.062	0.938	0.047625	0.0249188
42	0.072737	0.0628	0.9372	0.04785	0.0248875
43	0.073313	0.06205	0.93795	0.04795	0.0253625
44	0.073919	0.06285	0.93715	0.048975	0.0249438
45	0.074231	0.06305	0.93695	0.0495	0.0247313
46	0.074713	0.0636	0.9364	0.049925	0.0247875
47	0.074844	0.06345	0.93655	0.049875	0.0249688
48	0.074825	0.06295	0.93705	0.049575	0.02525
49	0.075094	0.063	0.937	0.049675	0.0254188
50	0.075356	0.06255	0.93745	0.049825	0.0255312
51	0.075338	0.06215	0.93785	0.049625	0.0257125
52	0.075412	0.06205	0.93795	0.04975	0.0256625
53	0.075637	0.061325	0.938675	0.049725	0.0259125
54	0.075700	0.0611	0.9389	0.049575	0.026125
55	0.076069	0.060625	0.939375	0.049875	0.0261937
56	0.076306	0.061	0.939	0.050125	0.0261813
57	0.076756	0.0613	0.9387	0.05065	0.0261063
58	0.077044	0.06105	0.93895	0.051025	0.0260188
59	0.077012	0.061275	0.938725	0.050975	0.0260375
60	0.077219	0.06095	0.93905	0.051025	0.0261937
61	0.077469	0.0606	0.9394	0.0509	0.0265687
62	0.077431	0.0601	0.9399	0.050725	0.0267063
63	0.077625	0.060125	0.939875	0.050875	0.02675
64	0.077706	0.060025	0.939975	0.0509	0.0268063
65	0.077988	0.059825	0.940175	0.05105	0.0269375
66	0.078175	0.059875	0.940125	0.05105	0.027125
67	0.077981	0.0598	0.9402	0.050775	0.0272063
68	0.077887	0.058725	0.941275	0.0501	0.0277875
69	0.077831	0.0587	0.9413	0.050025	0.0278063
70	0.077662	0.058175	0.941825	0.05015	0.0275125
71	0.077681	0.0575	0.9425	0.050025	0.0276563
72	0.077775	0.057275	0.942725	0.0502	0.027575
73	0.078200	0.0572	0.9428	0.05075	0.02745
74	0.078131	0.0574	0.9426	0.0508	0.0273313
75	0.078269	0.05765	0.94235	0.051125	0.0271438
76	0.078369	0.05765	0.94235	0.051225	0.0271438
77	0.078625	0.057675	0.942325	0.0513	0.027325
78	0.078769	0.057675	0.942325	0.05145	0.0273187
79	0.079025	0.05745	0.94255	0.0516	0.027425
80	0.079000	0.0572	0.9428	0.05145	0.02755
81	0.078844	0.057025	0.942975	0.051225	0.0276188
82	0.078906	0.056675	0.943325	0.0512	0.0277063
83	0.079169	0.056375	0.943625	0.05155	0.0276188
84	0.079175	0.056425	0.943575	0.051525	0.02765
85	0.079319	0.056475	0.943525	0.05165	0.0276687
86	0.079569	0.05655	0.94345	0.05195	0.0276188
87	0.079725	0.056475	0.943525	0.051875	0.02785
88	0.079719	0.056025	0.943975	0.051675	0.0280437
89	0.079544	0.056025	0.943975	0.051675	0.0278688
90	0.079344	0.055775	0.944225	0.0515	0.0278438
91	0.079281	0.0555	0.9445	0.051375	0.0279063
92	0.079344	0.05515	0.94485	0.051425	0.0279187
93	0.079556	0.054875	0.945125	0.0514	0.0281563
94	0.079781	0.05515	0.94485	0.051875	0.0279063
95	0.079863	0.05565	0.94435	0.052	0.0278625
96	0.079738	0.0557	0.9443	0.0517	0.0280375
97	0.079537	0.05515	0.94485	0.051325	0.0282125
98	0.079769	0.054975	0.945025	0.0517	0.0280688
99	0.079763	0.054675	0.945325	0.051625	0.0281375
100	0.079825	0.05495	0.94505	0.05175	0.028075
101	0.079562	0.05485	0.94515	0.0516	0.0279625
102	0.079725	0.054225	0.945775	0.051625	0.0281
103	0.079994	0.054125	0.945875	0.051725	0.0282687
104	0.079925	0.05435	0.94565	0.0518	0.028125
105	0.080056	0.0541	0.9459	0.051875	0.0281813
106	0.080044	0.0544	0.9456	0.05205	0.0279938
107	0.080162	0.0545	0.9455	0.052275	0.0278875
108	0.080363	0.05445	0.94555	0.052375	0.0279875
109	0.080419	0.054725	0.945275	0.05235	0.0280688
110	0.080488	0.0548	0.9452	0.052375	0.0281125
111	0.080363	0.0549	0.9451	0.052425	0.0279375
112	0.080319	0.05475	0.94525	0.052425	0.0278937
113	0.080644	0.054675	0.945325	0.05275	0.0278937
114	0.080556	0.05495	0.94505	0.052675	0.0278813
115	0.080631	0.05485	0.94515	0.052625	0.0280063
116	0.080506	0.054875	0.945125	0.052575	0.0279313
117	0.080350	0.0542	0.9458	0.052075	0.028275
118	0.080562	0.054025	0.945975	0.052175	0.0283875
119	0.080456	0.0541	0.9459	0.052175	0.0282813
120	0.080444	0.053875	0.946125	0.052225	0.0282188
121	0.080450	0.053925	0.946075	0.052375	0.028075
122	0.080644	0.054175	0.945825	0.05255	0.0280938
123	0.080500	0.05425	0.94575	0.052525	0.027975
124	0.080588	0.0538	0.9462	0.0523	0.0282875
125	0.080600	0.053675	0.946325	0.052275	0.028325
126	0.080669	0.0535	0.9465	0.05225	0.0284188
127	0.080556	0.05345	0.94655	0.052025	0.0285313
128	0.080488	0.053475	0.946525	0.0521	0.0283875
129	0.080519	0.05325	0.94675	0.052175	0.0283438
130	0.080475	0.0533	0.9467	0.05215	0.028325
131	0.080713	0.0533	0.9467	0.052375	0.0283375
132	0.080744	0.053525	0.946475	0.052525	0.0282188
133	0.080675	0.05355	0.94645	0.05245	0.028225
134	0.080713	0.053475	0.946525	0.0525	0.0282125
135	0.080719	0.053575	0.946425	0.05255	0.0281687
136	0.080794	0.053475	0.946525	0.052525	0.0282687
137	0.080819	0.05345	0.94655	0.0526	0.0282188
138	0.080844	0.053475	0.946525	0.05275	0.0280938
139	0.080819	0.05355	0.94645	0.052725	0.0280938
140	0.080706	0.053325	0.946675	0.052525	0.0281813
141	0.080794	0.053275	0.946725	0.05255	0.0282438
142	0.080831	0.053225	0.946775	0.052575	0.0282563
143	0.080794	0.0532	0.9468	0.05255	0.0282438
144	0.080844	0.0533	0.9467	0.052625	0.0282188
145	0.080781	0.05335	0.94665	0.05255	0.0282312
146	0.080775	0.0533	0.9467	0.052575	0.0282
147	0.080800	0.05315	0.94685	0.052525	0.028275
148	0.080888	0.053225	0.946775	0.0526	0.0282875
149	0.080850	0.053225	0.946775	0.0526	0.02825
150	0.080744	0.053225	0.946775	0.0525	0.0282438
151	0.080738	0.0531	0.9469	0.052475	0.0282625
152	0.080856	0.05315	0.94685	0.052575	0.0282813
153	0.080863	0.05325	0.94675	0.0526	0.0282625
154	0.080863	0.05315	0.94685	0.05255	0.0283125
155	0.080838	0.05315	0.94685	0.05255	0.0282875
156	0.080800	0.05315	0.94685	0.052525	0.028275
157	0.080775	0.053025	0.946975	0.052525	0.02825
158	0.080875	0.053125	0.946875	0.05265	0.028225
159	0.080912	0.0531	0.9469	0.0527	0.0282125
160	0.080931	0.053175	0.946825	0.052725	0.0282062
161	0.080937	0.05325	0.94675	0.052725	0.0282125
162	0.080838	0.0532	0.9468	0.0526	0.0282375
163	0.080888	0.053025	0.946975	0.052575	0.0283125
164	0.081000	0.05315	0.94685	0.0527	0.0283
165	0.080994	0.0532	0.9468	0.052725	0.0282687
166	0.081069	0.05335	0.94665	0.052825	0.0282438
167	0.081006	0.053375	0.946625	0.05265	0.0283563
168	0.081019	0.053325	0.946675	0.052675	0.0283438
169	0.081144	0.0533	0.9467	0.052775	0.0283688
170	0.081263	0.0534	0.9466	0.05285	0.0284125
171	0.081175	0.05345	0.94655	0.052775	0.0284
172	0.081175	0.053625	0.946375	0.052875	0.0283
173	0.081200	0.05365	0.94635	0.052925	0.028275
174	0.081156	0.053625	0.946375	0.0529	0.0282563
175	0.081119	0.05345	0.94655	0.0528	0.0283188
176	0.081219	0.05355	0.94645	0.0529	0.0283188
177	0.081275	0.053575	0.946425	0.05295	0.028325
178	0.081225	0.05375	0.94625	0.052975	0.02825
179	0.081306	0.0536	0.9464	0.05295	0.0283563
180	0.081250	0.053575	0.946425	0.052875	0.028375
181	0.081337	0.0537	0.9463	0.052925	0.0284125
182	0.081319	0.053625	0.946375	0.05295	0.0283688
183	0.081337	0.0537	0.9463	0.052925	0.0284125
184	0.081306	0.053525	0.946475	0.052825	0.0284813
185	0.081412	0.053475	0.946525	0.0529	0.0285125
186	0.081419	0.053525	0.946475	0.05295	0.0284688
187	0.081350	0.053525	0.946475	0.0529	0.02845
188	0.081356	0.053425	0.946575	0.052975	0.0283813
189	0.081425	0.053375	0.946625	0.05295	0.028475
190	0.081425	0.053475	0.946525	0.05295	0.028475
191	0.081481	0.0535	0.9465	0.05305	0.0284313
192	0.081488	0.0535	0.9465	0.05305	0.0284375
193	0.081469	0.053425	0.946575	0.053	0.0284688
194	0.081481	0.05335	0.94665	0.053025	0.0284562
195	0.081537	0.05335	0.94665	0.053075	0.0284625
196	0.081525	0.05345	0.94655	0.0531	0.028425
197	0.081581	0.05355	0.94645	0.0532	0.0283813
198	0.081537	0.053525	0.946475	0.0531	0.0284375
199	0.081544	0.05345	0.94655	0.053075	0.0284688
200	0.081575	0.05345	0.94655	0.0531	0.028475
201	0.081450	0.053425	0.946575	0.052925	0.028525
202	0.081462	0.05325	0.94675	0.0529	0.0285625
203	0.081531	0.053275	0.946725	0.052975	0.0285562
204	0.081506	0.053175	0.946825	0.052975	0.0285313
205	0.081506	0.053175	0.946825	0.053	0.0285063
206	0.081575	0.05325	0.94675	0.0531	0.028475
207	0.081581	0.0534	0.9466	0.053125	0.0284562
208	0.081600	0.053425	0.946575	0.053125	0.028475
209	0.081562	0.05335	0.94665	0.053075	0.0284875
210	0.081519	0.0534	0.9466	0.053075	0.0284438
211	0.081581	0.05325	0.94675	0.0531	0.0284813
212	0.081575	0.05325	0.94675	0.053075	0.0285
213	0.081550	0.053325	0.946675	0.053075	0.028475
214	0.081525	0.053175	0.946825	0.053	0.028525
215	0.081550	0.0531	0.9469	0.05295	0.0286
216	0.081556	0.053175	0.946825	0.053025	0.0285313
217	0.081581	0.0532	0.9468	0.053	0.0285812
218	0.081619	0.053175	0.946825	0.053025	0.0285938
219	0.081569	0.0532	0.9468	0.05305	0.0285187
220	0.081575	0.053225	0.946775	0.05305	0.028525
221	0.081562	0.053225	0.946775	0.053	0.0285625
222	0.081631	0.053275	0.946725	0.05305	0.0285812
223	0.081625	0.053275	0.946725	0.053075	0.02855
224	0.081662	0.053325	0.946675	0.053125	0.0285375
225	0.081631	0.053325	0.946675	0.0531	0.0285313
226	0.081581	0.053375	0.946625	0.053075	0.0285063
227	0.081481	0.053175	0.946825	0.052875	0.0286063
228	0.081537	0.05305	0.94695	0.05295	0.0285875
229	0.081625	0.0531	0.9469	0.053025	0.0286
230	0.081619	0.053125	0.946875	0.052975	0.0286437
231	0.081613	0.05325	0.94675	0.05305	0.0285625
232	0.081594	0.05325	0.94675	0.053025	0.0285688
233	0.081581	0.05325	0.94675	0.053025	0.0285562
234	0.081562	0.05315	0.94685	0.052925	0.0286375
235	0.081550	0.053125	0.946875	0.0529	0.02865
236	0.081569	0.0531	0.9469	0.052925	0.0286437
237	0.081569	0.053075	0.946925	0.0529	0.0286688
238	0.081575	0.053025	0.946975	0.0529	0.028675
239	0.081531	0.053025	0.946975	0.0529	0.0286313
240	0.081587	0.053	0.947	0.052925	0.0286625
241	0.081650	0.05315	0.94685	0.05305	0.0286
242	0.081625	0.0532	0.9468	0.053075	0.02855
243	0.081650	0.05325	0.94675	0.0531	0.02855
244	0.081600	0.05325	0.94675	0.053	0.0286
245	0.081575	0.0532	0.9468	0.05295	0.028625
246	0.081556	0.053225	0.946775	0.05295	0.0286063
247	0.081537	0.053175	0.946825	0.0529	0.0286375
248	0.081606	0.05315	0.94685	0.052975	0.0286313
249	0.081669	0.053275	0.946725	0.0531	0.0285688
250	0.081669	0.0533	0.9467	0.053075	0.0285938
251	0.081644	0.0533	0.9467	0.05305	0.0285938
252	0.081631	0.053225	0.946775	0.053025	0.0286063
253	0.081662	0.05325	0.94675	0.05305	0.0286125
254	0.081656	0.0533	0.9467	0.05305	0.0286063
255	0.081675	0.053225	0.946775	0.053025	0.02865
256	0.081700	0.0532	0.9468	0.05305	0.02865
257	0.081687	0.05335	0.94665	0.0531	0.0285875
258	0.081650	0.053225	0.946775	0.053025	0.028625
259	0.081694	0.0532	0.9468	0.0531	0.0285938
260	0.081700	0.053275	0.946725	0.053125	0.028575
261	0.081719	0.0533	0.9467	0.05315	0.0285688
262	0.081750	0.053325	0.946675	0.053175	0.028575
263	0.081819	0.0534	0.9466	0.05325	0.0285688
264	0.081800	0.05345	0.94655	0.05325	0.02855
265	0.081831	0.05345	0.94655	0.053225	0.0286063
266	0.081744	0.0535	0.9465	0.053175	0.0285688
267	0.081681	0.05335	0.94665	0.053075	0.0286063
268	0.081738	0.053275	0.946725	0.053125	0.0286125
269	0.081725	0.053225	0.946775	0.0531	0.028625
270	0.081675	0.0532	0.9468	0.05305	0.028625
271	0.081656	0.0531	0.9469	0.05305	0.0286063
272	0.081662	0.0531	0.9469	0.053075	0.0285875
273	0.081669	0.053125	0.946875	0.0531	0.0285688
274	0.081694	0.053125	0.946875	0.0531	0.0285938
275	0.081675	0.053125	0.946875	0.0531	0.028575
276	0.081675	0.0531	0.9469	0.0531	0.028575
277	0.081675	0.0531	0.9469	0.0531	0.028575
278	0.081675	0.0531	0.9469	0.0531	0.028575
279	0.081675	0.0531	0.9469	0.0531	0.028575
280	0.081675	0.0531	0.9469	0.0531	0.028575
281	0.081675	0.0531	0.9469	0.0531	0.028575
282	0.081675	0.0531	0.9469	0.0531	0.028575
283	0.081675	0.0531	0.9469	0.0531	0.028575
284	0.081675	0.0531	0.9469	0.0531	0.028575
285	0.081675	0.0531	0.9469	0.0531	0.028575
286	0.081675	0.0531	0.9469	0.0531	0.028575
287	0.081675	0.0531	0.9469	0.0531	0.028575
288	0.081675	0.0531	0.9469	0.0531	0.028575
289	0.081675	0.0531	0.9469	0.0531	0.028575
290	0.081675	0.0531	0.9469	0.0531	0.028575
291	0.081675	0.0531	0.9469	0.0531	0.028575
292	0.081675	0.0531	0.9469	0.0531	0.028575
293	0.081675	0.0531	0.9469	0.0531	0.028575
294	0.081675	0.0531	0.9469	0.0531	0.028575
295	0.081675	0.0531	0.9469	0.0531	0.028575
296	0.081675	0.0531	0.9469	0.0531	0.028575
297	0.081675	0.0531	0.9469	0.0531	0.028575
298	0.081675	0.0531	0.9469	0.0531	0.028575
299	0.081675	0.0531	0.9469	0.0531	0.028575
300	0.081675	0.0531	0.9469	0.0531	0.028575
301	0.081675	0.0531	0.9469	0.0531	0.028575
302	0.081675	0.0531	0.9469	0.0531	0.028575
303	0.081675	0.0531	0.9469	0.0531	0.028575
304	0.081675	0.0531	0.9469	0.0531	0.028575
305	0.081675	0.0531	0.9469	0.0531	0.028575
306	0.081675	0.0531	0.9469	0.0531	0.028575
307	0.081675	0.0531	0.9469	0.0531	0.028575
308	0.081675	0.0531	0.9469	0.0531	0.028575
309	0.081675	0.0531	0.9469	0.0531	0.028575
310	0.081675	0.0531	0.9469	0.0531	0.028575
311	0.081675	0.0531	0.9469	0.0531	0.028575
312	0.081675	0.0531	0.9469	0.0531	0.028575
313	0.081675	0.0531	0.9469	0.0531	0.028575
314	0.081675	0.0531	0.9469	0.0531	0.028575
315	0.081675	0.0531	0.9469	0.0531	0.028575
316	0.081675	0.0531	0.9469	0.0531	0.028575
317	0.081675	0.0531	0.9469	0.0531	0.028575
318	0.081675	0.0531	0.9469	0.0531	0.028575
319	0.081675	0.0531	0.9469	0.0531	0.028575
320	0.081675	0.0531	0.9469	0.0531	0.028575
321	0.081675	0.0531	0.9469	0.0531	0.028575
322	0.081675	0.0531	0.9469	0.0531	0.028575
323	0.081675	0.0531	0.9469	0.0531	0.028575
324	0.081675	0.0531	0.9469	0.0531	0.028575
325	0.081675	0.0531	0.9469	0.0531	0.028575
326	0.081675	0.0531	0.9469	0.0531	0.028575
327	0.081675	0.0531	0.9469	0.0531	0.028575
328	0.081675	0.0531	0.9469	0.0531	0.028575
329	0.081675	0.0531	0.9469	0.0531	0.028575
330	0.081675	0.0531	0.9469	0.0531	0.028575
331	0.081675	0.0531	0.9469	0.0531	0.028575
332	0.081675	0.0531	0.9469	0.0531	0.028575
333	0.081675	0.0531	0.9469	0.0531	0.028575
334	0.081675	0.0531	0.9469	0.0531	0.028575
335	0.081675	0.0531	0.9469	0.0531	0.028575
336	0.081675	0.0531	0.9469	0.0531	0.028575
337	0.081675	0.0531	0.9469	0.0531	0.028575
338	0.081675	0.0531	0.9469	0.0531	0.028575
339	0.081675	0.0531	0.9469	0.0531	0.028575
340	0.081675	0.0531	0.9469	0.0531	0.028575
341	0.081675	0.0531	0.9469	0.0531	0.028575
342	0.081675	0.0531	0.9469	0.0531	0.028575
343	0.081675	0.0531	0.9469	0.0531	0.028575
344	0.081675	0.0531	0.9469	0.0531	0.028575
345	0.081675	0.0531	0.9469	0.0531	0.028575
346	0.081675	0.0531	0.9469	0.0531	0.028575
347	0.081675	0.0531	0.9469	0.0531	0.028575
348	0.081675	0.0531	0.9469	0.0531	0.028575
349	0.081675	0.0531	0.9469	0.0531	0.028575
350	0.081675	0.0531	0.9469	0.0531	0.028575
351	0.081675	0.0531	0.9469	0.0531	0.028575
352	0.081675	0.0531	0.9469	0.0531	0.028575
353	0.081675	0.0531	0.9469	0.0531	0.028575
354	0.081675	0.0531	0.9469	0.0531	0.028575
355	0.081675	0.0531	0.9469	0.0531	0.028575
356	0.081675	0.0531	0.9469	0.0531	0.028575
357	0.081675	0.0531	0.9469	0.0531	0.028575
358	0.081675	0.0531	0.9469	0.0531	0.028575
359	0.081675	0.0531	0.9469	0.0531	0.028575
360	0.081675	0.0531	0.9469	0.0531	0.028575
361	0.081675	0.0531	0.9469	0.0531	0.028575
362	0.081675	0.0531	0.9469	0.0531	0.028575
363	0.081675	0.0531	0.9469	0.0531	0.028575
364	0.081675	0.0531	0.9469	0.0531	0.028575
365	0.081675	0.0531	0.9469	0.0531	0.028575
366	0.081675	0.0531	0.9469	0.0531	0.028575
367	0.081675	0.0531	0.9469	0.0531	0.028575
368	0.081675	0.0531	0.9469	0.0531	0.028575
369	0.081675	0.0531	0.9469	0.0531	0.028575
370	0.081675	0.0531	0.9469	0.0531	0.028575
371	0.081675	0.0531	0.9469	0.0531	0.028575
372	0.081675	0.0531	0.9469	0.0531	0.028575
373	0.081675	0.0531	0.9469	0.0531	0.028575
374	0.081675	0.0531	0.9469	0.0531	0.028575
375	0.081675	0.0531	0.9469	0.0531	0.028575
376	0.081675	0.0531	0.9469	0.0531	0.028575
377	0.081675	0.0531	0.9469	0.0531	0.028575
378	0.081675	0.0531	0.9469	0.0531	0.028575
379	0.081675	0.0531	0.9469	0.0531	0.028575
380	0.081675	0.0531	0.9469	0.0531	0.028575
381	0.081675	0.0531	0.9469	0.0531	0.028575
382	0.081675	0.0531	0.9469	0.0531	0.028575
383	0.081675	0.0531	0.9469	0.0531	0.028575
384	0.081675	0.0531	0.9469	0.0531	0.028575
385	0.081675	0.0531	0.9469	0.0531	0.028575
386	0.081675	0.0531	0.9469	0.0531	0.028575
387	0.081675	0.0531	0.9469	0.0531	0.028575
388	0.081675	0.0531	0.9469	0.0531	0.028575
389	0.081675	0.0531	0.9469	0.0531	0.028575
390	0.081675	0.0531	0.9469	0.0531	0.028575
391	0.081675	0.0531	0.9469	0.0531	0.028575
392	0.081675	0.0531	0.9469	0.0531	0.028575
393	0.081675	0.0531	0.9469	0.0531	0.028575
394	0.081675	0.0531	0.9469	0.0531	0.028575
395	0.081675	0.0531	0.9469	0.0531	0.028575
396	0.081675	0.0531	0.9469	0.0531	0.028575
397	0.081675	0.0531	0.9469	0.0531	0.028575
398	0.081675	0.0531	0.9469	0.0531	0.028575
399	0.081675	0.0531	0.9469	0.0531	0.028575
400	0.081675	0.0531	0.9469	0.0531	0.028575
401	0.081675	0.0531	0.9469	0.0531	0.028575
402	0.081675	0.0531	0.9469	0.0531	0.028575
403	0.081675	0.0531	0.9469	0.0531	0.028575
404	0.081675	0.0531	0.9469	0.0531	0.028575
405	0.081675	0.0531	0.9469	0.0531	0.028575
406	0.081675	0.0531	0.9469	0.0531	0.028575
407	0.081675	0.0531	0.9469	0.0531	0.028575
408	0.081675	0.0531	0.9469	0.0531	0.028575
409	0.081675	0.0531	0.9469	0.0531	0.028575
410	0.081675	0.0531	0.9469	0.0531	0.028575
411	0.081675	0.0531	0.9469	0.0531	0.028575
412	0.081675	0.0531	0.9469	0.0531	0.028575
413	0.081675	0.0531	0.9469	0.0531	0.028575
414	0.081675	0.0531	0.9469	0.0531	0.028575
415	0.081675	0.0531	0.9469	0.0531	0.028575
416	0.081675	0.0531	0.9469	0.0531	0.028575
417	0.081675	0.0531	0.9469	0.0531	0.028575
418	0.081675	0.0531	0.9469	0.0531	0.028575
419	0.081675	0.0531	0.9469	0.0531	0.028575
420	0.081675	0.0531	0.9469	0.0531	0.028575
421	0.081675	0.0531	0.9469	0.0531	0.028575
422	0.081675	0.0531	0.9469	0.0531	0.028575
423	0.081675	0.0531	0.9469	0.0531	0.028575
424	0.081675	0.0531	0.9469	0.0531	0.028575
425	0.081675	0.0531	0.9469	0.0531	0.028575
426	0.081675	0.0531	0.9469	0.0531	0.028575
427	0.081675	0.0531	0.9469	0.0531	0.028575
428	0.081675	0.0531	0.9469	0.0531	0.028575
429	0.081675	0.0531	0.9469	0.0531	0.028575
430	0.081675	0.0531	0.9469	0.0531	0.028575
431	0.081675	0.0531	0.9469	0.0531	0.028575
432	0.081675	0.0531	0.9469	0.0531	0.028575
433	0.081675	0.0531	0.9469	0.0531	0.028575
434	0.081675	0.0531	0.9469	0.0531	0.028575
435	0.081675	0.0531	0.9469	0.0531	0.028575
436	0.081675	0.0531	0.9469	0.0531	0.028575
437	0.081675	0.0531	0.9469	0.0531	0.028575
438	0.081675	0.0531	0.9469	0.0531	0.028575
439	0.081675	0.0531	0.9469	0.0531	0.028575
440	0.081675	0.0531	0.9469	0.0531	0.028575
441	0.081675	0.0531	0.9469	0.0531	0.028575
442	0.081675	0.0531	0.9469	0.0531	0.028575
443	0.081675	0.0531	0.9469	0.0531	0.028575
444	0.081675	0.0531	0.9469	0.0531	0.028575
445	0.081675	0.0531	0.9469	0.0531	0.028575
446	0.081675	0.0531	0.9469	0.0531	0.028575
447	0.081675	0.0531	0.9469	0.0531	0.028575
448	0.081675	0.0531	0.9469	0.0531	0.028575
449	0.081675	0.0531	0.9469	0.0531	0.028575
450	0.081675	0.0531	0.9469	0.0531	0.028575
451	0.081675	0.0531	0.9469	0.0531	0.028575
452	0.081675	0.0531	0.9469	0.0531	0.028575
453	0.081675	0.0531	0.9469	0.0531	0.028575
454	0.081675	0.0531	0.9469	0.0531	0.028575
455	0.081675	0.0531	0.9469	0.0531	0.028575
456	0.081675	0.0531	0.9469	0.0531	0.028575
457	0.081675	0.0531	0.9469	0.0531	0.028575
458	0.081675	0.0531	0.9469	0.0531	0.028575
459	0.081675	0.0531	0.9469	0.0531	0.028575
460	0.081675	0.0531	0.9469	0.0531	0.028575
461	0.081675	0.0531	0.9469	0.0531	0.028575
462	0.081675	0.0531	0.9469	0.0531	0.028575
463	0.081675	0.0531	0.9469	0.0531	0.028575
464	0.081675	0.0531	0.9469	0.0531	0.028575
465	0.081675	0.0531	0.9469	0.0531	0.028575
466	0.081675	0.0531	0.9469	0.0531	0.028575
467	0.081675	0.0531	0.9469	0.0531	0.028575
468	0.081675	0.0531	0.9469	0.0531	0.028575
469	0.081675	0.0531	0.9469	0.0531	0.028575
470	0.081675	0.0531	0.9469	0.0531	0.028575
471	0.081675	0.0531	0.9469	0.0531	0.028575
472	0.081675	0.0531	0.9469	0.0531	0.028575
473	0.081675	0.0531	0.9469	0.0531	0.028575
474	0.081675	0.0531	0.9469	0.0531	0.028575
475	0.081675	0.0531	0.9469	0.0531	0.028575
476	0.081675	0.0531	0.9469	0.0531	0.028575
477	0.081675	0.0531	0.9469	0.0531	0.028575
478	0.081675	0.0531	0.9469	0.0531	0.028575
479	0.081675	0.0531	0.9469	0.0531	0.028575
480	0.081675	0.0531	0.9469	0.0531	0.028575
481	0.081675	0.0531	0.9469	0.0531	0.028575
482	0.081675	0.0531	0.9469	0.0531	0.028575
483	0.081675	0.0531	0.9469	0.0531	0.028575
484	0.081675	0.0531	0.9469	0.0531	0.028575
485	0.081675	0.0531	0.9469	0.0531	0.028575
486	0.081675	0.0531	0.9469	0.0531	0.028575
487	0.081675	0.0531	0.9469	0.0531	0.028575
488	0.081675	0.0531	0.9469	0.0531	0.028575
489	0.081675	0.0531	0.9469	0.0531	0.028575
490	0.081675	0.0531	0.9469	0.0531	0.028575
491	0.081675	0.0531	0.9469	0.0531	0.028575
492	0.081675	0.0531	0.9469	0.0531	0.028575
493	0.081675	0.0531	0.9469	0.0531	0.028575
494	0.081675	0.0531	0.9469	0.0531	0.028575
495	0.081675	0.0531	0.9469	0.0531	0.028575
496	0.081675	0.0531	0.9469	0.0531	0.028575
497	0.081675	0.0531	0.9469	0.0531	0.028575
498	0.081675	0.0531	0.9469	0.0531	0.028575
499	0.081675	0.0531	0.9469	0.0531	0.028575
500	0.081675	0.0531	0.9469	0.0531	0.028575
501	0.081675	0.0531	0.9469	0.0531	0.028575
502	0.081675	0.0531	0.9469	0.0531	0.028575
503	0.081675	0.0531	0.9469	0.0531	0.028575
504	0.081675	0.0531	0.9469	0.0531	0.028575
505	0.081675	0.0531	0.9469	0.0531	0.028575
506	0.081675	0.0531	0.9469	0.0531	0.028575
507	0.081675	0.0531	0.9469	0.0531	0.028575
508	0.081675	0.0531	0.9469	0.0531	0.028575
509	0.081675	0.0531	0.9469	0.0531	0.028575
510	0.081675	0.0531	0.9469	0.0531	0.028575
511	0.081675	0.0531	0.9469	0.0531	0.028575
512	0.081675	0.0531	0.9469	0.0531	0.028575
513	0.081675	0.0531	0.9469	0.0531	0.028575
514	0.081675	0.0531	0.9469	0.0531	0.028575
515	0.081675	0.0531	0.9469	0.0531	0.028575
516	0.081675	0.0531	0.9469	0.0531	0.028575
517	0.081675	0.0531	0.9469	0.0531	0.028575
518	0.081675	0.0531	0.9469	0.0531	0.028575
519	0.081675	0.0531	0.9469	0.0531	0.028575
520	0.081675	0.0531	0.9469	0.0531	0.028575
521	0.081675	0.0531	0.9469	0.0531	0.028575
522	0.081675	0.0531	0.9469	0.0531	0.028575
523	0.081675	0.0531	0.9469	0.0531	0.028575
524	0.081675	0.0531	0.9469	0.0531	0.028575
525	0.081675	0.0531	0.9469	0.0531	0.028575
526	0.081675	0.0531	0.9469	0.0531	0.028575
527	0.081675	0.0531	0.9469	0.0531	0.028575
528	0.081675	0.0531	0.9469	0.0531	0.028575
529	0.081675	0.0531	0.9469	0.0531	0.028575
530	0.081675	0.0531	0.9469	0.0531	0.028575
531	0.081675	0.0531	0.9469	0.0531	0.028575
532	0.081675	0.0531	0.9469	0.0531	0.028575
533	0.081675	0.0531	0.9469	0.0531	0.028575
534	0.081675	0.0531	0.9469	0.0531	0.028575
535	0.081675	0.0531	0.9469	0.0531	0.028575
536	0.081675	0.0531	0.9469	0.0531	0.028575
537	0.081675	0.0531	0.9469	0.0531	0.028575
538	0.081675	0.0531	0.9469	0.0531	0.028575
539	0.081675	0.0531	0.9469	0.0531	0.028575
540	0.081675	0.0531	0.9469	0.0531	0.028575
541	0.081675	0.0531	0.9469	0.0531	0.028575
542	0.081675	0.0531	0.9469	0.0531	0.028575
543	0.081675	0.0531	0.9469	0.0531	0.028575
544	0.081675	0.0531	0.9469	0.0531	0.028575
545	0.081675	0.0531	0.9469	0.0531	0.028575
546	0.081675	0.0531	0.9469	0.0531	0.028575
547	0.081675	0.0531	0.9469	0.0531	0.028575
548	0.081675	0.0531	0.9469	0.0531	0.028575
549	0.081675	0.0531	0.9469	0.0531	0.028575
550	0.081675	0.0531	0.9469	0.0531	0.028575
551	0.081675	0.0531	0.9469	0.0531	0.028575
552	0.081675	0.0531	0.9469	0.0531	0.028575
553	0.081675	0.0531	0.9469	0.0531	0.028575
554	0.081675	0.0531	0.9469	0.0531	0.028575
555	0.081675	0.0531	0.9469	0.0531	0.028575
556	0.081675	0.0531	0.9469	0.0531	0.028575
557	0.081675	0.0531	0.9469	0.0531	0.028575
558	0.081675	0.0531	0.9469	0.0531	0.028575
559	0.081675	0.0531	0.9469	0.0531	0.028575
560	0.081675	0.0531	0.9469	0.0531	0.028575
561	0.081675	0.0531	0.9469	0.0531	0.028575
562	0.081675	0.0531	0.9469	0.0531	0.028575
563	0.081675	0.0531	0.9469	0.0531	0.028575
564	0.081675	0.0531	0.9469	0.0531	0.028575
565	0.081675	0.0531	0.9469	0.0531	0.028575
566	0.081675	0.0531	0.9469	0.0531	0.028575
567	0.081675	0.0531	0.9469	0.0531	0.028575
568	0.081675	0.0531	0.9469	0.0531	0.028575
569	0.081675	0.0531	0.9469	0.0531	0.028575
570	0.081675	0.0531	0.9469	0.0531	0.028575
571	0.081675	0.0531	0.9469	0.0531	0.028575
572	0.081675	0.0531	0.9469	0.0531	0.028575
573	0.081675	0.0531	0.9469	0.0531	0.028575
574	0.081675	0.0531	0.9469	0.0531	0.028575
575	0.081675	0.0531	0.9469	0.0531	0.028575
576	0.081675	0.0531	0.9469	0.0531	0.028575
577	0.081675	0.0531	0.9469	0.0531	0.028575
578	0.081675	0.0531	0.9469	0.0531	0.028575
579	0.081675	0.0531	0.9469	0.0531	0.028575
580	0.081675	0.0531	0.9469	0.0531	0.028575
581	0.081675	0.0531	0.9469	0.0531	0.028575
582	0.081675	0.0531	0.9469	0.0531	0.028575
583	0.081675	0.0531	0.9469	0.0531	0.028575
584	0.081675	0.0531	0.9469	0.0531	0.028575
585	0.081675	0.0531	0.9469	0.0531	0.028575
586	0.081675	0.0531	0.9469	0.0531	0.028575
587	0.081675	0.0531	0.9469	0.0531	0.028575
588	0.081675	0.0531	0.9469	0.0531	0.028575
589	0.081675	0.0531	0.9469	0.0531	0.028575
590	0.081675	0.0531	0.9469	0.0531	0.028575
591	0.081675	0.0531	0.9469	0.0531	0.028575
592	0.081675	0.0531	0.9469	0.0531	0.028575
593	0.081675	0.0531	0.9469	0.0531	0.028575
594	0.081675	0.0531	0.9469	0.0531	0.028575
595	0.081675	0.0531	0.9469	0.0531	0.028575
596	0.081675	0.0531	0.9469	0.0531	0.028575
597	0.081675	0.0531	0.9469	0.0531	0.028575
598	0.081675	0.0531	0.9469	0.0531	0.028575
599	0.081675	0.0531	0.9469	0.0531	0.028575
600	0.081675	0.0531	0.9469	0.0531	0.028575
601	0.081675	0.0531	0.9469	0.0531	0.028575
602	0.081675	0.0531	0.9469	0.0531	0.028575
603	0.081675	0.0531	0.9469	0.0531	0.028575
604	0.081675	0.0531	0.9469	0.0531	0.028575
605	0.081675	0.0531	0.9469	0.0531	0.028575
606	0.081675	0.0531	0.9469	0.0531	0.028575
607	0.081675	0.0531	0.9469	0.0531	0.028575
608	0.081675	0.0531	0.9469	0.0531	0.028575
609	0.081675	0.0531	0.9469	0.0531	0.028575
610	0.081675	0.0531	0.9469	0.0531	0.028575
611	0.081675	0.0531	0.9469	0.0531	0.028575
612	0.081675	0.0531	0.9469	0.0531	0.028575
613	0.081675	0.0531	0.9469	0.0531	0.028575
614	0.081675	0.0531	0.9469	0.0531	0.028575
615	0.081675	0.0531	0.9469	0.0531	0.028575
616	0.081675	0.0531	0.9469	0.0531	0.028575
617	0.081675	0.0531	0.9469	0.0531	0.028575
618	0.081675	0.0531	0.9469	0.0531	0.028575
619	0.081675	0.0531	0.9469	0.0531	0.028575
620	0.081675	0.0531	0.9469	0.0531	0.028575
621	0.081675	0.0531	0.9469	0.0531	0.028575
622	0.081675	0.0531	0.9469	0.0531	0.028575
623	0.081675	0.0531	0.9469	0.0531	0.028575
624	0.081675	0.0531	0.9469	0.0531	0.028575
625	0.081675	0.0531	0.9469	0.0531	0.028575
626	0.081675	0.0531	0.9469	0.0531	0.028575
627	0.081675	0.0531	0.9469	0.0531	0.028575
628	0.081675	0.0531	0.9469	0.0531	0.028575
629	0.081675	0.0531	0.9469	0.0531	0.028575
630	0.081675	0.0531	0.9469	0.0531	0.028575
631	0.081675	0.0531	0.9469	0.0531	0.028575
632	0.081675	0.0531	0.9469	0.0531	0.028575
633	0.081675	0.0531	0.9469	0.0531	0.028575
634	0.081675	0.0531	0.9469	0.0531	0.028575
635	0.081675	0.0531	0.9469	0.0531	0.028575
636	0.081675	0.0531	0.9469	0.0531	0.028575
637	0.081675	0.0531	0.9469	0.0531	0.028575
638	0.081675	0.0531	0.9469	0.0531	0.028575
639	0.081675	0.0531	0.9469	0.0531	0.028575
640	0.081675	0.0531	0.9469	0.0531	0.028575
641	0.081675	0.0531	0.9469	0.0531	0.028575
642	0.081675	0.0531	0.9469	0.0531	0.028575
643	0.081675	0.0531	0.9469	0.0531	0.028575
644	0.081675	0.0531	0.9469	0.0531	0.028575
645	0.081675	0.0531	0.9469	0.0531	0.028575
646	0.081675	0.0531	0.9469	0.0531	0.028575
647	0.081675	0.0531	0.9469	0.0531	0.028575
648	0.081675	0.0531	0.9469	0.0531	0.028575
649	0.081675	0.0531	0.9469	0.0531	0.028575
650	0.081675	0.0531	0.9469	0.0531	0.028575
651	0.081675	0.0531	0.9469	0.0531	0.028575
652	0.081675	0.0531	0.9469	0.0531	0.028575
653	0.081675	0.0531	0.9469	0.0531	0.028575
654	0.081675	0.0531	0.9469	0.0531	0.028575
655	0.081675	0.0531	0.9469	0.0531	0.028575
656	0.081675	0.0531	0.9469	0.0531	0.028575
657	0.081675	0.0531	0.9469	0.0531	0.028575
658	0.081675	0.0531	0.9469	0.0531	0.028575
659	0.081675	0.0531	0.9469	0.0531	0.028575
660	0.081675	0.0531	0.9469	0.0531	0.028575
661	0.081675	0.0531	0.9469	0.0531	0.028575
662	0.081675	0.0531	0.9469	0.0531	0.028575
663	0.081675	0.0531	0.9469	0.0531	0.028575
664	0.081675	0.0531	0.9469	0.0531	0.028575
665	0.081675	0.0531	0.9469	0.0531	0.028575
666	0.081675	0.0531	0.9469	0.0531	0.028575
667	0.081675	0.0531	0.9469	0.0531	0.028575
668	0.081675	0.0531	0.9469	0.0531	0.028575
669	0.081675	0.0531	0.9469	0.0531	0.028575
670	0.081675	0.0531	0.9469	0.0531	0.028575
671	0.081675	0.0531	0.9469	0.0531	0.028575
672	0.081675	0.0531	0.9469	0.0531	0.028575
673	0.081675	0.0531	0.9469	0.0531	0.028575
674	0.081675	0.0531	0.9469	0.0531	0.028575
675	0.081675	0.0531	0.9469	0.0531	0.028575
676	0.081675	0.0531	0.9469	0.0531	0.028575
677	0.081675	0.0531	0.9469	0.0531	0.028575
678	0.081675	0.0531	0.9469	0.0531	0.028575
679	0.081675	0.0531	0.9469	0.0531	0.028575
680	0.081675	0.0531	0.9469	0.0531	0.028575
681	0.081675	0.0531	0.9469	0.0531	0.028575
682	0.081675	0.0531	0.9469	0.0531	0.028575
683	0.081675	0.0531	0.9469	0.0531	0.028575
684	0.081675	0.0531	0.9469	0.0531	0.028575
685	0.081675	0.0531	0.9469	0.0531	0.028575
686	0.081675	0.0531	0.9469	0.0531	0.028575
687	0.081675	0.0531	0.9469	0.0531	0.028575
688	0.081675	0.0531	0.9469	0.0531	0.028575
689	0.081675	0.0531	0.9469	0.0531	0.028575
690	0.081675	0.0531	0.9469	0.0531	0.028575
691	0.081675	0.0531	0.9469	0.0531	0.028575
692	0.081675	0.0531	0.9469	0.0531	0.028575
693	0.081675	0.0531	0.9469	0.0531	0.028575
694	0.081675	0.0531	0.9469	0.0531	0.028575
695	0.081675	0.0531	0.9469	0.0531	0.028575
696	0.081675	0.0531	0.9469	0.0531	0.028575
697	0.081675	0.0531	0.9469	0.0531	0.028575
698	0.081675	0.0531	0.9469	0.0531	0.028575
699	0.081675	0.0531	0.9469	0.0531	0.028575
700	0.081675	0.0531	0.9469	0.0531	0.028575
701	0.081675	0.0531	0.9469	0.0531	0.028575
702	0.081675	0.0531	0.9469	0.0531	0.028575
703	0.081675	0.0531	0.9469	0.0531	0.028575
704	0.081675	0.0531	0.9469	0.0531	0.028575
705	0.081675	0.0531	0.9469	0.0531	0.028575
706	0.081675	0.0531	0.9469	0.0531	0.028575
707	0.081675	0.0531	0.9469	0.0531	0.028575
708	0.081675	0.0531	0.9469	0.0531	0.028575
709	0.081675	0.0531	0.9469	0.0531	0.028575
710	0.081675	0.0531	0.9469	0.0531	0.028575
711	0.081675	0.0531	0.9469	0.0531	0.028575
712	0.081675	0.0531	0.9469	0.0531	0.028575
713	0.081675	0.0531	0.9469	0.0531	0.028575
714	0.081675	0.0531	0.9469	0.0531	0.028575
715	0.081675	0.0531	0.9469	0.0531	0.028575
716	0.081675	0.0531	0.9469	0.0531	0.028575
717	0.081675	0.0531	0.9469	0.0531	0.028575
718	0.081675	0.0531	0.9469	0.0531	0.028575
719	0.081675	0.0531	0.9469	0.0531	0.028575
720	0.081675	0.0531	0.9469	0.0531	0.028575
721	0.081675	0.0531	0.9469	0.0531	0.028575
722	0.081675	0.0531	0.9469	0.0531	0.028575
723	0.081675	0.0531	0.9469	0.0531	0.028575
724	0.081675	0.0531	0.9469	0.0531	0.028575
725	0.081675	0.0531	0.9469	0.0531	0.028575
726	0.081675	0.0531	0.9469	0.0531	0.028575
727	0.081675	0.0531	0.9469	0.0531	0.028575
728	0.081675	0.0531	0.9469	0.0531	0.028575
729	0.081675	0.0531	0.9469	0.0531	0.028575
730	0.081675	0.0531	0.9469	0.0531	0.028575
731	0.081675	0.0531	0.9469	0.0531	0.028575
732	0.081675	0.0531	0.9469	0.0531	0.028575
733	0.081675	0.0531	0.9469	0.0531	0.028575
734	0.081675	0.0531	0.9469	0.0531	0.028575
735	0.081675	0.0531	0.9469	0.0531	0.028575
736	0.081675	0.0531	0.9469	0.0531	0.028575
737	0.081675	0.0531	0.9469	0.0531	0.028575
738	0.081675	0.0531	0.9469	0.0531	0.028575
739	0.081675	0.0531	0.9469	0.0531	0.028575
740	0.081675	0.0531	0.9469	0.0531	0.028575
741	0.081675	0.0531	0.9469	0.0531	0.028575
742	0.081675	0.0531	0.9469	0.0531	0.028575
743	0.081675	0.0531	0.9469	0.0531	0.028575
744	0.081675	0.0531	0.9469	0.0531	0.028575
745	0.081675	0.0531	0.9469	0.0531	0.028575
746	0.081675	0.0531	0.9469	0.0531	0.028575
747	0.081675	0.0531	0.9469	0.0531	0.028575
748	0.081675	0.0531	0.9469	0.0531	0.028575
749	0.081675	0.0531	0.9469	0.0531	0.028575
750	0.081675	0.0531	0.9469	0.0531	0.028575
751	0.081675	0.0531	0.9469	0.0531	0.028575
752	0.081675	0.0531	0.9469	0.0531	0.028575
753	0.081675	0.0531	0.9469	0.0531	0.028575
754	0.081675	0.0531	0.9469	0.0531	0.028575
755	0.081675	0.0531	0.9469	0.0531	0.028575
756	0.081675	0.0531	0.9469	0.0531	0.028575
757	0.081675	0.0531	0.9469	0.0531	0.028575
758	0.081675	0.0531	0.9469	0.0531	0.028575
759	0.081675	0.0531	0.9469	0.0531	0.028575
760	0.081675	0.0531	0.9469	0.0531	0.028575
761	0.081675	0.0531	0.9469	0.0531	0.028575
762	0.081675	0.0531	0.9469	0.0531	0.028575
763	0.081675	0.0531	0.9469	0.0531	0.028575
764	0.081675	0.0531	0.9469	0.0531	0.028575
765	0.081675	0.0531	0.9469	0.0531	0.028575
766	0.081675	0.0531	0.9469	0.0531	0.028575
767	0.081675	0.0531	0.9469	0.0531	0.028575
768	0.081675	0.0531	0.9469	0.0531	0.028575
769	0.081675	0.0531	0.9469	0.0531	0.028575
770	0.081675	0.0531	0.9469	0.0531	0.028575
771	0.081675	0.0531	0.9469	0.0531	0.028575
772	0.081675	0.0531	0.9469	0.0531	0.028575
773	0.081675	0.0531	0.9469	0.0531	0.028575
774	0.081675	0.0531	0.9469	0.0531	0.028575
775	0.081675	0.0531	0.9469	0.0531	0.028575
776	0.081675	0.0531	0.9469	0.0531	0.028575
777	0.081675	0.0531	0.9469	0.0531	0.028575
778	0.081675	0.0531	0.9469	0.0531	0.028575
779	0.081675	0.0531	0.9469	0.0531	0.028575
780	0.081675	0.0531	0.9469	0.0531	0.028575
781	0.081675	0.0531	0.9469	0.0531	0.028575
782	0.081675	0.0531	0.9469	0.0531	0.028575
783	0.081675	0.0531	0.9469	0.0531	0.028575
784	0.081675	0.0531	0.9469	0.0531	0.028575
785	0.081675	0.0531	0.9469	0.0531	0.028575
786	0.081675	0.0531	0.9469	0.0531	0.028575
787	0.081675	0.0531	0.9469	0.0531	0.028575
788	0.081675	0.0531	0.9469	0.0531	0.028575
789	0.081675	0.0531	0.9469	0.0531	0.028575
790	0.081675	0.0531	0.9469	0.0531	0.028575
791	0.081675	0.0531	0.9469	0.0531	0.028575
792	0.081675	0.0531	0.9469	0.0531	0.028575
793	0.081675	0.0531	0.9469	0.0531	0.028575
794	0.081675	0.0531	0.9469	0.0531	0.028575
795	0.081675	0.0531	0.9469	0.0531	0.028575
796	0.081675	0.0531	0.9469	0.0531	0.028575
797	0.081675	0.0531	0.9469	0.0531	0.028575
798	0.081675	0.0531	0.9469	0.0531	0.028575
799	0.081675	0.0531	0.9469	0.0531	0.028575
800	0.081675	0.0531	0.9469	0.0531	0.028575
801	0.081675	0.0531	0.9469	0.0531	0.028575
802	0.081675	0.0531	0.9469	0.0531	0.028575
803	0.081675	0.0531	0.9469	0.0531	0.028575
804	0.081675	0.0531	0.9469	0.0531	0.028575
805	0.081675	0.0531	0.9469	0.0531	0.028575
806	0.081675	0.0531	0.9469	0.0531	0.028575
807	0.081675	0.0531	0.9469	0.0531	0.028575
808	0.081675	0.0531	0.9469	0.0531	0.028575
809	0.081675	0.0531	0.9469	0.0531	0.028575
810	0.081675	0.0531	0.9469	0.0531	0.028575
811	0.081675	0.0531	0.9469	0.0531	0.028575
812	0.081675	0.0531	0.9469	0.0531	0.028575
813	0.081675	0.0531	0.9469	0.0531	0.028575
814	0.081675	0.0531	0.9469	0.0531	0.028575
815	0.081675	0.0531	0.9469	0.0531	0.028575
816	0.081675	0.0531	0.9469	0.0531	0.028575
817	0.081675	0.0531	0.9469	0.0531	0.028575
818	0.081675	0.0531	0.9469	0.0531	0.028575
819	0.081675	0.0531	0.9469	0.0531	0.028575
820	0.081675	0.0531	0.9469	0.0531	0.028575
821	0.081675	0.0531	0.9469	0.0531	0.028575
822	0.081675	0.0531	0.9469	0.0531	0.028575
823	0.081675	0.0531	0.9469	0.0531	0.028575
824	0.081675	0.0531	0.9469	0.0531	0.028575
825	0.081675	0.0531	0.9469	0.0531	0.028575
826	0.081675	0.0531	0.9469	0.0531	0.028575
827	0.081675	0.0531	0.9469	0.0531	0.028575
828	0.081675	0.0531	0.9469	0.0531	0.028575
829	0.081675	0.0531	0.9469	0.0531	0.028575
830	0.081675	0.0531	0.9469	0.0531	0.028575
831	0.081675	0.0531	0.9469	0.0531	0.028575
832	0.081675	0.0531	0.9469	0.0531	0.028575
833	0.081675	0.0531	0.9469	0.0531	0.028575
834	0.081675	0.0531	0.9469	0.0531	0.028575
835	0.081675	0.0531	0.9469	0.0531	0.028575
836	0.081675	0.0531	0.9469	0.0531	0.028575
837	0.081675	0.0531	0.9469	0.0531	0.028575
838	0.081675	0.0531	0.9469	0.0531	0.028575
839	0.081675	0.0531	0.9469	0.0531	0.028575
840	0.081675	0.0531	0.9469	0.0531	0.028575
841	0.081675	0.0531	0.9469	0.0531	0.028575
842	0.081675	0.0531	0.9469	0.0531	0.028575
843	0.081675	0.0531	0.9469	0.0531	0.028575
844	0.081675	0.0531	0.9469	0.0531	0.028575
845	0.081675	0.0531	0.9469	0.0531	0.028575
846	0.081675	0.0531	0.9469	0.0531	0.028575
847	0.081675	0.0531	0.9469	0.0531	0.028575
848	0.081675	0.0531	0.9469	0.0531	0.028575
849	0.081675	0.0531	0.9469	0.0531	0.028575
850	0.081675	0.0531	0.9469	0.0531	0.028575
851	0.081675	0.0531	0.9469	0.0531	0.028575
852	0.081675	0.0531	0.9469	0.0531	0.028575
853	0.081675	0.0531	0.9469	0.0531	0.028575
854	0.081675	0.0531	0.9469	0.0531	0.028575
855	0.081675	0.0531	0.9469	0.0531	0.028575
856	0.081675	0.0531	0.9469	0.0531	0.028575
857	0.081675	0.0531	0.9469	0.0531	0.028575
858	0.081675	0.0531	0.9469	0.0531	0.028575
859	0.081675	0.0531	0.9469	0.0531	0.028575
860	0.081675	0.0531	0.9469	0.0531	0.028575
861	0.081675	0.0531	0.9469	0.0531	0.028575
862	0.081675	0.0531	0.9469	0.0531	0.028575
863	0.081675	0.0531	0.9469	0.0531	0.028575
864	0.081675	0.0531	0.9469	0.0531	0.028575
865	0.081675	0.0531	0.9469	0.0531	0.028575
866	0.081675	0.0531	0.9469	0.0531	0.028575
867	0.081675	0.0531	0.9469	0.0531	0.028575
868	0.081675	0.0531	0.9469	0.0531	0.028575
869	0.081675	0.0531	0.9469	0.0531	0.028575
870	0.081675	0.0531	0.9469	0.0531	0.028575
871	0.081675	0.0531	0.9469	0.0531	0.028575
872	0.081675	0.0531	0.9469	0.0531	0.028575
873	0.081675	0.0531	0.9469	0.0531	0.028575
874	0.081675	0.0531	0.9469	0.0531	0.028575
875	0.081675	0.0531	0.9469	0.0531	0.028575
876	0.081675	0.0531	0.9469	0.0531	0.028575
877	0.081675	0.0531	0.9469	0.0531	0.028575
878	0.081675	0.0531	0.9469	0.0531	0.028575
879	0.081675	0.0531	0.9469	0.0531	0.028575
880	0.081675	0.0531	0.9469	0.0531	0.028575
881	0.081675	0.0531	0.9469	0.0531	0.028575
882	0.081675	0.0531	0.9469	0.0531	0.028575
883	0.081675	0.0531	0.9469	0.0531	0.028575
884	0.081675	0.0531	0.9469	0.0531	0.028575
885	0.081675	0.0531	0.9469	0.0531	0.028575
886	0.081675	0.0531	0.9469	0.0531	0.028575
887	0.081675	0.0531	0.9469	0.0531	0.028575
888	0.081675	0.0531	0.9469	0.0531	0.028575
889	0.081675	0.0531	0.9469	0.0531	0.028575
890	0.081675	0.0531	0.9469	0.0531	0.028575
891	0.081675	0.0531	0.9469	0.0531	0.028575
892	0.081675	0.0531	0.9469	0.0531	0.028575
893	0.081675	0.0531	0.9469	0.0531	0.028575
894	0.081675	0.0531	0.9469	0.0531	0.028575
895	0.081675	0.0531	0.9469	0.0531	0.028575
896	0.081675	0.0531	0.9469	0.0531	0.028575
897	0.081675	0.0531	0.9469	0.0531	0.028575
898	0.081675	0.0531	0.9469	0.0531	0.028575
899	0.081675	0.0531	0.9469	0.0531	0.028575
900	0.081675	0.0531	0.9469	0.0531	0.028575
901	0.081675	0.0531	0.9469	0.0531	0.028575
902	0.081675	0.0531	0.9469	0.0531	0.028575
903	0.081675	0.0531	0.9469	0.0531	0.028575
904	0.081675	0.0531	0.9469	0.0531	0.028575
905	0.081675	0.0531	0.9469	0.0531	0.028575
906	0.081675	0.0531	0.9469	0.0531	0.028575
907	0.081675	0.0531	0.9469	0.0531	0.028575
908	0.081675	0.0531	0.9469	0.0531	0.028575
909	0.081675	0.0531	0.9469	0.0531	0.028575
910	0.081675	0.0531	0.9469	0.0531	0.028575
911	0.081675	0.0531	0.9469	0.0531	0.028575
912	0.081675	0.0531	0.9469	0.0531	0.028575
913	0.081675	0.0531	0.9469	0.0531	0.028575
914	0.081675	0.0531	0.9469	0.0531	0.028575
915	0.081675	0.0531	0.9469	0.0531	0.028575
916	0.081675	0.0531	0.9469	0.0531	0.028575
917	0.081675	0.0531	0.9469	0.0531	0.028575
918	0.081675	0.0531	0.9469	0.0531	0.028575
919	0.081675	0.0531	0.9469	0.0531	0.028575
920	0.081675	0.0531	0.9469	0.0531	0.028575
921	0.081675	0.0531	0.9469	0.0531	0.028575
922	0.081675	0.0531	0.9469	0.0531	0.028575
923	0.081675	0.0531	0.9469	0.0531	0.028575
924	0.081675	0.0531	0.9469	0.0531	0.028575
925	0.081675	0.0531	0.9469	0.0531	0.028575
926	0.081675	0.0531	0.9469	0.0531	0.028575
927	0.081675	0.0531	0.9469	0.0531	0.028575
928	0.081675	0.0531	0.9469	0.0531	0.028575
929	0.081675	0.0531	0.9469	0.0531	0.028575
930	0.081675	0.0531	0.9469	0.0531	0.028575
931	0.081675	0.0531	0.9469	0.0531	0.028575
932	0.081675	0.0531	0.9469	0.0531	0.028575
933	0.081675	0.0531	0.9469	0.0531	0.028575
934	0.081675	0.0531	0.9469	0.0531	0.028575
935	0.081675	0.0531	0.9469	0.0531	0.028575
936	0.081675	0.0531	0.9469	0.0531	0.028575
937	0.081675	0.0531	0.9469	0.0531	0.028575
938	0.081675	0.0531	0.9469	0.0531	0.028575
939	0.081675	0.0531	0.9469	0.0531	0.028575
940	0.081675	0.0531	0.9469	0.0531	0.028575
941	0.081675	0.0531	0.9469	0.0531	0.028575
942	0.081675	0.0531	0.9469	0.0531	0.028575
943	0.081675	0.0531	0.9469	0.0531	0.028575
944	0.081675	0.0531	0.9469	0.0531	0.028575
945	0.081675	0.0531	0.9469	0.0531	0.028575
946	0.081675	0.0531	0.9469	0.0531	0.028575
947	0.081675	0.0531	0.9469	0.0531	0.028575
948	0.081675	0.0531	0.9469	0.0531	0.028575
949	0.081675	0.0531	0.9469	0.0531	0.028575
950	0.081675	0.0531	0.9469	0.0531	0.028575
951	0.081675	0.0531	0.9469	0.0531	0.028575
952	0.081675	0.0531	0.9469	0.0531	0.028575
953	0.081675	0.0531	0.9469	0.0531	0.028575
954	0.081675	0.0531	0.9469	0.0531	0.028575
955	0.081675	0.0531	0.9469	0.0531	0.028575
956	0.081675	0.0531	0.9469	0.0531	0.028575
957	0.081675	0.0531	0.9469	0.0531	0.028575
958	0.081675	0.0531	0.9469	0.0531	0.028575
959	0.081675	0.0531	0.9469	0.0531	0.028575
960	0.081675	0.0531	0.9469	0.0531	0.028575
961	0.081675	0.0531	0.9469	0.0531	0.028575
962	0.081675	0.0531	0.9469	0.0531	0.028575
963	0.081675	0.0531	0.9469	0.0531	0.028575
964	0.081675	0.0531	0.9469	0.0531	0.028575
965	0.081675	0.0531	0.9469	0.0531	0.028575
966	0.081675	0.0531	0.9469	0.0531	0.028575
967	0.081675	0.0531	0.9469	0.0531	0.028575
968	0.081675	0.0531	0.9469	0.0531	0.028575
969	0.081675	0.0531	0.9469	0.0531	0.028575
970	0.081675	0.0531	0.9469	0.0531	0.028575
971	0.081675	0.0531	0.9469	0.0531	0.028575
972	0.081675	0.0531	0.9469	0.0531	0.028575
973	0.081675	0.0531	0.9469	0.0531	0.028575
974	0.081675	0.0531	0.9469	0.0531	0.028575
975	0.081675	0.0531	0.9469	0.0531	0.028575
976	0.081675	0.0531	0.9469	0.0531	0.028575
977	0.081675	0.0531	0.9469	0.0531	0.028575
978	0.081675	0.0531	0.9469	0.0531	0.028575
979	0.081675	0.0531	0.9469	0.0531	0.028575
980	0.081675	0.0531	0.9469	0.0531	0.028575
981	0.081675	0.0531	0.9469	0.0531	0.028575
982	0.081675	0.0531	0.9469	0.0531	0.028575
983	0.081675	0.0531	0.9469	0.0531	0.028575
984	0.081675	0.0531	0.9469	0.0531	0.028575
985	0.081675	0.0531	0.9469	0.0531	0.028575
986	0.081675	0.0531	0.9469	0.0531	0.028575
987	0.081675	0.0531	0.9469	0.0531	0.028575
988	0.081675	0.0531	0.9469	0.0531	0.028575
989	0.081675	0.0531	0.9469	0.0531	0.028575
990	0.081675	0.0531	0.9469	0.0531	0.028575
991	0.081675	0.0531	0.9469	0.0531	0.028575
992	0.081675	0.0531	0.9469	0.0531	0.028575
993	0.081675	0.0531	0.9469	0.0531	0.028575
994	0.081675	0.0531	0.9469	0.0531	0.028575
995	0.081675	0.0531	0.9469	0.0531	0.028575
996	0.081675	0.0531	0.9469	0.0531	0.028575
997	0.081675	0.0531	0.9469	0.0531	0.028575
998	0.081675	0.0531	0.9469	0.0531	0.028575
999	0.081675	0.0531	0.9469	0.0531	0.028575
1000	0.081675	0.0531	0.9469	0.0531	0.028575
1001	0.081675	0.0531	0.9469	0.0531	0.028575
1002	0.081675	0.0531	0.9469	0.0531	0.028575
1003	0.081675	0.0531	0.9469	0.0531	0.028575
1004	0.081675	0.0531	0.9469	0.0531	0.028575
1005	0.081675	0.0531	0.9469	0.0531	0.028575
1006	0.081675	0.0531	0.9469	0.0531	0.028575
1007	0.081675	0.0531	0.9469	0.0531	0.028575
1008	0.081675	0.0531	0.9469	0.0531	0.028575
1009	0.081675	0.0531	0.9469	0.0531	0.028575
1010	0.081675	0.0531	0.9469	0.0531	0.028575
1011	0.081675	0.0531	0.9469	0.0531	0.028575
1012	0.081675	0.0531	0.9469	0.0531	0.028575
1013	0.081675	0.0531	0.9469	0.0531	0.028575
1014	0.081675	0.0531	0.9469	0.0531	0.028575
1015	0.081675	0.0531	0.9469	0.0531	0.028575
1016	0.081675	0.0531	0.9469	0.0531	0.028575
1017	0.081675	0.0531	0.9469	0.0531	0.028575
1018	0.081675	0.0531	0.9469	0.0531	0.028575
1019	0.081675	0.0531	0.9469	0.0531	0.028575
1020	0.081675	0.0531	0.9469	0.0531	0.028575
1021	0.081675	0.0531	0.9469	0.0531	0.028575
1022	0.081675	0.0531	0.9469	0.0531	0.028575
1023	0.081675	0.0531	0.9469	0.0531	0.028575
1024	0.081675	0.0531	0.9469	0.0531	0.028575
1025	0.081675	0.0531	0.9469	0.0531	0.028575
1026	0.081675	0.0531	0.9469	0.0531	0.028575
1027	0.081675	0.0531	0.9469	0.0531	0.028575
1028	0.081675	0.0531	0.9469	0.0531	0.028575
1029	0.081675	0.0531	0.9469	0.0531	0.028575
1030	0.081675	0.0531	0.9469	0.0531	0.028575
1031	0.081675	0.0531	0.9469	0.0531	0.028575
1032	0.081675	0.0531	0.9469	0.0531	0.028575
1033	0.081675	0.0531	0.9469	0.0531	0.028575
1034	0.081675	0.0531	0.9469	0.0531	0.028575
1035	0.081675	0.0531	0.9469	0.0531	0.028575
1036	0.081675	0.0531	0.9469	0.0531	0.028575
1037	0.081675	0.0531	0.9469	0.0531	0.028575
1038	0.081675	0.0531	0.9469	0.0531	0.028575
1039	0.081675	0.0531	0.9469	0.0531	0.028575
1040	0.081675	0.0531	0.9469	0.0531	0.028575
1041	0.081675	0.0531	0.9469	0.0531	0.028575
1042	0.081675	0.0531	0.9469	0.0531	0.028575
1043	0.081675	0.0531	0.9469	0.0531	0.028575
1044	0.081675	0.0531	0.9469	0.0531	0.028575
1045	0.081675	0.0531	0.9469	0.0531	0.028575
1046	0.081675	0.0531	0.9469	0.0531	0.028575
1047	0.081675	0.0531	0.9469	0.0531	0.028575
1048	0.081675	0.0531	0.9469	0.0531	0.028575
1049	0.081675	0.0531	0.9469	0.0531	0.028575
1050	0.081675	0.0531	0.9469	0.0531	0.028575
1051	0.081675	0.0531	0.9469	0.0531	0.028575
1052	0.081675	0.0531	0.9469	0.0531	0.028575
1053	0.081675	0.0531	0.9469	0.0531	0.028575
1054	0.081675	0.0531	0.9469	0.0531	0.028575
1055	0.081675	0.0531	0.9469	0.0531	0.028575
1056	0.081675	0.0531	0.9469	0.0531	0.028575
1057	0.081675	0.0531	0.9469	0.0531	0.028575
1058	0.081675	0.0531	0.9469	0.0531	0.028575
1059	0.081675	0.0531	0.9469	0.0531	0.028575
1060	0.081675	0.0531	0.9469	0.0531	0.028575
1061	0.081675	0.0531	0.9469	0.0531	0.028575
1062	0.081675	0.0531	0.9469	0.0531	0.028575
1063	0.081675	0.0531	0.9469	0.0531	0.028575
1064	0.081675	0.0531	0.9469	0.0531	0.028575
1065	0.081675	0.0531	0.9469	0.0531	0.028575
1066	0.081675	0.0531	0.9469	0.0531	0.028575
1067	0.081675	0.0531	0.9469	0.0531	0.028575
1068	0.081675	0.0531	0.9469	0.0531	0.028575
1069	0.081675	0.0531	0.9469	0.0531	0.028575
1070	0.081675	0.0531	0.9469	0.0531	0.028575
1071	0.081675	0.0531	0.9469	0.0531	0.028575
1072	0.081675	0.0531	0.9469	0.0531	0.028575
1073	0.081675	0.0531	0.9469	0.0531	0.028575
1074	0.081675	0.0531	0.9469	0.0531	0.028575
1075	0.081675	0.0531	0.9469	0.0531	0.028575
1076	0.081675	0.0531	0.9469	0.0531	0.028575
1077	0.081675	0.0531	0.9469	0.0531	0.028575
1078	0.081675	0.0531	0.9469	0.0531	0.028575
1079	0.081675	0.0531	0.9469	0.0531	0.028575
1080	0.081675	0.0531	0.9469	0.0531	0.028575
1081	0.081675	0.0531	0.9469	0.0531	0.028575
1082	0.081675	0.0531	0.9469	0.0531	0.028575
1083	0.081675	0.0531	0.9469	0.0531	0.028575
1084	0.081675	0.0531	0.9469	0.0531	0.028575
1085	0.081675	0.0531	0.9469	0.0531	0.028575
1086	0.081675	0.0531	0.9469	0.0531	0.028575
1087	0.081675	0.0531	0.9469	0.0531	0.028575
1088	0.081675	0.0531	0.9469	0.0531	0.028575
1089	0.081675	0.0531	0.9469	0.0531	0.028575
1090	0.081675	0.0531	0.9469	0.0531	0.028575
1091	0.081675	0.0531	0.9469	0.0531	0.028575
1092	0.081675	0.0531	0.9469	0.0531	0.028575
1093	0.081675	0.0531	0.9469	0.0531	0.028575
1094	0.081675	0.0531	0.9469	0.0531	0.028575
1095	0.081675	0.0531	0.9469	0.0531	0.028575
1096	0.081675	0.0531	0.9469	0.0531	0.028575
1097	0.081675	0.0531	0.9469	0.0531	0.028575
1098	0.081675	0.0531	0.9469	0.0531	0.028575
1099	0.081675	0.0531	0.9469	0.0531	0.028575
1100	0.081675	0.0531	0.9469	0.0531	0.028575
1101	0.081675	0.0531	0.9469	0.0531	0.028575
1102	0.081675	0.0531	0.9469	0.0531	0.028575
1103	0.081675	0.0531	0.9469	0.0531	0.028575
1104	0.081675	0.0531	0.9469	0.0531	0.028575
1105	0.081675	0.0531	0.9469	0.0531	0.028575
1106	0.081675	0.0531	0.9469	0.0531	0.028575
1107	0.081675	0.0531	0.9469	0.0531	0.028575
1108	0.081675	0.0531	0.9469	0.0531	0.028575
1109	0.081675	0.0531	0.9469	0.0531	0.028575
1110	0.081675	0.0531	0.9469	0.0531	0.028575
1111	0.081675	0.0531	0.9469	0.0531	0.028575
1112	0.081675	0.0531	0.9469	0.0531	0.028575
1113	0.081675	0.0531	0.9469	0.0531	0.028575
1114	0.081675	0.0531	0.9469	0.0531	0.028575
1115	0.081675	0.0531	0.9469	0.0531	0.028575
1116	0.081675	0.0531	0.9469	0.0531	0.028575
1117	0.081675	0.0531	0.9469	0.0531	0.028575
1118	0.081675	0.0531	0.9469	0.0531	0.028575
1119	0.081675	0.0531	0.9469	0.0531	0.028575
1120	0.081675	0.0531	0.9469	0.0531	0.028575
1121	0.081675	0.0531	0.9469	0.0531	0.028575
1122	0.081675	0.0531	0.9469	0.0531	0.028575
1123	0.081675	0.0531	0.9469	0.0531	0.028575
1124	0.081675	0.0531	0.9469	0.0531	0.028575
1125	0.081675	0.0531	0.9469	0.0531	0.028575
1126	0.081675	0.0531	0.9469	0.0531	0.028575
1127	0.081675	0.0531	0.9469	0.0531	0.028575
1128	0.081675	0.0531	0.9469	0.0531	0.028575
1129	0.081675	0.0531	0.9469	0.0531	0.028575
1130	0.081675	0.0531	0.9469	0.0531	0.028575
1131	0.081675	0.0531	0.9469	0.0531	0.028575
1132	0.081675	0.0531	0.9469	0.0531	0.028575
1133	0.081675	0.0531	0.9469	0.0531	0.028575
1134	0.081675	0.0531	0.9469	0.0531	0.028575
1135	0.081675	0.0531	0.9469	0.0531	0.028575
1136	0.081675	0.0531	0.9469	0.0531	0.028575
1137	0.081675	0.0531	0.9469	0.0531	0.028575
1138	0.081675	0.0531	0.9469	0.0531	0.028575
1139	0.081675	0.0531	0.9469	0.0531	0.028575
1140	0.081675	0.0531	0.9469	0.0531	0.028575
1141	0.081675	0.0531	0.9469	0.0531	0.028575
1142	0.081675	0.0531	0.9469	0.0531	0.028575
1143	0.081675	0.0531	0.9469	0.0531	0.028575
1144	0.081675	0.0531	0.9469	0.0531	0.028575
1145	0.081675	0.0531	0.9469	0.0531	0.028575
1146	0.081675	0.0531	0.9469	0.0531	0.028575
1147	0.081675	0.0531	0.9469	0.0531	0.028575
1148	0.081675	0.0531	0.9469	0.0531	0.028575
1149	0.081675	0.0531	0.9469	0.0531	0.028575
1150	0.081675	0.0531	0.9469	0.0531	0.028575
1151	0.081675	0.0531	0.9469	0.0531	0.028575
1152	0.081675	0.0531	0.9469	0.0531	0.028575
1153	0.081675	0.0531	0.9469	0.0531	0.028575
1154	0.081675	0.0531	0.9469	0.0531	0.028575
1155	0.081675	0.0531	0.9469	0.0531	0.028575
1156	0.081675	0.0531	0.9469	0.0531	0.028575
1157	0.081675	0.0531	0.9469	0.0531	0.028575
1158	0.081675	0.0531	0.9469	0.0531	0.028575
1159	0.081675	0.0531	0.9469	0.0531	0.028575
1160	0.081675	0.0531	0.9469	0.0531	0.028575
1161	0.081675	0.0531	0.9469	0.0531	0.028575
1162	0.081675	0.0531	0.9469	0.0531	0.028575
1163	0.081675	0.0531	0.9469	0.0531	0.028575
1164	0.081675	0.0531	0.9469	0.0531	0.028575
1165	0.081675	0.0531	0.9469	0.0531	0.028575
1166	0.081675	0.0531	0.9469	0.0531	0.028575
1167	0.081675	0.0531	0.9469	0.0531	0.028575
1168	0.081675	0.0531	0.9469	0.0531	0.028575
1169	0.081675	0.0531	0.9469	0.0531	0.028575
1170	0.081675	0.0531	0.9469	0.0531	0.028575
1171	0.081675	0.0531	0.9469	0.0531	0.028575
1172	0.081675	0.0531	0.9469	0.0531	0.028575
1173	0.081675	0.0531	0.9469	0.0531	0.028575
1174	0.081675	0.0531	0.9469	0.0531	0.028575
1175	0.081675	0.0531	0.9469	0.0531	0.028575
1176	0.081675	0.0531	0.9469	0.0531	0.028575
1177	0.081675	0.0531	0.9469	0.0531	0.028575
1178	0.081675	0.0531	0.9469	0.0531	0.028575
1179	0.081675	0.0531	0.9469	0.0531	0.028575
1180	0.081675	0.0531	0.9469	0.0531	0.028575
1181	0.081675	0.0531	0.9469	0.0531	0.028575
1182	0.081675	0.0531	0.9469	0.0531	0.028575
1183	0.081675	0.0531	0.9469	0.0531	0.028575
1184	0.081675	0.0531	0.9469	0.0531	0.028575
1185	0.081675	0.0531	0.9469	0.0531	0.028575
1186	0.081675	0.0531	0.9469	0.0531	0.028575
1187	0.081675	0.0531	0.9469	0.0531	0.028575
1188	0.081675	0.0531	0.9469	0.0531	0.028575
1189	0.081675	0.0531	0.9469	0.0531	0.028575
1190	0.081675	0.0531	0.9469	0.0531	0.028575
1191	0.081675	0.0531	0.9469	0.0531	0.028575
1192	0.081675	0.0531	0.9469	0.0531	0.028575
1193	0.081675	0.0531	0.9469	0.0531	0.028575
1194	0.081675	0.0531	0.9469	0.0531	0.028575
1195	0.081675	0.0531	0.9469	0.0531	0.028575
1196	0.081675	0.0531	0.9469	0.0531	0.028575
1197	0.081675	0.0531	0.9469	0.0531	0.028575
1198	0.081675	0.0531	0.9469	0.0531	0.028575
1199	0.081675	0.0531	0.9469	0.0531	0.028575
1200	0.081675	0.0531	0.9469	0.0531	0.028575
1201	0.081675	0.0531	0.9469	0.0531	0.028575
1202	0.081675	0.0531	0.9469	0.0531	0.028575
1203	0.081675	0.0531	0.9469	0.0531	0.028575
1204	0.081675	0.0531	0.9469	0.0531	0.028575
1205	0.081675	0.0531	0.9469	0.0531	0.028575
1206	0.081675	0.0531	0.9469	0.0531	0.028575
1207	0.081675	0.0531	0.9469	0.0531	0.028575
1208	0.081675	0.0531	0.9469	0.0531	0.028575
1209	0.081675	0.0531	0.9469	0.0531	0.028575
1210	0.081675	0.0531	0.9469	0.0531	0.028575
1211	0.081675	0.0531	0.9469	0.0531	0.028575
1212	0.081675	0.0531	0.9469	0.0531	0.028575
1213	0.081675	0.0531	0.9469	0.0531	0.028575
1214	0.081675	0.0531	0.9469	0.0531	0.028575
1215	0.081675	0.0531	0.9469	0.0531	0.028575
1216	0.081675	0.0531	0.9469	0.0531	0.028575
1217	0.081675	0.0531	0.9469	0.0531	0.028575
1218	0.081675	0.0531	0.9469	0.0531	0.028575
1219	0.081675	0.0531	0.9469	0.0531	0.028575
1220	0.081675	0.0531	0.9469	0.0531	0.028575
1221	0.081675	0.0531	0.9469	0.0531	0.028575
1222	0.081675	0.0531	0.9469	0.0531	0.028575
1223	0.081675	0.0531	0.9469	0.0531	0.028575
1224	0.081675	0.0531	0.9469	0.0531	0.028575
1225	0.081675	0.0531	0.9469	0.0531	0.028575
1226	0.081675	0.0531	0.9469	0.0531	0.028575
1227	0.081675	0.0531	0.9469	0.0531	0.028575
1228	0.081675	0.0531	0.9469	0.0531	0.028575
1229	0.081675	0.0531	0.9469	0.0531	0.028575
1230	0.081675	0.0531	0.9469	0.0531	0.028575
1231	0.081675	0.0531	0.9469	0.0531	0.028575
1232	0.081675	0.0531	0.9469	0.0531	0.028575
1233	0.081675	0.0531	0.9469	0.0531	0.028575
1234	0.081675	0.0531	0.9469	0.0531	0.028575
1235	0.081675	0.0531	0.9469	0.0531	0.028575
1236	0.081675	0.0531	0.9469	0.0531	0.028575
1237	0.081675	0.0531	0.9469	0.0531	0.028575
1238	0.081675	0.0531	0.9469	0.0531	0.028575
1239	0.081675	0.0531	0.9469	0.0531	0.028575
1240	0.081675	0.0531	0.9469	0.0531	0.028575
1241	0.081675	0.0531	0.9469	0.0531	0.028575
1242	0.081675	0.0531	0.9469	0.0531	0.028575
1243	0.081675	0.0531	0.9469	0.0531	0.028575
1244	0.081675	0.0531	0.9469	0.0531	0.028575
1245	0.081675	0.0531	0.9469	0.0531	0.028575
1246	0.081675	0.0531	0.9469	0.0531	0.028575
1247	0.081675	0.0531	0.9469	0.0531	0.028575
1248	0.081675	0.0531	0.9469	0.0531	0.028575
1249	0.081675	0.0531	0.9469	0.0531	0.028575
1250	0.081675	0.0531	0.9469	0.0531	0.028575
1251	0.081675	0.0531	0.9469	0.0531	0.028575
1252	0.081675	0.0531	0.9469	0.0531	0.028575
1253	0.081675	0.0531	0.9469	0.0531	0.028575
1254	0.081675	0.0531	0.9469	0.0531	0.028575
1255	0.081675	0.0531	0.9469	0.0531	0.028575
1256	0.081675	0.0531	0.9469	0.0531	0.028575
1257	0.081675	0.0531	0.9469	0.0531	0.028575
1258	0.081675	0.0531	0.9469	0.0531	0.028575
1259	0.081675	0.0531	0.9469	0.0531	0.028575
1260	0.081675	0.0531	0.9469	0.0531	0.028575
1261	0.081675	0.0531	0.9469	0.0531	0.028575
1262	0.081675	0.0531	0.9469	0.0531	0.028575
1263	0.081675	0.0531	0.9469	0.0531	0.028575
1264	0.081675	0.0531	0.9469	0.0531	0.028575
1265	0.081675	0.0531	0.9469	0.0531	0.028575
1266	0.081675	0.0531	0.9469	0.0531	0.028575
1267	0.081675	0.0531	0.9469	0.0531	0.028575
1268	0.081675	0.0531	0.9469	0.0531	0.028575
1269	0.081675	0.0531	0.9469	0.0531	0.028575
1270	0.081675	0.0531	0.9469	0.0531	0.028575
1271	0.081675	0.0531	0.9469	0.0531	0.028575
1272	0.081675	0.0531	0.9469	0.0531	0.028575
1273	0.081675	0.0531	0.9469	0.0531	0.028575
1274	0.081675	0.0531	0.9469	0.0531	0.028575
1275	0.081675	0.0531	0.9469	0.0531	0.028575
1276	0.081675	0.0531	0.9469	0.0531	0.028575
1277	0.081675	0.0531	0.9469	0.0531	0.028575
1278	0.081675	0.0531	0.9469	0.0531	0.028575
1279	0.081675	0.0531	0.9469	0.0531	0.028575
1280	0.081675	0.0531	0.9469	0.0531	0.028575
1281	0.081675	0.0531	0.9469	0.0531	0.028575
1282	0.081675	0.0531	0.9469	0.0531	0.028575
1283	0.081675	0.0531	0.9469	0.0531	0.028575
1284	0.081675	0.0531	0.9469	0.0531	0.028575
1285	0.081675	0.0531	0.9469	0.0531	0.028575
1286	0.081675	0.0531	0.9469	0.0531	0.028575
1287	0.081675	0.0531	0.9469	0.0531	0.028575
1288	0.081675	0.0531	0.9469	0.0531	0.028575
1289	0.081675	0.0531	0.9469	0.0531	0.028575
1290	0.081675	0.0531	0.9469	0.0531	0.028575
1291	0.081675	0.0531	0.9469	0.0531	0.028575
1292	0.081675	0.0531	0.9469	0.0531	0.028575
1293	0.081675	0.0531	0.9469	0.0531	0.028575
1294	0.081675	0.0531	0.9469	0.0531	0.028575
1295	0.081675	0.0531	0.9469	0.0531	0.028575
1296	0.081675	0.0531	0.9469	0.0531	0.028575
1297	0.081675	0.0531	0.9469	0.0531	0.028575
1298	0.081675	0.0531	0.9469	0.0531	0.028575
1299	0.081675	0.0531	0.9469	0.0531	0.028575
1300	0.081675	0.0531	0.9469	0.0531	0.028575
1301	0.081675	0.0531	0.9469	0.0531	0.028575
1302	0.081675	0.0531	0.9469	0.0531	0.028575
1303	0.081675	0.0531	0.9469	0.0531	0.028575
1304	0.081675	0.0531	0.9469	0.0531	0.028575
1305	0.081675	0.0531	0.9469	0.0531	0.028575
1306	0.081675	0.0531	0.9469	0.0531	0.028575
1307	0.081675	0.0531	0.9469	0.0531	0.028575
1308	0.081675	0.0531	0.9469	0.0531	0.028575
1309	0.081675	0.0531	0.9469	0.0531	0.028575
1310	0.081675	0.0531	0.9469	0.0531	0.028575
1311	0.081675	0.0531	0.9469	0.0531	0.028575
1312	0.081675	0.0531	0.9469	0.0531	0.028575
1313	0.081675	0.0531	0.9469	0.0531	0.028575
1314	0.081675	0.0531	0.9469	0.0531	0.028575
1315	0.081675	0.0531	0.9469	0.0531	0.028575
1316	0.081675	0.0531	0.9469	0.0531	0.028575
1317	0.081675	0.0531	0.9469	0.0531	0.028575
1318	0.081675	0.0531	0.9469	0.0531	0.028575
1319	0.081675	0.0531	0.9469	0.0531	0.028575
1320	0.081675	0.0531	0.9469	0.0531	0.028575
1321	0.081675	0.0531	0.9469	0.0531	0.028575
1322	0.081675	0.0531	0.9469	0.0531	0.028575
1323	0.081675	0.0531	0.9469	0.0531	0.028575
1324	0.081675	0.0531	0.9469	0.0531	0.028575
1325	0.081675	0.0531	0.9469	0.0531	0.028575
1326	0.081675	0.0531	0.9469	0.0531	0.028575
1327	0.081675	0.0531	0.9469	0.0531	0.028575
1328	0.081675	0.0531	0.9469	0.0531	0.028575
1329	0.081675	0.0531	0.9469	0.0531	0.028575
1330	0.081675	0.0531	0.9469	0.0531	0.028575
1331	0.081675	0.0531	0.9469	0.0531	0.028575
1332	0.081675	0.0531	0.9469	0.0531	0.028575
1333	0.081675	0.0531	0.9469	0.0531	0.028575
1334	0.081675	0.0531	0.9469	0.0531	0.028575
1335	0.081675	0.0531	0.9469	0.0531	0.028575
1336	0.081675	0.0531	0.9469	0.0531	0.028575
1337	0.081675	0.0531	0.9469	0.0531	0.028575
1338	0.081675	0.0531	0.9469	0.0531	0.028575
1339	0.081675	0.0531	0.9469	0.0531	0.028575
1340	0.081675	0.0531	0.9469	0.0531	0.028575
1341	0.081675	0.0531	0.9469	0.0531	0.028575
1342	0.081675	0.0531	0.9469	0.0531	0.028575
1343	0.081675	0.0531	0.9469	0.0531	0.028575
1344	0.081675	0.0531	0.9469	0.0531	0.028575
1345	0.081675	0.0531	0.9469	0.0531	0.028575
1346	0.081675	0.0531	0.9469	0.0531	0.028575
1347	0.081675	0.0531	0.9469	0.0531	0.028575
1348	0.081675	0.0531	0.9469	0.0531	0.028575
1349	0.081675	0.0531	0.9469	0.0531	0.028575
1350	0.081675	0.0531	0.9469	0.0531	0.028575
1351	0.081675	0.0531	0.9469	0.0531	0.028575
1352	0.081675	0.0531	0.9469	0.0531	0.028575
1353	0.081675	0.0531	0.9469	0.0531	0.028575
1354	0.081675	0.0531	0.9469	0.0531	0.028575
1355	0.081675	0.0531	0.9469	0.0531	0.028575
1356	0.081675	0.0531	0.9469	0.0531	0.028575
1357	0.081675	0.0531	0.9469	0.0531	0.028575
1358	0.081675	0.0531	0.9469	0.0531	0.028575
1359	0.081675	0.0531	0.9469	0.0531	0.028575
1360	0.081675	0.0531	0.9469	0.0531	0.028575
1361	0.081675	0.0531	0.9469	0.0531	0.028575
1362	0.081675	0.0531	0.9469	0.0531	0.028575
1363	0.081675	0.0531	0.9469	0.0531	0.028575
1364	0.081675	0.0531	0.9469	0.0531	0.028575
1365	0.081675	0.0531	0.9469	0.0531	0.028575
1366	0.081675	0.0531	0.9469	0.0531	0.028575
1367	0.081675	0.0531	0.9469	0.0531	0.028575
1368	0.081675	0.0531	0.9469	0.0531	0.028575
1369	0.081675	0.0531	0.9469	0.0531	0.028575
1370	0.081675	0.0531	0.9469	0.0531	0.028575
1371	0.081675	0.0531	0.9469	0.0531	0.028575
1372	0.081675	0.0531	0.9469	0.0531	0.028575
1373	0.081675	0.0531	0.9469	0.0531	0.028575
1374	0.081675	0.0531	0.9469	0.0531	0.028575
1375	0.081675	0.0531	0.9469	0.0531	0.028575
1376	0.081675	0.0531	0.9469	0.0531	0.028575
1377	0.081675	0.0531	0.9469	0.0531	0.028575
1378	0.081675	0.0531	0.9469	0.0531	0.028575
1379	0.081675	0.0531	0.9469	0.0531	0.028575
1380	0.081675	0.0531	0.9469	0.0531	0.028575
1381	0.081675	0.0531	0.9469	0.0531	0.028575
1382	0.081675	0.0531	0.9469	0.0531	0.028575
1383	0.081675	0.0531	0.9469	0.0531	0.028575
1384	0.081675	0.0531	0.9469	0.0531	0.028575
1385	0.081675	0.0531	0.9469	0.0531	0.028575
1386	0.081675	0.0531	0.9469	0.0531	0.028575
1387	0.081675	0.0531	0.9469	0.0531	0.028575
1388	0.081675	0.0531	0.9469	0.0531	0.028575
1389	0.081675	0.0531	0.9469	0.0531	0.028575
1390	0.081675	0.0531	0.9469	0.0531	0.028575
1391	0.081675	0.0531	0.9469	0.0531	0.028575
1392	0.081675	0.0531	0.9469	0.0531	0.028575
1393	0.081675	0.0531	0.9469	0.0531	0.028575
1394	0.081675	0.0531	0.9469	0.0531	0.028575
1395	0.081675	0.0531	0.9469	0.0531	0.028575
1396	0.081675	0.0531	0.9469	0.0531	0.028575
1397	0.081675	0.0531	0.9469	0.0531	0.028575
1398	0.081675	0.0531	0.9469	0.0531	0.028575
1399	0.081675	0.0531	0.9469	0.0531	0.028575
1400	0.081675	0.0531	0.9469	0.0531	0.028575
1401	0.081675	0.0531	0.9469	0.0531	0.028575
1402	0.081675	0.0531	0.9469	0.0531	0.028575
1403	0.081675	0.0531	0.9469	0.0531	0.028575
1404	0.081675	0.0531	0.9469	0.0531	0.028575
1405	0.081675	0.0531	0.9469	0.0531	0.028575
1406	0.081675	0.0531	0.9469	0.0531	0.028575
1407	0.081675	0.0531	0.9469	0.0531	0.028575
1408	0.081675	0.0531	0.9469	0.0531	0.028575
1409	0.081675	0.0531	0.9469	0.0531	0.028575
1410	0.081675	0.0531	0.9469	0.0531	0.028575
1411	0.081675	0.0531	0.9469	0.0531	0.028575
1412	0.081675	0.0531	0.9469	0.0531	0.028575
1413	0.081675	0.0531	0.9469	0.0531	0.028575
1414	0.081675	0.0531	0.9469	0.0531	0.028575
1415	0.081675	0.0531	0.9469	0.0531	0.028575
1416	0.081675	0.0531	0.9469	0.0531	0.028575
1417	0.081675	0.0531	0.9469	0.0531	0.028575
1418	0.081675	0.0531	0.9469	0.0531	0.028575
1419	0.081675	0.0531	0.9469	0.0531	0.028575
1420	0.081675	0.0531	0.9469	0.0531	0.028575
1421	0.081675	0.0531	0.9469	0.0531	0.028575
1422	0.081675	0.0531	0.9469	0.0531	0.028575
1423	0.081675	0.0531	0.9469	0.0531	0.028575
1424	0.081675	0.0531	0.9469	0.0531	0.028575
1425	0.081675	0.0531	0.9469	0.0531	0.028575
1426	0.081675	0.0531	0.9469	0.0531	0.028575
1427	0.081675	0.0531	0.9469	0.0531	0.028575
1428	0.081675	0.0531	0.9469	0.0531	0.028575
1429	0.081675	0.0531	0.9469	0.0531	0.028575
1430	0.081675	0.0531	0.9469	0.0531	0.028575
1431	0.081675	0.0531	0.9469	0.0531	0.028575
1432	0.081675	0.0531	0.9469	0.0531	0.028575
1433	0.081675	0.0531	0.9469	0.0531	0.028575
1434	0.081675	0.0531	0.9469	0.0531	0.028575
1435	0.081675	0.0531	0.9469	0.0531	0.028575
1436	0.081675	0.0531	0.9469	0.0531	0.028575
1437	0.081675	0.0531	0.9469	0.0531	0.028575
1438	0.081675	0.0531	0.9469	0.0531	0.028575
1439	0.081675	0.0531	0.9469	0.0531	0.028575
1440	0.081675	0.0531	0.9469	0.0531	0.028575
1441	0.081675	0.0531	0.9469	0.0531	0.028575
1442	0.081675	0.0531	0.9469	0.0531	0.028575
1443	0.081675	0.0531	0.9469	0.0531	0.028575
1444	0.081675	0.0531	0.9469	0.0531	0.028575
1445	0.081675	0.0531	0.9469	0.0531	0.028575
1446	0.081675	0.0531	0.9469	0.0531	0.028575
1447	0.081675	0.0531	0.9469	0.0531	0.028575
1448	0.081675	0.0531	0.9469	0.0531	0.028575
1449	0.081675	0.0531	0.9469	0.0531	0.028575
1450	0.081675	0.0531	0.9469	0.0531	0.028575
1451	0.081675	0.0531	0.9469	0.0531	0.028575
1452	0.081675	0.0531	0.9469	0.0531	0.028575
1453	0.081675	0.0531	0.9469	0.0531	0.028575
1454	0.081675	0.0531	0.9469	0.0531	0.028575
1455	0.081675	0.0531	0.9469	0.0531	0.028575
1456	0.081675	0.0531	0.9469	0.0531	0.028575
1457	0.081675	0.0531	0.9469	0.0531	0.028575
1458	0.081675	0.0531	0.9469	0.0531	0.028575
1459	0.081675	0.0531	0.9469	0.0531	0.028575
1460	0.081675	0.0531	0.9469	0.0531	0.028575
1461	0.081675	0.0531	0.9469	0.0531	0.028575
1462	0.081675	0.0531	0.9469	0.0531	0.028575
1463	0.081675	0.0531	0.9469	0.0531	0.028575
1464	0.081675	0.0531	0.9469	0.0531	0.028575
1465	0.081675	0.0531	0.9469	0.0531	0.028575
1466	0.081675	0.0531	0.9469	0.0531	0.028575
1467	0.081675	0.0531	0.9469	0.0531	0.028575
1468	0.081675	0.0531	0.9469	0.0531	0.028575
1469	0.081675	0.0531	0.9469	0.0531	0.028575
1470	0.081675	0.0531	0.9469	0.0531	0.028575
1471	0.081675	0.0531	0.9469	0.0531	0.028575
1472	0.081675	0.0531	0.9469	0.0531	0.028575
1473	0.081675	0.0531	0.9469	0.0531	0.028575
1474	0.081675	0.0531	0.9469	0.0531	0.028575
1475	0.081675	0.0531	0.9469	0.0531	0.028575
1476	0.081675	0.0531	0.9469	0.0531	0.028575
1477	0.081675	0.0531	0.9469	0.0531	0.028575
1478	0.081675	0.0531	0.9469	0.0531	0.028575
1479	0.081675	0.0531	0.9469	0.0531	0.028575
1480	0.081675	0.0531	0.9469	0.0531	0.028575
1481	0.081675	0.0531	0.9469	0.0531	0.028575
1482	0.081675	0.0531	0.9469	0.0531	0.028575
1483	0.081675	0.0531	0.9469	0.0531	0.028575
1484	0.081675	0.0531	0.9469	0.0531	0.028575
1485	0.081675	0.0531	0.9469	0.0531	0.028575
1486	0.081675	0.0531	0.9469	0.0531	0.028575
1487	0.081675	0.0531	0.9469	0.0531	0.028575
1488	0.081675	0.0531	0.9469	0.0531	0.028575
1489	0.081675	0.0531	0.9469	0.0531	0.028575
1490	0.081675	0.0531	0.9469	0.0531	0.028575
1491	0.081675	0.0531	0.9469	0.0531	0.028575
1492	0.081675	0.0531	0.9469	0.0531	0.028575
1493	0.081675	0.0531	0.9469	0.0531	0.028575
1494	0.081675	0.0531	0.9469	0.0531	0.028575
1495	0.081675	0.0531	0.9469	0.0531	0.028575
1496	0.081675	0.0531	0.9469	0.0531	0.028575
1497	0.081675	0.0531	0.9469	0.0531	0.028575
1498	0.081675	0.0531	0.9469	0.0531	0.028575
1499	0.081675	0.0531	0.9469	0.0531	0.028575
1500	0.081675	0.0531	0.9469	0.0531	0.028575
1501	0.081675	0.0531	0.9469	0.0531	0.028575
1502	0.081675	0.0531	0.9469	0.0531	0.028575
1503	0.081675	0.0531	0.9469	0.0531	0.028575
1504	0.081675	0.0531	0.9469	0.0531	0.028575
1505	0.081675	0.0531	0.9469	0.0531	0.028575
1506	0.081675	0.0531	0.9469	0.0531	0.028575
1507	0.081675	0.0531	0.9469	0.0531	0.028575
1508	0.081675	0.0531	0.9469	0.0531	0.028575
1509	0.081675	0.0531	0.9469	0.0531	0.028575
1510	0.081675	0.0531	0.9469	0.0531	0.028575
1511	0.081675	0.0531	0.9469	0.0531	0.028575
1512	0.081675	0.0531	0.9469	0.0531	0.028575
1513	0.081675	0.0531	0.9469	0.0531	0.028575
1514	0.081675	0.0531	0.9469	0.0531	0.028575
1515	0.081675	0.0531	0.9469	0.0531	0.028575
1516	0.081675	0.0531	0.9469	0.0531	0.028575
1517	0.081675	0.0531	0.9469	0.0531	0.028575
1518	0.081675	0.0531	0.9469	0.0531	0.028575
1519	0.081675	0.0531	0.9469	0.0531	0.028575
1520	0.081675	0.0531	0.9469	0.0531	0.028575
1521	0.081675	0.0531	0.9469	0.0531	0.028575
1522	0.081675	0.0531	0.9469	0.0531	0.028575
1523	0.081675	0.0531	0.9469	0.0531	0.028575
1524	0.081675	0.0531	0.9469	0.0531	0.028575
1525	0.081675	0.0531	0.9469	0.0531	0.028575
1526	0.081675	0.0531	0.9469	0.0531	0.028575
1527	0.081675	0.0531	0.9469	0.0531	0.028575
1528	0.081675	0.0531	0.9469	0.0531	0.028575
1529	0.081675	0.0531	0.9469	0.0531	0.028575
1530	0.081675	0.0531	0.9469	0.0531	0.028575
1531	0.081675	0.0531	0.9469	0.0531	0.028575
1532	0.081675	0.0531	0.9469	0.0531	0.028575
1533	0.081675	0.0531	0.9469	0.0531	0.028575
1534	0.081675	0.0531	0.9469	0.0531	0.028575
1535	0.081675	0.0531	0.9469	0.0531	0.028575
1536	0.081675	0.0531	0.9469	0.0531	0.028575
1537	0.081675	0.0531	0.9469	0.0531	0.028575
1538	0.081675	0.0531	0.9469	0.0531	0.028575
1539	0.081675	0.0531	0.9469	0.0531	0.028575
1540	0.081675	0.0531	0.9469	0.0531	0.028575
1541	0.081675	0.0531	0.9469	0.0531	0.028575
1542	0.081675	0.0531	0.9469	0.0531	0.028575
1543	0.081675	0.0531	0.9469	0.0531	0.028575
1544	0.081675	0.0531	0.9469	0.0531	0.028575
1545	0.081675	0.0531	0.9469	0.0531	0.028575
1546	0.081675	0.0531	0.9469	0.0531	0.028575
1547	0.081675	0.0531	0.9469	0.0531	0.028575
1548	0.081675	0.0531	0.9469	0.0531	0.028575
1549	0.081675	0.0531	0.9469	0.0531	0.028575
1550	0.081675	0.0531	0.9469	0.0531	0.028575
1551	0.081675	0.0531	0.9469	0.0531	0.028575
1552	0.081675	0.0531	0.9469	0.0531	0.028575
1553	0.081675	0.0531	0.9469	0.0531	0.028575
1554	0.081675	0.0531	0.9469	0.0531	0.028575
1555	0.081675	0.0531	0.9469	0.0531	0.028575
1556	0.081675	0.0531	0.9469	0.0531	0.028575
1557	0.081675	0.0531	0.9469	0.0531	0.028575
1558	0.081675	0.0531	0.9469	0.0531	0.028575
1559	0.081675	0.0531	0.9469	0.0531	0.028575
1560	0.081675	0.0531	0.9469	0.0531	0.028575
1561	0.081675	0.0531	0.9469	0.0531	0.028575
1562	0.081675	0.0531	0.9469	0.0531	0.028575
1563	0.081675	0.0531	0.9469	0.0531	0.028575
1564	0.081675	0.0531	0.9469	0.0531	0.028575
1565	0.081675	0.0531	0.9469	0.0531	0.028575
1566	0.081675	0.0531	0.9469	0.0531	0.028575
1567	0.081675	0.0531	0.9469	0.0531	0.028575
1568	0.081675	0.0531	0.9469	0.0531	0.028575
1569	0.081675	0.0531	0.9469	0.0531	0.028575
1570	0.081675	0.0531	0.9469	0.0531	0.028575
1571	0.081675	0.0531	0.9469	0.0531	0.028575
1572	0.081675	0.0531	0.9469	0.0531	0.028575
1573	0.081675	0.0531	0.9469	0.0531	0.028575
1574	0.081675	0.0531	0.9469	0.0531	0.028575
1575	0.081675	0.0531	0.9469	0.0531	0.028575
1576	0.081675	0.0531	0.9469	0.0531	0.028575
1577	0.081675	0.0531	0.9469	0.0531	0.028575
1578	0.081675	0.0531	0.9469	0.0531	0.028575
1579	0.081675	0.0531	0.9469	0.0531	0.028575
1580	0.081675	0.0531	0.9469	0.0531	0.028575
1581	0.081675	0.0531	0.9469	0.0531	0.028575
1582	0.081675	0.0531	0.9469	0.0531	0.028575
1583	0.081675	0.0531	0.9469	0.0531	0.028575
1584	0.081675	0.0531	0.9469	0.0531	0.028575
1585	0.081675	0.0531	0.9469	0.0531	0.028575
1586	0.081675	0.0531	0.9469	0.0531	0.028575
1587	0.081675	0.0531	0.9469	0.0531	0.028575
1588	0.081675	0.0531	0.9469	0.0531	0.028575
1589	0.081675	0.0531	0.9469	0.0531	0.028575
1590	0.081675	0.0531	0.9469	0.0531	0.028575
1591	0.081675	0.0531	0.9469	0.0531	0.028575
1592	0.081675	0.0531	0.9469	0.0531	0.028575
1593	0.081675	0.0531	0.9469	0.0531	0.028575
1594	0.081675	0.0531	0.9469	0.0531	0.028575
1595	0.081675	0.0531	0.9469	0.0531	0.028575
1596	0.081675	0.0531	0.9469	0.0531	0.028575
1597	0.081675	0.0531	0.9469	0.0531	0.028575
1598	0.081675	0.0531	0.9469	0.0531	0.028575
1599	0.081675	0.0531	0.9469	0.0531	0.028575
1600	0.081675	0.0531	0.9469	0.0531	0.028575
1601	0.081675	0.0531	0.9469	0.0531	0.028575
1602	0.081675	0.0531	0.9469	0.0531	0.028575
1603	0.081675	0.0531	0.9469	0.0531	0.028575
1604	0.081675	0.0531	0.9469	0.0531	0.028575
1605	0.081675	0.0531	0.9469	0.0531	0.028575
1606	0.081675	0.0531	0.9469	0.0531	0.028575
1607	0.081675	0.0531	0.9469	0.0531	0.028575
1608	0.081675	0.0531	0.9469	0.0531	0.028575
1609	0.081675	0.0531	0.9469	0.0531	0.028575
1610	0.081675	0.0531	0.9469	0.0531	0.028575
1611	0.081675	0.0531	0.9469	0.0531	0.028575
1612	0.081675	0.0531	0.9469	0.0531	0.028575
1613	0.081675	0.0531	0.9469	0.0531	0.028575
1614	0.081675	0.0531	0.9469	0.0531	0.028575
1615	0.081675	0.0531	0.9469	0.0531	0.028575
1616	0.081675	0.0531	0.9469	0.0531	0.028575
1617	0.081675	0.0531	0.9469	0.0531	0.028575
1618	0.081675	0.0531	0.9469	0.0531	0.028575
1619	0.081675	0.0531	0.9469	0.0531	0.028575
1620	0.081675	0.0531	0.9469	0.0531	0.028575
1621	0.081675	0.0531	0.9469	0.0531	0.028575
1622	0.081675	0.0531	0.9469	0.0531	0.028575
1623	0.081675	0.0531	0.9469	0.0531	0.028575
1624	0.081675	0.0531	0.9469	0.0531	0.028575
1625	0.081675	0.0531	0.9469	0.0531	0.028575
1626	0.081675	0.0531	0.9469	0.0531	0.028575
1627	0.081675	0.0531	0.9469	0.0531	0.028575
1628	0.081675	0.0531	0.9469	0.0531	0.028575
1629	0.081675	0.0531	0.9469	0.0531	0.028575
1630	0.081675	0.0531	0.9469	0.0531	0.028575
1631	0.081675	0.0531	0.9469	0.0531	0.028575
1632	0.081675	0.0531	0.9469	0.0531	0.028575
1633	0.081675	0.0531	0.9469	0.0531	0.028575
1634	0.081675	0.0531	0.9469	0.0531	0.028575
1635	0.081675	0.0531	0.9469	0.0531	0.028575
1636	0.081675	0.0531	0.9469	0.0531	0.028575
1637	0.081675	0.0531	0.9469	0.0531	0.028575
1638	0.081675	0.0531	0.9469	0.0531	0.028575
1639	0.081675	0.0531	0.9469	0.0531	0.028575
1640	0.081675	0.0531	0.9469	0.0531	0.028575
1641	0.081675	0.0531	0.9469	0.0531	0.028575
1642	0.081675	0.0531	0.9469	0.0531	0.028575
1643	0.081675	0.0531	0.9469	0.0531	0.028575
1644	0.081675	0.0531	0.9469	0.0531	0.028575
1645	0.081675	0.0531	0.9469	0.0531	0.028575
1646	0.081675	0.0531	0.9469	0.0531	0.028575
1647	0.081675	0.0531	0.9469	0.0531	0.028575
1648	0.081675	0.0531	0.9469	0.0531	0.028575
1649	0.081675	0.0531	0.9469	0.0531	0.028575
1650	0.081675	0.0531	0.9469	0.0531	0.028575
1651	0.081675	0.0531	0.9469	0.0531	0.028575
1652	0.081675	0.0531	0.9469	0.0531	0.028575
1653	0.081675	0.0531	0.9469	0.0531	0.028575
1654	0.081675	0.0531	0.9469	0.0531	0.028575
1655	0.081675	0.0531	0.9469	0.0531	0.028575
1656	0.081675	0.0531	0.9469	0.0531	0.028575
1657	0.081675	0.0531	0.9469	0.0531	0.028575
1658	0.081675	0.0531	0.9469	0.0531	0.028575
1659	0.081675	0.0531	0.9469	0.0531	0.028575
1660	0.081675	0.0531	0.9469	0.0531	0.028575
1661	0.081675	0.0531	0.9469	0.0531	0.028575
1662	0.081675	0.0531	0.9469	0.0531	0.028575
1663	0.081675	0.0531	0.9469	0.0531	0.028575
1664	0.081675	0.0531	0.9469	0.0531	0.028575
1665	0.081675	0.0531	0.9469	0.0531	0.028575
1666	0.081675	0.0531	0.9469	0.0531	0.028575
1667	0.081675	0.0531	0.9469	0.0531	0.028575
1668	0.081675	0.0531	0.9469	0.0531	0.028575
1669	0.081675	0.0531	0.9469	0.0531	0.028575
1670	0.081675	0.0531	0.9469	0.0531	0.028575
1671	0.081675	0.0531	0.9469	0.0531	0.028575
1672	0.081675	0.0531	0.9469	0.0531	0.028575
1673	0.081675	0.0531	0.9469	0.0531	0.028575
1674	0.081675	0.0531	0.9469	0.0531	0.028575
1675	0.081675	0.0531	0.9469	0.0531	0.028575
1676	0.081675	0.0531	0.9469	0.0531	0.028575
1677	0.081675	0.0531	0.9469	0.0531	0.028575
1678	0.081675	0.0531	0.9469	0.0531	0.028575
1679	0.081675	0.0531	0.9469	0.0531	0.028575
1680	0.081675	0.0531	0.9469	0.0531	0.028575
1681	0.081675	0.0531	0.9469	0.0531	0.028575
1682	0.081675	0.0531	0.9469	0.0531	0.028575
1683	0.081675	0.0531	0.9469	0.0531	0.028575
1684	0.081675	0.0531	0.9469	0.0531	0.028575
1685	0.081675	0.0531	0.9469	0.0531	0.028575
1686	0.081675	0.0531	0.9469	0.0531	0.028575
1687	0.081675	0.0531	0.9469	0.0531	0.028575
1688	0.081675	0.0531	0.9469	0.0531	0.028575
1689	0.081675	0.0531	0.9469	0.0531	0.028575
1690	0.081675	0.0531	0.9469	0.0531	0.028575
1691	0.081675	0.0531	0.9469	0.0531	0.028575
1692	0.081675	0.0531	0.9469	0.0531	0.028575
1693	0.081675	0.0531	0.9469	0.0531	0.028575
1694	0.081675	0.0531	0.9469	0.0531	0.028575
1695	0.081675	0.0531	0.9469	0.0531	0.028575
1696	0.081675	0.0531	0.9469	0.0531	0.028575
1697	0.081675	0.0531	0.9469	0.0531	0.028575
1698	0.081675	0.0531	0.9469	0.0531	0.028575
1699	0.081675	0.0531	0.9469	0.0531	0.028575
1700	0.081675	0.0531	0.9469	0.0531	0.028575
1701	0.081675	0.0531	0.9469	0.0531	0.028575
1702	0.081675	0.0531	0.9469	0.0531	0.028575
1703	0.081675	0.0531	0.9469	0.0531	0.028575
1704	0.081675	0.0531	0.9469	0.0531	0.028575
1705	0.081675	0.0531	0.9469	0.0531	0.028575
1706	0.081675	0.0531	0.9469	0.0531	0.028575
1707	0.081675	0.0531	0.9469	0.0531	0.028575
1708	0.081675	0.0531	0.9469	0.0531	0.028575
1709	0.081675	0.0531	0.9469	0.0531	0.028575
1710	0.081675	0.0531	0.9469	0.0531	0.028575
1711	0.081675	0.0531	0.9469	0.0531	0.028575
1712	0.081675	0.0531	0.9469	0.0531	0.028575
1713	0.081675	0.0531	0.9469	0.0531	0.028575
1714	0.081675	0.0531	0.9469	0.0531	0.028575
1715	0.081675	0.0531	0.9469	0.0531	0.028575
1716	0.081675	0.0531	0.9469	0.0531	0.028575
1717	0.081675	0.0531	0.9469	0.0531	0.028575
1718	0.081675	0.0531	0.9469	0.0531	0.028575
1719	0.081675	0.0531	0.9469	0.0531	0.028575
1720	0.081675	0.0531	0.9469	0.0531	0.028575
1721	0.081675	0.0531	0.9469	0.0531	0.028575
1722	0.081675	0.0531	0.9469	0.0531	0.028575
1723	0.081675	0.0531	0.9469	0.0531	0.028575
1724	0.081675	0.0531	0.9469	0.0531	0.028575
1725	0.081675	0.0531	0.9469	0.0531	0.028575
1726	0.081675	0.0531	0.9469	0.0531	0.028575
1727	0.081675	0.0531	0.9469	0.0531	0.028575
1728	0.081675	0.0531	0.9469	0.0531	0.028575
1729	0.081675	0.0531	0.9469	0.0531	0.028575
1730	0.081675	0.0531	0.9469	0.0531	0.028575
1731	0.081675	0.0531	0.9469	0.0531	0.028575
1732	0.081675	0.0531	0.9469	0.0531	0.028575
1733	0.081675	0.0531	0.9469	0.0531	0.028575
1734	0.081675	0.0531	0.9469	0.0531	0.028575
1735	0.081675	0.0531	0.9469	0.0531	0.028575
1736	0.081675	0.0531	0.9469	0.0531	0.028575
1737	0.081675	0.0531	0.9469	0.0531	0.028575
1738	0.081675	0.0531	0.9469	0.0531	0.028575
1739	0.081675	0.0531	0.9469	0.0531	0.028575
1740	0.081675	0.0531	0.9469	0.0531	0.028575
1741	0.081675	0.0531	0.9469	0.0531	0.028575
1742	0.081675	0.0531	0.9469	0.0531	0.028575
1743	0.081675	0.0531	0.9469	0.0531	0.028575
1744	0.081675	0.0531	0.9469	0.0531	0.028575
1745	0.081675	0.0531	0.9469	0.0531	0.028575
1746	0.081675	0.0531	0.9469	0.0531	0.028575
1747	0.081675	0.0531	0.9469	0.0531	0.028575
1748	0.081675	0.0531	0.9469	0.0531	0.028575
1749	0.081675	0.0531	0.9469	0.0531	0.028575
1750	0.081675	0.0531	0.9469	0.0531	0.028575
1751	0.081675	0.0531	0.9469	0.0531	0.028575
1752	0.081675	0.0531	0.9469	0.0531	0.028575
1753	0.081675	0.0531	0.9469	0.0531	0.028575
1754	0.081675	0.0531	0.9469	0.0531	0.028575
1755	0.081675	0.0531	0.9469	0.0531	0.028575
1756	0.081675	0.0531	0.9469	0.0531	0.028575
1757	0.081675	0.0531	0.9469	0.0531	0.028575
1758	0.081675	0.0531	0.9469	0.0531	0.028575
1759	0.081675	0.0531	0.9469	0.0531	0.028575
1760	0.081675	0.0531	0.9469	0.0531	0.028575
1761	0.081675	0.0531	0.9469	0.0531	0.028575
1762	0.081675	0.0531	0.9469	0.0531	0.028575
1763	0.081675	0.0531	0.9469	0.0531	0.028575
1764	0.081675	0.0531	0.9469	0.0531	0.028575
1765	0.081675	0.0531	0.9469	0.0531	0.028575
1766	0.081675	0.0531	0.9469	0.0531	0.028575
1767	0.081675	0.0531	0.9469	0.0531	0.028575
1768	0.081675	0.0531	0.9469	0.0531	0.028575
1769	0.081675	0.0531	0.9469	0.0531	0.028575
1770	0.081675	0.0531	0.9469	0.0531	0.028575
1771	0.081675	0.0531	0.9469	0.0531	0.028575
1772	0.081675	0.0531	0.9469	0.0531	0.028575
1773	0.081675	0.0531	0.9469	0.0531	0.028575
1774	0.081675	0.0531	0.9469	0.0531	0.028575
1775	0.081675	0.0531	0.9469	0.0531	0.028575
1776	0.081675	0.0531	0.9469	0.0531	0.028575
1777	0.081675	0.0531	0.9469	0.0531	0.028575
1778	0.081675	0.0531	0.9469	0.0531	0.028575
1779	0.081675	0.0531	0.9469	0.0531	0.028575
1780	0.081675	0.0531	0.9469	0.0531	0.028575
1781	0.081675	0.0531	0.9469	0.0531	0.028575
1782	0.081675	0.0531	0.9469	0.0531	0.028575
1783	0.081675	0.0531	0.9469	0.0531	0.028575
1784	0.081675	0.0531	0.9469	0.0531	0.028575
1785	0.081675	0.0531	0.9469	0.0531	0.028575
1786	0.081675	0.0531	0.9469	0.0531	0.028575
1787	0.081675	0.0531	0.9469	0.0531	0.028575
1788	0.081675	0.0531	0.9469	0.0531	0.028575
1789	0.081675	0.0531	0.9469	0.0531	0.028575
1790	0.081675	0.0531	0.9469	0.0531	0.028575
1791	0.081675	0.0531	0.9469	0.0531	0.028575
1792	0.081675	0.0531	0.9469	0.0531	0.028575
1793	0.081675	0.0531	0.9469	0.0531	0.028575
1794	0.081675	0.0531	0.9469	0.0531	0.028575
1795	0.081675	0.0531	0.9469	0.0531	0.028575
1796	0.081675	0.0531	0.9469	0.0531	0.028575
1797	0.081675	0.0531	0.9469	0.0531	0.028575
1798	0.081675	0.0531	0.9469	0.0531	0.028575
1799	0.081675	0.0531	0.9469	0.0531	0.028575
1800	0.081675	0.0531	0.9469	0.0531	0.028575
1801	0.081675	0.0531	0.9469	0.0531	0.028575
1802	0.081675	0.0531	0.9469	0.0531	0.028575
1803	0.081675	0.0531	0.9469	0.0531	0.028575
1804	0.081675	0.0531	0.9469	0.0531	0.028575
1805	0.081675	0.0531	0.9469	0.0531	0.028575
1806	0.081675	0.0531	0.9469	0.0531	0.028575
1807	0.081675	0.0531	0.9469	0.0531	0.028575
1808	0.081675	0.0531	0.9469	0.0531	0.028575
1809	0.081675	0.0531	0.9469	0.0531	0.028575
1810	0.081675	0.0531	0.9469	0.0531	0.028575
1811	0.081675	0.0531	0.9469	0.0531	0.028575
1812	0.081675	0.0531	0.9469	0.0531	0.028575
1813	0.081675	0.0531	0.9469	0.0531	0.028575
1814	0.081675	0.0531	0.9469	0.0531	0.028575
1815	0.081675	0.0531	0.9469	0.0531	0.028575
1816	0.081675	0.0531	0.9469	0.0531	0.028575
1817	0.081675	0.0531	0.9469	0.0531	0.028575
1818	0.081675	0.0531	0.9469	0.0531	0.028575
1819	0.081675	0.0531	0.9469	0.0531	0.028575
1820	0.081675	0.0531	0.9469	0.0531	0.028575
1821	0.081675	0.0531	0.9469	0.0531	0.028575
1822	0.081675	0.0531	0.9469	0.0531	0.028575
1823	0.081675	0.0531	0.9469	0.0531	0.028575
1824	0.081675	0.0531	0.9469	0.0531	0.028575
1825	0.081675	0.0531	0.9469	0.0531	0.028575
1826	0.081675	0.0531	0.9469	0.0531	0.028575
1827	0.081675	0.0531	0.9469	0.0531	0.028575
1828	0.081675	0.0531	0.9469	0.0531	0.028575
1829	0.081675	0.0531	0.9469	0.0531	0.028575
1830	0.081675	0.0531	0.9469	0.0531	0.028575
1831	0.081675	0.0531	0.9469	0.0531	0.028575
1832	0.081675	0.0531	0.9469	0.0531	0.028575
1833	0.081675	0.0531	0.9469	0.0531	0.028575
1834	0.081675	0.0531	0.9469	0.0531	0.028575
1835	0.081675	0.0531	0.9469	0.0531	0.028575
1836	0.081675	0.0531	0.9469	0.0531	0.028575
1837	0.081675	0.0531	0.9469	0.0531	0.028575
1838	0.081675	0.0531	0.9469	0.0531	0.028575
1839	0.081675	0.0531	0.9469	0.0531	0.028575
1840	0.081675	0.0531	0.9469	0.0531	0.028575
1841	0.081675	0.0531	0.9469	0.0531	0.028575
1842	0.081675	0.0531	0.9469	0.0531	0.028575
1843	0.081675	0.0531	0.9469	0.0531	0.028575
1844	0.081675	0.0531	0.9469	0.0531	0.028575
1845	0.081675	0.0531	0.9469	0.0531	0.028575
1846	0.081675	0.0531	0.9469	0.0531	0.028575
1847	0.081675	0.0531	0.9469	0.0531	0.028575
1848	0.081675	0.0531	0.9469	0.0531	0.028575
1849	0.081675	0.0531	0.9469	0.0531	0.028575
1850	0.081675	0.0531	0.9469	0.0531	0.028575
1851	0.081675	0.0531	0.9469	0.0531	0.028575
1852	0.081675	0.0531	0.9469	0.0531	0.028575
1853	0.081675	0.0531	0.9469	0.0531	0.028575
1854	0.081675	0.0531	0.9469	0.0531	0.028575
1855	0.081675	0.0531	0.9469	0.0531	0.028575
1856	0.081675	0.0531	0.9469	0.0531	0.028575
1857	0.081675	0.0531	0.9469	0.0531	0.028575
1858	0.081675	0.0531	0.9469	0.0531	0.028575
1859	0.081675	0.0531	0.9469	0.0531	0.028575
1860	0.081675	0.0531	0.9469	0.0531	0.028575
1861	0.081675	0.0531	0.9469	0.0531	0.028575
1862	0.081675	0.0531	0.9469	0.0531	0.028575
1863	0.081675	0.0531	0.9469	0.0531	0.028575
1864	0.081675	0.0531	0.9469	0.0531	0.028575
1865	0.081675	0.0531	0.9469	0.0531	0.028575
1866	0.081675	0.0531	0.9469	0.0531	0.028575
1867	0.081675	0.0531	0.9469	0.0531	0.028575
1868	0.081675	0.0531	0.9469	0.0531	0.028575
1869	0.081675	0.0531	0.9469	0.0531	0.028575
1870	0.081675	0.0531	0.9469	0.0531	0.028575
1871	0.081675	0.0531	0.9469	0.0531	0.028575
1872	0.081675	0.0531	0.9469	0.0531	0.028575
1873	0.081675	0.0531	0.9469	0.0531	0.028575
1874	0.081675	0.0531	0.9469	0.0531	0.028575
1875	0.081675	0.0531	0.9469	0.0531	0.028575
1876	0.081675	0.0531	0.9469	0.0531	0.028575
1877	0.081675	0.0531	0.9469	0.0531	0.028575
1878	0.081675	0.0531	0.9469	0.0531	0.028575
1879	0.081675	0.0531	0.9469	0.0531	0.028575
1880	0.081675	0.0531	0.9469	0.0531	0.028575
1881	0.081675	0.0531	0.9469	0.0531	0.028575
1882	0.081675	0.0531	0.9469	0.0531	0.028575
1883	0.081675	0.0531	0.9469	0.0531	0.028575
1884	0.081675	0.0531	0.9469	0.0531	0.028575
1885	0.081675	0.0531	0.9469	0.0531	0.028575
1886	0.081675	0.0531	0.9469	0.0531	0.028575
1887	0.081675	0.0531	0.9469	0.0531	0.028575
1888	0.081675	0.0531	0.9469	0.0531	0.028575
1889	0.081675	0.0531	0.9469	0.0531	0.028575
1890	0.081675	0.0531	0.9469	0.0531	0.028575
1891	0.081675	0.0531	0.9469	0.0531	0.028575
1892	0.081675	0.0531	0.9469	0.0531	0.028575
1893	0.081675	0.0531	0.9469	0.0531	0.028575
1894	0.081675	0.0531	0.9469	0.0531	0.028575
1895	0.081675	0.0531	0.9469	0.0531	0.028575
1896	0.081675	0.0531	0.9469	0.0531	0.028575
1897	0.081675	0.0531	0.9469	0.0531	0.028575
1898	0.081675	0.0531	0.9469	0.0531	0.028575
1899	0.081675	0.0531	0.9469	0.0531	0.028575
1900	0.081675	0.0531	0.9469	0.0531	0.028575
1901	0.081675	0.0531	0.9469	0.0531	0.028575
1902	0.081675	0.0531	0.9469	0.0531	0.028575
1903	0.081675	0.0531	0.9469	0.0531	0.028575
1904	0.081675	0.0531	0.9469	0.0531	0.028575
1905	0.081675	0.0531	0.9469	0.0531	0.028575
1906	0.081675	0.0531	0.9469	0.0531	0.028575
1907	0.081675	0.0531	0.9469	0.0531	0.028575
1908	0.081675	0.0531	0.9469	0.0531	0.028575
1909	0.081675	0.0531	0.9469	0.0531	0.028575
1910	0.081675	0.0531	0.9469	0.0531	0.028575
1911	0.081675	0.0531	0.9469	0.0531	0.028575
1912	0.081675	0.0531	0.9469	0.0531	0.028575
1913	0.081675	0.0531	0.9469	0.0531	0.028575
1914	0.081675	0.0531	0.9469	0.0531	0.028575
1915	0.081675	0.0531	0.9469	0.0531	0.028575
1916	0.081675	0.0531	0.9469	0.0531	0.028575
1917	0.081675	0.0531	0.9469	0.0531	0.028575
1918	0.081675	0.0531	0.9469	0.0531	0.028575
1919	0.081675	0.0531	0.9469	0.0531	0.028575
1920	0.081675	0.0531	0.9469	0.0531	0.028575
1921	0.081675	0.0531	0.9469	0.0531	0.028575
1922	0.081675	0.0531	0.9469	0.0531	0.028575
1923	0.081675	0.0531	0.9469	0.0531	0.028575
1924	0.081675	0.0531	0.9469	0.0531	0.028575
1925	0.081675	0.0531	0.9469	0.0531	0.028575
1926	0.081675	0.0531	0.9469	0.0531	0.028575
1927	0.081675	0.0531	0.9469	0.0531	0.028575
1928	0.081675	0.0531	0.9469	0.0531	0.028575
1929	0.081675	0.0531	0.9469	0.0531	0.028575
1930	0.081675	0.0531	0.9469	0.0531	0.028575
1931	0.081675	0.0531	0.9469	0.0531	0.028575
1932	0.081675	0.0531	0.9469	0.0531	0.028575
1933	0.081675	0.0531	0.9469	0.0531	0.028575
1934	0.081675	0.0531	0.9469	0.0531	0.028575
1935	0.081675	0.0531	0.9469	0.0531	0.028575
1936	0.081675	0.0531	0.9469	0.0531	0.028575
1937	0.081675	0.0531	0.9469	0.0531	0.028575
1938	0.081675	0.0531	0.9469	0.0531	0.028575
1939	0.081675	0.0531	0.9469	0.0531	0.028575
1940	0.081675	0.0531	0.9469	0.0531	0.028575
1941	0.081675	0.0531	0.9469	0.0531	0.028575
1942	0.081675	0.0531	0.9469	0.0531	0.028575
1943	0.081675	0.0531	0.9469	0.0531	0.028575
1944	0.081675	0.0531	0.9469	0.0531	0.028575
1945	0.081675	0.0531	0.9469	0.0531	0.028575
1946	0.081675	0.0531	0.9469	0.0531	0.028575
1947	0.081675	0.0531	0.9469	0.0531	0.028575
1948	0.081675	0.0531	0.9469	0.0531	0.028575
1949	0.081675	0.0531	0.9469	0.0531	0.028575
1950	0.081675	0.0531	0.9469	0.0531	0.028575
1951	0.081675	0.0531	0.9469	0.0531	0.028575
1952	0.081675	0.0531	0.9469	0.0531	0.028575
1953	0.081675	0.0531	0.9469	0.0531	0.028575
1954	0.081675	0.0531	0.9469	0.0531	0.028575
1955	0.081675	0.0531	0.9469	0.0531	0.028575
1956	0.081675	0.0531	0.9469	0.0531	0.028575
1957	0.081675	0.0531	0.9469	0.0531	0.028575
1958	0.081675	0.0531	0.9469	0.0531	0.028575
1959	0.081675	0.0531	0.9469	0.0531	0.028575
1960	0.081675	0.0531	0.9469	0.0531	0.028575
1961	0.081675	0.0531	0.9469	0.0531	0.028575
1962	0.081675	0.0531	0.9469	0.0531	0.028575
1963	0.081675	0.0531	0.9469	0.0531	0.028575
1964	0.081675	0.0531	0.9469	0.0531	0.028575
1965	0.081675	0.0531	0.9469	0.0531	0.028575
1966	0.081675	0.0531	0.9469	0.0531	0.028575
1967	0.081675	0.0531	0.9469	0.0531	0.028575
1968	0.081675	0.0531	0.9469	0.0531	0.028575
1969	0.081675	0.0531	0.9469	0.0531	0.028575
1970	0.081675	0.0531	0.9469	0.0531	0.028575
1971	0.081675	0.0531	0.9469	0.0531	0.028575
1972	0.081675	0.0531	0.9469	0.0531	0.028575
1973	0.081675	0.0531	0.9469	0.0531	0.028575
1974	0.081675	0.0531	0.9469	0.0531	0.028575
1975	0.081675	0.0531	0.9469	0.0531	0.028575
1976	0.081675	0.0531	0.9469	0.0531	0.028575
1977	0.081675	0.0531	0.9469	0.0531	0.028575
1978	0.081675	0.0531	0.9469	0.0531	0.028575
1979	0.081675	0.0531	0.9469	0.0531	0.028575
1980	0.081675	0.0531	0.9469	0.0531	0.028575
1981	0.081675	0.0531	0.9469	0.0531	0.028575
1982	0.081675	0.0531	0.9469	0.0531	0.028575
1983	0.081675	0.0531	0.9469	0.0531	0.028575
1984	0.081675	0.0531	0.9469	0.0531	0.028575
1985	0.081675	0.0531	0.9469	0.0531	0.028575
1986	0.081675	0.0531	0.9469	0.0531	0.028575
1987	0.081675	0.0531	0.9469	0.0531	0.028575
1988	0.081675	0.0531	0.9469	0.0531	0.028575
1989	0.081675	0.0531	0.9469	0.0531	0.028575
1990	0.081675	0.0531	0.9469	0.0531	0.028575
1991	0.081675	0.0531	0.9469	0.0531	0.028575
1992	0.081675	0.0531	0.9469	0.0531	0.028575
1993	0.081675	0.0531	0.9469	0.0531	0.028575
1994	0.081675	0.0531	0.9469	0.0531	0.028575
1995	0.081675	0.0531	0.9469	0.0531	0.028575
1996	0.081675	0.0531	0.9469	0.0531	0.028575
1997	0.081675	0.0531	0.9469	0.0531	0.028575
1998	0.081675	0.0531	0.9469	0.0531	0.028575
1999	0.081675	0.0531	0.9469	0.0531	0.028575
2000	0.081675	0.0531	0.9469	0.0531	0.028575
[truncated: 3,001 more rows]
